# Supplementary material for: Immunologic Profiling of the Atlantic Salmon Gill by Single Nuclei Transcriptomics
Source: Front Immunol. 2021 May 4;12:669889. doi: 10.3389/fimmu.2021.669889 (PMC8129531; doi:10.3389/fimmu.2021.669889)
Supplement: Supplementary file 2 [file Table_1.xlsx]

## Sheet: Pavement Cells
Gene ID	Locus ID	HGNC ID	Protein ID	Product Name	Gene Biotype	T1_p_val	T1_avg_logFC	T1_pct.1	T1_pct.2	T1_p_val_adj	T2_p_val	T2_avg_logFC	T2_pct.1	T2_pct.2	T2_p_val_adj	T3_p_val	T3_avg_logFC	T3_pct.1	T3_pct.2	T3_p_val_adj	T4_p_val	T4_avg_logFC	T4_pct.1	T4_pct.2	T4_p_val_adj	max_pval	minimump_p_val
gene49966:106588301	LOC106588301		XP_014032611.1	uncharacterized LOC106588301	protein_coding	0	2.07182	0.757	0.075	0	1.14104e-294	1.72509	0.631	0.109	3.93818e-290	4.07688e-289	1.83669	0.737	0.167	1.4071e-284	4.44866e-214	1.71477	0.703	0.199	1.53541e-209	4.44866e-214	0
gene18949:106611931	LOC106611931		XP_014068079.1	uncharacterized LOC106611931	protein_coding	3.00133e-291	2.27133	0.885	0.138	1.03588e-286	0	1.96668	0.93	0.237	0	0	1.84607	0.952	0.288	0	0	1.87052	0.948	0.347	0	3.00133e-291	0
gene39164:106578055	LOC106578055		XP_014012098.1	putative ferric-chelate reductase 1	protein_coding	8.61553e-172	1.7565	0.975	0.514	2.97356e-167	0	1.52127	0.972	0.556	0	2.56163e-225	1.28994	0.899	0.457	8.84121e-221	3.85629e-133	1.01989	0.847	0.511	1.33096e-128	3.85629e-133	0
gene51430:106589897	LOC106589897	PRSS27	XP_014035789.1	tryptase-like	protein_coding	5.7847e-148	1.5065	0.984	0.676	1.99653e-143	0	1.32817	0.994	0.721	0	1.33235e-270	1.30515	0.984	0.762	4.59849e-266	5.41677e-183	1.01197	0.975	0.822	1.86954e-178	5.7847e-148	0
gene48648:106587392	LOC106587392	RHCG	XP_014031219.1	ammonium transporter Rh type C	protein_coding	6.63839e-148	1.78075	0.94	0.541	2.29117e-143	0	1.63361	0.926	0.515	0	2.19052e-281	1.52226	0.96	0.59	7.56035e-277	6.20531e-227	1.40312	0.933	0.577	2.1417e-222	6.63839e-148	0
gene52583:106593439	LOC106593439		XP_014040246.1	deoxynucleoside triphosphate triphosphohydrolase SAMHD1-like	protein_coding	2.51957e-212	2.2107	0.989	0.438	8.69603e-208	3.33253e-285	1.48452	0.938	0.475	1.15019e-280	2.25491e-228	1.38878	0.924	0.432	7.78259e-224	1.51592e-185	1.41487	0.825	0.36	5.23203e-181	1.51592e-185	1.33301e-284
gene27305:106566257	LOC106566257				lncRNA	1.94705e-278	1.83953	0.702	0.074	6.72004e-274	5.0838e-209	1.47394	0.515	0.099	1.75462e-204	2.02581e-127	1.24457	0.442	0.111	6.9919e-123	1.74622e-76	1.17232	0.395	0.133	6.02691e-72	1.74622e-76	7.78819e-278
gene37678:106576594	LOC106576594		XP_014009312.1	GTPase IMAP family member 8-like	protein_coding	5.46016e-262	1.98693	0.904	0.18	1.88452e-257	1.8461e-277	1.45938	0.81	0.268	6.37164e-273	1.01582e-258	1.55152	0.821	0.264	3.50599e-254	6.29073e-229	1.67433	0.788	0.266	2.17118e-224	6.29073e-229	7.38441e-277
gene80357:106591112	LOC106591112				lncRNA	2.35074e-157	1.48675	0.97	0.499	8.11335e-153	3.88291e-255	1.28169	0.899	0.441	1.34015e-250	2.18592e-134	0.985764	0.802	0.407	7.5445e-130	1.1282e-97	0.909972	0.801	0.506	3.89387e-93	1.1282e-97	1.55316e-254
gene9100:106602669	LOC106602669		XP_014050899.1	mucin-5AC-like	protein_coding	1.76241e-114	1.20923	0.861	0.32	6.08277e-110	2.77915e-249	1.23598	0.899	0.438	9.59195e-245	8.00744e-85	0.952096	0.605	0.282	2.76369e-80	9.77671e-47	0.789667	0.599	0.367	3.37434e-42	9.77671e-47	1.11166e-248
gene14701:106607876	LOC106607876	ADGRF1	XP_014060811.1	adhesion G protein-coupled receptor F5-like	protein_coding	1.48989e-239	1.71114	0.833	0.141	5.14221e-235	1.68514e-220	1.36545	0.661	0.179	5.8161e-216	2.01988e-226	1.46786	0.729	0.213	6.97141e-222	5.37257e-160	1.3273	0.684	0.248	1.85429e-155	5.37257e-160	5.95956e-239
gene10595:106604032	LOC106604032		XP_014053837.1	uncharacterized protein PB18E9.04c-like	protein_coding	6.29342e-232	1.58682	0.549	0.049	2.17211e-227	6.519e-181	1.3083	0.476	0.094	2.24997e-176	6.20298e-93	1.1112	0.311	0.071	2.1409e-88	1.2627e-46	0.95286	0.275	0.095	4.35807e-42	1.2627e-46	2.51737e-231
gene8947:106602517	LOC106602517				lncRNA	6.89143e-162	1.45659	0.836	0.225	2.37851e-157	2.21003e-228	1.26484	0.816	0.327	7.62768e-224	2.41571e-111	1.01853	0.621	0.249	8.33759e-107	1.70419e-67	0.883886	0.601	0.32	5.88184e-63	1.70419e-67	8.8401e-228
gene67223:106592219	LOC106592219		XP_014039013.1	nuclear factor 7%2C brain-like	protein_coding	1.8894e-227	1.60579	0.467	0.032	6.52108e-223	9.52486e-218	1.53091	0.463	0.07	3.28741e-213	7.34081e-184	1.45803	0.51	0.105	2.53361e-179	1.83538e-122	1.38921	0.393	0.086	6.33464e-118	1.83538e-122	7.55761e-227
gene13849:106607078	LOC106607078		XP_014059143.1	ral guanine nucleotide dissociation stimulator-like 1	protein_coding	3.12861e-226	1.87031	0.806	0.147	1.07981e-221	3.8672e-118	1.23992	0.377	0.09	1.33472e-113	1.05567e-104	1.20936	0.423	0.119	3.64353e-100	1.81525e-116	1.47172	0.444	0.12	6.26515e-112	1.05567e-104	1.25144e-225
gene3517:106575617	LOC106575617		XP_014007707.1	uncharacterized LOC106575617	protein_coding	4.09958e-226	1.52518	0.514	0.042	1.41493e-221	4.96286e-131	1.25874	0.324	0.055	1.71288e-126	6.74112e-191	1.47045	0.535	0.114	2.32663e-186	4.75524e-175	1.53181	0.615	0.172	1.64122e-170	4.96286e-131	1.63983e-225
gene39082:106577955	LOC106577955		XP_014011913.1	butyrophilin subfamily 1 member A1-like	protein_coding	2.26302e-220	1.47511	0.587	0.062	7.81057e-216	2.63956e-120	1.16725	0.359	0.078	9.11018e-116	1.22963e-170	1.37935	0.467	0.094	4.24395e-166	1.75744e-94	1.23329	0.375	0.1	6.06563e-90	1.75744e-94	9.05206e-220
gene30630:106569515	LOC106569515		XP_013996421.1	GRAM domain-containing protein 3-like	protein_coding	7.01523e-215	1.50332	0.522	0.047	2.42124e-210	1.67206e-107	1.10113	0.225	0.028	5.77095e-103	1.26469e-196	1.52634	0.525	0.106	4.36495e-192	4.04275e-149	1.47847	0.497	0.122	1.39531e-144	1.67206e-107	2.80609e-214
gene10592:106604029	LOC106604029		XP_014053835.1	integrin beta-like protein A	protein_coding	8.3562e-193	1.46364	0.568	0.07	2.88406e-188	4.16182e-118	1.1667	0.377	0.089	1.43641e-113	1.98099e-90	1.04836	0.378	0.108	6.8372e-86	1.17916e-42	0.965227	0.299	0.118	4.06975e-38	1.17916e-42	3.34248e-192
gene14375:106607585	LOC106607585	EZR	XP_014060138.1	ezrin-like	protein_coding	1.15439e-113	1.14838	0.839	0.295	3.98428e-109	7.09855e-135	1.06036	0.672	0.288	2.45e-130	1.22876e-189	1.20475	0.826	0.371	4.24095e-185	2.66414e-136	1.12647	0.767	0.386	9.195e-132	1.15439e-113	4.91505e-189
gene61719:106592537	LOC106592537		XP_014039353.1	zymogen granule membrane protein 16-like	protein_coding	1.41896e-59	1.11842	0.847	0.517	4.89739e-55	1.49267e-188	1.08017	0.909	0.623	5.15181e-184	8.46384e-32	0.698414	0.559	0.376	2.92121e-27	1.87524e-24	0.588835	0.581	0.43	6.4722e-20	1.87524e-24	5.97069e-188
gene47671:106586441	abca12	ABCA12	XP_014029202.1	ATP-binding cassette%2C sub-family A (ABC1)%2C member 12	protein_coding	8.18502e-130	1.24247	0.833	0.263	2.82498e-125	6.69537e-144	1.14916	0.609	0.225	2.31084e-139	7.11694e-183	1.18758	0.826	0.375	2.45634e-178	1.83994e-156	1.16869	0.83	0.43	6.35037e-152	8.18502e-130	2.84678e-182
gene14058:106607344	LOC106607344	MSLNL	XP_014059706.1	uncharacterized LOC106607344	protein_coding	3.90642e-172	1.54316	0.866	0.234	1.34826e-167	1.94528e-118	1.13542	0.506	0.17	6.71394e-114	8.86385e-182	1.21645	0.806	0.345	3.05927e-177	2.00856e-155	1.20072	0.815	0.408	6.93235e-151	1.94528e-118	3.54554e-181
gene45491:106584206	LOC106584206		XP_014024691.1	nascent polypeptide-associated complex subunit alpha%2C muscle-specific form-like	protein_coding	5.5089e-180	1.40228	0.596	0.082	1.90134e-175	6.83497e-91	1.02526	0.339	0.091	2.35902e-86	6.42734e-75	0.975372	0.359	0.113	2.21833e-70	8.51019e-50	1.02194	0.315	0.119	2.93721e-45	8.51019e-50	2.20356e-179
gene16038:106609127	LOC106609127	PROSER2	XP_014063058.1	flocculation protein FLO11-like	protein_coding	6.71098e-177	1.36242	0.672	0.111	2.31623e-172	4.40121e-113	1.14272	0.411	0.115	1.51903e-108	1.75824e-100	0.941424	0.515	0.178	6.06841e-96	3.40066e-52	0.888445	0.416	0.187	1.1737e-47	3.40066e-52	2.68439e-176
gene29433:106568351	LOC106568351		XP_013994101.1	protein prune homolog 2-like	protein_coding	1.07197e-173	1.41127	0.612	0.093	3.69979e-169	2.27548e-142	1.28024	0.438	0.105	7.85359e-138	1.52335e-161	1.32862	0.529	0.133	5.25769e-157	5.80062e-119	1.3186	0.508	0.162	2.00203e-114	5.80062e-119	4.28787e-173
gene12934:106606280	LOC106606280	RNH1	XP_014057899.1	protein NLRC3-like	protein_coding	1.78404e-172	1.28573	0.448	0.044	6.15745e-168	2.83081e-80	0.949143	0.27	0.063	9.77026e-76	7.03952e-126	1.22073	0.449	0.118	2.42962e-121	1.04138e-66	1.10351	0.345	0.114	3.5942e-62	1.04138e-66	7.13618e-172
gene3334:106574003	LOC106574003	ABCB1	XP_014004978.1	multidrug resistance protein 1-like	protein_coding	3.85881e-171	1.56636	0.822	0.204	1.33183e-166	1.17016e-164	1.32835	0.603	0.209	4.03869e-160	5.39706e-144	1.43157	0.597	0.205	1.86274e-139	5.22208e-111	1.26759	0.608	0.252	1.80235e-106	5.22208e-111	1.54353e-170
gene23431:106562576	LOC106562576	CERS2	XP_013982992.1	ceramide synthase 2-like	protein_coding	1.39776e-170	1.23681	0.541	0.068	4.82424e-166	8.43622e-101	1.06593	0.273	0.051	2.91168e-96	4.86221e-134	1.18892	0.568	0.18	1.67814e-129	2.82285e-66	1.04059	0.382	0.137	9.74278e-62	2.82285e-66	5.59106e-170
gene43199:100196806	g12	MID1IP1	NP_001135300.1	Gastrulation-specific protein G12	protein_coding	9.35702e-145	1.42463	0.82	0.244	3.22948e-140	1.95113e-139	1.05851	0.673	0.29	6.73412e-135	5.11128e-169	1.13208	0.832	0.429	1.76411e-164	1.41442e-101	0.965916	0.76	0.468	4.88172e-97	1.41442e-101	2.04451e-168
gene31420:100136934	thrb	THRB	XP_013997893.1	thyroid hormone receptor%2C beta	protein_coding	4.15266e-126	1.3377	0.721	0.186	1.43325e-121	1.4807e-151	1.24916	0.582	0.196	5.1105e-147	3.28167e-167	1.23325	0.718	0.276	1.13264e-162	6.59329e-108	1.14667	0.638	0.28	2.27561e-103	6.59329e-108	1.31267e-166
gene3310:106573777	LOC106573777		XP_014004610.1	nuclear factor 7%2C brain-like	protein_coding	1.80055e-156	1.34003	0.724	0.152	6.21441e-152	5.95475e-124	1.11752	0.511	0.167	2.05522e-119	6.43692e-162	1.27547	0.58	0.164	2.22164e-157	3.74371e-109	1.20787	0.537	0.196	1.29211e-104	3.74371e-109	2.57477e-161
gene2172:106562538	LOC106562538		XP_013982958.1	huntingtin-interacting protein 1-related protein-like	protein_coding	3.59741e-160	1.28792	0.437	0.046	1.24161e-155	2.35097e-79	0.958896	0.255	0.057	8.11414e-75	4.45324e-78	1.00069	0.303	0.079	1.53699e-73	3.48499e-59	1.03104	0.297	0.093	1.20281e-54	3.48499e-59	1.43896e-159
gene35726:106574635	LOC106574635		XP_014006104.1	uncharacterized LOC106574635	protein_coding	5.74421e-152	1.1867	0.336	0.025	1.98256e-147	5.65588e-65	0.804008	0.155	0.023	1.95207e-60	1.39248e-155	1.42872	0.437	0.089	4.80602e-151	5.94177e-91	1.27321	0.386	0.111	2.05074e-86	5.65588e-65	5.56994e-155
gene32029:106570892	LOC106570892	ANXA3	XP_013998934.1	annexin A3-like	protein_coding	1.94371e-155	1.30675	0.71	0.144	6.70852e-151	1.85086e-72	0.86915	0.426	0.168	6.38804e-68	8.31083e-85	0.83678	0.654	0.324	2.8684e-80	1.06739e-48	0.774325	0.571	0.345	3.684e-44	1.06739e-48	7.77484e-155
gene19122:106612116	psd2	PSD2	XP_014068477.1	pleckstrin and Sec7 domain containing 2	protein_coding	7.66122e-153	1.17019	0.352	0.028	2.64419e-148	5.59846e-120	1.23921	0.267	0.038	1.93225e-115	1.63961e-117	1.24164	0.396	0.093	5.65894e-113	1.83395e-98	1.31934	0.385	0.103	6.32968e-94	1.83395e-98	3.06449e-152
gene35249:106574136	LOC106574136		XP_014005239.1	putative uncharacterized protein DDB_G0290521	protein_coding	1.15274e-108	1.20198	0.803	0.271	3.97856e-104	1.21611e-152	1.13243	0.681	0.283	4.19727e-148	8.42343e-103	1.04926	0.596	0.244	2.90726e-98	2.97117e-50	0.816308	0.536	0.298	1.02547e-45	2.97117e-50	4.86442e-152
gene28281:100380432	ptn12	PTPN22	NP_001167187.1	Tyrosine-protein phosphatase non-receptor type 12	protein_coding	9.34279e-68	0.784872	0.713	0.25	3.22457e-63	7.45779e-58	0.624901	0.48	0.218	2.57398e-53	1.6658e-152	1.23449	0.622	0.2	5.74935e-148	1.54124e-105	1.18253	0.566	0.218	5.31943e-101	7.45779e-58	6.6632e-152
gene24365:106563429	LOC106563429		XP_013984469.1	calpain-5-like	protein_coding	3.02118e-82	0.916592	0.672	0.207	1.04273e-77	1.67302e-152	1.12	0.652	0.237	5.77425e-148	1.27539e-58	0.797986	0.504	0.243	4.4019e-54	9.88718e-56	0.863804	0.534	0.284	3.41246e-51	9.88718e-56	6.69207e-152
gene45590:106584347	LOC106584347		XP_014025032.1	leucine-rich repeat-containing protein 24-like	protein_coding	2.39232e-142	1.2963	0.874	0.266	8.25686e-138	2.98467e-151	1.08216	0.714	0.323	1.03013e-146	7.07159e-140	1.045	0.72	0.301	2.44069e-135	3.92383e-61	0.812825	0.605	0.352	1.35427e-56	3.92383e-61	1.19387e-150
gene39084:106577957	LOC106577957		XP_014011916.1	butyrophilin subfamily 2 member A1-like	protein_coding	4.42565e-149	1.18904	0.415	0.045	1.52747e-144	8.80898e-24	0.420602	0.112	0.034	3.04033e-19	1.75434e-123	1.21633	0.405	0.096	6.05492e-119	1.59345e-42	0.860946	0.253	0.087	5.49963e-38	8.80898e-24	1.77026e-148
gene22302:106561467	LOC106561467				lncRNA	4.04466e-148	1.27405	0.899	0.284	1.39597e-143	1.46754e-128	0.945796	0.669	0.28	5.06507e-124	6.08893e-120	0.826054	0.763	0.361	2.10153e-115	7.64073e-57	0.724853	0.615	0.354	2.63712e-52	7.64073e-57	1.61786e-147
gene23979:106563124	LOC106563124	CLIC1	XP_013983832.1	chloride intracellular channel protein 4-like	protein_coding	2.36991e-147	1.38459	0.773	0.195	8.1795e-143	1.19822e-93	0.882244	0.567	0.248	4.13555e-89	9.77599e-104	1.01775	0.604	0.261	3.37408e-99	1.16005e-43	0.721416	0.501	0.289	4.00381e-39	1.16005e-43	9.47963e-147
gene20952:106613900	LOC106613900	TTC39A	XP_014072119.1	tetratricopeptide repeat protein 39A-like	protein_coding	4.89308e-146	1.20701	0.505	0.072	1.6888e-141	3.27746e-70	0.873163	0.261	0.067	1.13118e-65	1.99198e-77	0.932197	0.367	0.115	6.87511e-73	7.42038e-59	1.02394	0.334	0.117	2.56107e-54	7.42038e-59	1.95723e-145
gene217:106560243	LOC106560243	SLC25A29	XP_013978423.1	mitochondrial basic amino acids transporter-like	protein_coding	1.52656e-145	1.25246	0.486	0.066	5.26877e-141	2.35206e-65	1.00998	0.225	0.054	8.11791e-61	2.72521e-12	0.434586	0.139	0.067	9.4058e-08	2.71554e-07	0.417269	0.149	0.092	0.00937243	2.71554e-07	6.10624e-145
gene15352:106608496	LOC106608496		XP_014061911.1	mucin-2-like	protein_coding	1.94071e-144	1.25692	0.484	0.065	6.69818e-140	9.00344e-124	1.19654	0.369	0.08	3.10745e-119	1.08512e-37	0.712912	0.183	0.054	3.74519e-33	1.37829e-21	0.695287	0.175	0.071	4.75703e-17	1.37829e-21	7.76286e-144
gene35953:106574873	LOC106574873	NFKBIZ	XP_014006477.1	NF-kappa-B inhibitor zeta-like	protein_coding	9.58337e-83	0.922456	0.579	0.154	3.30761e-78	1.24148e-80	0.878517	0.424	0.153	4.28484e-76	5.71525e-144	1.24244	0.591	0.187	1.97256e-139	3.85499e-100	1.18373	0.54	0.205	1.33051e-95	1.24148e-80	2.2861e-143
gene44355:106583208	LOC106583208		XP_014022591.1	GATA-binding factor 2-like	protein_coding	1.86478e-142	1.29285	0.735	0.172	6.43609e-138	9.741e-17	0.386879	0.229	0.123	3.36201e-12	1.42605e-36	0.600147	0.46	0.25	4.92185e-32	1.19514e-37	0.756749	0.467	0.267	4.12491e-33	9.741e-17	7.45911e-142
gene26568:106565699	LOC106565699	HLA-DQA1	XP_013988541.1	H-2 class II histocompatibility antigen%2C A-U alpha chain-like	protein_coding	2.22604e-74	0.896545	0.964	0.784	7.68294e-70	5.13082e-139	0.638951	0.97	0.849	1.77085e-134	3.01616e-105	0.65415	0.931	0.771	1.041e-100	1.15586e-29	0.444262	0.803	0.753	3.98932e-25	1.15586e-29	2.05233e-138
gene17941:106611013	LOC106611013				lncRNA	1.04732e-138	1.41443	0.423	0.053	3.61472e-134	4.91435e-79	0.941939	0.362	0.114	1.69614e-74	9.18943e-91	1.06575	0.402	0.123	3.17164e-86	2.76819e-23	0.721353	0.293	0.156	9.55413e-19	2.76819e-23	4.18928e-138
gene7115:106600756	LOC106600756	PRSS27	XP_014047838.1	chymotrypsin-like protease CTRL-1	protein_coding	1.42453e-138	1.14116	0.492	0.071	4.91664e-134	6.83137e-117	1.11775	0.389	0.095	2.35778e-112	2.7052e-89	1.02055	0.362	0.099	9.33674e-85	3.6137e-30	0.835039	0.238	0.1	1.24723e-25	3.6137e-30	5.69814e-138
gene22987:106562102	LOC106562102	MICAL2	XP_013982164.1	protein-methionine sulfoxide oxidase MICAL2-like	protein_coding	1.73882e-138	1.16352	0.38	0.04	6.00135e-134	1.39805e-84	1.04844	0.25	0.052	4.82524e-80	6.52962e-56	0.928056	0.245	0.07	2.25363e-51	1.91108e-68	1.15184	0.314	0.093	6.59589e-64	6.52962e-56	6.95526e-138
gene33919:106572765	LOC106572765	CD40	XP_014002707.1	tumor necrosis factor receptor superfamily member 14-like	protein_coding	3.09041e-73	1.18578	0.516	0.144	1.06662e-68	2.10478e-138	1.07072	0.626	0.227	7.26444e-134	1.77248e-78	0.982888	0.378	0.118	6.11755e-74	1.52177e-57	1.0149	0.381	0.152	5.25223e-53	1.52177e-57	8.41912e-138
gene41343:106579874	LOC106579874		XP_014015666.1	coxsackievirus and adenovirus receptor homolog	protein_coding	1.52132e-120	1.10885	0.579	0.116	5.25068e-116	6.52672e-115	1.08805	0.435	0.124	2.25263e-110	1.10863e-137	1.17038	0.519	0.143	3.82634e-133	7.21609e-90	1.11703	0.492	0.183	2.49056e-85	7.21609e-90	4.43453e-137
gene7201:106600888	LOC106600888		XP_014048115.1	uncharacterized LOC106600888	protein_coding	1.30201e-137	1.15242	0.342	0.031	4.49377e-133	4.49157e-92	1.02707	0.249	0.046	1.55022e-87	1.06593e-78	0.974505	0.298	0.075	3.67894e-74	1.43344e-49	1.02582	0.275	0.093	4.94736e-45	1.43344e-49	5.20806e-137
gene38265:106577163	LOC106577163	MAL	XP_014010450.1	myelin and lymphocyte protein-like	protein_coding	1.10993e-136	1.31176	0.579	0.104	3.83081e-132	1.63033e-106	1.15512	0.315	0.066	5.62693e-102	1.66425e-24	0.464119	0.107	0.029	5.744e-20	9.83681e-23	0.701559	0.136	0.044	3.39508e-18	9.83681e-23	4.43971e-136
gene7267:106600847	LOC106600847		XP_014048034.1	oxysterol-binding protein-related protein 7-like	protein_coding	2.2723e-136	1.23234	0.566	0.099	7.84263e-132	4.47539e-93	1.00898	0.381	0.112	1.54464e-88	4.88205e-79	0.967266	0.386	0.125	1.68499e-74	1.47442e-55	0.934772	0.388	0.16	5.0888e-51	1.47442e-55	9.08921e-136
gene3890:106579301	LOC106579301	GPRC6A	XP_014014579.1	G-protein coupled receptor family C group 6 member A-like	protein_coding	2.16881e-134	1.15058	0.399	0.046	7.48541e-130	4.49686e-112	1.1598	0.324	0.066	1.55205e-107	1.11768e-102	1.11096	0.359	0.086	3.85756e-98	2.3079e-46	0.949672	0.273	0.095	7.96548e-42	2.3079e-46	8.67522e-134
gene42212:106581065	LOC106581065	CLDN4	XP_014018249.1	claudin-4-like	protein_coding	5.29766e-114	1.17829	0.604	0.133	1.82843e-109	1.94401e-133	1.14877	0.539	0.178	6.70957e-129	9.39473e-99	0.999637	0.54	0.208	3.2425e-94	2.30818e-49	0.855994	0.452	0.223	7.96647e-45	2.30818e-49	7.77605e-133
gene49668:106588214	lynx1		XP_014032462.1	Ly6/neurotoxin 1	protein_coding	1.4934e-116	1.2986	0.776	0.251	5.15433e-112	8.51962e-133	1.16936	0.594	0.22	2.94046e-128	5.62324e-119	1.12852	0.654	0.287	1.9408e-114	6.37636e-56	0.843201	0.562	0.318	2.20074e-51	6.37636e-56	3.40785e-132
gene38053:106576941	LOC106576941		XP_014009959.1	neuroblast differentiation-associated protein AHNAK-like	protein_coding	2.97809e-132	1.29076	0.738	0.184	1.02786e-127	6.30208e-123	1.11503	0.532	0.188	2.1751e-118	1.92874e-113	1.08273	0.573	0.212	6.65684e-109	8.75573e-107	1.13034	0.607	0.252	3.02195e-102	8.75573e-107	1.19123e-131
gene25620:106564957	LOC106564957	KRT14	XP_013986988.1	keratin%2C type I cytoskeletal 13-like	protein_coding	4.17475e-68	0.818942	0.902	0.545	1.44087e-63	2.697e-65	0.690587	0.676	0.449	9.30842e-61	5.05522e-130	0.807966	0.909	0.675	1.74476e-125	2.92287e-88	0.702074	0.889	0.732	1.0088e-83	2.697e-65	2.02209e-129
gene15674:106608728	LOC106608728		XP_014062304.1	cornifelin homolog B-like	protein_coding	1.5005e-103	1.09094	0.68	0.184	5.17882e-99	3.14153e-128	1.05439	0.572	0.202	1.08427e-123	4.86699e-97	0.949762	0.58	0.239	1.67979e-92	2.49626e-34	0.69132	0.475	0.288	8.61558e-30	2.49626e-34	1.25661e-127
gene70030:106594497	LOC106594497		XP_014041343.1	uncharacterized LOC106594497	protein_coding	8.46726e-128	1.07736	0.314	0.028	2.92239e-123	9.72382e-111	1.13004	0.329	0.069	3.35608e-106	5.4354e-50	0.757135	0.17	0.037	1.87597e-45	9.29103e-23	0.69158	0.149	0.053	3.2067e-18	9.29103e-23	3.38691e-127
gene41676:106580590	LOC106580590	ELOVL7	XP_014017295.1	elongation of very long chain fatty acids protein 7-like	protein_coding	2.03276e-127	1.1021	0.467	0.07	7.01586e-123	1.29592e-78	0.906274	0.328	0.094	4.47273e-74	5.83696e-72	0.957194	0.393	0.14	2.01457e-67	9.17606e-40	0.853548	0.356	0.167	3.16703e-35	9.17606e-40	8.13103e-127
gene17212:106610306	LOC106610306	CASP6	XP_014065063.1	caspase-6-like	protein_coding	2.23053e-127	1.14592	0.702	0.164	7.69846e-123	5.64867e-71	0.802587	0.467	0.2	1.94958e-66	2.42192e-95	0.986296	0.521	0.198	8.35902e-91	9.52842e-38	0.751584	0.449	0.255	3.28864e-33	9.52842e-38	8.92213e-127
gene25356:106564497	LOC106564497	LDLR	XP_013986094.1	low-density lipoprotein receptor-like	protein_coding	3.76633e-127	1.19401	0.658	0.146	1.29991e-122	4.33747e-54	0.744766	0.386	0.167	1.49704e-49	1.35045e-92	1.04983	0.53	0.215	4.66094e-88	3.53978e-33	0.741839	0.418	0.234	1.22172e-28	3.53978e-33	1.50653e-126
gene29996:106568942	LOC106568942		XP_013995276.1	ceramide synthase 2-like	protein_coding	2.58985e-125	1.04289	0.404	0.05	8.93859e-121	2.58958e-89	1.01048	0.235	0.041	8.93769e-85	3.45964e-90	1.02994	0.297	0.064	1.19406e-85	4.67638e-43	0.996299	0.225	0.07	1.614e-38	4.67638e-43	1.03594e-124
gene32653:106571458	LOC106571458	ADGRF1	XP_014000068.1	probable G-protein coupled receptor 116	protein_coding	1.25445e-100	1.07508	0.615	0.156	4.32962e-96	9.11486e-125	1.09484	0.518	0.169	3.1459e-120	4.79839e-97	1.03054	0.487	0.17	1.65612e-92	1.41034e-64	1.0011	0.447	0.193	4.86765e-60	1.41034e-64	3.64594e-124
gene42684:106581535	LOC106581535		XP_014019125.1	claudin-8-like	protein_coding	2.4692e-123	1.10668	0.626	0.129	8.5222e-119	8.04828e-83	0.933307	0.397	0.133	2.77779e-78	2.31411e-65	0.82826	0.432	0.173	7.98692e-61	4.78227e-37	0.752544	0.418	0.222	1.65055e-32	4.78227e-37	9.8768e-123
gene43670:106582502	LOC106582502	GBP1	XP_014021145.1	interferon-induced guanylate-binding protein 1-like	protein_coding	2.72083e-117	1.36536	0.932	0.475	9.39069e-113	3.11468e-123	0.97261	0.629	0.257	1.075e-118	7.41629e-107	1.00458	0.593	0.23	2.55966e-102	2.18911e-50	0.72811	0.595	0.349	7.55549e-46	2.18911e-50	1.24587e-122
gene25647:106564935	LOC106564935				lncRNA	6.67096e-46	0.508623	0.626	0.25	2.30241e-41	5.08483e-123	0.786243	0.731	0.312	1.75498e-118	1.75554e-106	0.925605	0.554	0.194	6.05906e-102	1.8578e-88	0.89809	0.589	0.256	6.41201e-84	6.67096e-46	2.03393e-122
gene26567:100136577	LOC100136577	HLA-DQB1	XP_013988542.1	H-2 class II histocompatibility antigen%2C I-E beta chain	protein_coding	4.98667e-52	0.703838	0.937	0.727	1.7211e-47	3.91895e-120	0.62967	0.936	0.772	1.35259e-115	9.82548e-64	0.543517	0.878	0.676	3.39117e-59	2.88222e-32	0.450728	0.774	0.677	9.94769e-28	2.88222e-32	1.56758e-119
gene50932:106589418	LOC106589418				lncRNA	9.51664e-118	1.23538	0.929	0.42	3.28457e-113	4.01993e-29	0.541725	0.396	0.23	1.38744e-24	3.85712e-56	0.646743	0.665	0.407	1.33125e-51	1.35712e-59	0.724551	0.744	0.544	4.68395e-55	4.01993e-29	3.80666e-117
gene26433:106565550	LOC106565550	GATA2	XP_013988282.1	GATA-binding factor 2-like	protein_coding	1.6264e-116	1.12048	0.751	0.208	5.61335e-112	1.449e-24	0.498949	0.313	0.168	5.00109e-20	1.00768e-37	0.622395	0.484	0.273	3.47791e-33	1.98329e-23	0.558068	0.459	0.312	6.84513e-19	1.98329e-23	6.5056e-116
gene26152:106565106	LOC106565106	ELF3	XP_013987318.1	ETS-related transcription factor Elf-3-like	protein_coding	2.0664e-115	1.08782	0.732	0.197	7.13196e-111	1.71764e-109	0.977541	0.572	0.232	5.92827e-105	1.19168e-80	0.957434	0.52	0.217	4.11298e-76	1.21881e-36	0.769375	0.427	0.233	4.20659e-32	1.21881e-36	8.26558e-115
gene19887:106612819	LOC106612819	CLDN4	XP_014069818.1	claudin-4-like	protein_coding	3.50282e-115	1.06179	0.549	0.106	1.20896e-110	1.96714e-79	0.959321	0.359	0.113	6.78938e-75	5.02969e-97	1.04302	0.462	0.153	1.73595e-92	1.46148e-44	0.903044	0.37	0.167	5.04414e-40	1.46148e-44	1.40113e-114
gene27760:106566616	LOC106566616	WNK2	XP_013990272.1	serine/threonine-protein kinase WNK2-like	protein_coding	2.13212e-114	1.09694	0.402	0.056	7.35881e-110	5.83639e-40	0.736622	0.215	0.073	2.01437e-35	6.73826e-74	0.967735	0.371	0.122	2.32564e-69	4.68278e-69	1.11387	0.377	0.13	1.61621e-64	5.83639e-40	8.52849e-114
gene18933:106611946	LOC106611946	GFPT2	XP_014068122.1	glutamine--fructose-6-phosphate aminotransferase [isomerizing] 2-like	protein_coding	7.74977e-114	1.02962	0.568	0.115	2.67476e-109	1.81004e-51	0.702936	0.337	0.133	6.24718e-47	3.89652e-52	0.762529	0.365	0.147	1.34484e-47	1.3617e-27	0.701947	0.315	0.16	4.69978e-23	1.3617e-27	3.09991e-113
gene15889:106608985	LOC106608985		XP_014062762.1	uncharacterized LOC106608985	protein_coding	1.07498e-98	1.0155	0.32	0.04	3.7102e-94	2.31121e-37	0.719765	0.174	0.053	7.9769e-33	3.26424e-113	1.13689	0.449	0.13	1.12662e-108	4.9076e-64	1.03658	0.405	0.159	1.69381e-59	2.31121e-37	1.3057e-112
gene23084:106562248	LOC106562248		XP_013982487.1	furin-1-like	protein_coding	4.88391e-113	1.25457	0.522	0.101	1.68563e-108	3.98433e-79	0.993806	0.344	0.108	1.37515e-74	7.25608e-25	0.560953	0.23	0.103	2.50436e-20	1.1267e-11	0.497857	0.181	0.1	3.8887e-07	1.1267e-11	1.95356e-112
gene43631:106582468	LOC106582468	AGPS	XP_014021094.1	alkyldihydroxyacetonephosphate synthase%2C peroxisomal-like	protein_coding	2.15823e-112	0.987153	0.421	0.063	7.44891e-108	6.44118e-67	0.933384	0.284	0.084	2.22311e-62	1.38062e-49	0.766831	0.261	0.084	4.76508e-45	1.24559e-26	0.795015	0.203	0.081	4.29903e-22	1.24559e-26	8.63291e-112
gene3731:106578237	LOC106578237		XP_014012365.1	sialic acid-binding Ig-like lectin 16	protein_coding	4.99821e-47	0.751352	0.82	0.469	1.72508e-42	2.83832e-112	0.783065	0.802	0.479	9.79616e-108	3.60365e-58	0.669054	0.665	0.391	1.24376e-53	2.7551e-18	0.443994	0.542	0.424	9.50895e-14	2.7551e-18	1.13533e-111
gene48535:106587195	LOC106587195		XP_014030789.1	transcriptional enhancer factor TEF-1	protein_coding	1.75518e-71	0.917955	0.301	0.051	6.05782e-67	3.81688e-111	1.17485	0.327	0.07	1.31736e-106	1.86923e-41	0.769564	0.21	0.065	6.45148e-37	2.51337e-22	0.747776	0.189	0.079	8.67463e-18	2.51337e-22	1.52675e-110
gene6402:106599379	LOC106599379		XP_014046057.1	sodium- and chloride-dependent glycine transporter 1-like	protein_coding	1.18167e-68	0.830882	0.325	0.061	4.07841e-64	5.97226e-111	1.13412	0.309	0.061	2.06127e-106	2.29269e-41	0.714904	0.226	0.074	7.91298e-37	1.30484e-16	0.580525	0.153	0.066	4.50352e-12	1.30484e-16	2.38891e-110
gene7073:106600702	LOC106600702	PRSS27	XP_014047742.1	transmembrane protease serine 9-like	protein_coding	2.08091e-91	1.08807	0.749	0.254	7.18207e-87	4.96554e-96	1.04794	0.48	0.187	1.71381e-91	1.31771e-110	1.03965	0.652	0.288	4.54795e-106	4.52101e-28	0.742671	0.382	0.218	1.56038e-23	4.52101e-28	5.27084e-110
gene17975:106610981	rtn1	RTN1	XP_014066223.1	reticulon 1	protein_coding	3.45848e-108	1.09046	0.544	0.111	1.19366e-103	4.22947e-63	0.871247	0.308	0.102	1.45976e-58	1.29005e-52	0.827014	0.328	0.123	4.45247e-48	1.90988e-17	0.653541	0.267	0.155	6.59177e-13	1.90988e-17	1.38339e-107
gene4798:106586757	LOC106586757	SLK	XP_014029833.1	serine/threonine-protein kinase 10-like	protein_coding	2.0912e-95	0.947164	0.372	0.058	7.21757e-91	1.08044e-107	1.13371	0.351	0.084	3.72905e-103	4.52922e-62	0.90387	0.255	0.068	1.56322e-57	1.24831e-28	0.773192	0.221	0.088	4.30842e-24	1.24831e-28	4.32178e-107
gene224:106613035	LOC106613035	GRHL3	XP_014070415.1	grainyhead-like protein 3 homolog	protein_coding	3.20108e-107	1.03512	0.393	0.058	1.10482e-102	1.72133e-45	0.716053	0.235	0.077	5.94098e-41	8.31755e-46	0.775672	0.265	0.091	2.87072e-41	2.18109e-16	0.623283	0.215	0.113	7.5278e-12	2.18109e-16	1.28043e-106
gene7145:106600940	LOC106600940	CPT1A	XP_014048212.1	carnitine O-palmitoyltransferase 1%2C liver isoform-like	protein_coding	1.9264e-106	1.06585	0.59	0.135	6.64878e-102	2.74654e-50	0.740008	0.36	0.153	9.47941e-46	1.40987e-69	0.819058	0.477	0.197	4.86602e-65	9.4098e-23	0.613475	0.37	0.225	3.2477e-18	9.4098e-23	7.70561e-106
gene36558:106575465	LOC106575465				lncRNA	4.53009e-106	1.12292	0.579	0.13	1.56352e-101	2.46888e-55	0.865688	0.274	0.091	8.52108e-51	1.01835e-40	0.733223	0.362	0.165	3.51474e-36	7.99199e-19	0.614967	0.284	0.16	2.75836e-14	7.99199e-19	1.81204e-105
gene7075:106600703	LOC106600703	PRSS27	XP_014047743.1	transmembrane protease serine 9-like	protein_coding	5.95953e-105	1.11714	0.533	0.111	2.05687e-100	1.26171e-92	0.959969	0.4	0.123	4.35468e-88	1.16985e-97	0.978972	0.481	0.16	4.03761e-93	6.7879e-42	0.768954	0.41	0.201	2.34278e-37	6.7879e-42	2.38381e-104
gene26756:106565749	LOC106565749	ITPR1	XP_013988686.1	inositol 1%2C4%2C5-trisphosphate receptor type 1-like	protein_coding	7.43779e-105	0.959616	0.279	0.027	2.56708e-100	6.92866e-44	0.694647	0.162	0.04	2.39136e-39	3.79545e-19	0.490091	0.116	0.04	1.30996e-14	5.02083e-26	0.704707	0.137	0.041	1.73289e-21	3.79545e-19	2.97512e-104
gene19924:100380313	traf4	TRAF4	NP_001167069.1	TNF receptor-associated factor 4	protein_coding	2.0006e-104	1.07107	0.566	0.126	6.90486e-100	1.50814e-78	1.00021	0.356	0.115	5.20519e-74	8.4323e-28	0.605362	0.26	0.116	2.91032e-23	9.37701e-22	0.736117	0.273	0.145	3.23638e-17	9.37701e-22	8.00239e-104
gene27706:106566665	LOC106566665		XP_013990381.1	intermediate filament protein ON3-like	protein_coding	1.47845e-77	1.05189	0.481	0.119	5.10273e-73	1.35314e-87	1.00875	0.422	0.147	4.67024e-83	1.8381e-103	1.08459	0.49	0.163	6.34403e-99	5.52157e-38	0.785302	0.341	0.155	1.90571e-33	5.52157e-38	7.35242e-103
gene2709:106567986	LOC106567986	DBNL	XP_013993414.1	drebrin-like protein B	protein_coding	3.99722e-103	1.04286	0.475	0.089	1.3796e-98	2.1486e-60	0.831578	0.325	0.114	7.41569e-56	5.45723e-65	0.885405	0.371	0.133	1.88351e-60	2.58593e-47	0.856771	0.358	0.15	8.92509e-43	2.58593e-47	1.59889e-102
gene21954:106560804	mctp2	MCTP2	XP_013979584.1	multiple C2 domains%2C transmembrane 2	protein_coding	1.01034e-94	1.0088	0.385	0.064	3.48709e-90	3.12334e-78	0.922768	0.288	0.074	1.07799e-73	1.48791e-102	1.1285	0.403	0.112	5.13539e-98	4.39625e-57	1.03902	0.359	0.137	1.51732e-52	4.39625e-57	5.95166e-102
gene48646:106587394	LOC106587394		XP_014031226.1	furin-1-like	protein_coding	4.90147e-102	1.03751	0.429	0.073	1.69169e-97	5.68658e-51	0.771282	0.238	0.073	1.96267e-46	2.26279e-60	0.882528	0.364	0.135	7.80981e-56	5.92874e-23	0.665511	0.293	0.158	2.04624e-18	5.92874e-23	1.96059e-101
gene28009:106566795	LOC106566795	OSBPL2	XP_013990665.1	oxysterol-binding protein-related protein 2-like	protein_coding	8.86322e-101	1.00464	0.374	0.055	3.05905e-96	6.50363e-55	0.753071	0.207	0.053	2.24466e-50	2.9911e-71	0.934416	0.308	0.088	1.03235e-66	1.41557e-45	0.92757	0.284	0.102	4.88569e-41	1.41557e-45	3.54529e-100
gene52091:106590554	LOC106590554		XP_014037137.1	uncharacterized LOC106590554	protein_coding	8.18824e-100	1.0583	0.601	0.145	2.82609e-95	1.66004e-63	0.803202	0.354	0.129	5.72948e-59	1.69569e-94	0.904355	0.612	0.267	5.85249e-90	1.28717e-26	0.581075	0.495	0.332	4.44255e-22	1.28717e-26	3.2753e-99
gene48016:106586754	LOC106586754	PRSS33	XP_014029813.1	serine protease 33-like	protein_coding	1.27815e-99	1.04637	0.702	0.201	4.4114e-95	3.91282e-96	0.947307	0.535	0.224	1.35047e-91	2.52099e-62	0.815449	0.475	0.211	8.70093e-58	1.74491e-27	0.625252	0.43	0.262	6.02239e-23	1.74491e-27	5.11259e-99
gene52013:106590473	LOC106590473		XP_014037014.1	GRAM domain-containing protein 1C-like	protein_coding	3.00701e-99	0.948276	0.426	0.072	1.03784e-94	4.95032e-55	0.789621	0.228	0.063	1.70855e-50	2.16461e-47	0.759007	0.258	0.085	7.47094e-43	1.03012e-24	0.698782	0.225	0.098	3.55534e-20	1.03012e-24	1.2028e-98
gene80867:106597007	LOC106597007		XP_014043719.1	cell death-inducing p53-target protein 1 homolog	protein_coding	3.41403e-99	1.02029	0.437	0.078	1.17832e-94	7.06386e-49	0.782142	0.23	0.071	2.43802e-44	3.57042e-28	0.593761	0.273	0.124	1.23229e-23	3.27313e-18	0.548574	0.279	0.156	1.12969e-13	3.27313e-18	1.36561e-98
gene49876:106588377	LOC106588377		XP_014032764.1	H-2 class I histocompatibility antigen%2C Q10 alpha chain-like	protein_coding	3.81796e-57	0.767783	0.844	0.466	1.31773e-52	4.18534e-99	0.73366	0.787	0.484	1.44453e-94	5.78968e-58	0.664284	0.664	0.394	1.99825e-53	7.56762e-28	0.518965	0.596	0.433	2.61189e-23	7.56762e-28	1.67414e-98
gene25676:106564908	LOC106564908	EVPL	XP_013986885.1	envoplakin-like	protein_coding	7.16382e-99	1.11219	0.689	0.202	2.47252e-94	2.07462e-57	0.79637	0.417	0.189	7.16035e-53	1.08338e-71	0.833469	0.547	0.249	3.73918e-67	3.49539e-40	0.709966	0.51	0.301	1.2064e-35	3.49539e-40	2.86553e-98
gene26723:106565781	LOC106565781		XP_013988764.1	ubiquitin carboxyl-terminal hydrolase CYLD-like	protein_coding	1.17089e-98	0.938788	0.281	0.03	4.0412e-94	2.201e-34	0.588731	0.132	0.034	7.59653e-30	6.3093e-24	0.589349	0.131	0.042	2.17759e-19	5.43124e-34	0.81295	0.158	0.043	1.87454e-29	6.3093e-24	4.68354e-98
gene28986:106567903	LOC106567903	SLCO2B1	XP_013993256.1	solute carrier organic anion transporter family member 2B1-like	protein_coding	1.33831e-98	0.931957	0.68	0.181	4.61904e-94	2.7448e-62	0.710383	0.489	0.225	9.47339e-58	1.39237e-86	0.805318	0.682	0.343	4.80564e-82	6.67142e-45	0.696948	0.61	0.39	2.30257e-40	6.67142e-45	5.35324e-98
gene41959:106580802	LOC106580802		XP_014017721.1	cylicin-1-like	protein_coding	2.46607e-33	0.545582	0.852	0.501	8.5114e-29	4.72231e-31	0.41085	0.637	0.45	1.62986e-26	3.29205e-98	0.689809	0.898	0.658	1.13622e-93	1.27281e-61	0.594778	0.842	0.652	4.39298e-57	4.72231e-31	1.31682e-97
gene9605:106603069	LOC106603069	LIPH	XP_014051702.1	lipase member H-like	protein_coding	6.07898e-98	1.01008	0.648	0.169	2.0981e-93	1.81851e-68	0.8241	0.467	0.202	6.27641e-64	7.46574e-55	0.719246	0.52	0.263	2.57673e-50	1.04896e-49	0.826483	0.504	0.279	3.62039e-45	1.04896e-49	2.43159e-97
gene43881:106582716	LOC106582716	TEAD3	XP_014021552.1	transcriptional enhancer factor TEF-5-like	protein_coding	2.59373e-97	1.02933	0.456	0.088	8.95201e-93	1.15194e-32	0.623101	0.266	0.117	3.9758e-28	8.54177e-43	0.769807	0.331	0.142	2.94811e-38	4.40791e-13	0.599072	0.249	0.153	1.52135e-08	4.40791e-13	1.03749e-96
gene27913:106566879	LOC106566879	SLC35E2B	XP_013990881.1	solute carrier family 35 member E2-like	protein_coding	1.01807e-96	0.958396	0.391	0.063	3.51375e-92	2.06363e-54	0.833071	0.248	0.076	7.12241e-50	8.61078e-25	0.591183	0.206	0.086	2.97192e-20	1.4517e-12	0.547671	0.192	0.106	5.0104e-08	1.4517e-12	4.07226e-96
gene4564:106585752	LOC106585752		XP_014027804.1	nucleoplasmin-like protein ANO39	protein_coding	3.24173e-84	1.00743	0.601	0.166	1.11885e-79	1.17522e-82	0.966255	0.373	0.117	4.05615e-78	1.59833e-95	0.968374	0.609	0.271	5.51646e-91	5.41885e-73	0.909064	0.63	0.351	1.87026e-68	5.41885e-73	6.3933e-95
gene22888:106562055	LOC106562055	CCND1	XP_013982074.1	G1/S-specific cyclin-D1-like	protein_coding	2.20187e-78	1.06978	0.511	0.132	7.59954e-74	6.25052e-64	0.891229	0.374	0.147	2.15731e-59	1.72483e-95	0.995583	0.563	0.232	5.95309e-91	4.94668e-40	0.827481	0.434	0.236	1.7073e-35	4.94668e-40	6.89933e-95
gene30599:106569486	LOC106569486		XP_013996352.1	carbonic anhydrase 12-like	protein_coding	1.28975e-58	1.42647	0.497	0.172	4.45143e-54	1.35309e-94	1.39779	0.33	0.086	4.67006e-90	6.23328e-94	1.31596	0.619	0.318	2.15136e-89	1.48177e-88	1.21791	0.648	0.36	5.11418e-84	1.28975e-58	5.41237e-94
gene24660:106563812	LOC106563812	CLDN4	XP_013985152.1	claudin-4-like	protein_coding	5.73306e-93	1.05645	0.59	0.149	1.97871e-88	1.85159e-94	0.990479	0.512	0.201	6.39056e-90	1.74962e-19	0.479943	0.17	0.072	6.03865e-15	4.1305e-09	0.404709	0.195	0.119	0.00014256	4.1305e-09	7.40634e-94
gene44779:106583586	LOC106583586		XP_014023419.1	plexin-A1-like	protein_coding	1.01947e-93	1.01084	0.38	0.063	3.51859e-89	4.90286e-59	0.854239	0.229	0.061	1.69217e-54	1.04337e-34	0.677952	0.236	0.09	3.6011e-30	1.23815e-12	0.540823	0.193	0.107	4.27334e-08	1.23815e-12	4.07787e-93
gene55342:106591175	LOC106591175		XP_014037846.1	lipopolysaccharide-induced tumor necrosis factor-alpha factor homolog	protein_coding	1.38304e-93	0.944507	0.44	0.082	4.77343e-89	5.3666e-50	0.722049	0.243	0.076	1.85223e-45	1.22293e-41	0.704396	0.29	0.112	4.22081e-37	4.50376e-19	0.603665	0.242	0.126	1.55443e-14	4.50376e-19	5.53216e-93
gene9111:106602683	LOC106602683		XP_014050919.1	butyrophilin subfamily 1 member A1-like	protein_coding	2.03362e-93	0.881207	0.462	0.09	7.01883e-89	7.86624e-52	0.748769	0.314	0.118	2.71495e-47	6.98103e-51	0.798562	0.336	0.129	2.40943e-46	1.17883e-26	0.707128	0.286	0.14	4.06862e-22	1.17883e-26	8.13447e-93
gene39071:106577947	LOC106577947		XP_014011901.1	sterile alpha motif domain-containing protein 9-like	protein_coding	3.26481e-33	0.616249	0.115	0.016	1.12682e-28	1.23237e-64	1.07604	0.212	0.048	4.25341e-60	2.09657e-93	1.18715	0.359	0.095	7.23609e-89	1.41542e-62	1.16492	0.256	0.066	4.88517e-58	3.26481e-33	8.38626e-93
gene25495:106564696	LOC106564696	SLK	XP_013986433.1	serine/threonine-protein kinase 10-like	protein_coding	6.50014e-74	0.842517	0.522	0.135	2.24346e-69	2.52659e-92	0.969549	0.463	0.165	8.72027e-88	1.31079e-87	1.0571	0.441	0.152	4.52405e-83	5.09055e-48	0.857351	0.379	0.165	1.75695e-43	5.09055e-48	1.01064e-91
gene37953:106576752	LOC106576752	TRIM35	XP_014009597.1	E3 ubiquitin-protein ligase TRIM39-like	protein_coding	3.78534e-92	0.967843	0.355	0.055	1.30647e-87	6.98356e-56	0.872281	0.239	0.069	2.41031e-51	5.15593e-89	1.01515	0.303	0.069	1.77952e-84	1.68739e-49	0.975023	0.27	0.088	5.82387e-45	1.68739e-49	1.51414e-91
gene20104:106613067	LOC106613067		XP_014070431.1	short neurotoxin 8-like	protein_coding	2.96564e-83	0.939384	0.743	0.257	1.02356e-78	1.77855e-91	0.887638	0.579	0.265	6.1385e-87	1.35317e-63	0.706096	0.633	0.347	4.67032e-59	6.62659e-27	0.575088	0.497	0.329	2.2871e-22	6.62659e-27	7.11421e-91
gene19208:106612196	LOC106612196		XP_014068625.1	proteoglycan 4-like	protein_coding	2.08983e-90	1.00134	0.519	0.119	7.21282e-86	1.06578e-56	0.788686	0.328	0.122	3.67844e-52	1.60685e-40	0.665176	0.301	0.12	5.54587e-36	1.14078e-12	0.548918	0.24	0.145	3.9373e-08	1.14078e-12	8.3593e-90
gene38839:106577692	LOC106577692		XP_014011496.1	cornifelin homolog B-like	protein_coding	4.22886e-87	0.994609	0.407	0.076	1.45955e-82	4.22474e-90	1.02988	0.386	0.12	1.45813e-85	8.78778e-49	0.822977	0.264	0.086	3.03301e-44	2.71915e-23	0.704522	0.227	0.104	9.38488e-19	2.71915e-23	1.6899e-89
gene21818:106560925	fa2h	FA2H	XP_013979856.1	fatty acid 2-hydroxylase	protein_coding	2.09792e-89	0.933024	0.383	0.065	7.24078e-85	5.95122e-43	0.619002	0.209	0.065	2.054e-38	8.33915e-67	0.952548	0.323	0.103	2.87817e-62	2.22336e-29	0.736249	0.268	0.12	7.67371e-25	2.22336e-29	8.3917e-89
gene17219:106610344	LOC106610344	CASP6	XP_014065132.1	caspase-6-like	protein_coding	5.13635e-89	0.983442	0.626	0.174	1.77276e-84	6.05128e-67	0.842817	0.458	0.2	2.08854e-62	2.69445e-81	0.96256	0.462	0.175	9.29963e-77	2.01907e-37	0.831004	0.4	0.212	6.96862e-33	2.01907e-37	2.05454e-88
gene42780:106581618	lmo7	LMO7	XP_014019225.1	LIM domain 7	protein_coding	1.29904e-88	0.899294	0.434	0.084	4.4835e-84	8.62332e-72	0.895819	0.341	0.112	2.97625e-67	5.93917e-44	0.79912	0.29	0.112	2.04985e-39	5.84755e-30	0.734462	0.303	0.144	2.01822e-25	5.84755e-30	5.19616e-88
gene56166:106599799	LOC106599799				lncRNA	5.43277e-87	0.963355	0.648	0.184	1.87507e-82	8.20757e-88	0.854825	0.54	0.227	2.83276e-83	1.34549e-36	0.581042	0.333	0.148	4.64383e-32	6.99116e-18	0.582801	0.334	0.207	2.41293e-13	6.99116e-18	3.28303e-87
gene13765:106606992	LOC106606992	EVPL	XP_014058999.1	envoplakin-like	protein_coding	1.57268e-87	0.846572	0.399	0.071	5.42794e-83	2.98707e-33	0.630844	0.183	0.062	1.03096e-28	1.75142e-65	0.913863	0.326	0.104	6.04484e-61	1.88303e-31	0.77134	0.323	0.157	6.49909e-27	1.88303e-31	6.29071e-87
gene12113:106605406	LOC106605406	PVRL2	XP_014056484.1	nectin-2-like	protein_coding	3.26612e-87	1.04119	0.642	0.191	1.12727e-82	9.30028e-65	0.825736	0.456	0.208	3.2099e-60	1.80221e-67	0.853948	0.523	0.24	6.22013e-63	3.89628e-58	0.916447	0.485	0.236	1.34476e-53	3.89628e-58	1.30645e-86
gene24215:106563174	LOC106563174		XP_013983955.1	protein PLANT CADMIUM RESISTANCE 10-like	protein_coding	8.94003e-86	0.915487	0.462	0.098	3.08556e-81	4.55615e-58	0.812998	0.256	0.076	1.57251e-53	1.80898e-69	0.937282	0.355	0.117	6.24351e-65	1.06041e-38	0.874684	0.299	0.127	3.65988e-34	1.06041e-38	3.57601e-85
gene23107:106562274	LOC106562274	CYBA	XP_013982519.1	cytochrome b-245 light chain-like	protein_coding	1.84894e-85	0.954526	0.519	0.124	6.38142e-81	8.14803e-53	0.810005	0.328	0.128	2.81221e-48	2.26075e-72	0.865598	0.458	0.183	7.80276e-68	2.01788e-48	0.85057	0.411	0.188	6.9645e-44	2.01788e-48	7.39574e-85
gene26044:100380407	ical	CAST	XP_013987214.1	Calpastatin	protein_coding	2.45851e-85	0.977458	0.648	0.193	8.4853e-81	2.06503e-63	0.81709	0.443	0.202	7.12723e-59	1.02975e-72	0.828583	0.576	0.285	3.55406e-68	1.89577e-40	0.685351	0.538	0.329	6.54305e-36	1.89577e-40	9.83404e-85
gene28930:106567957	LOC106567957	CXADR	XP_013993351.1	coxsackievirus and adenovirus receptor homolog	protein_coding	2.7034e-85	0.959375	0.557	0.142	9.33053e-81	1.07975e-60	0.845566	0.369	0.148	3.72665e-56	1.85802e-56	0.857071	0.381	0.153	6.41279e-52	6.14154e-22	0.684599	0.314	0.177	2.11969e-17	6.14154e-22	1.08136e-84
gene39046:106577930	LOC106577930	TRIM39	XP_014011874.1	zinc finger protein RFP-like	protein_coding	2.92517e-42	0.623973	0.369	0.11	1.00959e-37	1.47428e-27	0.558089	0.245	0.111	5.08833e-23	3.53753e-85	0.9645	0.407	0.13	1.22094e-80	1.14482e-43	0.899745	0.341	0.147	3.95123e-39	1.47428e-27	1.41501e-84
gene38088:106576976	LOC106576976		XP_014010062.1	heme-binding protein 2-like	protein_coding	4.5283e-55	0.884834	0.678	0.29	1.5629e-50	5.16923e-85	0.885998	0.552	0.261	1.78411e-80	4.34149e-52	0.729461	0.548	0.303	1.49842e-47	4.56689e-19	0.510033	0.458	0.321	1.57622e-14	4.56689e-19	2.06769e-84
gene35056:106573917	LOC106573917	PINLYP	XP_014004853.1	phospholipase A2 inhibitor and Ly6/PLAUR domain-containing protein-like	protein_coding	4.5539e-64	0.841856	0.566	0.178	1.57173e-59	1.48793e-43	0.603774	0.507	0.287	5.13544e-39	7.64502e-85	0.85984	0.648	0.318	2.6386e-80	6.12177e-35	0.60869	0.575	0.381	2.11287e-30	6.12177e-35	3.05801e-84
gene9099:106602671	LOC106602671				lncRNA	1.31072e-84	0.859982	0.279	0.036	4.52384e-80	8.30027e-76	0.944345	0.268	0.066	2.86476e-71	2.58922e-35	0.679723	0.177	0.053	8.93644e-31	4.59673e-31	0.786955	0.188	0.063	1.58652e-26	4.59673e-31	5.2429e-84
gene74776:106591193	LOC106591193		XP_014037882.1	multidrug resistance protein 1-like	protein_coding	2.39021e-84	0.837203	0.29	0.039	8.24958e-80	8.9665e-49	0.708835	0.165	0.038	3.0947e-44	2.71837e-37	0.669988	0.157	0.041	9.38218e-33	3.13283e-12	0.474277	0.112	0.048	1.08126e-07	3.13283e-12	9.56085e-84
gene37677:106576602	LOC106576602	GIMAP7	XP_014009322.1	GTPase IMAP family member 7-like	protein_coding	4.41254e-84	0.97417	0.462	0.1	1.52294e-79	3.68476e-48	0.722259	0.246	0.081	1.27176e-43	6.3365e-62	0.874132	0.336	0.113	2.18698e-57	1.56603e-28	0.765533	0.214	0.084	5.40499e-24	1.56603e-28	1.76502e-83
gene30903:106569784	eppk1	EPPK1	XP_013996876.1	epiplakin 1	protein_coding	6.98208e-84	1.04089	0.574	0.156	2.40979e-79	2.14248e-13	0.349755	0.297	0.189	7.39457e-09	3.09104e-33	0.597591	0.458	0.261	1.06684e-28	5.25332e-15	0.498591	0.46	0.348	1.81313e-10	2.14248e-13	2.79283e-83
gene59716:106600353	LOC106600353				lncRNA	7.68089e-84	0.910002	0.333	0.053	2.65098e-79	4.96368e-70	0.899395	0.181	0.031	1.71316e-65	3.71654e-19	0.483744	0.122	0.044	1.28273e-14	4.54613e-08	0.360102	0.107	0.055	0.00156905	4.54613e-08	3.07236e-83
gene36448:106575362	LOC106575362	PTTG1IP	XP_014007320.1	pituitary tumor-transforming gene 1 protein-interacting protein-like	protein_coding	8.26482e-84	0.961163	0.473	0.105	2.85252e-79	2.08241e-35	0.630781	0.23	0.088	7.18724e-31	6.19549e-59	0.843086	0.365	0.138	2.13831e-54	7.60401e-23	0.702363	0.279	0.147	2.62445e-18	7.60401e-23	3.30593e-83
gene6834:106600508	LOC106600508		XP_014047393.1	rho guanine nucleotide exchange factor 18-like	protein_coding	9.29519e-84	0.829945	0.311	0.045	3.20814e-79	6.09771e-46	0.749947	0.199	0.058	2.10456e-41	3.22179e-41	0.751537	0.215	0.069	1.11197e-36	6.85635e-17	0.622309	0.181	0.085	2.3664e-12	6.85635e-17	3.71808e-83
gene6755:106600442	LOC106600442		XP_014047275.1	GRAM domain-containing protein 2-like	protein_coding	2.11102e-63	0.768485	0.254	0.04	7.28597e-59	3.7775e-59	0.810534	0.196	0.044	1.30377e-54	1.37138e-82	1.0142	0.274	0.06	4.73318e-78	1.80012e-50	0.967928	0.218	0.057	6.21295e-46	1.80012e-50	5.48551e-82
gene12073:106605440	LOC106605440	DCST2	XP_014056576.1	uncharacterized LOC106605440	protein_coding	2.06678e-82	0.82643	0.309	0.045	7.13329e-78	7.5333e-53	0.756661	0.173	0.038	2.60004e-48	1.29599e-26	0.580104	0.129	0.038	4.47299e-22	2.31022e-15	0.626572	0.125	0.05	7.9735e-11	2.31022e-15	8.26712e-82
gene35608:106574530	LOC106574530	PTTG1IP	XP_014005941.1	pituitary tumor-transforming gene 1 protein-interacting protein-like	protein_coding	3.83318e-82	0.886437	0.546	0.139	1.32298e-77	2.2682e-46	0.755817	0.302	0.12	7.82845e-42	2.05584e-51	0.768215	0.423	0.191	7.09552e-47	3.1067e-36	0.794388	0.399	0.211	1.07225e-31	3.1067e-36	1.53327e-81
gene38955:106577829	LOC106577829		XP_014011666.1	uncharacterized LOC106577829	protein_coding	9.91003e-82	0.918111	0.396	0.077	3.42035e-77	9.03025e-37	0.657039	0.202	0.069	3.1167e-32	5.42832e-20	0.526446	0.162	0.066	1.87353e-15	1.54964e-12	0.51955	0.155	0.078	5.34843e-08	1.54964e-12	3.96401e-81
gene46544:106585278	LOC106585278	HIP1R	XP_014026804.1	huntingtin-interacting protein 1-related protein-like	protein_coding	1.63869e-81	0.823368	0.265	0.033	5.65577e-77	3.84932e-48	0.695378	0.183	0.046	1.32855e-43	1.65135e-56	0.863118	0.26	0.076	5.69946e-52	1.00783e-29	0.781608	0.212	0.082	3.47843e-25	1.00783e-29	6.55476e-81
gene49208:106587985	LOC106587985	NQO1	XP_014032121.1	NAD(P)H dehydrogenase [quinone] 1-like	protein_coding	5.24617e-61	0.882865	0.563	0.183	1.81066e-56	1.63528e-76	0.832455	0.541	0.263	5.64401e-72	1.79613e-81	0.830905	0.65	0.337	6.19916e-77	3.64134e-47	0.778483	0.538	0.314	1.25677e-42	3.64134e-47	7.18452e-81
gene46698:106585500	LOC106585500	GGT5	XP_014027251.1	gamma-glutamyltransferase 5-like	protein_coding	3.2741e-52	0.640884	0.21	0.033	1.13002e-47	4.02686e-26	0.655947	0.147	0.052	1.38983e-21	2.16328e-81	0.995857	0.333	0.091	7.46636e-77	1.09434e-20	0.687112	0.214	0.101	3.77699e-16	1.09434e-20	8.65313e-81
gene25815:100196291	mal	MAL	NP_001134792.1	mal%2C T-cell differentiation protein	protein_coding	5.44052e-81	0.984729	0.626	0.185	1.87774e-76	4.23817e-57	0.721083	0.449	0.208	1.46276e-52	1.76142e-44	0.674059	0.449	0.225	6.07936e-40	2.01419e-18	0.522088	0.412	0.283	6.95177e-14	2.01419e-18	2.17621e-80
gene4241:106582751	LOC106582751		XP_014021618.1	uncharacterized LOC106582751	protein_coding	6.29665e-80	0.798329	0.227	0.024	2.17323e-75	3.29841e-41	0.662866	0.139	0.031	1.13841e-36	6.79019e-26	0.612821	0.139	0.044	2.34357e-21	2.59519e-24	0.673793	0.153	0.053	8.95705e-20	2.59519e-24	2.51866e-79
gene67048:106598480	LOC106598480	EPPK1	XP_014044998.1	desmoplakin-like	protein_coding	9.52452e-80	0.962809	0.47	0.11	3.28729e-75	3.74708e-24	0.500261	0.253	0.124	1.29327e-19	1.50961e-29	0.554843	0.355	0.183	5.21028e-25	7.06816e-16	0.460567	0.408	0.284	2.43951e-11	7.06816e-16	3.80981e-79
gene38294:106577210	LOC106577210		XP_014010590.1	acyl-CoA desaturase-like	protein_coding	2.56612e-42	0.615558	0.322	0.086	8.85669e-38	1.30458e-13	0.393726	0.131	0.061	4.50263e-09	1.02673e-79	0.978693	0.426	0.149	3.54366e-75	6.15602e-55	0.99909	0.373	0.15	2.12469e-50	1.30458e-13	4.10692e-79
gene26788:106565723	LOC106565723		XP_013988613.1	bactericidal permeability-increasing protein-like	protein_coding	1.90045e-52	0.809627	0.377	0.099	6.55922e-48	2.42062e-78	0.960546	0.315	0.089	8.35451e-74	1.0112e-25	0.540456	0.202	0.081	3.49007e-21	6.89437e-09	0.435141	0.153	0.088	0.000237952	6.89437e-09	9.68246e-78
gene19582:106612683	LOC106612683		XP_014069563.1	delta-like protein C	protein_coding	8.53088e-78	0.902454	0.418	0.088	2.94435e-73	9.87966e-53	0.81336	0.293	0.105	3.40987e-48	7.15775e-36	0.682137	0.292	0.125	2.47043e-31	3.05183e-14	0.598904	0.236	0.137	1.05331e-09	3.05183e-14	3.41235e-77
gene27240:106566188	LOC106566188		XP_013989536.1	deoxyribonuclease-1-like	protein_coding	3.4523e-49	0.719578	0.459	0.144	1.19153e-44	2.55299e-37	0.591937	0.3	0.13	8.81139e-33	2.64135e-77	0.935181	0.446	0.165	9.11636e-73	2.00782e-40	0.857011	0.367	0.175	6.9298e-36	2.55299e-37	1.05654e-76
gene43976:106582820	LOC106582820		XP_014021762.1	alpha-1%2C3-galactosyltransferase 2-like	protein_coding	1.23957e-68	0.840129	0.314	0.056	4.27825e-64	4.35215e-76	0.922689	0.271	0.066	1.5021e-71	3.72841e-59	0.903398	0.274	0.082	1.28682e-54	1.16515e-30	0.767072	0.245	0.1	4.02141e-26	1.16515e-30	1.74086e-75
gene18929:106611914	LOC106611914	DUSP1	XP_014068047.1	dual specificity protein phosphatase 1-like	protein_coding	5.45983e-76	0.908504	0.402	0.083	1.8844e-71	1.63913e-18	0.43261	0.111	0.04	5.65729e-14	2.83347e-18	0.558519	0.121	0.044	9.77943e-14	9.42322e-09	0.475698	0.115	0.059	0.000325233	9.42322e-09	2.18393e-75
gene7405:106601032	LOC106601032		XP_014048373.1	myosin light chain kinase%2C smooth muscle-like	protein_coding	6.73669e-76	0.839648	0.317	0.052	2.3251e-71	1.26003e-35	0.659709	0.163	0.049	4.34887e-31	2.69916e-32	0.653044	0.231	0.09	9.31587e-28	5.11884e-19	0.684793	0.221	0.112	1.76672e-14	5.11884e-19	2.69468e-75
gene43389:106582239	LOC106582239				lncRNA	5.02199e-33	0.525069	0.642	0.296	1.73329e-28	1.76571e-51	0.614807	0.516	0.266	6.09418e-47	8.44368e-76	0.81411	0.598	0.291	2.91425e-71	7.50133e-28	0.675655	0.399	0.235	2.58901e-23	7.50133e-28	3.37747e-75
gene23939:106563025	LOC106563025		XP_013983703.1	uncharacterized LOC106563025	protein_coding	1.70163e-75	0.805727	0.347	0.062	5.87302e-71	9.40669e-30	0.524924	0.163	0.055	3.24662e-25	6.35452e-37	0.665954	0.217	0.075	2.1932e-32	1.29441e-07	0.400333	0.151	0.091	0.00446752	1.29441e-07	6.80654e-75
gene29605:106568528	LOC106568528	ATP8B1	XP_013994424.1	phospholipid-transporting ATPase IC-like	protein_coding	2.22346e-75	0.846911	0.437	0.097	7.67407e-71	1.84259e-61	0.80939	0.284	0.088	6.35953e-57	1.9977e-35	0.720602	0.284	0.121	6.89488e-31	1.11443e-35	0.8496	0.288	0.124	3.84635e-31	1.9977e-35	8.89386e-75
gene757:106601300	LOC106601300	CRIM1	XP_014048881.1	cysteine-rich motor neuron 1 protein	protein_coding	3.28809e-75	0.871777	0.314	0.052	1.13485e-70	3.92001e-62	0.823867	0.204	0.046	1.35295e-57	1.11166e-53	0.861633	0.324	0.119	3.83678e-49	1.53741e-33	0.780515	0.282	0.121	5.30623e-29	1.53741e-33	1.31524e-74
gene38051:106576940	LOC106576940	PDZD8	XP_014009958.1	PDZ domain-containing protein 8-like	protein_coding	3.94126e-75	0.85396	0.41	0.087	1.36028e-70	1.69772e-49	0.734611	0.25	0.082	5.8595e-45	1.1429e-19	0.519878	0.236	0.121	3.94461e-15	1.45924e-11	0.480181	0.204	0.118	5.03641e-07	1.45924e-11	1.5765e-74
gene18930:106611915	LOC106611915	SPINK1	XP_014068050.1	trypsin inhibitor ClTI-1-like	protein_coding	4.46587e-75	0.892088	0.538	0.143	1.54135e-70	1.58966e-34	0.620884	0.293	0.132	5.48655e-30	2.38425e-48	0.718965	0.448	0.22	8.22899e-44	9.71721e-20	0.526503	0.393	0.253	3.3538e-15	9.71721e-20	1.78635e-74
gene7085:106600720	LOC106600720	GDPD3	XP_014047769.1	glycerophosphodiester phosphodiesterase domain-containing protein 3-like	protein_coding	7.28054e-75	0.833312	0.352	0.064	2.51281e-70	2.57654e-17	0.422991	0.149	0.065	8.89267e-13	3.17924e-41	0.671697	0.234	0.077	1.09728e-36	3.53203e-14	0.532407	0.174	0.087	1.21904e-09	3.53203e-14	2.91222e-74
gene34990:106573854	LOC106573854		XP_014004739.1	uncharacterized LOC106573854	protein_coding	2.95713e-74	0.726261	0.202	0.02	1.02062e-69	2.20373e-51	0.70906	0.138	0.024	7.60594e-47	6.87725e-36	0.692751	0.163	0.046	2.37362e-31	7.19924e-22	0.645684	0.147	0.052	2.48475e-17	7.19924e-22	1.18285e-73
gene25304:106564453	LOC106564453		XP_013986032.1	beta-1%2C3-galactosyltransferase 2-like	protein_coding	3.97919e-74	0.808919	0.298	0.047	1.37338e-69	2.52294e-34	0.571047	0.145	0.04	8.70766e-30	1.15148e-22	0.537278	0.188	0.079	3.97421e-18	1.9131e-12	0.503147	0.147	0.071	6.60287e-08	1.9131e-12	1.59168e-73
gene21630:106561091	hsd17b12	HSD17B12	XP_013980189.1	hydroxysteroid (17-beta) dehydrogenase 12	protein_coding	7.28498e-74	0.900475	0.421	0.093	2.51434e-69	1.13613e-28	0.511638	0.289	0.138	3.92123e-24	3.08279e-52	0.742672	0.393	0.163	1.06399e-47	8.0631e-08	0.316548	0.286	0.205	0.0027829	8.0631e-08	2.91399e-73
gene25523:106564672	LOC106564672	USP43	XP_013986363.1	ubiquitin carboxyl-terminal hydrolase 43-like	protein_coding	1.41427e-73	0.746803	0.26	0.035	4.88122e-69	1.62822e-36	0.621056	0.166	0.049	5.61964e-32	2.96681e-19	0.568379	0.148	0.059	1.02396e-14	3.06895e-09	0.441096	0.107	0.052	0.000105922	3.06895e-09	5.65709e-73
gene45566:106584325	LOC106584325	TTC39A	XP_014024949.1	tetratricopeptide repeat protein 39A-like	protein_coding	2.08145e-73	0.7891	0.262	0.036	7.18392e-69	8.09411e-49	0.674045	0.165	0.037	2.7936e-44	2.45253e-56	0.842592	0.24	0.066	8.46465e-52	2.9131e-18	0.70327	0.16	0.069	1.00543e-13	2.9131e-18	8.3258e-73
gene46464:106585019	LOC106585019	SLC14A1	XP_014026229.1	urea transporter 2-like	protein_coding	4.80856e-73	1.01271	0.301	0.049	1.65963e-68	6.47328e-39	0.746707	0.154	0.041	2.23419e-34	2.15087e-18	0.557248	0.167	0.073	7.4235e-14	6.45113e-10	0.558402	0.13	0.067	2.22654e-05	6.45113e-10	1.92343e-72
gene31990:106570843	ocln		XP_013998887.1	occludin	protein_coding	7.37487e-73	0.879803	0.593	0.175	2.54536e-68	1.85629e-52	0.731199	0.401	0.182	6.40679e-48	1.33301e-48	0.778942	0.394	0.174	4.60075e-44	6.39407e-31	0.757898	0.37	0.203	2.20685e-26	6.39407e-31	2.94995e-72
gene6671:106600370	LOC106600370	APOLD1	XP_014047149.1	uncharacterized LOC106600370	protein_coding	7.98464e-38	0.573305	0.262	0.065	2.75582e-33	1.6217e-11	0.330244	0.135	0.068	5.59712e-07	8.86814e-73	0.966068	0.391	0.138	3.06075e-68	1.37815e-42	0.895014	0.366	0.169	4.75656e-38	1.6217e-11	3.54726e-72
gene4761:106587131	LOC106587131		XP_014030654.1	uncharacterized LOC106587131	protein_coding	1.21112e-72	0.891278	0.574	0.165	4.18004e-68	6.15857e-61	0.773061	0.466	0.217	2.12557e-56	2.99847e-38	0.711018	0.29	0.119	1.03489e-33	5.23873e-06	0.391963	0.189	0.133	0.180809	5.23873e-06	4.84446e-72
gene4463:106585215	LOC106585215	MSLNL	XP_014026654.1	uncharacterized LOC106585215	protein_coding	1.94457e-72	0.885484	0.227	0.028	6.71148e-68	1.27316e-55	0.790683	0.15	0.027	4.39419e-51	1.92586e-58	0.839236	0.244	0.065	6.64691e-54	4.41062e-49	0.967317	0.255	0.08	1.52228e-44	4.41062e-49	7.77827e-72
gene19228:106612217	LOC106612217		XP_014068660.1	copper-transporting ATPase 1-like	protein_coding	6.43513e-59	0.656915	0.191	0.024	2.22102e-54	4.71228e-72	0.931519	0.19	0.033	1.6264e-67	1.53811e-25	0.600979	0.134	0.042	5.30863e-21	1.51371e-15	0.601812	0.119	0.047	5.22442e-11	1.51371e-15	1.88491e-71
gene21983:100195785	nrg4	NRG4	NP_001134286.1	Pro-neuregulin-4%2C membrane-bound isoform	protein_coding	5.27777e-72	0.892674	0.358	0.07	1.82157e-67	8.14235e-50	0.756932	0.284	0.101	2.81025e-45	5.69116e-50	0.871246	0.283	0.098	1.96425e-45	4.26945e-30	0.799306	0.249	0.105	1.47356e-25	4.26945e-30	2.11111e-71
gene34666:106573528	nrg4	NRG4	XP_014004129.1	neuregulin 4	protein_coding	5.27777e-72	0.892674	0.358	0.07	1.82157e-67	8.14235e-50	0.756932	0.284	0.101	2.81025e-45	5.69116e-50	0.871246	0.283	0.098	1.96425e-45	4.26945e-30	0.799306	0.249	0.105	1.47356e-25	4.26945e-30	2.11111e-71
gene1042:106604506	LOC106604506				lncRNA	8.8782e-72	0.751172	0.298	0.048	3.06422e-67	3.89084e-32	0.579092	0.148	0.044	1.34288e-27	4.4377e-26	0.58952	0.178	0.067	1.53163e-21	6.01176e-10	0.472465	0.127	0.065	2.0749e-05	6.01176e-10	3.55128e-71
gene6672:106600349	LOC106600349	APOLD1	XP_014047132.1	uncharacterized LOC106600349	protein_coding	2.8736e-42	0.650647	0.377	0.113	9.91796e-38	3.29756e-14	0.415193	0.2	0.111	1.13812e-09	2.44421e-71	0.891633	0.499	0.216	8.43593e-67	1.21507e-64	0.99124	0.482	0.218	4.19369e-60	3.29756e-14	9.77683e-71
gene38527:106577433	LOC106577433	ADAM9	XP_014010879.1	disintegrin and metalloproteinase domain-containing protein 9-like	protein_coding	8.76968e-71	0.836038	0.383	0.08	3.02677e-66	5.84944e-56	0.761137	0.265	0.082	2.01888e-51	1.00615e-30	0.611822	0.199	0.072	3.47262e-26	1.24729e-23	0.68301	0.208	0.088	4.3049e-19	1.24729e-23	3.50787e-70
gene19678:106612603	LOC106612603		XP_014069387.1	alpha-actinin-4	protein_coding	1.22855e-70	0.839297	0.746	0.29	4.2402e-66	2.10407e-48	0.654711	0.51	0.285	7.26198e-44	2.27793e-41	0.620901	0.562	0.342	7.86205e-37	3.30902e-35	0.638181	0.537	0.352	1.14208e-30	3.30902e-35	4.91418e-70
gene34251:100306852	ccnd1	CCND1	NP_001158863.1	cyclin D1	protein_coding	5.68472e-30	0.642854	0.199	0.049	1.96202e-25	2.34333e-39	0.702467	0.233	0.084	8.08778e-35	1.37648e-70	1.02383	0.362	0.121	4.7508e-66	4.06777e-63	1.04576	0.356	0.124	1.40395e-58	5.68472e-30	5.50594e-70
gene23782:106562935	LOC106562935	SLC4A4	XP_013983528.1	electrogenic sodium bicarbonate cotransporter 1-like	protein_coding	2.71813e-70	0.766872	0.306	0.052	9.38135e-66	2.93414e-37	0.691413	0.204	0.07	1.01269e-32	4.97359e-50	0.785801	0.306	0.109	1.71659e-45	1.17718e-30	0.740317	0.27	0.118	4.06292e-26	1.17718e-30	1.08725e-69
gene21944:106560813	LOC106560813	CHKA	XP_013979613.1	choline kinase alpha-like	protein_coding	3.85837e-70	0.880127	0.432	0.101	1.33168e-65	2.51586e-52	0.776247	0.29	0.103	8.68323e-48	2.5909e-23	0.532409	0.194	0.081	8.94225e-19	8.36011e-18	0.619744	0.184	0.085	2.88541e-13	8.36011e-18	1.54335e-69
gene45278:106584037	LOC106584037	PDE4B	XP_014024318.1	cAMP-specific 3'%2C5'-cyclic phosphodiesterase 4B-like	protein_coding	1.89273e-68	0.829761	0.525	0.146	6.53256e-64	1.78819e-33	0.651779	0.202	0.074	6.17175e-29	3.8932e-70	0.946918	0.404	0.15	1.3437e-65	4.87276e-43	0.88613	0.382	0.18	1.68178e-38	1.78819e-33	1.55728e-69
gene35545:106574402	LOC106574402	MOSPD2	XP_014005734.1	motile sperm domain-containing protein 2-like	protein_coding	9.32659e-66	0.843662	0.328	0.064	3.21898e-61	4.61778e-57	0.85615	0.244	0.071	1.59378e-52	6.8055e-70	0.912474	0.265	0.066	2.34885e-65	1.21429e-44	0.938971	0.244	0.079	4.19099e-40	1.21429e-44	2.7222e-69
gene81054:106593783	LOC106593783		XP_014040632.1	uncharacterized LOC106593783	protein_coding	1.97119e-61	0.636081	0.167	0.017	6.80337e-57	8.64537e-36	0.605048	0.121	0.027	2.98386e-31	6.97203e-70	0.976029	0.282	0.075	2.40633e-65	5.27157e-41	0.90878	0.23	0.076	1.81943e-36	8.64537e-36	2.78881e-69
gene46033:106584768	LOC106584768	ANO9	XP_014025790.1	anoctamin-9-like	protein_coding	7.09088e-70	0.775874	0.221	0.027	2.44735e-65	2.19332e-42	0.658336	0.137	0.03	7.57004e-38	5.17857e-22	0.560676	0.134	0.046	1.78733e-17	1.49924e-11	0.515663	0.115	0.052	5.17449e-07	1.49924e-11	2.83635e-69
gene51443:106589889	LOC106589889	TRIM16	XP_014035777.1	tripartite motif-containing protein 16-like	protein_coding	4.03228e-53	0.728744	0.314	0.07	1.3917e-48	1.70907e-30	0.609991	0.193	0.072	5.89869e-26	8.04256e-70	0.974807	0.313	0.092	2.77581e-65	1.86827e-37	0.882443	0.288	0.119	6.44815e-33	1.70907e-30	3.21702e-69
gene26965:106566028	tead3		XP_013989307.1	TEA domain family member 3	protein_coding	1.18288e-69	0.872434	0.407	0.093	4.08258e-65	9.97391e-36	0.650937	0.261	0.108	3.4424e-31	4.2565e-35	0.662598	0.316	0.144	1.46909e-30	3.67566e-19	0.652972	0.281	0.159	1.26862e-14	3.67566e-19	4.73151e-69
gene21188:106560379	LOC106560379	TSTA3	XP_013978726.1	GDP-L-fucose synthase-like	protein_coding	1.41302e-69	0.881623	0.317	0.058	4.8769e-65	1.68674e-24	0.495593	0.153	0.056	5.8216e-20	1.22472e-26	0.588545	0.245	0.11	4.22701e-22	3.69436e-13	0.496854	0.233	0.136	1.27507e-08	3.69436e-13	5.65209e-69
gene37370:106576267	LOC106576267	GALNT8	XP_014008824.1	probable polypeptide N-acetylgalactosaminyltransferase 8	protein_coding	1.02518e-45	0.68017	0.279	0.064	3.53831e-41	3.02957e-69	0.841051	0.352	0.12	1.04563e-64	9.29864e-15	0.43037	0.179	0.09	3.20933e-10	2.49484e-23	0.711563	0.256	0.124	8.6107e-19	9.29864e-15	1.21183e-68
gene30541:100195656	cah12		XP_013996141.1	Carbonic anhydrase 12	protein_coding	7.26732e-32	1.29499	0.325	0.12	2.50824e-27	1.57411e-61	1.27196	0.247	0.071	5.43288e-57	3.55323e-69	1.28578	0.519	0.263	1.22636e-64	1.44343e-64	1.18203	0.553	0.301	4.98186e-60	7.26732e-32	1.42129e-68
gene51847:106590265	slc22a17	SLC22A17	XP_014036563.1	solute carrier family 22%2C member 17	protein_coding	4.03395e-69	0.736013	0.306	0.053	1.39228e-64	4.59123e-31	0.610204	0.166	0.056	1.58462e-26	3.63807e-22	0.55669	0.199	0.087	1.25564e-17	1.57736e-11	0.487947	0.163	0.086	5.44411e-07	1.57736e-11	1.61358e-68
gene7771:106601393	LOC106601393	EVPL	XP_014049043.1	envoplakin-like	protein_coding	5.77477e-69	0.774439	0.309	0.054	1.9931e-64	1.53549e-22	0.486927	0.16	0.063	5.29958e-18	2.01465e-36	0.693077	0.261	0.103	6.95336e-32	2.88467e-24	0.711922	0.288	0.15	9.95614e-20	1.53549e-22	2.30991e-68
gene12338:106605689	LOC106605689	APOE	XP_014057055.1	apolipoprotein Eb-like	protein_coding	2.07963e-31	-1.10627	0.874	0.883	7.17763e-27	2.31348e-36	-1.01177	0.771	0.84	7.98474e-32	9.89548e-69	-1.1654	0.845	0.917	3.41532e-64	3.82617e-56	-0.957245	0.933	0.962	1.32056e-51	2.07963e-31	3.95819e-68
gene34404:106573173	LOC106573173	HIPK2	XP_014003372.1	homeodomain-interacting protein kinase 2-like	protein_coding	1.11363e-68	0.882545	0.587	0.185	3.84359e-64	6.62589e-31	0.645983	0.333	0.176	2.28686e-26	3.08176e-12	0.419006	0.321	0.215	1.06364e-07	1.48728e-19	0.564744	0.366	0.233	5.1332e-15	3.08176e-12	4.45453e-68
gene46574:106585616	LOC106585616	TCF7L1	XP_014027505.1	transcription factor 7-like 1-A	protein_coding	2.90046e-68	0.782258	0.265	0.04	1.00106e-63	9.84482e-52	0.763299	0.194	0.05	3.39784e-47	2.94918e-46	0.822748	0.23	0.071	1.01788e-41	6.25667e-28	0.771232	0.218	0.089	2.15943e-23	6.25667e-28	1.16018e-67
gene9407:106602867	LOC106602867	SPNS2	XP_014051294.1	protein spinster homolog 2	protein_coding	4.18642e-60	0.784036	0.358	0.081	1.4449e-55	2.96647e-68	0.842067	0.296	0.087	1.02385e-63	1.32218e-13	0.419834	0.176	0.09	4.56336e-09	1.03374e-05	0.285414	0.159	0.106	0.356785	1.03374e-05	1.18659e-67
gene22305:106561474	LOC106561474	TRIM52	XP_013980945.1	tripartite motif-containing protein 47-like	protein_coding	4.51866e-68	0.81525	0.385	0.083	1.55957e-63	5.24757e-27	0.517443	0.164	0.06	1.81115e-22	2.59576e-41	0.688819	0.352	0.153	8.95902e-37	6.23761e-23	0.669681	0.304	0.165	2.15285e-18	6.23761e-23	1.80747e-67
gene8558:106602208	LOC106602208		XP_014050186.1	E3 ubiquitin-protein ligase TRIM21-like	protein_coding	4.91056e-68	0.751392	0.175	0.016	1.69483e-63	2.1395e-41	0.685148	0.133	0.029	7.38428e-37	5.82637e-35	0.652981	0.149	0.039	2.01091e-30	1.96086e-23	0.686011	0.132	0.042	6.76771e-19	1.96086e-23	1.96422e-67
gene42309:106581141	LOC106581141	ALCAM	XP_014018440.1	CD166 antigen homolog	protein_coding	7.00998e-68	0.797705	0.317	0.058	2.41942e-63	3.67862e-48	0.749209	0.219	0.065	1.26964e-43	4.60306e-48	0.775874	0.294	0.106	1.5887e-43	2.96102e-23	0.670838	0.24	0.113	1.02196e-18	2.96102e-23	2.80399e-67
gene7050:106600696	prrg2	PRRG2	XP_014047729.1	proline rich Gla (G-carboxyglutamic acid) 2	protein_coding	7.47458e-68	0.798832	0.322	0.06	2.57978e-63	5.21524e-33	0.615981	0.199	0.072	1.79999e-28	3.25053e-32	0.671559	0.218	0.082	1.12189e-27	7.36341e-13	0.574375	0.164	0.084	2.54141e-08	7.36341e-13	2.98983e-67
gene40161:106579340	LOC106579340	FMNL1	XP_014014649.1	formin-like protein 1	protein_coding	6.5469e-61	0.626978	0.511	0.144	2.2596e-56	1.28963e-67	0.752155	0.402	0.152	4.45104e-63	1.28081e-52	0.774292	0.39	0.164	4.4206e-48	6.66694e-41	0.825707	0.379	0.18	2.30103e-36	6.66694e-41	5.15853e-67
gene11712:106605074	LOC106605074		XP_014055826.1	teashirt homolog 1-like	protein_coding	1.37637e-67	0.819178	0.309	0.056	4.75042e-63	3.40844e-21	0.480439	0.135	0.05	1.17639e-16	1.13676e-18	0.47751	0.165	0.071	3.92343e-14	1.6278e-06	0.381799	0.125	0.074	0.0561818	1.6278e-06	5.5055e-67
gene17785:106610894	LOC106610894	RSRP1	XP_014066033.1	arginine/serine-rich protein 1-like	protein_coding	1.75574e-29	0.515932	0.563	0.254	6.05976e-25	1.74432e-15	0.377164	0.361	0.238	6.02035e-11	1.92978e-67	0.817067	0.586	0.303	6.66043e-63	5.25421e-57	0.828616	0.575	0.32	1.81344e-52	1.74432e-15	7.7191e-67
gene18752:106611750	LOC106611750		XP_014067767.1	uncharacterized LOC106611750	protein_coding	2.59903e-67	0.760403	0.35	0.07	8.97029e-63	8.32506e-35	0.689023	0.206	0.075	2.87331e-30	1.13293e-49	0.810266	0.265	0.087	3.91021e-45	1.50226e-35	0.84283	0.245	0.093	5.18489e-31	8.32506e-35	1.03961e-66
gene44790:106583604	LOC106583604	KRT8	XP_014023448.1	keratin%2C type II cytoskeletal 8-like	protein_coding	2.043e-38	0.786192	0.73	0.406	7.05121e-34	2.17186e-28	0.568863	0.493	0.331	7.49595e-24	2.96515e-67	0.680227	0.771	0.519	1.02339e-62	4.12431e-37	0.534868	0.76	0.617	1.42346e-32	2.17186e-28	1.18606e-66
gene32746:100195743	gbp7		NP_001134244.1	Guanylate-binding protein 7	protein_coding	4.17621e-67	0.669637	0.153	0.012	1.44138e-62	1.24344e-35	0.597705	0.114	0.025	4.2916e-31	2.64749e-40	0.620344	0.122	0.023	9.13754e-36	1.44693e-25	0.65539	0.11	0.028	4.99394e-21	1.44693e-25	1.67048e-66
gene12845:106606188	ppl	PPL	XP_014057794.1	periplakin	protein_coding	1.03004e-66	0.92222	0.615	0.213	3.55507e-62	1.17143e-39	0.643046	0.386	0.194	4.04307e-35	7.88691e-34	0.596049	0.412	0.222	2.72209e-29	2.102e-37	0.739114	0.426	0.232	7.25485e-33	7.88691e-34	4.12014e-66
gene39611:106578522	LOC106578522		XP_014012896.1	E3 ubiquitin-protein ligase DTX3L-like	protein_coding	3.77051e-66	0.760704	0.38	0.083	1.30135e-61	7.03063e-45	0.692734	0.236	0.078	2.42655e-40	3.00183e-23	0.548477	0.227	0.103	1.03605e-18	1.28925e-09	0.472828	0.174	0.102	4.44973e-05	1.28925e-09	1.50821e-65
gene37891:106576803	LOC106576803	CYP1B1	XP_014009708.1	cytochrome P450 1B1-like	protein_coding	1.94106e-39	0.627319	0.213	0.044	6.69937e-35	1.00136e-64	0.898065	0.243	0.062	3.4561e-60	7.40943e-57	0.962071	0.297	0.098	2.55729e-52	1.98723e-28	0.76866	0.219	0.087	6.85873e-24	1.98723e-28	4.00544e-64
gene46293:106585161	LOC106585161	ELOVL7	XP_014026540.1	elongation of very long chain fatty acids protein 7-like	protein_coding	1.84773e-64	0.775379	0.262	0.042	6.37725e-60	5.79871e-37	0.613402	0.145	0.038	2.00137e-32	4.46885e-20	0.578118	0.158	0.064	1.54238e-15	1.39827e-16	0.579051	0.17	0.078	4.82598e-12	1.39827e-16	7.39091e-64
gene4279:106583129	LOC106583129	SH3D21	XP_014022438.1	CD2-associated protein-like	protein_coding	2.26218e-64	0.828005	0.268	0.044	7.8077e-60	1.39239e-36	0.607162	0.176	0.054	4.80569e-32	1.26817e-32	0.689244	0.234	0.091	4.37695e-28	1.49684e-25	0.744289	0.222	0.095	5.16619e-21	1.49684e-25	9.04873e-64
gene41423:106580359	hip1r	HIP1R	XP_014016782.1	huntingtin interacting protein 1 related	protein_coding	2.77507e-64	0.826106	0.462	0.123	9.57787e-60	8.65003e-47	0.737559	0.29	0.111	2.98547e-42	2.65164e-32	0.634735	0.328	0.159	9.15187e-28	6.08118e-25	0.733058	0.323	0.179	2.09886e-20	6.08118e-25	1.11003e-63
gene11768:106605122	LOC106605122	STK40	XP_014055927.1	serine/threonine-protein kinase 40-like	protein_coding	6.61166e-64	0.826893	0.372	0.084	2.28195e-59	9.41322e-26	0.59888	0.177	0.07	3.24888e-21	1.07901e-63	0.875174	0.346	0.117	3.72411e-59	6.94183e-37	0.817777	0.285	0.118	2.3959e-32	9.41322e-26	2.64466e-63
gene7063:106600713	bcl2l12	BCL2L12	XP_014047756.1	BCL2-like 12 (proline rich)	protein_coding	1.02461e-63	0.771668	0.322	0.064	3.53632e-59	2.34527e-44	0.753476	0.213	0.067	8.09446e-40	2.40785e-29	0.618136	0.203	0.077	8.31046e-25	4.19085e-10	0.513952	0.164	0.093	1.44643e-05	4.19085e-10	4.09842e-63
gene32706:106571503	LOC106571503		XP_014000149.1	potassium channel subfamily K member 1-like	protein_coding	1.45743e-63	0.782047	0.342	0.071	5.03017e-59	1.58111e-23	0.579969	0.138	0.05	5.45703e-19	1.14924e-25	0.5715	0.202	0.082	3.96648e-21	6.59508e-09	0.426481	0.14	0.077	0.000227623	6.59508e-09	5.82971e-63
gene32364:106571208	ezr	EZR	XP_013999466.1	ezrin	protein_coding	2.43046e-63	0.828842	0.571	0.183	8.38849e-59	2.17893e-39	0.643925	0.352	0.168	7.52036e-35	1.60423e-29	0.610033	0.395	0.221	5.53684e-25	4.9745e-11	0.456445	0.342	0.248	1.7169e-06	4.9745e-11	9.72184e-63
gene28118:106567013	LOC106567013		XP_013991256.1	adenylate cyclase type 6-like	protein_coding	3.65801e-63	0.711628	0.322	0.064	1.26253e-58	7.87793e-27	0.563531	0.155	0.055	2.71899e-22	6.75195e-27	0.62514	0.178	0.065	2.33037e-22	1.01628e-14	0.551022	0.145	0.065	3.50759e-10	1.01628e-14	1.4632e-62
gene28298:106567166	LOC106567166	CSRNP2	XP_013991631.1	cysteine/serine-rich nuclear protein 2-like	protein_coding	4.59476e-63	0.78561	0.35	0.075	1.58583e-58	4.85114e-58	0.816176	0.237	0.065	1.67432e-53	4.16649e-12	0.429054	0.176	0.095	1.43802e-07	9.66334e-10	0.483751	0.167	0.096	3.3352e-05	9.66334e-10	1.8379e-62
gene12567:106605916	LOC106605916		XP_014057387.1	zymogen granule membrane protein 16-like	protein_coding	6.8232e-63	1.10778	0.399	0.098	2.35496e-58	2.14437e-52	0.967623	0.244	0.077	7.40108e-48	5.08113e-10	0.427705	0.146	0.079	1.7537e-05	6.12821e-05	0.335226	0.129	0.084	1	6.12821e-05	2.72928e-62
gene41381:100195425	adb4c	ADRB3	NP_001133926.1	Beta-4C adrenergic receptor	protein_coding	1.07205e-62	0.675706	0.243	0.037	3.70008e-58	2.80078e-28	0.488357	0.149	0.048	9.6666e-24	6.57408e-12	0.42202	0.143	0.071	2.26898e-07	1.07891e-11	0.546322	0.14	0.069	3.72377e-07	1.07891e-11	4.28821e-62
gene17254:106610321	mxd4	MXD4	XP_014065083.1	MAX dimerization protein 4	protein_coding	1.44261e-62	0.843793	0.456	0.122	4.97901e-58	5.56073e-23	0.475334	0.238	0.115	1.91923e-18	3.59466e-13	0.425501	0.203	0.112	1.24066e-08	5.26054e-05	0.406532	0.17	0.121	1	5.26054e-05	5.77043e-62
gene19872:106612835	LOC106612835		XP_014069870.1	septin-4	protein_coding	2.28787e-62	0.734981	0.265	0.044	7.89635e-58	3.1105e-34	0.591336	0.163	0.05	1.07356e-29	1.49642e-17	0.452722	0.138	0.055	5.16475e-13	1.36555e-13	0.569701	0.14	0.064	4.71306e-09	1.36555e-13	9.15148e-62
gene18489:106611532	zdhhc9	ZDHHC9	XP_014067298.1	zinc finger%2C DHHC-type containing 9	protein_coding	2.78683e-62	0.782693	0.322	0.065	9.61846e-58	5.29973e-27	0.551259	0.184	0.071	1.82915e-22	7.19559e-55	0.830431	0.365	0.144	2.48349e-50	5.12837e-26	0.703319	0.3	0.151	1.77e-21	5.12837e-26	1.11473e-61
gene41629:106580511	LOC106580511	VAMP8	XP_014017143.1	vesicle-associated membrane protein 8-like	protein_coding	3.92613e-62	0.757003	0.418	0.104	1.35507e-57	3.41423e-25	0.517023	0.221	0.099	1.17839e-20	1.02952e-08	0.32382	0.16	0.094	0.000355328	1.17807e-11	0.463738	0.208	0.122	4.066e-07	1.02952e-08	1.57045e-61
gene4993:106590115	LOC106590115	LDLR	XP_014036198.1	low-density lipoprotein receptor-like	protein_coding	1.34005e-61	0.7878	0.514	0.152	4.62503e-57	2.68922e-15	0.374392	0.264	0.154	9.28156e-11	8.47027e-52	0.785773	0.385	0.163	2.92343e-47	6.19675e-15	0.522018	0.292	0.18	2.13875e-10	6.19675e-15	5.36018e-61
gene17073:106610168	LOC106610168	FBXO8	XP_014064826.1	F-box only protein 8-like	protein_coding	2.81862e-61	0.836588	0.396	0.098	9.72817e-57	6.98583e-49	0.783213	0.268	0.094	2.41109e-44	4.96409e-43	0.743294	0.278	0.103	1.71331e-38	2.54868e-23	0.693306	0.247	0.118	8.79652e-19	2.54868e-23	1.12745e-60
gene17989:100380676	LOC100380676	PRKCH	XP_014066200.1	protein kinase C eta type	protein_coding	3.49169e-61	0.742749	0.399	0.096	1.20512e-56	2.18116e-52	0.75142	0.274	0.091	7.52804e-48	5.20413e-47	0.778157	0.236	0.073	1.79615e-42	5.59637e-43	0.922488	0.237	0.077	1.93153e-38	5.59637e-43	1.39667e-60
gene298:106567073	LOC106567073	GRHL1	XP_013991456.1	grainyhead-like protein 1 homolog	protein_coding	4.01909e-61	0.814059	0.429	0.113	1.38715e-56	2.16555e-25	0.525953	0.248	0.118	7.47418e-21	9.00751e-60	0.816049	0.404	0.162	3.10885e-55	1.98156e-43	0.834817	0.407	0.2	6.83916e-39	2.16555e-25	1.60764e-60
gene25244:106564393	LOC106564393	APOLD1	XP_013985942.1	uncharacterized LOC106564393	protein_coding	6.74282e-59	0.890097	0.21	0.03	2.32722e-54	1.53281e-22	0.565405	0.147	0.056	5.29036e-18	9.20773e-61	0.879409	0.261	0.072	3.17796e-56	2.93706e-09	0.51979	0.13	0.069	0.00010137	2.93706e-09	3.68309e-60
gene36887:106575792	LOC106575792		XP_014007953.1	kalirin-like	protein_coding	2.98796e-60	0.634241	0.235	0.036	1.03126e-55	6.55627e-47	0.719062	0.198	0.055	2.26283e-42	4.53405e-39	0.693597	0.174	0.048	1.56488e-34	6.38709e-13	0.555433	0.127	0.057	2.20444e-08	6.38709e-13	1.19518e-59
gene1215:106606541	LOC106606541		XP_014058292.1	neuroblast differentiation-associated protein AHNAK-like	protein_coding	4.95689e-47	0.527126	0.142	0.016	1.71082e-42	2.96546e-39	0.587332	0.112	0.021	1.0235e-34	3.52424e-60	0.802399	0.215	0.049	1.21636e-55	3.93116e-28	0.757295	0.153	0.048	1.3568e-23	3.93116e-28	1.4097e-59
gene2656:106567700	LOC106567700	PIK3R1	XP_013992775.1	phosphatidylinositol 3-kinase regulatory subunit alpha	protein_coding	2.11403e-19	0.366351	0.273	0.105	7.29636e-15	8.04068e-23	0.474287	0.209	0.095	2.77516e-18	4.7473e-60	0.85236	0.396	0.159	1.63848e-55	2.49227e-16	0.608431	0.266	0.154	8.60183e-12	2.49227e-16	1.89892e-59
gene48549:106587184	LOC106587184	KARS	XP_014030748.1	lysine--tRNA ligase-like	protein_coding	9.9692e-60	0.814638	0.781	0.351	3.44077e-55	6.01367e-43	0.602737	0.564	0.353	2.07556e-38	8.64492e-27	0.495642	0.492	0.304	2.98371e-22	9.14607e-18	0.479873	0.466	0.334	3.15668e-13	9.14607e-18	3.98768e-59
gene39219:106578111	LOC106578111	TRIM39	XP_014012184.1	E3 ubiquitin-protein ligase TRIM39-like	protein_coding	1.18936e-59	0.7995	0.27	0.049	4.10495e-55	1.14903e-56	0.824202	0.233	0.064	3.96578e-52	1.06181e-53	0.824594	0.299	0.101	3.66474e-49	1.44304e-40	0.9064	0.321	0.137	4.9805e-36	1.44304e-40	4.75744e-59
gene46300:106585155	cssa24h9orf3	C9orf3	XP_014026523.1	chromosome ssa24 open reading frame%2C human C9orf3	protein_coding	1.24107e-59	0.798232	0.298	0.059	4.28343e-55	1.22729e-22	0.534775	0.164	0.067	4.23586e-18	1.20415e-13	0.406197	0.181	0.093	4.15601e-09	0.0240237	0.30016	0.147	0.123	1	0.0240237	4.96428e-59
gene26630:106565867	LOC106565867	SLC2A1	XP_013988960.1	solute carrier family 2%2C facilitated glucose transporter member 1-like	protein_coding	1.49323e-59	0.723123	0.322	0.067	5.15374e-55	1.06139e-24	0.493422	0.162	0.061	3.66329e-20	1.16084e-46	0.756291	0.283	0.1	4.00653e-42	9.64845e-34	0.849948	0.273	0.116	3.33007e-29	1.06139e-24	5.97292e-59
gene33072:100136393	pparg	PPARG	XP_014000887.1	peroxisome proliferator activated receptor gamma	protein_coding	2.6377e-59	0.624629	0.186	0.022	9.10376e-55	1.39607e-32	0.584247	0.108	0.024	4.81838e-28	9.57074e-32	0.630464	0.134	0.035	3.30325e-27	2.59925e-19	0.643475	0.141	0.053	8.97104e-15	2.59925e-19	1.05508e-58
gene51310:106589754	LOC106589754		XP_014035547.1	ZP domain-containing protein-like	protein_coding	2.39916e-56	0.713252	0.352	0.081	8.28048e-52	7.45752e-59	0.794769	0.368	0.141	2.57389e-54	3.48391e-41	0.661378	0.35	0.152	1.20244e-36	3.83168e-12	0.45535	0.311	0.205	1.32247e-07	3.83168e-12	2.98301e-58
gene40235:106579277	lzts2		XP_014014528.1	leucine zipper%2C putative tumor suppressor 2	protein_coding	2.53633e-30	0.414879	0.434	0.166	8.75389e-26	9.51749e-59	0.762059	0.393	0.161	3.28486e-54	2.68042e-23	0.444378	0.408	0.24	9.25121e-19	1.72753e-14	0.372086	0.367	0.246	5.9624e-10	1.72753e-14	3.80699e-58
gene24571:106563746	LOC106563746		XP_013985056.1	arf-GAP with Rho-GAP domain%2C ANK repeat and PH domain-containing protein 1-like	protein_coding	3.38035e-52	0.71494	0.325	0.076	1.16669e-47	2.82018e-53	0.789957	0.254	0.081	9.73356e-49	1.28254e-58	0.918856	0.311	0.105	4.42656e-54	4.93396e-28	0.739999	0.248	0.108	1.70291e-23	4.93396e-28	5.13016e-58
gene44746:101448033	LOC101448033	CAST	XP_014022962.1	calpastatin 2	protein_coding	2.4425e-58	0.811508	0.568	0.191	8.43003e-54	5.97697e-19	0.429985	0.301	0.175	2.06289e-14	7.27978e-14	0.395424	0.326	0.211	2.51254e-09	5.47364e-07	0.363867	0.327	0.26	0.0188917	5.47364e-07	9.76999e-58
gene44888:106583691	LOC106583691		XP_014023663.1	protein-glutamine gamma-glutamyltransferase 2-like	protein_coding	5.21262e-58	0.795185	0.279	0.052	1.79908e-53	4.57033e-25	0.671615	0.182	0.075	1.5774e-20	8.27106e-13	0.423258	0.117	0.051	2.85467e-08	6.02462e-11	0.465635	0.16	0.086	2.07934e-06	6.02462e-11	2.08505e-57
gene36930:106575838	LOC106575838		XP_014008005.1	uncharacterized LOC106575838	protein_coding	7.87421e-58	0.639945	0.183	0.022	2.71771e-53	1.90487e-25	0.580394	0.102	0.027	6.57448e-21	4.45131e-52	0.734387	0.168	0.034	1.53632e-47	1.19398e-21	0.672776	0.118	0.036	4.12091e-17	1.19398e-21	3.14968e-57
gene26450:106565537	LOC106565537	ERBB3	XP_013988254.1	receptor tyrosine-protein kinase erbB-3-like	protein_coding	8.51041e-58	0.766675	0.306	0.064	2.93728e-53	2.53027e-27	0.535704	0.187	0.073	8.73297e-23	2.21332e-35	0.6507	0.237	0.089	7.63907e-31	1.8531e-20	0.6938	0.238	0.122	6.39579e-16	1.8531e-20	3.40416e-57
gene3722:106577506	LOC106577506	APOE	XP_014011065.1	apolipoprotein Eb-like	protein_coding	4.93437e-16	-1.08797	0.724	0.714	1.70305e-11	1.02962e-18	-0.970032	0.585	0.654	3.55363e-14	7.30912e-50	-1.13934	0.586	0.738	2.52267e-45	1.82838e-57	-1.03239	0.645	0.816	6.31048e-53	4.93437e-16	7.31353e-57
gene29142:100195143	rn128	RNF128	NP_001133644.1	E3 ubiquitin-protein ligase RNF128	protein_coding	1.53322e-55	0.742371	0.508	0.159	5.29174e-51	1.84586e-57	0.785363	0.362	0.143	6.37079e-53	8.96858e-47	0.774415	0.36	0.155	3.09542e-42	3.13225e-21	0.621764	0.316	0.181	1.08106e-16	3.13225e-21	7.38343e-57
gene33289:100380618	efhd2	EFHD2	NP_001167374.1	EF-hand domain family%2C member D2	protein_coding	1.94428e-57	0.803874	0.478	0.141	6.71049e-53	7.73983e-17	0.393152	0.234	0.127	2.67132e-12	1.9353e-10	0.377623	0.221	0.137	6.67949e-06	5.49924e-07	0.391029	0.193	0.13	0.0189801	5.49924e-07	7.77712e-57
gene67070:106595153	LOC106595153				lncRNA	2.21681e-57	0.878418	0.377	0.094	7.6511e-53	6.10073e-41	0.671851	0.248	0.092	2.10561e-36	2.19793e-41	0.780032	0.269	0.101	7.58593e-37	4.25159e-45	0.903684	0.341	0.146	1.46739e-40	6.10073e-41	8.86724e-57
gene8553:106602224	LOC106602224				lncRNA	3.92063e-40	0.646908	0.699	0.343	1.35317e-35	4.93112e-57	0.630749	0.634	0.387	1.70193e-52	8.52588e-37	0.601428	0.513	0.303	2.94262e-32	2.22079e-14	0.482286	0.415	0.3	7.66485e-10	2.22079e-14	1.97245e-56
gene4628:106588289	LOC106588289	EVPL	XP_014032602.1	envoplakin-like	protein_coding	3.19346e-52	0.693103	0.546	0.185	1.10219e-47	5.06983e-42	0.726592	0.348	0.162	1.7498e-37	6.69986e-57	0.741038	0.466	0.21	2.31239e-52	2.25446e-27	0.691138	0.412	0.248	7.78105e-23	2.25446e-27	2.67994e-56
gene23032:106562199	LOC106562199	GCOM1	XP_013982372.1	myocardial zonula adherens protein-like	protein_coding	6.97027e-57	0.689569	0.208	0.03	2.40572e-52	5.87425e-28	0.563229	0.117	0.033	2.02744e-23	4.00732e-38	0.657451	0.152	0.038	1.38309e-33	1.63055e-36	0.799634	0.167	0.045	5.62768e-32	5.87425e-28	2.78811e-56
gene12322:106605589	LOC106605589		XP_014056870.1	carcinoembryonic antigen-related cell adhesion molecule 18-like	protein_coding	7.88506e-57	0.811055	0.56	0.186	2.72145e-52	9.41512e-44	0.707816	0.386	0.188	3.24954e-39	2.01613e-35	0.647769	0.386	0.196	6.95847e-31	3.99067e-16	0.562297	0.323	0.205	1.37734e-11	3.99067e-16	3.15402e-56
gene40731:106579655	LOC106579655	ARHGAP28	XP_014015254.1	rho GTPase-activating protein 18-like	protein_coding	5.59277e-36	0.455492	0.178	0.034	1.93029e-31	3.59352e-31	0.62187	0.156	0.05	1.24027e-26	9.56159e-57	0.840189	0.229	0.059	3.30009e-52	3.58989e-25	0.790061	0.179	0.068	1.23902e-20	3.58989e-25	3.82464e-56
gene10834:106604192	LOC106604192	SPARC	XP_014054098.1	SPARC-like	protein_coding	1.00021e-09	-1.08165	0.134	0.257	3.45212e-05	1.79872e-21	-0.949332	0.075	0.201	6.2081e-17	1.28598e-56	-1.17216	0.244	0.52	4.43845e-52	1.49278e-38	-0.889033	0.304	0.553	5.15217e-34	1.00021e-09	5.14394e-56
gene33381:106572086	LOC106572086	ID1	XP_014001384.1	DNA-binding protein inhibitor ID-1-like	protein_coding	2.24512e-56	0.75941	0.544	0.18	7.74879e-52	3.178e-37	0.675595	0.378	0.195	1.09686e-32	1.77019e-20	0.507195	0.38	0.238	6.10964e-16	8.09144e-10	0.410086	0.359	0.273	2.79268e-05	8.09144e-10	8.98046e-56
gene50370:106588800	LOC106588800		XP_014033709.1	hyccin-like	protein_coding	3.16026e-46	0.672446	0.53	0.188	1.09073e-41	2.44974e-56	0.777999	0.436	0.201	8.45503e-52	5.01042e-53	0.760009	0.426	0.19	1.7293e-48	4.37597e-32	0.713402	0.384	0.206	1.51032e-27	4.37597e-32	9.79895e-56
gene25574:106564727	LOC106564727	CAPN9	XP_013986495.1	calpain-9-like	protein_coding	4.49616e-56	0.744516	0.423	0.115	1.55181e-51	6.06741e-34	0.640794	0.253	0.105	2.09411e-29	9.40752e-34	0.623442	0.283	0.121	3.24691e-29	4.70513e-17	0.522273	0.279	0.16	1.62393e-12	4.70513e-17	1.79846e-55
gene4724:106587463	LOC106587463		XP_014031352.1	uncharacterized LOC106587463	protein_coding	6.46051e-56	0.69897	0.235	0.039	2.22978e-51	1.70933e-34	0.625336	0.165	0.051	5.89957e-30	1.92196e-40	0.675972	0.189	0.054	6.63346e-36	4.61561e-13	0.554742	0.142	0.067	1.59303e-08	4.61561e-13	2.58421e-55
gene26679:106565821	LOC106565821	GATA2	XP_013988860.1	GATA-binding factor 2-like	protein_coding	8.34804e-56	0.76059	0.339	0.078	2.88124e-51	3.26434e-16	0.392481	0.118	0.048	1.12665e-11	7.1132e-37	0.701646	0.275	0.111	2.45505e-32	2.683e-20	0.707367	0.247	0.127	9.2601e-16	3.26434e-16	3.33922e-55
gene26852:100380799	edem1	EDEM1	XP_013989192.1	ER degradation enhancer%2C mannosidase alpha-like 1	protein_coding	9.46143e-56	0.697654	0.342	0.078	3.26552e-51	4.56279e-19	0.427999	0.172	0.077	1.5748e-14	6.34221e-21	0.53862	0.188	0.083	2.18895e-16	4.59438e-11	0.482077	0.175	0.097	1.5857e-06	4.59438e-11	3.78457e-55
	tgm1-1					2.21058e-55	0.755717	0.257	0.047	7.62961e-51	7.6884e-26	0.544601	0.141	0.047	2.65358e-21	1.91876e-26	0.637579	0.177	0.066	6.62242e-22	1.41055e-23	0.681805	0.199	0.083	4.86836e-19	1.41055e-23	8.84233e-55
gene49005:106587774	LOC106587774	SECISBP2L	XP_014031893.1	selenocysteine insertion sequence-binding protein 2-like	protein_coding	3.37062e-55	0.69066	0.322	0.072	1.16334e-50	2.30749e-35	0.550806	0.187	0.061	7.96408e-31	5.14959e-28	0.584655	0.216	0.086	1.77733e-23	1.92378e-16	0.596903	0.188	0.091	6.63973e-12	1.92378e-16	1.34825e-54
gene39041:106577928	LOC106577928				lncRNA	7.47623e-55	0.688076	0.189	0.025	2.58034e-50	6.61108e-49	0.731121	0.14	0.026	2.28175e-44	9.0288e-31	0.60845	0.126	0.033	3.1162e-26	6.34383e-23	0.643608	0.116	0.034	2.18951e-18	6.34383e-23	2.99049e-54
gene38697:106577586	LOC106577586	NFIB	XP_014011234.1	nuclear factor 1 B-type-like	protein_coding	8.3738e-55	0.803766	0.451	0.131	2.89013e-50	1.52193e-29	0.603852	0.286	0.139	5.25278e-25	1.55908e-41	0.652452	0.442	0.229	5.381e-37	7.61423e-19	0.550899	0.358	0.225	2.62798e-14	7.61423e-19	3.34952e-54
gene4276:106583045	LOC106583045	MAP7D1	XP_014022281.1	MAP7 domain-containing protein 1-like	protein_coding	1.10708e-54	0.80182	0.306	0.067	3.82099e-50	2.24992e-35	0.647689	0.198	0.069	7.76536e-31	4.16132e-40	0.784205	0.251	0.092	1.43624e-35	1.50755e-32	0.825703	0.247	0.1	5.20315e-28	1.50755e-32	4.42833e-54
gene17292:106610370	LOC106610370	CDKN2B	XP_014065172.1	cyclin-dependent kinase 4 inhibitor B-like	protein_coding	1.06471e-51	0.702464	0.333	0.081	3.67475e-47	1.74613e-54	0.797418	0.261	0.083	6.02661e-50	3.88976e-32	0.624548	0.212	0.078	1.34251e-27	8.89849e-17	0.591896	0.171	0.078	3.07122e-12	8.89849e-17	6.98454e-54
gene18763:106611740	LOC106611740		XP_014067740.1	PCTP-like protein	protein_coding	2.95887e-54	0.782952	0.292	0.062	1.02122e-49	1.17645e-47	0.736121	0.209	0.061	4.06039e-43	5.90126e-48	0.755138	0.289	0.103	2.03676e-43	1.90959e-23	0.698911	0.259	0.128	6.59077e-19	1.90959e-23	1.18355e-53
gene42386:106581235	LOC106581235	DHRS13	XP_014018631.1	dehydrogenase/reductase SDR family member 13-like	protein_coding	6.58299e-54	0.746033	0.32	0.072	2.27205e-49	1.90544e-23	0.541757	0.236	0.114	6.57643e-19	5.46779e-49	0.800548	0.293	0.104	1.88715e-44	4.02292e-28	0.798636	0.281	0.134	1.38847e-23	1.90544e-23	2.63319e-53
gene10377:100846970	irf1-2	IRF1	NP_001239293.1	interferon regulatory factor 1 isoform 2	protein_coding	2.54771e-37	0.629802	0.593	0.256	8.79316e-33	8.33427e-54	0.699613	0.518	0.276	2.87649e-49	3.97283e-17	0.517165	0.254	0.14	1.37118e-12	0.000147664	0.369454	0.196	0.149	1	0.000147664	3.33371e-53
gene37446:106576351	LOC106576351		XP_014008946.1	golgin subfamily B member 1-like	protein_coding	1.54415e-53	0.742251	0.366	0.093	5.32948e-49	3.37958e-19	0.407684	0.217	0.108	1.16643e-14	1.81883e-05	0.270453	0.205	0.148	0.627752	0.00144836	0.285662	0.174	0.136	1	0.00144836	6.17661e-53
gene14451:106607677	LOC106607677	PAX1	XP_014060354.1	paired box protein Pax-1-like	protein_coding	2.77464e-53	0.700058	0.407	0.111	9.5764e-49	1.27038e-25	0.566819	0.228	0.103	4.3846e-21	1.58229e-13	0.401229	0.27	0.164	5.46111e-09	3.372e-09	0.476767	0.253	0.177	0.000116381	3.372e-09	1.10986e-52
gene19268:106612255	LOC106612255	SPARC	XP_014068729.1	SPARC-like	protein_coding	1.95444e-10	-1.02038	0.15	0.283	6.74556e-06	1.82731e-24	-0.957611	0.092	0.237	6.30677e-20	1.51388e-52	-1.16205	0.239	0.5	5.22501e-48	5.65831e-50	-1.01236	0.273	0.56	1.95291e-45	1.95444e-10	6.05552e-52
gene28468:106567470	LOC106567470		XP_013992219.1	forkhead box protein L2-like	protein_coding	1.77677e-52	0.789853	0.208	0.033	6.13236e-48	3.7661e-23	0.485909	0.137	0.049	1.29983e-18	3.06285e-42	0.744427	0.206	0.062	1.05711e-37	5.53209e-30	0.736738	0.199	0.071	1.90935e-25	3.7661e-23	7.10709e-52
gene11652:106605017	LOC106605017		XP_014055709.1	uncharacterized LOC106605017	protein_coding	2.0287e-52	0.642922	0.213	0.034	7.00186e-48	1.30677e-26	0.477958	0.112	0.031	4.5102e-22	3.81003e-32	0.628291	0.193	0.066	1.315e-27	2.48054e-12	0.562111	0.152	0.077	8.56135e-08	2.48054e-12	8.1148e-52
gene51191:106589632	LOC106589632	COL1A1	XP_014035319.1	collagen alpha-1(I) chain-like	protein_coding	3.6685e-09	-1.53781	0.142	0.256	0.000126615	7.10743e-19	-1.21553	0.118	0.24	2.45306e-14	2.11727e-52	-1.77132	0.282	0.518	7.30753e-48	1.07068e-43	-1.45829	0.386	0.612	3.69535e-39	3.6685e-09	8.46907e-52
gene27653:106566560	tp53inp2	TP53INP2	XP_013990153.1	tumor protein p53 inducible nuclear protein 2	protein_coding	1.36294e-41	0.611538	0.544	0.206	4.70404e-37	1.61847e-16	0.437098	0.276	0.163	5.58599e-12	7.58691e-51	0.702807	0.581	0.335	2.61854e-46	3.62449e-52	0.767489	0.589	0.355	1.25096e-47	1.61847e-16	1.4498e-51
gene40214:106579299	LOC106579299		XP_014014571.1	uncharacterized protein C7orf62 homolog	protein_coding	1.66026e-51	0.732564	0.208	0.033	5.73023e-47	1.32969e-44	0.735175	0.189	0.053	4.58929e-40	6.23857e-43	0.741171	0.174	0.045	2.15318e-38	3.94133e-15	0.560606	0.134	0.057	1.36031e-10	3.94133e-15	6.64105e-51
gene37116:106576023	LOC106576023	PROSER2	XP_014008297.1	proline and serine-rich protein 2-like	protein_coding	3.1477e-51	0.680288	0.243	0.045	1.0864e-46	8.98414e-23	0.446075	0.131	0.045	3.10078e-18	3.32741e-13	0.388333	0.122	0.054	1.14842e-08	1.10132e-08	0.354209	0.116	0.06	0.000380111	1.10132e-08	1.25908e-50
gene26661:106565841	LOC106565841	MAGI1	XP_013988890.1	membrane-associated guanylate kinase%2C WW and PDZ domain-containing protein 1-like	protein_coding	4.34937e-51	0.693131	0.342	0.084	1.50114e-46	3.22187e-51	0.805403	0.247	0.079	1.112e-46	4.26325e-32	0.655883	0.247	0.101	1.47142e-27	1.05024e-16	0.623113	0.205	0.104	3.62479e-12	1.05024e-16	1.28875e-50
gene42946:106581710	rbms1	RBMS1	XP_014019441.1	RNA binding motif%2C single stranded interacting protein 1	protein_coding	8.93616e-42	0.632831	0.404	0.128	3.08423e-37	3.42699e-51	0.767237	0.319	0.123	1.18279e-46	3.15673e-12	0.40347	0.241	0.146	1.08951e-07	4.50473e-12	0.562361	0.247	0.156	1.55476e-07	4.50473e-12	1.3708e-50
gene52679:106593696	LOC106593696	PITPNC1	XP_014040541.1	cytoplasmic phosphatidylinositol transfer protein 1-like	protein_coding	8.24613e-36	0.606599	0.355	0.115	2.84607e-31	6.52349e-51	0.774313	0.299	0.111	2.25152e-46	3.73175e-47	0.825422	0.297	0.111	1.28798e-42	4.73512e-12	0.547449	0.179	0.097	1.63428e-07	4.73512e-12	2.6094e-50
gene20879:106613839	LOC106613839	ACSBG2	XP_014071972.1	long-chain-fatty-acid--CoA ligase ACSBG2-like	protein_coding	7.67527e-51	0.688027	0.383	0.103	2.64904e-46	2.62298e-26	0.530151	0.226	0.1	9.05296e-22	5.21608e-06	0.291576	0.148	0.096	0.180028	4.90623e-07	0.396293	0.158	0.099	0.0169333	5.21608e-06	3.07011e-50
gene17664:106610720	grhl1	GRHL1	XP_014065705.1	grainyhead-like transcription factor 1	protein_coding	1.05122e-50	0.682842	0.53	0.179	3.62819e-46	3.82279e-29	0.494072	0.373	0.201	1.3194e-24	2.78917e-45	0.729198	0.398	0.184	9.62652e-41	5.02114e-38	0.741723	0.416	0.221	1.733e-33	3.82279e-29	4.20489e-50
gene41916:106580764	LOC106580764		XP_014017624.1	delta-like protein C	protein_coding	1.25577e-50	0.765438	0.254	0.05	4.33418e-46	7.74861e-40	0.627233	0.212	0.071	2.67435e-35	8.62693e-16	0.463486	0.176	0.084	2.9775e-11	0.000466195	0.298152	0.123	0.085	1	0.000466195	5.02309e-50
gene41297:106579920	LOC106579920	FAM101A	XP_014015796.1	filamin-interacting protein FAM101A-like	protein_coding	1.65044e-50	0.683726	0.251	0.048	5.69633e-46	2.79227e-24	0.484866	0.16	0.061	9.63725e-20	1.86317e-25	0.607564	0.208	0.087	6.43055e-21	5.30696e-09	0.480738	0.175	0.106	0.000183165	5.30696e-09	6.60176e-50
gene31967:106570872	slc39a14	SLC39A14	XP_013998915.1	solute carrier family 39 (zinc transporter)%2C member 14	protein_coding	5.86227e-46	0.677961	0.26	0.056	2.0233e-41	3.74806e-50	0.734849	0.198	0.053	1.29361e-45	7.37584e-20	0.549609	0.189	0.086	2.5457e-15	1.25996e-06	0.44252	0.147	0.093	0.0434862	1.25996e-06	1.49922e-49
gene18208:106611262	LOC106611262	SYNE3	XP_014066751.1	nesprin-3-like	protein_coding	4.06059e-50	0.755083	0.268	0.055	1.40147e-45	1.7796e-19	0.43173	0.15	0.062	6.1421e-15	2.64924e-09	0.366656	0.117	0.06	9.14358e-05	3.81267e-12	0.563054	0.134	0.064	1.3159e-07	2.64924e-09	1.62423e-49
gene2757:106568462	LOC106568462	GRK5	XP_013994308.1	G protein-coupled receptor kinase 6-like	protein_coding	9.58978e-50	0.639751	0.235	0.043	3.30982e-45	6.38922e-40	0.675321	0.178	0.052	2.20518e-35	1.02887e-26	0.665198	0.184	0.071	3.55104e-22	6.49216e-16	0.656267	0.171	0.082	2.2407e-11	6.49216e-16	3.83591e-49
gene25771:106564825	LOC106564825	STRN	XP_013986732.1	striatin-like	protein_coding	1.08072e-49	0.709189	0.393	0.11	3.72998e-45	5.85471e-21	0.437894	0.209	0.099	2.0207e-16	4.89609e-29	0.564746	0.304	0.146	1.68984e-24	4.07797e-26	0.710374	0.292	0.147	1.40747e-21	5.85471e-21	4.32286e-49
gene3387:106574320	LOC106574320	EFNA1	XP_014005637.1	ephrin-A1-like	protein_coding	1.16465e-49	0.696123	0.257	0.052	4.01966e-45	7.32645e-14	0.382157	0.102	0.042	2.52865e-09	2.0243e-21	0.583954	0.172	0.071	6.98666e-17	1.19938e-16	0.675658	0.177	0.084	4.13954e-12	7.32645e-14	4.65859e-49
gene30052:106568894	LOC106568894		XP_013995157.1	transmembrane protein 56-B-like	protein_coding	1.78075e-49	0.641407	0.407	0.116	6.14607e-45	2.63199e-36	0.636767	0.29	0.127	9.08406e-32	1.02966e-29	0.562553	0.306	0.144	3.55376e-25	1.5637e-08	0.461478	0.237	0.162	0.000539696	1.5637e-08	7.12299e-49
gene8681:106602277	LOC106602277	MXD4	XP_014050279.1	max dimerization protein 4-like	protein_coding	3.20434e-49	0.665719	0.462	0.144	1.10595e-44	2.48986e-25	0.514658	0.284	0.144	8.59349e-21	2.47922e-09	0.34187	0.221	0.139	8.55678e-05	1.23876e-05	0.394448	0.199	0.144	0.427547	1.23876e-05	1.28174e-48
gene49835:106588412	LOC106588412	PVRL2	XP_014032834.1	poliovirus receptor homolog	protein_coding	4.38578e-49	0.66181	0.56	0.199	1.51371e-44	1.66889e-38	0.618299	0.388	0.199	5.76e-34	7.27809e-19	0.466674	0.352	0.214	2.51196e-14	1.00993e-05	0.354696	0.279	0.219	0.348566	1.00993e-05	1.75431e-48
gene53514:106592896	LOC106592896	BTN1A1	XP_014039719.1	butyrophilin subfamily 2 member A1-like	protein_coding	5.431e-49	0.545978	0.156	0.019	1.87445e-44	4.6708e-39	0.599731	0.13	0.029	1.61208e-34	2.10229e-26	0.590334	0.116	0.032	7.25584e-22	7.31487e-13	0.571609	0.11	0.045	2.52465e-08	7.31487e-13	2.1724e-48
gene4685:106587804	LOC106587804		XP_014031926.1	keratin%2C type I cytoskeletal 13-like	protein_coding	1.47092e-48	0.829848	0.385	0.109	5.07672e-44	1.57399e-19	0.541184	0.233	0.122	5.43247e-15	6.3029e-10	0.395042	0.125	0.063	2.17538e-05	1.16556e-07	0.435587	0.151	0.09	0.00402281	1.16556e-07	5.88367e-48
gene28014:106566791	LOC106566791		XP_013990655.1	semaphorin-3ab-like	protein_coding	2.0718e-48	0.670443	0.23	0.042	7.1506e-44	1.20013e-47	0.809301	0.162	0.037	4.14213e-43	3.72806e-21	0.569862	0.188	0.081	1.2867e-16	1.99953e-35	0.874328	0.236	0.086	6.90118e-31	3.72806e-21	8.28719e-48
gene44343:106583218	LOC106583218				lncRNA	2.46993e-19	-0.544419	0.806	0.798	8.5247e-15	2.16053e-48	-0.647628	0.565	0.726	7.45684e-44	1.38108e-26	-0.442269	0.694	0.785	4.76666e-22	2.78344e-39	-0.53792	0.623	0.802	9.60677e-35	2.46993e-19	8.6421e-48
gene50506:106588939	col1a2	COL1A2	XP_014033985.1	collagen%2C type I%2C alpha 2	protein_coding	1.69609e-07	-1.31596	0.126	0.224	0.00585389	7.65065e-19	-1.23327	0.092	0.21	2.64055e-14	2.56644e-48	-1.64186	0.256	0.49	8.85781e-44	1.45215e-46	-1.45741	0.311	0.567	5.01193e-42	1.69609e-07	1.02658e-47
gene7263:106600852	LOC106600852	COL1A1	XP_014048044.1	collagen alpha-1(I) chain-like	protein_coding	4.3605e-09	-1.29157	0.087	0.204	0.000150498	4.41516e-21	-1.29181	0.069	0.193	1.52385e-16	5.38781e-48	-1.71484	0.177	0.425	1.85955e-43	3.9742e-42	-1.48912	0.262	0.507	1.37166e-37	4.3605e-09	2.15513e-47
gene4517:106586164	LOC106586164	STRN	XP_014028569.1	striatin-like	protein_coding	6.47259e-48	0.687875	0.358	0.096	2.23395e-43	3.46321e-36	0.635063	0.222	0.081	1.19529e-31	6.94847e-19	0.551713	0.232	0.119	2.39819e-14	1.10528e-12	0.547028	0.227	0.136	3.81477e-08	1.10528e-12	2.58904e-47
gene20838:106613473	LOC106613473		XP_014071222.1	guanine nucleotide-binding protein subunit alpha-11-like	protein_coding	7.55622e-48	0.639989	0.158	0.02	2.60795e-43	2.72466e-27	0.619266	0.109	0.03	9.40388e-23	1.26669e-26	0.578842	0.135	0.041	4.37187e-22	3.39735e-13	0.512055	0.111	0.045	1.17256e-08	3.39735e-13	3.02249e-47
gene7168:106600920	LOC106600920		XP_014048175.1	lysophosphatidic acid receptor 2-like	protein_coding	8.98178e-48	0.690443	0.287	0.065	3.09997e-43	1.20091e-09	0.289783	0.14	0.077	4.14481e-05	8.65844e-13	0.410595	0.136	0.064	2.98837e-08	3.11761e-05	0.337267	0.118	0.074	1	3.11761e-05	3.59271e-47
gene26448:106565539	LOC106565539				lncRNA	1.99012e-22	-0.676192	0.735	0.742	6.86871e-18	1.49145e-47	-0.688858	0.499	0.666	5.1476e-43	6.10794e-35	-0.589851	0.545	0.706	2.1081e-30	4.57504e-31	-0.528665	0.582	0.749	1.57903e-26	1.99012e-22	5.96581e-47
gene23589:106562741	LOC106562741		XP_013983218.1	golgin subfamily B member 1-like	protein_coding	1.72184e-47	0.712821	0.582	0.215	5.94276e-43	4.69345e-19	0.47183	0.339	0.209	1.6199e-14	1.16069e-32	0.574206	0.492	0.292	4.00601e-28	4.45778e-35	0.724574	0.488	0.299	1.53856e-30	4.69345e-19	6.88736e-47
gene43904:106582735	LOC106582735	RHOA	XP_014021584.1	rho-related GTP-binding protein RhoC	protein_coding	2.51539e-47	0.75167	0.462	0.153	8.68162e-43	6.70542e-21	0.462635	0.264	0.139	2.31431e-16	9.29633e-14	0.377182	0.327	0.214	3.20853e-09	2.23213e-09	0.422203	0.29	0.208	7.70397e-05	2.23213e-09	1.00616e-46
gene20400:106613387	ppp1r13l	PPP1R13L	XP_014071042.1	protein phosphatase 1%2C regulatory subunit 13 like	protein_coding	4.43901e-47	0.730457	0.407	0.124	1.53208e-42	5.62086e-10	0.303143	0.208	0.129	1.93998e-05	2.00879e-23	0.488614	0.374	0.216	6.93315e-19	1.45679e-10	0.484836	0.311	0.221	5.02797e-06	5.62086e-10	1.7756e-46
gene49051:106587822	LOC106587822		XP_014031941.1	ceramide synthase 2-like	protein_coding	4.552e-46	0.577851	0.139	0.016	1.57108e-41	5.83069e-47	0.649157	0.102	0.013	2.0124e-42	8.68794e-39	0.61519	0.145	0.034	2.99856e-34	2.04243e-28	0.694126	0.115	0.027	7.04925e-24	2.04243e-28	2.33227e-46
gene19391:106612372	LOC106612372	ARHGAP35	XP_014068924.1	rho GTPase-activating protein 35-like	protein_coding	6.68827e-47	0.666188	0.399	0.118	2.30839e-42	7.37541e-24	0.524059	0.241	0.117	2.54555e-19	6.32857e-10	0.376915	0.237	0.154	2.18424e-05	9.95253e-08	0.393081	0.23	0.159	0.00343502	9.95253e-08	2.67531e-46
gene34012:106572865	LOC106572865	SORT1	XP_014002883.1	sortilin-like	protein_coding	1.17277e-46	0.693587	0.421	0.129	4.0477e-42	8.64701e-26	0.524293	0.265	0.129	2.98443e-21	4.39615e-30	0.61755	0.298	0.14	1.51729e-25	6.78822e-09	0.414405	0.223	0.147	0.000234289	6.78822e-09	4.69108e-46
gene47357:106586130	LOC106586130	CYP27A1	XP_014028497.1	sterol 26-hydroxylase%2C mitochondrial-like	protein_coding	1.40093e-46	0.646923	0.276	0.062	4.83516e-42	2.70925e-24	0.570289	0.155	0.058	9.35071e-20	1.19896e-16	0.511529	0.194	0.097	4.13809e-12	5.40895e-13	0.588435	0.208	0.119	1.86685e-08	5.40895e-13	5.60371e-46
gene48325:106587093	LOC106587093	MUC15	XP_014030528.1	flocculation protein FLO11-like	protein_coding	2.04164e-46	0.624225	0.243	0.049	7.04652e-42	3.88067e-17	0.370878	0.122	0.048	1.33938e-12	5.18783e-12	0.435127	0.16	0.084	1.79053e-07	2.55333e-05	0.316998	0.144	0.095	0.881256	2.55333e-05	8.16656e-46
gene21746:106560995	LOC106560995	PPM1H	XP_013979985.1	protein phosphatase 1H-like	protein_coding	2.06292e-46	0.635213	0.311	0.076	7.11996e-42	4.34992e-18	0.378365	0.151	0.065	1.50133e-13	2.85375e-28	0.606568	0.206	0.08	9.84943e-24	2.39667e-27	0.719277	0.203	0.078	8.27188e-23	4.34992e-18	8.25167e-46
gene38990:106577877	LOC106577877	COL4A1	XP_014011772.1	collagen alpha-5(IV) chain-like	protein_coding	8.67321e-05	-1.13937	0.123	0.19	1	2.48219e-13	-0.876251	0.07	0.16	8.56705e-09	2.18537e-34	-1.31425	0.229	0.423	7.54258e-30	2.26208e-46	-1.37181	0.222	0.486	7.80735e-42	8.67321e-05	9.04833e-46
gene49749:106588494	LOC106588494		XP_014033062.1	annexin A2-like	protein_coding	3.48356e-46	0.546975	0.358	0.095	1.20232e-41	8.48857e-24	0.485868	0.213	0.095	2.92974e-19	3.21546e-40	0.739464	0.284	0.112	1.10978e-35	4.86663e-25	0.71719	0.26	0.124	1.67967e-20	8.48857e-24	1.39342e-45
gene20069:106613101	LOC106613101	DHRS13	XP_014070510.1	dehydrogenase/reductase SDR family member 13-like	protein_coding	4.28392e-46	0.655053	0.235	0.047	1.47855e-41	5.34464e-24	0.49145	0.126	0.041	1.84465e-19	3.66787e-25	0.527018	0.144	0.048	1.26593e-20	1.66945e-14	0.506181	0.147	0.066	5.76195e-10	1.66945e-14	1.71357e-45
gene31340:106570189	LOC106570189		XP_013997710.1	uncharacterized LOC106570189	protein_coding	5.56897e-46	0.618353	0.254	0.054	1.92208e-41	1.49594e-22	0.454649	0.166	0.067	5.16309e-18	1.07675e-19	0.51446	0.191	0.086	3.71628e-15	1.85519e-08	0.406318	0.162	0.096	0.0006403	1.85519e-08	2.22759e-45
gene4306:106583316	LOC106583316	ATP1A3	XP_014022846.1	sodium/potassium-transporting ATPase subunit alpha-3-like	protein_coding	5.94873e-45	0.673968	0.342	0.093	2.05315e-40	1.01258e-10	0.336326	0.154	0.085	3.49483e-06	8.66242e-46	0.747719	0.385	0.174	2.98975e-41	1.13798e-08	0.388363	0.279	0.198	0.000392763	1.13798e-08	3.46497e-45
gene48385:106587148	LOC106587148	DOK4	XP_014030683.1	docking protein 4-like	protein_coding	1.32338e-45	0.558073	0.202	0.035	4.56752e-41	6.50419e-17	0.365722	0.116	0.045	2.24486e-12	1.38916e-12	0.370722	0.119	0.052	4.79454e-08	8.4397e-09	0.455524	0.114	0.058	0.000291288	8.4397e-09	5.29353e-45
gene748:106601354	LOC106601354		XP_014049000.1	uncharacterized LOC106601354	protein_coding	7.15495e-25	0.40684	0.109	0.019	2.46946e-20	2.26153e-45	0.664499	0.144	0.031	7.80544e-41	8.30554e-28	0.575795	0.122	0.033	2.86657e-23	1.447e-14	0.593874	0.115	0.046	4.99418e-10	1.447e-14	9.04611e-45
gene38627:106577529	LOC106577529	MAP4K2	XP_014011107.1	mitogen-activated protein kinase kinase kinase kinase 2-like	protein_coding	3.22109e-45	0.629885	0.194	0.033	1.11173e-40	1.80479e-30	0.600716	0.125	0.034	6.22904e-26	5.20872e-24	0.579457	0.138	0.046	1.79774e-19	8.52565e-14	0.540275	0.129	0.056	2.94254e-09	8.52565e-14	1.28844e-44
gene42016:106580854	actn4	ACTN4	XP_014017821.1	actinin%2C alpha 4	protein_coding	3.8525e-45	0.65932	0.699	0.312	1.32965e-40	1.07328e-15	0.369936	0.456	0.329	3.7043e-11	1.30313e-28	0.506256	0.535	0.345	4.49761e-24	1.14773e-06	0.338077	0.412	0.361	0.0396126	1.14773e-06	1.541e-44
gene11946:100195530	rb11a	RAB11A	NP_001134031.1	Ras-related protein Rab-11A	protein_coding	4.04891e-45	0.689208	0.333	0.089	1.39744e-40	1.02316e-11	0.309576	0.175	0.096	3.53134e-07	5.84568e-16	0.425034	0.189	0.093	2.01758e-11	0.00401231	0.309177	0.134	0.104	1	0.00401231	1.61956e-44
gene11026:106604384	LOC106604384		XP_014054429.1	EH domain-containing protein 1-like	protein_coding	4.08904e-45	0.574579	0.276	0.063	1.41129e-40	1.50888e-20	0.43482	0.136	0.051	5.20774e-16	4.82529e-10	0.363709	0.128	0.065	1.6654e-05	6.47306e-06	0.340659	0.123	0.075	0.223411	6.47306e-06	1.63562e-44
gene28279:106567150	LOC106567150	MAGI3	XP_013991607.1	membrane-associated guanylate kinase%2C WW and PDZ domain-containing protein 3-like	protein_coding	1.68645e-41	0.594649	0.26	0.06	5.82061e-37	4.59998e-45	0.799415	0.207	0.063	1.58764e-40	5.77902e-37	0.747984	0.198	0.064	1.99457e-32	2.78249e-21	0.684458	0.185	0.078	9.60349e-17	2.78249e-21	1.83999e-44
gene28879:106568003	wwc1	WWC1	XP_013993451.1	WW and C2 domain containing 1	protein_coding	6.51018e-43	0.644955	0.352	0.101	2.24692e-38	4.81815e-45	0.68996	0.3	0.119	1.66294e-40	3.36585e-06	0.278892	0.167	0.11	0.116169	0.000270681	0.322804	0.156	0.113	1	0.000270681	1.92726e-44
gene45164:106583905	LOC106583905	YPEL3	XP_014024029.1	protein yippee-like 3	protein_coding	9.29129e-42	0.676032	0.24	0.053	3.2068e-37	5.10637e-45	0.784415	0.197	0.057	1.76241e-40	1.97294e-13	0.4372	0.124	0.055	6.80941e-09	5.14045e-36	0.873754	0.223	0.078	1.77418e-31	1.97294e-13	2.04255e-44
gene38925:106577841	gba2		XP_014011690.1	glucosidase%2C beta (bile acid) 2	protein_coding	5.78034e-45	0.642078	0.265	0.058	1.99503e-40	1.98788e-25	0.591144	0.176	0.07	6.86096e-21	8.30014e-34	0.714776	0.234	0.09	2.86471e-29	8.06676e-16	0.574365	0.195	0.098	2.78416e-11	8.06676e-16	2.31213e-44
gene19285:106612274	LOC106612274	AHNAK	XP_014068765.1	neuroblast differentiation-associated protein AHNAK-like	protein_coding	3.83561e-16	-1.19156	0.123	0.302	1.32382e-11	5.81508e-37	-1.00001	0.087	0.28	2.00702e-32	5.26465e-40	-1.05733	0.097	0.329	1.81704e-35	9.52007e-45	-1.09191	0.104	0.373	3.28576e-40	3.83561e-16	3.80803e-44
gene6825:106600502	LOC106600502	SKIL	XP_014047375.1	ski-like protein	protein_coding	1.09842e-44	0.673712	0.344	0.094	3.79109e-40	1.44919e-10	0.344705	0.101	0.047	5.00172e-06	2.33708e-07	0.312736	0.153	0.093	0.0080662	8.63296e-05	0.385182	0.14	0.096	1	8.63296e-05	4.39368e-44
gene16096:106609224	LOC106609224		XP_014063239.1	caldesmon%2C smooth muscle-like	protein_coding	3.62423e-06	-0.823597	0.139	0.23	0.125087	4.10713e-23	-0.913452	0.074	0.206	1.41754e-18	3.14798e-43	-1.14709	0.124	0.366	1.0865e-38	1.23853e-44	-1.09907	0.101	0.366	4.27465e-40	3.62423e-06	4.95411e-44
gene43463:106582299	LOC106582299	MYO1B	XP_014020711.1	unconventional myosin-Ib-like	protein_coding	2.81667e-11	-0.998089	0.082	0.22	9.72145e-07	2.84736e-28	-0.896738	0.045	0.189	9.82737e-24	6.65221e-44	-1.13484	0.08	0.319	2.29594e-39	1.51831e-44	-1.09846	0.082	0.346	5.2403e-40	2.81667e-11	6.07325e-44
gene20398:106613385	LOC106613385		XP_014071040.1	N-acetyllactosaminide beta-1%2C3-N-acetylglucosaminyltransferase 2-like	protein_coding	1.7455e-44	0.575163	0.197	0.034	6.0244e-40	2.13851e-16	0.30969	0.108	0.041	7.38085e-12	2.79384e-15	0.444934	0.13	0.055	9.64266e-11	2.87259e-08	0.394971	0.125	0.067	0.000991444	2.87259e-08	6.98198e-44
gene46588:100194774	pdli2		XP_014026851.1	PDZ and LIM domain protein 2	protein_coding	2.21391e-44	0.59594	0.322	0.083	7.64109e-40	1.05356e-20	0.459774	0.202	0.095	3.63627e-16	2.02676e-08	0.314153	0.133	0.074	0.000699516	2.01987e-10	0.437234	0.153	0.082	6.97139e-06	2.02676e-08	8.85565e-44
gene42211:100196248	cldy		NP_001134749.1	Claudin-like protein ZF-A89	protein_coding	2.60556e-44	0.681706	0.27	0.063	8.99283e-40	5.15905e-30	0.552008	0.188	0.069	1.78059e-25	7.60866e-17	0.457753	0.172	0.079	2.62605e-12	3.92026e-09	0.409294	0.152	0.085	0.000135304	3.92026e-09	1.04222e-43
gene11524:106604844	LOC106604844	CD74	XP_014055372.1	H-2 class II histocompatibility antigen gamma chain-like	protein_coding	3.33384e-44	0.53603	0.97	0.796	1.15064e-39	2.59763e-27	0.279979	0.905	0.827	8.96545e-23	1.02798e-43	0.404328	0.912	0.768	3.54796e-39	6.68253e-24	0.341066	0.849	0.784	2.30641e-19	6.68253e-24	1.33353e-43
gene9438:106602884	LOC106602884	F11R	XP_014051315.1	junctional adhesion molecule A-like	protein_coding	4.4874e-44	0.656493	0.331	0.089	1.54878e-39	1.11362e-22	0.47609	0.208	0.094	3.84355e-18	8.44641e-17	0.485156	0.225	0.119	2.91519e-12	5.86847e-05	0.329912	0.175	0.126	1	5.86847e-05	1.79496e-43
gene20769:106613743	LOC106613743		XP_014071788.1	midnolin-like	protein_coding	9.12171e-41	0.644156	0.481	0.173	3.14827e-36	8.82799e-13	0.365894	0.219	0.128	3.04689e-08	6.38717e-44	0.717846	0.41	0.196	2.20447e-39	1.36867e-21	0.650157	0.362	0.223	4.72381e-17	8.82799e-13	2.55487e-43
gene4696:106587723	LOC106587723	WIPF2	XP_014031805.1	WAS/WASL-interacting protein family member 2-like	protein_coding	6.58594e-44	0.614025	0.333	0.089	2.27307e-39	9.69162e-17	0.432008	0.184	0.091	3.34497e-12	4.19254e-12	0.379124	0.196	0.11	1.44701e-07	3.59131e-06	0.353156	0.174	0.117	0.123951	3.59131e-06	2.63437e-43
gene42371:106581229	LOC106581229	GLB1L2	XP_014018621.1	beta-galactosidase-1-like protein 2	protein_coding	8.99859e-44	0.594597	0.268	0.06	3.10577e-39	3.33232e-07	0.257984	0.121	0.071	0.0115012	3.1822e-13	0.435323	0.143	0.068	1.0983e-08	5.81132e-05	0.331173	0.13	0.086	1	5.81132e-05	3.59944e-43
gene22807:106561964	cd59	CD59	XP_013981932.1	CD59 molecule%2C complement regulatory protein	protein_coding	1.86821e-25	0.442912	0.396	0.159	6.44795e-21	5.82287e-25	0.542072	0.26	0.129	2.0097e-20	1.54945e-43	0.679894	0.477	0.257	5.34777e-39	5.47138e-10	0.433918	0.36	0.275	1.88839e-05	5.47138e-10	6.19779e-43
gene26255:106565377	LOC106565377	RPLP0	XP_013987896.1	60S acidic ribosomal protein P0	protein_coding	5.05449e-10	-0.518769	0.658	0.619	1.74451e-05	1.85973e-43	-0.666312	0.416	0.613	6.41866e-39	1.13267e-39	-0.621863	0.5	0.683	3.90931e-35	4.12318e-32	-0.53492	0.512	0.698	1.42307e-27	5.05449e-10	7.43891e-43
gene11948:106605311	LOC106605311	LMNA	XP_014056266.1	lamin-A-like	protein_coding	2.21496e-43	0.622536	0.358	0.103	7.64472e-39	2.42763e-15	0.374609	0.199	0.104	8.37871e-11	1.89852e-10	0.369852	0.249	0.161	6.55256e-06	0.000554864	0.293177	0.215	0.17	1	0.000554864	8.85985e-43
gene31691:100195078	tp4a2	PTP4A2	NP_001133579.1	tyrosine phosphatase type IVA 2	protein_coding	2.29401e-43	0.579625	0.478	0.161	7.91755e-39	3.91711e-40	0.657038	0.328	0.146	1.35195e-35	6.55876e-15	0.441565	0.264	0.154	2.26369e-10	8.44569e-13	0.536298	0.258	0.162	2.91495e-08	8.44569e-13	9.17605e-43
gene35408:106574301	LOC106574301	ACVR2A	XP_014005583.1	activin receptor type-2A	protein_coding	2.47414e-43	0.651155	0.333	0.092	8.53926e-39	1.21733e-25	0.611998	0.198	0.085	4.2015e-21	1.41298e-14	0.451951	0.24	0.136	4.87677e-10	1.00916e-14	0.556774	0.251	0.146	3.48303e-10	1.41298e-14	9.89658e-43
gene11770:106605124	LOC106605124	SH3D21	XP_014055932.1	CD2-associated protein-like	protein_coding	4.67186e-43	0.660068	0.251	0.056	1.61245e-38	8.01304e-27	0.548235	0.159	0.057	2.76562e-22	1.73018e-34	0.665105	0.239	0.091	5.97155e-30	5.45e-18	0.65225	0.181	0.083	1.88101e-13	5.45e-18	1.86874e-42
gene15720:106608845	LOC106608845				lncRNA	5.42531e-43	0.570267	0.265	0.061	1.87249e-38	3.96668e-24	0.568606	0.142	0.051	1.36906e-19	1.60445e-14	0.436276	0.138	0.061	5.53761e-10	2.93389e-09	0.414201	0.107	0.051	0.00010126	2.93389e-09	2.17012e-42
gene19590:106612675	LOC106612675	SPINT2	XP_014069554.1	kunitz-type protease inhibitor 2-like	protein_coding	7.268e-43	0.613222	0.713	0.317	2.50848e-38	5.51289e-41	0.548442	0.563	0.347	1.90272e-36	1.61052e-37	0.578302	0.533	0.315	5.55854e-33	2.6577e-21	0.542728	0.501	0.373	9.17279e-17	2.6577e-21	2.9072e-42
gene183:106608927	LOC106608927	EML1	XP_014062669.1	echinoderm microtubule-associated protein-like 1	protein_coding	1.20097e-42	0.620528	0.221	0.045	4.14502e-38	1.14558e-14	0.374032	0.106	0.043	3.95387e-10	8.51029e-26	0.579751	0.173	0.064	2.93724e-21	8.34678e-05	0.359377	0.119	0.078	1	8.34678e-05	4.80387e-42
gene18088:106611157	LOC106611157	PTPN21	XP_014066537.1	tyrosine-protein phosphatase non-receptor type 21-like	protein_coding	3.86905e-37	0.563509	0.276	0.073	1.33536e-32	3.42407e-31	0.59805	0.175	0.06	1.18178e-26	1.43946e-42	0.715358	0.24	0.08	4.96815e-38	8.26068e-27	0.782394	0.199	0.077	2.85109e-22	8.26068e-27	5.75783e-42
gene8812:106602371	LOC106602371	SH3D19	XP_014050441.1	SH3 domain-containing protein 19-like	protein_coding	1.58667e-42	0.653597	0.213	0.042	5.47623e-38	7.96631e-37	0.620644	0.131	0.031	2.74949e-32	2.09129e-20	0.517899	0.133	0.048	7.21787e-16	1.44994e-11	0.495518	0.122	0.056	5.00432e-07	1.44994e-11	6.34667e-42
gene30709:106569598	LOC106569598	PRKCI	XP_013996592.1	protein kinase C iota type-like	protein_coding	2.81231e-37	0.573231	0.322	0.095	9.70641e-33	1.59332e-42	0.714658	0.252	0.093	5.49919e-38	1.17042e-30	0.622736	0.275	0.123	4.03957e-26	9.24928e-15	0.567814	0.24	0.139	3.1923e-10	9.24928e-15	6.37329e-42
gene31592:106570460	LOC106570460	COL1A2	XP_013998297.1	collagen alpha-2(I) chain	protein_coding	6.35467e-07	-1.18201	0.068	0.159	0.0219325	2.5175e-19	-1.23274	0.047	0.154	8.68891e-15	1.62053e-42	-1.67413	0.149	0.381	5.59309e-38	5.93079e-37	-1.45944	0.219	0.45	2.04695e-32	6.35467e-07	6.48211e-42
gene3008:106571348	LOC106571348		XP_013999780.1	elongation of very long chain fatty acids protein 7-like	protein_coding	1.75927e-42	0.718369	0.186	0.032	6.07196e-38	1.53843e-41	0.686404	0.16	0.041	5.30973e-37	1.57679e-39	0.712774	0.203	0.062	5.44213e-35	7.8935e-21	0.65055	0.167	0.067	2.72436e-16	7.8935e-21	7.0371e-42
gene26131:106565120	LOC106565120	RPL10A	XP_013987347.1	60S ribosomal protein L10a	protein_coding	2.30347e-13	-0.599332	0.582	0.614	7.95018e-09	5.25091e-42	-0.68408	0.395	0.593	1.8123e-37	9.91603e-26	-0.490242	0.481	0.648	3.42242e-21	2.53507e-24	-0.477803	0.488	0.666	8.74955e-20	2.30347e-13	2.10037e-41
gene24218:100306741	cldx	CLDN7	NP_001158752.1	Claudin-like protein ZF4A22	protein_coding	5.9754e-42	0.578476	0.541	0.206	2.06235e-37	9.00907e-20	0.438211	0.333	0.2	3.10939e-15	9.22069e-11	0.323973	0.351	0.246	3.18243e-06	3.02838e-05	0.323344	0.312	0.256	1	3.02838e-05	2.39016e-41
gene42771:106581623	scel	SCEL	XP_014019244.1	sciellin	protein_coding	1.99214e-37	0.599927	0.451	0.164	6.87567e-33	1.30911e-25	0.55225	0.277	0.14	4.51827e-21	9.84051e-42	0.659413	0.407	0.194	3.39635e-37	7.97555e-35	0.751433	0.396	0.21	2.75268e-30	1.30911e-25	3.9362e-41
gene24615:106563767	LOC106563767		XP_013985087.1	sterile alpha motif domain-containing protein 9-like	protein_coding	4.85832e-23	0.525489	0.243	0.082	1.6768e-18	1.14526e-31	0.670063	0.264	0.119	3.95276e-27	1.02106e-41	0.710107	0.314	0.128	3.52407e-37	6.18777e-11	0.479643	0.225	0.139	2.13565e-06	6.18777e-11	4.08422e-41
gene31989:106570842	marveld2		XP_013998885.1	MARVEL domain containing 2	protein_coding	1.36527e-41	0.587149	0.249	0.056	4.71208e-37	1.75059e-22	0.49352	0.158	0.063	6.04199e-18	6.66383e-20	0.493548	0.174	0.074	2.29995e-15	4.65093e-14	0.537351	0.158	0.075	1.60522e-09	4.65093e-14	5.46106e-41
gene16072:106609252	LOC106609252	BCL2L14	XP_014063311.1	apoptosis facilitator Bcl-2-like protein 14	protein_coding	1.67325e-41	0.669536	0.306	0.081	5.77505e-37	1.12951e-38	0.697908	0.231	0.084	3.89837e-34	3.10294e-27	0.572335	0.241	0.104	1.07095e-22	2.21117e-07	0.484911	0.184	0.12	0.00763165	2.21117e-07	6.69299e-41
gene8075:106601716	LOC106601716	ALDH3B1	XP_014049540.1	aldehyde dehydrogenase family 3 member B1-like	protein_coding	2.66149e-41	0.658368	0.21	0.042	9.18585e-37	6.38876e-29	0.62801	0.163	0.057	2.20502e-24	1.56016e-33	0.641055	0.207	0.073	5.38474e-29	1.42368e-09	0.479064	0.147	0.081	4.91369e-05	1.42368e-09	1.06459e-40
gene34027:106572880	LOC106572880	TPD52L2	XP_014002900.1	tumor protein D54-like	protein_coding	2.79661e-41	0.583576	0.456	0.155	9.65222e-37	2.96959e-18	0.437673	0.247	0.134	1.02493e-13	1.70292e-11	0.405467	0.307	0.21	5.87745e-07	3.90989e-08	0.419828	0.297	0.223	0.00134946	3.90989e-08	1.11864e-40
gene24965:106564099	LOC106564099		XP_013985566.1	mesothelin-like protein	protein_coding	5.58526e-30	0.463121	0.145	0.028	1.9277e-25	3.1119e-41	0.55228	0.118	0.022	1.07404e-36	1.0209e-34	0.62573	0.178	0.054	3.52353e-30	5.02807e-13	0.490768	0.126	0.056	1.73539e-08	5.02807e-13	1.24476e-40
gene23021:106562209	LOC106562209	MYO1E	XP_013982388.1	unconventional myosin-Ie-like	protein_coding	3.81816e-41	0.600319	0.213	0.043	1.3178e-36	8.5914e-22	0.459391	0.131	0.047	2.96523e-17	3.88485e-14	0.418455	0.141	0.064	1.34082e-09	0.00333539	0.339848	0.105	0.076	1	0.00333539	1.52726e-40
gene26080:106565162	LOC106565162	IL17RC	XP_013987453.1	uncharacterized LOC106565162	protein_coding	4.80907e-41	0.528543	0.178	0.03	1.6598e-36	1.67681e-27	0.48155	0.127	0.037	5.78735e-23	9.04493e-34	0.686104	0.186	0.06	3.12177e-29	1.32324e-08	0.389403	0.118	0.061	0.000456702	1.32324e-08	1.92363e-40
gene14244:100286406	LOC100286406	COL1A1	XP_014059932.1	collagen alpha-1(I) chain	protein_coding	6.04632e-11	-1.35892	0.046	0.174	2.08683e-06	1.54857e-18	-1.12881	0.051	0.157	5.34473e-14	5.35484e-41	-1.71948	0.116	0.344	1.84817e-36	1.00774e-31	-1.33331	0.186	0.407	3.47811e-27	6.04632e-11	2.14194e-40
gene40935:100136385	LOC100136385	CIRBP	NP_001117016.1	hyperosmotic glycine rich protein	protein_coding	8.14021e-13	-0.458236	0.784	0.75	2.80951e-08	7.44597e-41	-0.543257	0.578	0.729	2.5699e-36	3.65157e-23	-0.422793	0.628	0.729	1.2603e-18	1.60929e-22	-0.380876	0.623	0.784	5.55429e-18	8.14021e-13	2.97839e-40
gene38633:106577537	LOC106577537		XP_014011127.1	ependymin-like	protein_coding	7.65339e-41	0.618091	0.325	0.09	2.64149e-36	2.10448e-22	0.437453	0.178	0.074	7.26342e-18	1.41388e-11	0.342373	0.164	0.086	4.87986e-07	1.49147e-09	0.458208	0.145	0.079	5.14766e-05	1.49147e-09	3.06135e-40
gene30824:106569710	tmem59	TMEM59	XP_013996756.1	transmembrane protein 59	protein_coding	7.7759e-41	0.657461	0.56	0.229	2.68377e-36	5.9488e-18	0.442175	0.36	0.234	2.05317e-13	6.22145e-14	0.415726	0.383	0.261	2.14727e-09	0.000727916	0.254505	0.341	0.303	1	0.000727916	3.11036e-40
gene51773:100195814	rps20	RPS20	XP_014036075.1	ribosomal protein S20	protein_coding	9.1252e-21	-0.568947	0.798	0.793	3.14947e-16	1.29547e-40	-0.548119	0.65	0.772	4.47119e-36	6.82347e-35	-0.523727	0.687	0.789	2.35505e-30	3.04464e-35	-0.513386	0.644	0.814	1.05083e-30	9.1252e-21	5.18188e-40
gene27533:106566435	LOC106566435	ARFGEF2	XP_013989942.1	brefeldin A-inhibited guanine nucleotide-exchange protein 2-like	protein_coding	3.15273e-40	0.585234	0.268	0.065	1.08813e-35	1.72463e-18	0.480445	0.146	0.062	5.9524e-14	4.86945e-31	0.630714	0.221	0.085	1.68064e-26	1.78099e-36	0.824142	0.252	0.095	6.14689e-32	1.72463e-18	1.26109e-39
gene18741:106611760	LOC106611760	ATL3	XP_014067780.1	atlastin-3-like	protein_coding	5.50792e-40	0.541337	0.243	0.055	1.901e-35	3.57005e-08	0.252571	0.114	0.063	0.00123217	8.97201e-16	0.444243	0.159	0.073	3.0966e-11	9.32414e-07	0.420113	0.134	0.081	0.0321813	9.32414e-07	2.20317e-39
gene26155:106565103	LOC106565103		XP_013987307.1	plasma membrane calcium-transporting ATPase 1-like	protein_coding	7.33271e-40	0.615008	0.563	0.225	2.53081e-35	6.43494e-18	0.410167	0.339	0.21	2.22095e-13	1.55001e-14	0.355913	0.417	0.287	5.34971e-10	8.42123e-05	0.315002	0.368	0.324	1	8.42123e-05	2.93308e-39
gene31552:106570420	LOC106570420		XP_013998202.1	serine-aspartate repeat-containing protein F-like	protein_coding	1.40515e-39	0.311445	0.557	0.207	4.84974e-35	4.96982e-36	0.48601	0.355	0.171	1.71528e-31	5.03611e-38	0.527528	0.486	0.265	1.73816e-33	3.46535e-16	0.43295	0.379	0.249	1.19603e-11	3.46535e-16	5.6206e-39
gene1822:106611937	rnf213		XP_014068101.1	ring finger protein 213	protein_coding	4.25566e-34	0.560671	0.503	0.2	1.4688e-29	1.95543e-39	0.617345	0.413	0.214	6.74898e-35	6.57388e-31	0.637327	0.333	0.164	2.26891e-26	4.16661e-16	0.595035	0.263	0.153	1.43806e-11	4.16661e-16	7.82173e-39
gene27388:100380643	LOC100380643	FLNA	XP_013989724.1	filamin-A	protein_coding	1.64508e-10	-0.876566	0.068	0.198	5.67784e-06	4.29299e-17	-0.668823	0.062	0.168	1.48168e-12	2.07371e-39	-1.06246	0.08	0.305	7.15721e-35	4.15084e-24	-0.752493	0.127	0.313	1.43262e-19	1.64508e-10	8.29485e-39
gene16244:106609352	LOC106609352	NET1	XP_014063579.1	neuroepithelial cell-transforming gene 1 protein-like	protein_coding	2.80244e-39	0.658968	0.432	0.151	9.67233e-35	8.6445e-16	0.427325	0.212	0.115	2.98356e-11	2.27367e-12	0.437842	0.308	0.203	7.84734e-08	2.04933e-09	0.52234	0.295	0.216	7.07304e-05	2.04933e-09	1.12097e-38
gene49742:100286457	sdc2a	SDC2	NP_001139868.1	Syndecan-2-A	protein_coding	1.05509e-05	-0.63165	0.055	0.131	0.364154	4.96653e-13	-0.515072	0.034	0.11	1.71415e-08	2.92841e-39	-1.15356	0.043	0.252	1.01071e-34	8.10824e-35	-0.957008	0.073	0.293	2.79848e-30	1.05509e-05	1.17136e-38
gene16073:106609250	LOC106609250	IFRD1	XP_014063305.1	interferon-related developmental regulator 1-like	protein_coding	2.68113e-10	0.252728	0.139	0.055	9.25365e-06	5.32217e-11	0.327494	0.107	0.051	1.8369e-06	2.99331e-39	0.734039	0.237	0.083	1.03311e-34	2.59826e-14	0.638165	0.181	0.094	8.96765e-10	2.68113e-10	1.19733e-38
gene2808:106569536	LOC106569536		XP_013996485.1	F-BAR domain only protein 2-like	protein_coding	3.65768e-39	0.611065	0.298	0.081	1.26241e-34	7.14467e-28	0.607562	0.187	0.073	2.46591e-23	4.78627e-31	0.624722	0.253	0.105	1.65193e-26	1.58186e-18	0.626832	0.204	0.098	5.45963e-14	1.58186e-18	1.46307e-38
gene32485:106571312	LOC106571312	AMD1	XP_013999710.1	S-adenosylmethionine decarboxylase proenzyme-like	protein_coding	3.73724e-39	0.627445	0.27	0.068	1.28987e-34	8.09285e-09	0.27284	0.125	0.068	0.000279317	5.21515e-15	0.450403	0.188	0.095	1.79996e-10	6.74696e-07	0.442372	0.168	0.111	0.0232864	6.74696e-07	1.49489e-38
gene44025:106582859	LOC106582859	FRMD4B	XP_014021878.1	FERM domain-containing protein 4B-like	protein_coding	4.40683e-39	0.573159	0.254	0.061	1.52097e-34	2.18194e-17	0.441356	0.118	0.046	7.53075e-13	3.2888e-13	0.445488	0.134	0.062	1.13509e-08	4.43014e-11	0.496775	0.138	0.069	1.52902e-06	4.43014e-11	1.76273e-38
gene10919:106604267	LOC106604267		XP_014054226.1	androgen receptor-like	protein_coding	5.08169e-39	0.553344	0.219	0.046	1.7539e-34	3.50064e-23	0.497239	0.134	0.047	1.20821e-18	8.96265e-27	0.559682	0.167	0.058	3.09337e-22	9.9776e-21	0.685811	0.192	0.085	3.44367e-16	9.9776e-21	2.03268e-38
gene31531:106570403	LOC106570403	RPLP1	XP_013998171.1	60S acidic ribosomal protein P1-like	protein_coding	4.21084e-16	-0.632556	0.683	0.677	1.45333e-11	6.14678e-39	-0.587108	0.509	0.674	2.1215e-34	2.72024e-23	-0.442443	0.606	0.711	9.38864e-19	9.48777e-24	-0.444193	0.581	0.734	3.27461e-19	4.21084e-16	2.45871e-38
gene20025:106612983	LOC106612983	RPS25	XP_014070233.1	40S ribosomal protein S25-like	protein_coding	4.93303e-14	-0.559111	0.699	0.69	1.70259e-09	8.51059e-39	-0.59193	0.47	0.644	2.93735e-34	2.21766e-24	-0.477952	0.539	0.667	7.65404e-20	6.13152e-22	-0.461692	0.505	0.674	2.11623e-17	4.93303e-14	3.40424e-38
gene37835:106576851	zdhhc16		XP_014009803.1	zinc finger%2C DHHC-type containing 16	protein_coding	9.29863e-39	0.541954	0.18	0.033	3.20933e-34	1.66065e-21	0.504691	0.125	0.044	5.73156e-17	1.37176e-24	0.576172	0.15	0.052	4.73451e-20	1.17753e-07	0.430425	0.11	0.059	0.00406414	1.17753e-07	3.71945e-38
gene17599:106610658	LOC106610658	CNKSR1	XP_014065573.1	connector enhancer of kinase suppressor of ras 2-like	protein_coding	9.42291e-39	0.618864	0.284	0.075	3.25222e-34	1.89001e-19	0.478714	0.162	0.071	6.52318e-15	4.33533e-19	0.533879	0.192	0.088	1.4963e-14	5.06251e-18	0.63158	0.188	0.087	1.74728e-13	5.06251e-18	3.76916e-38
gene36565:106575472	LOC106575472	ADAM9	XP_014007459.1	disintegrin and metalloproteinase domain-containing protein 9-like	protein_coding	6.0161e-36	0.52228	0.273	0.073	2.0764e-31	1.54922e-38	0.671559	0.212	0.073	5.34698e-34	2.13431e-33	0.670507	0.191	0.063	7.36636e-29	1.16768e-16	0.61143	0.186	0.09	4.03012e-12	1.16768e-16	6.19688e-38
gene49750:106588493	LOC106588493	AIM1L	XP_014033060.1	uncharacterized LOC106588493	protein_coding	8.99067e-36	0.603436	0.281	0.078	3.10304e-31	1.64807e-38	0.677845	0.238	0.088	5.68814e-34	9.09184e-16	0.537572	0.196	0.1	3.13796e-11	6.70115e-12	0.56937	0.192	0.107	2.31283e-07	6.70115e-12	6.59227e-38
gene48587:106587322	LOC106587322	CGNL1	XP_014031078.1	cingulin-like protein 1	protein_coding	9.38331e-36	0.512707	0.423	0.148	3.23856e-31	1.93382e-38	0.651696	0.296	0.128	6.67438e-34	1.8056e-11	0.317688	0.26	0.161	6.23184e-07	5.09078e-15	0.444043	0.279	0.166	1.75703e-10	1.8056e-11	7.73528e-38
gene39093:106577964	LOC106577964		XP_014011936.1	E3 ubiquitin-protein ligase TRIM39-like	protein_coding	3.63644e-29	0.459796	0.279	0.086	1.25508e-24	6.32368e-24	0.497577	0.207	0.091	2.18255e-19	1.96217e-38	0.679488	0.261	0.099	6.77223e-34	8.17018e-09	0.43295	0.188	0.116	0.000281986	8.17018e-09	7.84867e-38
gene903:106603791	pax9	PAX9	XP_014053367.1	paired box 9	protein_coding	6.37731e-38	0.640486	0.284	0.077	2.20107e-33	4.47254e-11	0.312428	0.141	0.074	1.54365e-06	7.73893e-19	0.524838	0.155	0.065	2.67101e-14	5.28262e-06	0.46097	0.111	0.066	0.182324	5.28262e-06	2.55092e-37
gene72051:106596374	LOC106596374		XP_014043148.1	aldehyde dehydrogenase family 3 member B1-like	protein_coding	6.46041e-38	0.616953	0.202	0.042	2.22975e-33	7.278e-21	0.453145	0.133	0.049	2.51193e-16	5.67913e-19	0.510403	0.159	0.067	1.96009e-14	3.99705e-07	0.447929	0.125	0.072	0.0137954	3.99705e-07	2.58416e-37
gene47421:106586192	LOC106586192		XP_014028647.1	growth factor receptor-bound protein 14-like	protein_coding	9.29821e-38	0.580688	0.189	0.037	3.20918e-33	9.23363e-19	0.498618	0.127	0.05	3.18689e-14	7.679e-31	0.652097	0.177	0.059	2.65033e-26	5.5119e-18	0.590421	0.163	0.07	1.90238e-13	5.5119e-18	3.71928e-37
gene1607:100380404	galt2	GALNT2	NP_001167159.1	Polypeptide N-acetylgalactosaminyltransferase 2	protein_coding	1.06274e-37	0.565237	0.23	0.052	3.66793e-33	1.61779e-28	0.548982	0.179	0.066	5.58362e-24	3.59419e-26	0.58522	0.183	0.069	1.2405e-21	9.71438e-06	0.370124	0.126	0.079	0.335282	9.71438e-06	4.25095e-37
gene28612:106567511	LOC106567511	STK10	XP_013992301.1	serine/threonine-protein kinase 10-like	protein_coding	1.42371e-37	0.547937	0.254	0.062	4.9138e-33	1.04414e-20	0.412686	0.16	0.066	3.60375e-16	8.23026e-15	0.432267	0.179	0.09	2.84059e-10	1.44877e-08	0.363881	0.159	0.093	0.000500028	1.44877e-08	5.69485e-37
gene4780:106586497	LOC106586497	MYH9	XP_014029350.1	myosin-9-like	protein_coding	1.51654e-37	0.567354	0.32	0.093	5.2342e-33	4.79451e-07	0.292609	0.16	0.103	0.0165478	8.16341e-09	0.310273	0.189	0.116	0.000281752	0.000640814	0.257845	0.153	0.112	1	0.000640814	6.06618e-37
gene33569:106572387	LOC106572387	RAP1GAP	XP_014001954.1	rap1 GTPase-activating protein 1-like	protein_coding	2.24498e-37	0.573408	0.221	0.049	7.74833e-33	8.3306e-20	0.495822	0.117	0.042	2.87522e-15	4.27439e-22	0.544882	0.146	0.053	1.47526e-17	5.88583e-27	0.71807	0.163	0.054	2.03144e-22	8.3306e-20	8.97992e-37
gene21387:106560581	LOC106560581	PTMA	XP_013979071.1	prothymosin alpha-A-like	protein_coding	2.21255e-09	-0.738409	0.303	0.395	7.63641e-05	8.17492e-32	-0.70195	0.204	0.394	2.82149e-27	3.26327e-37	-0.795434	0.191	0.425	1.12629e-32	2.72262e-31	-0.677659	0.216	0.455	9.39686e-27	2.21255e-09	1.30531e-36
gene2873:100195727	rpl7a	RPL7A	NP_001134228.1	ribosomal protein L7a	protein_coding	2.11396e-11	-0.559044	0.615	0.618	7.29613e-07	2.20394e-26	-0.564957	0.388	0.547	7.60668e-22	3.62815e-37	-0.65529	0.472	0.64	1.25222e-32	3.72443e-25	-0.529251	0.437	0.622	1.28545e-20	2.11396e-11	1.45126e-36
gene14587:106607779	LOC106607779	MAN1A1	XP_014060601.1	mannosyl-oligosaccharide 1%2C2-alpha-mannosidase IA-like	protein_coding	4.34192e-37	0.581489	0.361	0.115	1.49857e-32	3.61417e-15	0.392255	0.206	0.111	1.24739e-10	1.97467e-12	0.398583	0.208	0.118	6.81536e-08	0.000445333	0.308647	0.163	0.121	1	0.000445333	1.73677e-36
gene39449:106578358	ccdc186	CCDC186	XP_014012545.1	coiled-coil domain containing 186	protein_coding	1.41113e-21	0.47848	0.281	0.106	4.87038e-17	7.36874e-37	0.65535	0.269	0.112	2.54325e-32	3.3425e-21	0.539443	0.266	0.139	1.15363e-16	1.77665e-11	0.469453	0.233	0.142	6.13193e-07	1.77665e-11	2.9475e-36
gene20849:106613814	stap2	STAP2	XP_014071924.1	signal transducing adaptor family member 2	protein_coding	4.11793e-35	0.495038	0.178	0.035	1.42126e-30	8.11248e-37	0.644001	0.138	0.034	2.79994e-32	1.02373e-22	0.520812	0.146	0.052	3.53331e-18	1.4752e-07	0.413809	0.114	0.062	0.00509152	1.4752e-07	3.24499e-36
gene30704:106569594	LOC106569594	PNP	XP_013996583.1	purine nucleoside phosphorylase-like	protein_coding	8.81838e-37	0.603172	0.325	0.097	3.04358e-32	7.95521e-16	0.378467	0.15	0.069	2.74566e-11	3.14227e-17	0.415636	0.186	0.087	1.08452e-12	2.7173e-05	0.318102	0.14	0.092	0.93785	2.7173e-05	3.52735e-36
gene474:106586878	LOC106586878	FMN1	XP_014030120.1	formin-like	protein_coding	1.10837e-36	0.592226	0.246	0.061	3.82544e-32	3.67466e-27	0.562508	0.171	0.063	1.26827e-22	5.33776e-22	0.623044	0.222	0.105	1.84228e-17	1.3589e-17	0.629864	0.208	0.105	4.69011e-13	1.3589e-17	4.43349e-36
gene1593:106610657	LOC106610657	ARHGAP27	XP_014065584.1	rho GTPase-activating protein 27-like	protein_coding	4.17124e-31	0.461034	0.227	0.058	1.43966e-26	3.17374e-13	0.380526	0.105	0.045	1.09539e-08	1.19286e-36	0.682907	0.187	0.057	4.11704e-32	4.98907e-17	0.593071	0.163	0.072	1.72193e-12	3.17374e-13	4.77144e-36
gene6265:100306822	tm56b	TMEM56	XP_014045206.1	Transmembrane protein 56-B	protein_coding	1.74049e-36	0.55752	0.317	0.093	6.00712e-32	1.23485e-25	0.513556	0.227	0.102	4.26196e-21	1.31293e-25	0.610933	0.205	0.084	4.53145e-21	3.39702e-14	0.577642	0.179	0.091	1.17245e-09	3.39702e-14	6.96195e-36
gene41923:100195034	spit2	SPINT2	NP_001133535.1	Kunitz-type protease inhibitor 2	protein_coding	4.81458e-22	0.403892	0.626	0.333	1.66171e-17	4.84634e-34	0.568346	0.505	0.321	1.67267e-29	2.94515e-36	0.578183	0.568	0.364	1.01649e-31	1.49452e-16	0.418135	0.527	0.419	5.15818e-12	1.49452e-16	1.17806e-35
gene1168:106606039	LOC106606039	ELOVL6	XP_014057592.1	elongation of very long chain fatty acids protein 6-like	protein_coding	6.50788e-36	0.613452	0.183	0.037	2.24613e-31	6.16929e-36	0.622459	0.161	0.047	2.12927e-31	1.75655e-25	0.580708	0.172	0.064	6.06257e-21	1.30459e-17	0.552803	0.179	0.082	4.50265e-13	1.30459e-17	2.46772e-35
gene15640:100195140	i13r2		NP_001133641.1	Interleukin-13 receptor alpha-2 chain	protein_coding	6.3017e-36	0.563189	0.216	0.049	2.17497e-31	3.02933e-20	0.433192	0.126	0.046	1.04554e-15	4.04993e-19	0.486725	0.131	0.049	1.39779e-14	0.000114151	0.34059	0.105	0.067	1	0.000114151	2.52068e-35
gene13372:106606723	LOC106606723		XP_014058556.1	C-Jun-amino-terminal kinase-interacting protein 4-like	protein_coding	7.55165e-36	0.49977	0.197	0.041	2.60638e-31	6.77438e-25	0.497691	0.132	0.043	2.33811e-20	2.01089e-17	0.452171	0.138	0.055	6.9404e-13	2.99659e-10	0.533488	0.14	0.073	1.03424e-05	2.99659e-10	3.02066e-35
gene25535:106564661	LOC106564661	TNRC6C	XP_013986327.1	trinucleotide repeat-containing gene 6C protein-like	protein_coding	5.0339e-17	0.322061	0.333	0.148	1.7374e-12	1.15406e-35	0.606488	0.322	0.15	3.98314e-31	5.23254e-16	0.455603	0.338	0.215	1.80596e-11	4.77103e-13	0.499003	0.315	0.215	1.64667e-08	4.77103e-13	4.61626e-35
gene28573:106567449	LOC106567449		XP_013992197.1	cytoplasmic polyadenylation element-binding protein 4-like	protein_coding	1.96653e-35	0.50792	0.467	0.173	6.78727e-31	3.80149e-10	0.267349	0.259	0.168	1.31205e-05	1.27173e-15	0.416379	0.33	0.207	4.38924e-11	5.28892e-15	0.508571	0.326	0.214	1.82542e-10	3.80149e-10	7.86611e-35
gene34706:106573757	LOC106573757		XP_014004569.1	synaptotagmin 1-like	protein_coding	3.36028e-35	0.543203	0.156	0.027	1.15977e-30	9.55553e-22	0.501115	0.115	0.038	3.298e-17	2.97558e-21	0.509243	0.139	0.05	1.02699e-16	1.8483e-17	0.542126	0.115	0.04	6.37921e-13	1.8483e-17	1.34411e-34
gene31479:106570348	LOC106570348				lncRNA	4.71436e-35	0.632063	0.32	0.099	1.62711e-30	1.16574e-26	0.549563	0.234	0.105	4.02343e-22	1.45243e-34	0.65255	0.265	0.107	5.0129e-30	8.74052e-22	0.711706	0.227	0.108	3.0167e-17	8.74052e-22	1.88574e-34
gene3690:106577194	LOC106577194		XP_014010550.1	40S ribosomal protein S9	protein_coding	4.41372e-10	-0.595713	0.538	0.56	1.52335e-05	5.15476e-35	-0.634986	0.393	0.563	1.77911e-30	3.17034e-30	-0.567702	0.449	0.618	1.09421e-25	2.48893e-24	-0.506563	0.364	0.574	8.59028e-20	4.41372e-10	2.0619e-34
gene43928:106582760	LOC106582760	EDEM1	XP_014021635.1	ER degradation-enhancing alpha-mannosidase-like protein 1	protein_coding	5.26146e-35	0.483825	0.314	0.093	1.81594e-30	2.32978e-26	0.515527	0.186	0.073	8.041e-22	1.37073e-23	0.607496	0.196	0.083	4.73094e-19	1.17763e-10	0.502027	0.162	0.089	4.06445e-06	1.17763e-10	2.10458e-34
gene30730:106569607	LOC106569607	EPS15L1	XP_013996612.1	epidermal growth factor receptor substrate 15-like 1	protein_coding	5.39249e-35	0.539649	0.243	0.061	1.86116e-30	1.85389e-11	0.302856	0.123	0.06	6.39852e-07	1.16487e-17	0.482626	0.173	0.078	4.02044e-13	0.00024315	0.326019	0.101	0.066	1	0.00024315	2.157e-34
gene9917:106603376	LOC106603376		XP_014052437.1	arf-GAP with Rho-GAP domain%2C ANK repeat and PH domain-containing protein 1-like	protein_coding	5.99903e-35	0.540666	0.156	0.027	2.07051e-30	1.87824e-28	0.522411	0.135	0.041	6.48256e-24	1.37866e-25	0.510247	0.104	0.026	4.75831e-21	1.26657e-24	0.627379	0.119	0.033	4.37143e-20	1.26657e-24	2.39961e-34
gene23002:100196262	rl13		XP_013982107.1	60S ribosomal protein L13	protein_coding	1.06894e-06	-0.515843	0.497	0.504	0.0368933	1.25281e-34	-0.6721	0.304	0.494	4.32395e-30	1.94751e-21	-0.509513	0.398	0.553	6.72163e-17	9.64942e-17	-0.416214	0.381	0.542	3.3304e-12	1.06894e-06	5.01124e-34
gene11800:106605145	LOC106605145		XP_014055969.1	uncharacterized LOC106605145	protein_coding	1.6688e-34	0.489048	0.145	0.024	5.7597e-30	2.7513e-29	0.549076	0.137	0.041	9.49583e-25	1.2003e-15	0.484607	0.117	0.046	4.14272e-11	1.44933e-24	0.624598	0.148	0.049	5.0022e-20	1.2003e-15	6.67521e-34
gene67699:106594324	LOC106594324				lncRNA	1.69583e-34	0.583362	0.336	0.107	5.85299e-30	9.97302e-32	0.609638	0.291	0.137	3.44209e-27	1.64442e-20	0.430401	0.148	0.055	5.67556e-16	4.77846e-13	0.599555	0.177	0.093	1.64924e-08	4.77846e-13	6.78333e-34
gene4242:106582774	LOC106582774		XP_014021692.1	uncharacterized LOC106582774	protein_coding	3.15525e-34	0.556438	0.18	0.037	1.089e-29	4.51515e-20	0.505488	0.112	0.039	1.55836e-15	1.41065e-14	0.437739	0.144	0.065	4.86873e-10	1.16527e-08	0.441599	0.134	0.073	0.000402181	1.16527e-08	1.2621e-33
gene40937:106579822	LOC106579822	VSIG10	XP_014015503.1	V-set and immunoglobulin domain-containing protein 10-like	protein_coding	4.18655e-34	0.535899	0.26	0.07	1.44495e-29	1.79198e-18	0.446088	0.146	0.062	6.18484e-14	1.00741e-14	0.445121	0.14	0.063	3.47698e-10	5.5321e-07	0.426259	0.2	0.137	0.0190935	5.5321e-07	1.67462e-33
gene4608:106588435	LOC106588435	CARD14	XP_014032910.1	caspase recruitment domain-containing protein 14-like	protein_coding	5.73213e-34	0.525483	0.243	0.063	1.97839e-29	7.73677e-25	0.55141	0.148	0.053	2.67027e-20	1.42452e-26	0.595901	0.176	0.064	4.91657e-22	4.07519e-12	0.46129	0.13	0.06	1.40651e-07	4.07519e-12	2.29285e-33
gene7470:106601105	LOC106601105	USP31	XP_014048508.1	ubiquitin carboxyl-terminal hydrolase 31-like	protein_coding	2.68402e-22	0.482845	0.142	0.034	9.26362e-18	6.28e-34	0.653982	0.16	0.049	2.16748e-29	2.0466e-22	0.572288	0.138	0.048	7.06362e-18	5.72876e-11	0.549351	0.13	0.064	1.97722e-06	5.72876e-11	2.512e-33
gene9668:106603118	LOC106603118	SPTBN2	XP_014051844.1	spectrin beta chain%2C non-erythrocytic 1-like	protein_coding	7.16319e-34	0.529786	0.216	0.051	2.4723e-29	1.64369e-13	0.317565	0.123	0.055	5.67302e-09	1.37741e-14	0.405347	0.163	0.078	4.75398e-10	2.22364e-12	0.565193	0.163	0.085	7.67468e-08	2.22364e-12	2.86528e-33
gene22168:106561292	LOC106561292	FAM3C	XP_013980558.1	protein FAM3C-like	protein_coding	9.55071e-27	0.494562	0.213	0.059	3.29633e-22	1.60323e-21	0.522977	0.149	0.059	5.5334e-17	9.6643e-34	0.664275	0.222	0.082	3.33554e-29	9.13455e-23	0.680816	0.208	0.091	3.1527e-18	1.60323e-21	3.86572e-33
gene31569:106570445	LOC106570445	GALNT4	XP_013998262.1	polypeptide N-acetylgalactosaminyltransferase 4-like	protein_coding	1.85385e-33	0.558636	0.284	0.083	6.39836e-29	6.07331e-10	0.291273	0.17	0.098	2.09614e-05	1.48275e-11	0.372958	0.176	0.097	5.11756e-07	0.000132624	0.330868	0.152	0.108	1	0.000132624	7.41538e-33
gene31073:106570046	LOC106570046	SDC2	XP_013997449.1	syndecan-2-A-like	protein_coding	0.132772	-0.507799	0.172	0.187	1	3.84412e-11	-0.610901	0.086	0.167	1.32676e-06	3.36605e-29	-0.950637	0.09	0.273	1.16176e-24	2.06437e-33	-0.894427	0.105	0.33	7.12498e-29	0.132772	8.25749e-33
gene17198:106610289	LOC106610289	HERC3	XP_014065037.1	probable E3 ubiquitin-protein ligase HERC3	protein_coding	2.23154e-33	0.560224	0.254	0.069	7.70194e-29	6.22336e-12	0.377618	0.116	0.055	2.14793e-07	1.06248e-12	0.418837	0.124	0.056	3.66703e-08	1.31669e-08	0.427728	0.125	0.067	0.000454441	1.31669e-08	8.92616e-33
gene18459:106611507	LOC106611507	DIAPH2	XP_014067249.1	protein diaphanous homolog 2-like	protein_coding	1.97981e-13	-0.964551	0.107	0.267	6.83313e-09	2.33247e-33	-1.00755	0.041	0.202	8.05029e-29	5.77398e-05	-0.299628	0.158	0.22	1	2.92431e-06	-0.260089	0.127	0.206	0.10093	5.77398e-05	9.32988e-33
gene21653:100196813	rpl27a	RPL27A	NP_001135307.1	ribosomal protein L27a	protein_coding	9.29351e-15	-0.584626	0.656	0.659	3.20756e-10	2.93862e-33	-0.605792	0.413	0.581	1.01424e-28	1.59485e-18	-0.425301	0.532	0.643	5.50445e-14	1.89553e-23	-0.482674	0.473	0.647	6.54223e-19	9.29351e-15	1.17545e-32
gene36309:100380704	LOC100380704	LY75	XP_014006892.1	lymphocyte antigen 75	protein_coding	8.91732e-33	0.578152	0.224	0.056	3.07772e-28	7.76209e-24	0.438493	0.153	0.057	2.67901e-19	6.42015e-22	0.515346	0.134	0.046	2.21585e-17	6.24427e-09	0.404846	0.101	0.049	0.000215515	6.24427e-09	3.56693e-32
gene51033:106589510	LOC106589510	ABCC3	XP_014035058.1	canalicular multispecific organic anion transporter 2-like	protein_coding	1.32334e-32	0.531933	0.254	0.069	4.56738e-28	2.5389e-14	0.451512	0.163	0.083	8.76277e-10	5.58438e-16	0.438361	0.193	0.097	1.92739e-11	2.10509e-08	0.489471	0.185	0.116	0.000726549	2.10509e-08	5.29337e-32
gene32831:100136567	rps7	RPS7	XP_014000392.1	40S ribosomal protein S7	protein_coding	1.18067e-10	-0.692874	0.429	0.495	4.07498e-06	1.36133e-32	-0.696109	0.257	0.446	4.6985e-28	3.74733e-15	-0.456082	0.403	0.52	1.29335e-10	1.77844e-17	-0.456551	0.349	0.523	6.13809e-13	1.18067e-10	5.44532e-32
gene37954:106576749	LOC106576749				lncRNA	5.3993e-31	0.571515	0.202	0.048	1.86351e-26	1.07292e-16	0.511814	0.134	0.057	3.70307e-12	2.03765e-32	0.697678	0.227	0.087	7.03274e-28	8.45487e-17	0.65722	0.201	0.1	2.91811e-12	1.07292e-16	8.15059e-32
gene11341:106604694	LOC106604694	MGAT4A	XP_014055090.1	alpha-1%2C3-mannosyl-glycoprotein 4-beta-N-acetylglucosaminyltransferase B-like	protein_coding	2.65169e-32	0.542477	0.26	0.073	9.15204e-28	7.05693e-29	0.599548	0.199	0.079	2.43563e-24	6.14772e-19	0.498143	0.186	0.085	2.12183e-14	7.29605e-17	0.608461	0.196	0.096	2.51816e-12	7.29605e-17	1.06068e-31
gene40478:106579080	erbb2	ERBB2	XP_014014092.1	erb-b2 receptor tyrosine kinase 2	protein_coding	3.8171e-32	0.588558	0.246	0.067	1.31743e-27	1.47932e-13	0.395533	0.152	0.076	5.10572e-09	1.20242e-15	0.474095	0.184	0.092	4.15003e-11	0.00366942	0.283437	0.134	0.102	1	0.00366942	1.52684e-31
gene21643:106561057	LOC106561057	PLEKHA7	XP_013980119.1	pleckstrin homology domain-containing family A member 7-like	protein_coding	3.91534e-32	0.482141	0.205	0.048	1.35134e-27	3.74709e-14	0.364131	0.112	0.047	1.29327e-09	3.35835e-12	0.407641	0.121	0.055	1.1591e-07	1.04642e-12	0.494454	0.123	0.054	3.6116e-08	3.35835e-12	1.56614e-31
gene32316:106571166	LOC106571166	AIM1	XP_013999393.1	absent in melanoma 1 protein-like	protein_coding	7.48755e-32	0.584421	0.249	0.069	2.58425e-27	1.32496e-13	0.394711	0.164	0.084	4.57297e-09	2.97481e-08	0.332936	0.215	0.142	0.00102673	0.000188182	0.374003	0.189	0.143	1	0.000188182	2.99502e-31
gene15781:100380301	clcn3	CLCN3	XP_014062430.1	chloride channel 3	protein_coding	1.05336e-31	0.492904	0.281	0.083	3.63555e-27	1.07073e-17	0.426803	0.173	0.08	3.6955e-13	6.32864e-06	0.294597	0.177	0.121	0.218427	1.65802e-07	0.431295	0.182	0.118	0.0057225	6.32864e-06	4.21342e-31
gene48070:106586813	LOC106586813	TMSB10	XP_014029967.1	thymosin beta-12	protein_coding	3.22978e-11	-0.679263	0.44	0.516	1.11473e-06	1.88557e-28	-0.643199	0.278	0.457	6.50787e-24	8.85752e-31	-0.716902	0.311	0.501	3.05709e-26	1.24604e-31	-0.652135	0.27	0.509	4.30059e-27	3.22978e-11	4.98416e-31
gene42369:100195000	ilvbl	ILVBL	NP_001133501.1	ilvB (bacterial acetolactate synthase)-like	protein_coding	1.85252e-31	0.60078	0.281	0.085	6.39378e-27	9.55919e-14	0.407237	0.153	0.076	3.29926e-09	1.2081e-21	0.527068	0.23	0.11	4.16963e-17	9.48528e-08	0.46711	0.188	0.123	0.00327375	9.48528e-08	7.41007e-31
gene74493:106592611	LOC106592611	GIMAP7	XP_014039425.1	GTPase IMAP family member 4-like	protein_coding	3.31412e-31	0.475997	0.26	0.074	1.14383e-26	4.31178e-25	0.533948	0.226	0.103	1.48817e-20	6.28893e-18	0.443109	0.152	0.063	2.17056e-13	3.49396e-11	0.529765	0.129	0.062	1.20591e-06	3.49396e-11	1.32565e-30
gene35810:100136390	LOC100136390	ATP1A1	XP_014006213.1	sodium/potassium-transporting ATPase subunit alpha-1	protein_coding	9.65262e-13	-1.54228	0.12	0.271	3.33151e-08	6.33323e-24	-1.07899	0.063	0.196	2.18585e-19	4.05839e-31	-0.891734	0.456	0.602	1.40071e-26	4.24747e-18	-0.62955	0.493	0.628	1.46597e-13	9.65262e-13	1.62336e-30
gene71946:106596271	LOC106596271	CCL20	XP_014043055.1	C-C motif chemokine 20-like	protein_coding	4.29988e-31	0.532185	0.139	0.025	1.48406e-26	5.07329e-30	0.744041	0.228	0.097	1.751e-25	6.45805e-29	0.713164	0.153	0.048	2.22893e-24	8.79006e-11	0.558984	0.149	0.078	3.0338e-06	8.79006e-11	1.71995e-30
gene2914:106570602	pkn3	PKN2	XP_013998540.1	protein kinase N3	protein_coding	5.15897e-31	0.473055	0.301	0.093	1.78057e-26	1.58291e-27	0.557847	0.196	0.079	5.46325e-23	1.87223e-10	0.364742	0.188	0.109	6.4618e-06	2.73542e-13	0.513721	0.232	0.135	9.44102e-09	1.87223e-10	2.06359e-30
gene9809:106603279	LOC106603279		XP_014052197.1	unconventional myosin-XVIIIa-like	protein_coding	5.34852e-31	0.503123	0.413	0.154	1.84599e-26	7.87024e-21	0.404861	0.271	0.143	2.71633e-16	3.12004e-10	0.326823	0.258	0.167	1.07685e-05	5.10273e-11	0.49998	0.258	0.169	1.76116e-06	3.12004e-10	2.13941e-30
gene43107:106581950	LOC106581950		XP_014019993.1	60S ribosomal protein L8	protein_coding	1.24682e-11	-0.546082	0.631	0.631	4.30329e-07	7.89973e-26	-0.520817	0.45	0.596	2.72651e-21	2.08276e-24	-0.532995	0.511	0.639	7.18843e-20	5.35478e-31	-0.544938	0.448	0.664	1.84815e-26	1.24682e-11	2.14191e-30
gene27735:106566640	LOC106566640		XP_013990331.1	receptor-type tyrosine-protein phosphatase V-like	protein_coding	5.54415e-31	0.403787	0.175	0.037	1.91351e-26	4.38339e-16	0.449093	0.115	0.046	1.51288e-11	7.85748e-21	0.50678	0.133	0.047	2.71193e-16	1.0451e-10	0.481876	0.136	0.068	3.60706e-06	1.0451e-10	2.21766e-30
gene8982:106602599	LOC106602599	B4GALT1	XP_014050807.1	beta-1%2C4-galactosyltransferase 1-like	protein_coding	1.51487e-27	0.491945	0.26	0.081	5.22842e-23	6.42073e-31	0.63965	0.225	0.093	2.21605e-26	3.6487e-08	0.377111	0.163	0.1	0.00125931	1.31248e-11	0.562602	0.189	0.107	4.52991e-07	3.6487e-08	2.56829e-30
gene31098:100136485	LOC100136485	EEF1A1	XP_013997398.1	elongation factor 1-alpha%2C oocyte form	protein_coding	0.000192689	-0.400552	0.68	0.586	1	8.44149e-30	-0.584058	0.409	0.558	2.9135e-25	1.65349e-29	-0.53597	0.551	0.686	5.70685e-25	6.78896e-31	-0.520414	0.499	0.685	2.34314e-26	0.000192689	2.71558e-30
gene48570:100286625	mald3		NP_001140036.1	MARVEL domain-containing protein 3	protein_coding	7.41029e-31	0.510438	0.21	0.053	2.55759e-26	7.62718e-23	0.52264	0.16	0.064	2.63245e-18	2.59878e-20	0.515306	0.152	0.059	8.96942e-16	5.24091e-06	0.353621	0.112	0.067	0.180885	5.24091e-06	2.96412e-30
gene27872:106566912	LOC106566912	ANKS1A	XP_013990976.1	ankyrin repeat and SAM domain-containing protein 1A-like	protein_coding	1.13948e-22	0.424149	0.197	0.058	3.93279e-18	9.1747e-31	0.686753	0.171	0.059	3.16656e-26	3.14708e-13	0.428911	0.15	0.073	1.08618e-08	7.10727e-08	0.472888	0.145	0.087	0.002453	7.10727e-08	3.66988e-30
gene29312:106568161	LOC106568161	RPL17	XP_013993718.1	60S ribosomal protein L17	protein_coding	2.26246e-10	-0.550214	0.566	0.59	7.80866e-06	1.25303e-30	-0.581934	0.39	0.558	4.32471e-26	3.52713e-25	-0.502219	0.487	0.64	1.21735e-20	4.15382e-17	-0.397715	0.474	0.619	1.43365e-12	2.26246e-10	5.01213e-30
gene6867:100196141	ap1s3	AP1S3	XP_014047427.1	AP-1 complex subunit sigma-3	protein_coding	2.10479e-30	0.479615	0.183	0.041	7.26448e-26	1.09589e-10	0.352958	0.102	0.048	3.78237e-06	7.38239e-14	0.401607	0.126	0.055	2.54796e-09	6.58318e-08	0.422675	0.133	0.075	0.00227212	6.58318e-08	8.41916e-30
gene39341:106578240	LOC106578240	PFN1	XP_014012364.1	profilin-2-like	protein_coding	4.02813e-11	-0.707147	0.464	0.512	1.39027e-06	4.39776e-30	-0.650102	0.261	0.446	1.51784e-25	1.28805e-10	-0.408038	0.277	0.381	4.44556e-06	1.58199e-08	-0.288916	0.273	0.39	0.000546007	1.58199e-08	1.75911e-29
gene6497:106599662	LOC106599662	VPS4B	XP_014046422.1	vacuolar protein sorting-associated protein 4B	protein_coding	4.94275e-30	0.493989	0.287	0.09	1.70594e-25	1.16735e-14	0.413964	0.16	0.08	4.029e-10	3.33698e-09	0.317471	0.172	0.1	0.000115172	0.0425591	0.264329	0.119	0.099	1	0.0425591	1.9771e-29
gene44312:106583069	LOC106583069		XP_014022328.1	uncharacterized protein C6orf132-like	protein_coding	8.7327e-23	0.462478	0.175	0.048	3.014e-18	5.47242e-30	0.5793	0.156	0.051	1.88875e-25	4.39685e-26	0.59308	0.117	0.033	1.51753e-21	1.18101e-10	0.483147	0.107	0.048	4.07615e-06	1.18101e-10	2.18897e-29
gene37558:106576464	LOC106576464	GSAP	XP_014009139.1	gamma-secretase-activating protein-like	protein_coding	6.02886e-30	0.429673	0.377	0.134	2.0808e-25	5.38448e-14	0.369655	0.202	0.112	1.8584e-09	1.44398e-27	0.53017	0.227	0.094	4.98377e-23	4.70282e-24	0.667212	0.227	0.102	1.62313e-19	5.38448e-14	2.41155e-29
gene44642:106583498	LOC106583498	ELF3	XP_014023215.1	ETS-related transcription factor Elf-3-like	protein_coding	1.73459e-14	0.352944	0.194	0.075	5.98676e-10	7.39298e-30	0.616544	0.272	0.128	2.55161e-25	1.79133e-08	0.376572	0.152	0.089	0.00061826	0.0603755	0.278352	0.116	0.098	1	0.0603755	2.95719e-29
gene42904:100380385	stat4	STAT4	XP_014019435.1	signal transducer and activator of transcription 4	protein_coding	8.86469e-30	0.491774	0.26	0.076	3.05956e-25	1.09611e-20	0.470654	0.179	0.079	3.78312e-16	2.60507e-11	0.313403	0.115	0.052	8.99114e-07	3.68233e-12	0.481534	0.129	0.059	1.27092e-07	2.60507e-11	3.54588e-29
gene28911:106567975	LOC106567975	ABR	XP_013993380.1	active breakpoint cluster region-related protein-like	protein_coding	5.89308e-23	0.352108	0.298	0.108	2.03394e-18	3.62084e-19	0.439008	0.225	0.114	1.2497e-14	8.92231e-30	0.592593	0.302	0.143	3.07945e-25	3.45111e-12	0.496464	0.227	0.136	1.19112e-07	3.45111e-12	3.56892e-29
gene38234:106577118	LOC106577118	RPS27A	XP_014010339.1	ubiquitin-40S ribosomal protein S27a	protein_coding	3.6221e-12	-0.570916	0.598	0.615	1.25013e-07	9.07817e-30	-0.616525	0.382	0.547	3.13324e-25	1.41304e-23	-0.550613	0.461	0.595	4.87695e-19	2.47357e-25	-0.537908	0.397	0.601	8.53727e-21	3.6221e-12	3.63127e-29
gene34668:106573503	LOC106573503		XP_014004079.1	tropomyosin alpha-1 chain-like	protein_coding	1.26153e-06	-0.654505	0.057	0.145	0.0435403	9.80543e-15	-0.572503	0.046	0.135	3.38425e-10	1.01022e-29	-0.966901	0.062	0.239	3.48666e-25	1.86281e-23	-0.706535	0.079	0.25	6.42931e-19	1.26153e-06	4.04087e-29
gene14510:106607727	LOC106607727		XP_014060471.1	collagen alpha-1(X) chain-like	protein_coding	4.19728e-16	-1.8445	0.418	0.529	1.44865e-11	1.24204e-14	-1.60791	0.344	0.451	4.28676e-10	8.34013e-29	-1.79938	0.515	0.63	2.87851e-24	1.09977e-29	-1.49491	0.601	0.743	3.79575e-25	1.24204e-14	4.39909e-29
gene12681:106606033	LOC106606033		XP_014057580.1	syndecan-2-like	protein_coding	1.19497e-29	0.466607	0.243	0.069	4.12434e-25	4.56872e-07	0.259311	0.11	0.063	0.0157685	3.28081e-18	0.614064	0.229	0.12	1.13234e-13	7.03956e-11	0.529931	0.221	0.137	2.42963e-06	4.56872e-07	4.7799e-29
gene26068:106565174	LOC106565174	HYAL2	XP_013987489.1	hyaluronidase-2-like	protein_coding	1.58071e-29	0.460052	0.303	0.098	5.45567e-25	9.05061e-19	0.502681	0.19	0.092	3.12373e-14	2.70465e-14	0.436633	0.254	0.148	9.33482e-10	4.07585e-06	0.380724	0.222	0.163	0.140674	4.07585e-06	6.32285e-29
gene40619:106579508	rpl21		XP_014014933.1	ribosomal protein L21	protein_coding	4.91211e-12	-0.582452	0.568	0.597	1.69537e-07	3.6943e-25	-0.515422	0.407	0.554	1.27505e-20	1.07446e-24	-0.520851	0.453	0.601	3.7084e-20	2.46623e-29	-0.561269	0.396	0.618	8.51193e-25	4.91211e-12	9.86491e-29
gene17528:106610590	LOC106610590		XP_014065452.1	collagen alpha-1(X) chain-like	protein_coding	1.10161e-10	-1.77764	0.156	0.286	3.8021e-06	4.03705e-16	-1.54535	0.109	0.216	1.39335e-11	2.50337e-29	-1.70168	0.188	0.371	8.64012e-25	6.88773e-24	-1.38578	0.273	0.452	2.37723e-19	1.10161e-10	1.00135e-28
gene11124:106604455	LOC106604455	RPL36A	XP_014054562.1	60S ribosomal protein L36a-like	protein_coding	5.07205e-13	-0.679704	0.514	0.565	1.75057e-08	2.55541e-29	-0.62582	0.339	0.506	8.81974e-25	3.75013e-21	-0.544594	0.403	0.542	1.29432e-16	1.78069e-15	-0.374685	0.422	0.581	6.14589e-11	5.07205e-13	1.02216e-28
gene29240:106568222	LOC106568222	RHOF	XP_013993846.1	rho-related GTP-binding protein RhoF-like	protein_coding	2.86905e-29	0.481516	0.186	0.044	9.90224e-25	1.75292e-26	0.474046	0.11	0.03	6.05003e-22	6.04755e-24	0.60328	0.14	0.048	2.08725e-19	1.91275e-18	0.595123	0.138	0.053	6.60166e-14	1.91275e-18	1.14762e-28
gene7498:100136576	LOC100136576	HBE1	NP_001117138.1	beta globin	protein_coding	3.89566e-12	-0.592647	0.634	0.631	1.34455e-07	1.3821e-18	-0.525012	0.353	0.486	4.77017e-14	5.9802e-29	-0.551987	0.731	0.809	2.06401e-24	1.22425e-10	-0.451102	0.536	0.664	4.22538e-06	1.22425e-10	2.39208e-28
gene15964:106609052	LOC106609052		XP_014062876.1	diacylglycerol kinase delta-like	protein_coding	5.37121e-25	0.465945	0.191	0.052	1.85382e-20	1.69602e-28	0.582266	0.181	0.067	5.85366e-24	7.3368e-29	0.595026	0.218	0.087	2.53222e-24	2.42126e-13	0.518393	0.156	0.076	8.35673e-09	2.42126e-13	2.93472e-28
gene71149:106594285	LOC106594285				lncRNA	8.72993e-29	0.417714	0.276	0.085	3.01305e-24	6.61365e-19	0.375033	0.145	0.06	2.28264e-14	1.03954e-10	0.355509	0.13	0.065	3.58787e-06	5.6423e-08	0.374282	0.127	0.07	0.00194738	5.6423e-08	3.49197e-28
gene11558:106604916	LOC106604916	GNB2L1	XP_014055528.1	guanine nucleotide-binding protein subunit beta-2-like 1	protein_coding	2.86453e-05	-0.524579	0.462	0.469	0.988663	4.90989e-19	-0.496608	0.273	0.418	1.6946e-14	1.59692e-23	-0.54531	0.355	0.519	5.51162e-19	9.76064e-29	-0.583925	0.304	0.537	3.36879e-24	2.86453e-05	3.90425e-28
gene28155:106567051	LOC106567051	RPS26	XP_013991359.1	40S ribosomal protein S26-like	protein_coding	4.20779e-11	-0.536278	0.653	0.642	1.45227e-06	1.20997e-28	-0.555355	0.439	0.592	4.17611e-24	6.57435e-22	-0.474111	0.506	0.636	2.26907e-17	1.52665e-17	-0.374987	0.508	0.674	5.26907e-13	4.20779e-11	4.8399e-28
gene37998:106576710	LOC106576710		XP_014009514.1	uncharacterized LOC106576710	protein_coding	1.76292e-28	0.481453	0.276	0.087	6.08453e-24	1.70904e-13	0.301244	0.165	0.084	5.89859e-09	2.80423e-09	0.355709	0.15	0.085	9.67851e-05	4.28858e-06	0.344313	0.156	0.102	0.148016	4.28858e-06	7.05166e-28
gene52206:106590668	LOC106590668	RPL7	XP_014037298.1	60S ribosomal protein L7-like	protein_coding	2.96273e-13	-0.564235	0.615	0.637	1.02256e-08	1.77169e-28	-0.569511	0.449	0.595	6.11482e-24	3.88218e-24	-0.486091	0.5	0.633	1.3399e-19	1.00134e-26	-0.516413	0.452	0.647	3.45603e-22	2.96273e-13	7.08678e-28
gene24095:106563264	LOC106563264	GPSM1	XP_013984169.1	G-protein-signaling modulator 1-like	protein_coding	2.43029e-26	0.533518	0.205	0.056	8.38791e-22	3.51142e-28	0.598883	0.14	0.044	1.21193e-23	2.32505e-11	0.392627	0.149	0.077	8.02468e-07	7.47841e-06	0.386683	0.114	0.068	0.25811	7.47841e-06	1.40457e-27
gene32264:106571112	LOC106571112	CDC42BPB	XP_013999267.1	serine/threonine-protein kinase MRCK beta-like	protein_coding	4.4389e-28	0.526998	0.383	0.147	1.53204e-23	3.99054e-10	0.344656	0.226	0.145	1.3773e-05	9.60399e-17	0.426212	0.324	0.198	3.31472e-12	1.47294e-12	0.53498	0.314	0.218	5.08371e-08	3.99054e-10	1.77556e-27
gene13205:106606554	LOC106606554	PARP14	XP_014058318.1	poly [ADP-ribose] polymerase 14-like	protein_coding	5.88121e-28	0.514722	0.361	0.133	2.02984e-23	2.52343e-12	0.315364	0.25	0.154	8.70938e-08	3.05501e-11	0.410929	0.186	0.105	1.05441e-06	2.4187e-08	0.456619	0.149	0.087	0.00083479	2.4187e-08	2.35248e-27
gene36848:106575754	LOC106575754	ATP1B1	XP_014007906.1	sodium/potassium-transporting ATPase subunit beta-233-like	protein_coding	7.94788e-05	-0.928457	0.363	0.379	1	1.12078e-15	-0.810801	0.185	0.299	3.86825e-11	6.40136e-28	-0.99849	0.346	0.51	2.20936e-23	5.60746e-21	-0.785792	0.393	0.56	1.93536e-16	7.94788e-05	2.56054e-27
gene2204:106561171	LOC106561171		XP_013980321.1	beta-1%2C3-galactosyltransferase 2-like	protein_coding	1.0556e-23	0.461283	0.153	0.037	3.64331e-19	6.45329e-28	0.484185	0.129	0.038	2.22729e-23	1.0374e-22	0.51422	0.15	0.054	3.58048e-18	1.26334e-11	0.461016	0.127	0.06	4.36029e-07	1.26334e-11	2.58132e-27
gene2952:100196361	rpl12	RPL12	XP_013997815.1	ribosomal protein L12	protein_coding	3.63288e-11	-0.562137	0.574	0.595	1.25385e-06	6.98568e-28	-0.554839	0.385	0.548	2.41104e-23	1.67206e-21	-0.474745	0.479	0.608	5.77095e-17	3.01654e-20	-0.443454	0.442	0.632	1.04113e-15	3.63288e-11	2.79427e-27
gene16397:106609509	LOC106609509		XP_014063876.1	aryl hydrocarbon receptor nuclear translocator-like protein 1	protein_coding	2.03382e-08	0.303693	0.189	0.093	0.000701954	0.000117699	0.26203	0.118	0.08	1	7.72725e-28	0.634342	0.295	0.145	2.66698e-23	9.70598e-12	0.603252	0.259	0.171	3.34992e-07	0.000117699	3.0909e-27
gene43118:106581959	LOC106581959	RPL24	XP_014020018.1	60S ribosomal protein L24	protein_coding	2.27666e-13	-0.551601	0.691	0.679	7.85766e-09	7.94083e-28	-0.492282	0.511	0.649	2.7407e-23	2.19708e-20	-0.433678	0.587	0.69	7.58302e-16	8.63945e-24	-0.430254	0.511	0.697	2.98182e-19	2.27666e-13	3.17633e-27
gene45165:106583904	LOC106583904		XP_014024024.1	glycerophosphodiester phosphodiesterase domain-containing protein 3-like	protein_coding	8.78026e-28	0.422871	0.298	0.098	3.03042e-23	3.2572e-11	0.315419	0.181	0.103	1.12419e-06	2.39574e-16	0.40569	0.22	0.114	8.26867e-12	8.54347e-07	0.437195	0.186	0.125	0.0294869	8.54347e-07	3.5121e-27
gene16207:100195260	optn	OPTN	NP_001133761.1	optineurin	protein_coding	2.20609e-22	0.439602	0.238	0.08	7.61408e-18	9.6395e-28	0.515593	0.158	0.055	3.32698e-23	5.13497e-09	0.313177	0.134	0.072	0.000177228	7.79963e-05	0.337762	0.126	0.084	1	7.79963e-05	3.8558e-27
gene26369:106565470	LOC106565470				misc_RNA	1.04931e-27	0.464446	0.437	0.177	3.62159e-23	2.07998e-17	0.396013	0.297	0.174	7.17883e-13	1.1669e-13	0.430181	0.213	0.118	4.02744e-09	2.77287e-05	0.351563	0.163	0.113	0.957029	2.77287e-05	4.19724e-27
gene30886:106569766	LOC106569766	SLC9A3	XP_013996834.1	sodium/hydrogen exchanger 3-like	protein_coding	6.21122e-05	-0.962408	0.29	0.334	1	3.01715e-10	-0.762118	0.132	0.215	1.04134e-05	1.22052e-27	-1.13621	0.148	0.328	4.2125e-23	1.05797e-19	-0.879509	0.156	0.32	3.65148e-15	6.21122e-05	4.88207e-27
gene19738:106612559	LOC106612559	SORL1	XP_014069288.1	sortilin-related receptor-like	protein_coding	1.45254e-27	0.459266	0.429	0.172	5.01328e-23	1.6226e-25	0.510575	0.343	0.189	5.60024e-21	3.82884e-15	0.411116	0.301	0.182	1.32149e-10	5.0759e-05	0.35915	0.222	0.168	1	5.0759e-05	5.81014e-27
gene3364:106574167	LOC106574167	BNIPL	XP_014005313.1	BCL2/adenovirus E1B 19 kDa protein-interacting protein 2-like	protein_coding	2.29833e-27	0.436652	0.339	0.121	7.93245e-23	5.0008e-07	0.254542	0.15	0.094	0.0172597	9.17067e-17	0.468294	0.215	0.11	3.16516e-12	2.6789e-07	0.436621	0.181	0.118	0.00924594	5.0008e-07	9.19332e-27
gene30121:106568844	LOC106568844	ITGB1	XP_013995040.1	integrin beta-1-like	protein_coding	0.00351076	-0.450202	0.077	0.125	1	1.00267e-13	-0.66163	0.04	0.119	3.46061e-09	2.16815e-25	-0.77614	0.076	0.242	7.48316e-21	2.43902e-27	-0.792924	0.082	0.272	8.41804e-23	0.00351076	9.75609e-27
gene25511:100195896	rssa	RPSA	NP_001134397.1	40S ribosomal protein SA	protein_coding	0.00255784	-0.4361	0.464	0.44	1	2.91833e-27	-0.595121	0.3	0.471	1.00723e-22	2.1266e-21	-0.516992	0.403	0.551	7.33974e-17	2.7795e-24	-0.493617	0.353	0.567	9.59317e-20	0.00255784	1.16733e-26
gene11138:100195986	rl39	RPL39	XP_014054500.1	60S ribosomal protein L39	protein_coding	2.74806e-11	-0.514718	0.716	0.673	9.48465e-07	3.06175e-27	-0.545293	0.455	0.595	1.05673e-22	2.64685e-15	-0.391774	0.547	0.647	9.13534e-11	3.565e-15	-0.34109	0.563	0.7	1.23043e-10	2.74806e-11	1.2247e-26
gene11396:100195368	tm9s2	TM9SF2	NP_001133869.1	Transmembrane 9 superfamily member 2	protein_coding	3.56469e-27	0.473667	0.451	0.187	1.23032e-22	4.74956e-13	0.42594	0.286	0.185	1.63926e-08	1.59174e-15	0.408942	0.342	0.219	5.49372e-11	0.000831959	0.296521	0.278	0.239	1	0.000831959	1.42588e-26
gene48029:106586796	LOC106586796	RPL8	XP_014029938.1	60S ribosomal protein L8-like	protein_coding	8.27597e-05	-0.448318	0.585	0.536	1	7.77954e-21	-0.503933	0.386	0.517	2.68503e-16	3.63701e-27	-0.550616	0.427	0.588	1.25528e-22	3.75182e-24	-0.494969	0.395	0.601	1.2949e-19	8.27597e-05	1.4548e-26
gene30842:100195867	rs8	RPS8	NP_001134368.1	40S ribosomal protein S8	protein_coding	1.10105e-08	-0.473831	0.664	0.63	0.000380015	6.13085e-22	-0.494108	0.444	0.572	2.116e-17	3.86129e-27	-0.537178	0.528	0.666	1.33269e-22	8.05473e-27	-0.518775	0.486	0.673	2.78001e-22	1.10105e-08	1.54452e-26
gene9937:100380572	sc6a7	SLC6A7	NP_001167328.1	Sodium-dependent proline transporter	protein_coding	7.52106e-19	0.301421	0.311	0.127	2.59582e-14	4.1598e-27	0.533749	0.275	0.133	1.43571e-22	1.10975e-26	0.569823	0.277	0.131	3.8302e-22	1.17767e-22	0.651957	0.307	0.168	4.06461e-18	7.52106e-19	1.66392e-26
gene16122:106609199	LOC106609199	WASL	XP_014063191.1	neural Wiskott-Aldrich syndrome protein-like	protein_coding	2.54298e-24	0.41899	0.178	0.046	8.77685e-20	5.06596e-17	0.401643	0.117	0.046	1.74847e-12	4.16189e-27	0.557226	0.184	0.068	1.43643e-22	1.8909e-14	0.574321	0.151	0.07	6.52626e-10	1.8909e-14	1.66476e-26
gene39471:106578378	LOC106578378	PTGDS	XP_014012593.1	lipocalin-like	protein_coding	0.0193899	-0.596835	0.082	0.116	1	1.26032e-15	-0.803756	0.028	0.111	4.34986e-11	4.33464e-27	-1.14645	0.069	0.237	1.49606e-22	4.60719e-23	-0.992371	0.099	0.267	1.59013e-18	0.0193899	1.73386e-26
gene4766:106587099	LOC106587099	USP43	XP_014030568.1	ubiquitin carboxyl-terminal hydrolase 43-like	protein_coding	4.5302e-27	0.451227	0.164	0.037	1.56355e-22	2.81465e-18	0.488496	0.108	0.039	9.71447e-14	1.76422e-15	0.454123	0.13	0.054	6.08904e-11	3.64651e-08	0.39331	0.105	0.054	0.00125856	3.64651e-08	1.81208e-26
gene42852:106581688	LOC106581688	ESYT3	XP_014019391.1	extended synaptotagmin-3-like	protein_coding	4.69769e-27	0.477842	0.262	0.082	1.62136e-22	1.13345e-09	0.313133	0.15	0.085	3.91198e-05	8.55295e-13	0.4284	0.168	0.087	2.95196e-08	7.39453e-05	0.334627	0.142	0.097	1	7.39453e-05	1.87908e-26
gene22924:106562151	LOC106562151	TJP1	XP_013982285.1	tight junction protein ZO-1-like	protein_coding	4.71684e-27	0.437924	0.265	0.083	1.62797e-22	7.27218e-16	0.430991	0.149	0.069	2.50992e-11	4.30883e-12	0.384811	0.177	0.095	1.48715e-07	0.0128823	0.251827	0.134	0.106	1	0.0128823	1.88674e-26
gene46184:106585246	vsig10	VSIG10	XP_014026724.1	V-set and immunoglobulin domain containing 10	protein_coding	8.80794e-27	0.445217	0.208	0.057	3.03997e-22	5.18246e-18	0.407207	0.141	0.059	1.78868e-13	4.66621e-18	0.474142	0.148	0.061	1.61049e-13	8.48555e-09	0.416827	0.138	0.076	0.00029287	8.48555e-09	3.52318e-26
gene37176:106576070	LOC106576070	CALD1	XP_014008408.1	non-muscle caldesmon-like	protein_coding	1.25333e-07	-0.738678	0.038	0.131	0.00432573	6.25283e-16	-0.607115	0.03	0.116	2.1581e-11	9.55803e-27	-0.894973	0.043	0.2	3.29886e-22	7.71036e-26	-0.830129	0.04	0.203	2.66115e-21	1.25333e-07	3.82321e-26
gene60798:106594183	LOC106594183	TAX1BP1	XP_014041024.1	tax1-binding protein 1 homolog B-like	protein_coding	3.22091e-19	0.422645	0.352	0.154	1.11167e-14	6.89005e-20	0.461728	0.286	0.16	2.37803e-15	2.23549e-22	0.524792	0.29	0.152	7.71559e-18	1.16766e-26	0.720956	0.33	0.179	4.03005e-22	3.22091e-19	4.67063e-26
gene46103:100196761	rl4a	RPL4	NP_001135255.1	60S ribosomal protein L4-A	protein_coding	1.91775e-05	-0.502582	0.418	0.443	0.661893	1.28785e-26	-0.670127	0.253	0.419	4.44489e-22	8.72432e-20	-0.530125	0.378	0.511	3.01111e-15	1.45228e-23	-0.523315	0.314	0.524	5.01241e-19	1.91775e-05	5.15141e-26
gene23718:100194725	LOC100194725	RPL7A	XP_013983417.1	60S ribosomal protein L7a	protein_coding	2.10066e-10	-0.576542	0.533	0.57	7.25023e-06	1.50475e-26	-0.552006	0.38	0.538	5.19349e-22	1.07419e-25	-0.527862	0.447	0.6	3.70748e-21	7.92871e-23	-0.487257	0.412	0.604	2.73651e-18	2.10066e-10	6.019e-26
gene245:106563035	LOC106563035	RPL13A	XP_013983756.1	60S ribosomal protein L13a	protein_coding	1.14278e-08	-0.562255	0.563	0.559	0.000394419	1.63821e-26	-0.556731	0.37	0.525	5.65411e-22	5.94278e-23	-0.502159	0.426	0.583	2.05109e-18	3.41033e-14	-0.355509	0.407	0.571	1.17704e-09	1.14278e-08	6.55283e-26
gene14522:106607737	LOC106607737		XP_014060486.1	adapter protein CIKS-like	protein_coding	1.70684e-26	0.419934	0.183	0.046	5.891e-22	2.65155e-22	0.565599	0.144	0.055	9.15157e-18	5.52776e-20	0.558169	0.14	0.053	1.90785e-15	2.69689e-12	0.50795	0.121	0.054	9.30803e-08	2.69689e-12	6.82737e-26
gene3727:106577531	LOC106577531	BCAM	XP_014011116.1	basal cell adhesion molecule-like	protein_coding	0.000290375	-0.64825	0.066	0.125	1	1.19357e-15	-0.755724	0.043	0.132	4.11949e-11	2.31212e-26	-0.991972	0.072	0.236	7.98005e-22	1.37544e-23	-0.838622	0.095	0.265	4.74719e-19	0.000290375	9.24847e-26
gene30927:106569807	LOC106569807	OXSR1	XP_013996908.1	serine/threonine-protein kinase OSR1-like	protein_coding	2.65876e-26	0.462009	0.268	0.086	9.17643e-22	1.13881e-07	0.278211	0.132	0.078	0.0039305	3.66612e-10	0.360235	0.178	0.103	1.26533e-05	0.00766658	0.291809	0.129	0.1	1	0.00766658	1.0635e-25
gene18808:106611706	LOC106611706	DGKQ	XP_014067669.1	diacylglycerol kinase theta-like	protein_coding	5.3099e-13	0.28892	0.117	0.037	1.83266e-08	1.15147e-19	0.482824	0.118	0.043	3.97417e-15	3.1413e-26	0.610276	0.139	0.044	1.08419e-21	4.92542e-09	0.426079	0.116	0.059	0.000169996	4.92542e-09	1.25652e-25
gene14779:106607965	sesn1	SESN1	XP_014060974.1	sestrin 1	protein_coding	1.05909e-13	-1.02553	0.123	0.286	3.65535e-09	3.39827e-26	-0.864241	0.067	0.212	1.17288e-21	2.62412e-18	-0.705395	0.073	0.203	9.05689e-14	7.85021e-17	-0.600614	0.085	0.223	2.70942e-12	1.05909e-13	1.35931e-25
gene47854:106586558	LOC106586558		XP_014029465.1	spore wall protein 2-like	protein_coding	4.58724e-26	0.45761	0.322	0.116	1.58324e-21	7.50345e-09	0.253456	0.182	0.111	0.000258974	1.74455e-07	0.302388	0.187	0.121	0.00602113	0.00658042	0.254241	0.132	0.101	1	0.00658042	1.8349e-25
gene2289:106563782	LOC106563782	MYO5B	XP_013985113.1	unconventional myosin-Vb-like	protein_coding	1.4698e-19	0.412324	0.175	0.053	5.07285e-15	6.34697e-26	0.481689	0.146	0.05	2.19059e-21	2.03862e-16	0.475735	0.148	0.064	7.03609e-12	3.26706e-06	0.31951	0.105	0.06	0.112759	3.26706e-06	2.53879e-25
gene21407:106560598	LOC106560598	RPL36	XP_013979110.1	60S ribosomal protein L36	protein_coding	4.93871e-05	-0.502886	0.519	0.495	1	8.64889e-26	-0.626594	0.277	0.44	2.98508e-21	1.14703e-11	-0.397691	0.37	0.471	3.95888e-07	1.40293e-16	-0.451928	0.368	0.528	4.84206e-12	4.93871e-05	3.45956e-25
gene32149:106571007	LOC106571007	RPS12	XP_013999100.1	40S ribosomal protein S12	protein_coding	5.05817e-13	-0.570974	0.62	0.643	1.74578e-08	9.25496e-26	-0.48347	0.478	0.612	3.19426e-21	3.65512e-25	-0.561986	0.476	0.612	1.26153e-20	4.81068e-19	-0.436127	0.464	0.639	1.66036e-14	5.05817e-13	3.70199e-25
gene12663:106606010	LOC106606010		XP_014057542.1	ictacalcin-like	protein_coding	0.00266603	-0.483306	0.311	0.338	1	6.05277e-09	-0.351297	0.232	0.323	0.000208905	1.17548e-25	-0.736626	0.186	0.365	4.05706e-21	1.28276e-09	-0.316707	0.225	0.352	4.42732e-05	0.00266603	4.70193e-25
gene7505:106601077	LOC106601077	HBZ	XP_014048457.1	hemoglobin subunit alpha	protein_coding	1.13742e-16	-0.728895	0.53	0.612	3.92568e-12	2.04293e-10	-0.392417	0.349	0.446	7.05098e-06	1.2085e-25	-0.561323	0.496	0.635	4.17101e-21	2.46571e-13	-0.487208	0.421	0.57	8.51016e-09	2.04293e-10	4.834e-25
gene15634:106608750	LOC106608750		XP_014062340.1	nectin-4-like	protein_coding	1.2984e-21	0.423076	0.216	0.07	4.48129e-17	9.61151e-10	0.338722	0.164	0.096	3.31732e-05	1.30513e-25	0.579147	0.25	0.115	4.50451e-21	1.09499e-13	0.516003	0.211	0.117	3.77925e-09	9.61151e-10	5.2205e-25
gene34348:106573224	LOC106573224	PPFIBP2	XP_014003534.1	liprin-beta-2-like	protein_coding	1.56769e-25	0.484144	0.232	0.071	5.41073e-21	4.14929e-07	0.312168	0.113	0.066	0.0143209	1.9277e-18	0.482964	0.174	0.077	6.65326e-14	5.70431e-12	0.536308	0.162	0.085	1.96879e-07	4.14929e-07	6.27077e-25
gene36367:106575284	LOC106575284				lncRNA	1.2497e-06	-0.634741	0.336	0.393	0.0431322	5.93832e-24	-0.698583	0.189	0.342	2.04955e-19	4.38693e-25	-0.690967	0.177	0.36	1.5141e-20	1.88046e-25	-0.683171	0.175	0.378	6.49021e-21	1.2497e-06	7.52182e-25
gene35133:106574055	LOC106574055	RABGAP1L	XP_014005061.1	rab GTPase-activating protein 1-like%2C isoform 10	protein_coding	2.28519e-25	0.513848	0.27	0.091	7.88712e-21	1.37792e-10	0.281717	0.143	0.076	4.75576e-06	1.57694e-11	0.410712	0.177	0.097	5.44267e-07	5.95695e-09	0.423542	0.177	0.106	0.000205598	5.95695e-09	9.14078e-25
gene9231:106602804	LOC106602804	RPS6	XP_014051146.1	40S ribosomal protein S6	protein_coding	3.41588e-06	-0.570237	0.407	0.44	0.117896	3.13047e-22	-0.620162	0.264	0.41	1.08045e-17	2.32419e-25	-0.577306	0.342	0.517	8.0217e-21	2.48355e-21	-0.496472	0.315	0.512	8.57171e-17	3.41588e-06	9.29675e-25
gene17769:106610817	LOC106610817		XP_014065900.1	runt-related transcription factor 3-like	protein_coding	3.1944e-11	-1.19576	0.145	0.279	1.10252e-06	2.65741e-25	-1.06908	0.069	0.207	9.17179e-21	3.89413e-05	-0.474646	0.085	0.136	1	3.13331e-05	-0.306312	0.067	0.122	1	3.89413e-05	1.06296e-24
gene24705:106563852	LOC106563852		XP_013985226.1	protein furry homolog	protein_coding	2.7604e-25	0.489475	0.27	0.091	9.52723e-21	1.07499e-17	0.467903	0.175	0.083	3.71022e-13	1.06683e-14	0.44772	0.244	0.139	3.68206e-10	0.000524048	0.324538	0.156	0.115	1	0.000524048	1.10416e-24
gene19165:106612153	LOC106612153	RPL26	XP_014068554.1	60S ribosomal protein L26	protein_coding	7.18413e-05	-0.489013	0.489	0.484	1	3.03572e-25	-0.623938	0.259	0.423	1.04775e-20	2.18201e-17	-0.466312	0.417	0.542	7.531e-13	3.91345e-18	-0.46149	0.344	0.516	1.35069e-13	7.18413e-05	1.21429e-24
gene18130:106611184	daam1	DAAM1	XP_014066615.1	dishevelled associated activator of morphogenesis 1	protein_coding	4.08533e-25	0.444129	0.202	0.057	1.41001e-20	3.30633e-24	0.505986	0.159	0.061	1.14115e-19	8.60126e-09	0.381505	0.14	0.078	0.000296864	9.99357e-06	0.446824	0.145	0.096	0.344918	9.99357e-06	1.63413e-24
gene33689:106572545	LOC106572545	PTPN22	XP_014002273.1	tyrosine-protein phosphatase non-receptor type 12-like	protein_coding	4.29993e-25	0.424967	0.251	0.08	1.48408e-20	6.93963e-13	0.301228	0.121	0.055	2.39514e-08	2.59866e-09	0.347825	0.146	0.082	8.96903e-05	0.000323195	0.287274	0.13	0.09	1	0.000323195	1.71997e-24
gene31418:106570285	rpl15	RPL15	XP_013997910.1	ribosomal protein L15	protein_coding	1.47104e-06	-0.503223	0.508	0.512	0.0507714	8.52101e-25	-0.601264	0.312	0.468	2.94094e-20	2.80144e-16	-0.431183	0.426	0.552	9.6689e-12	2.95178e-24	-0.528382	0.355	0.566	1.01878e-19	1.47104e-06	3.4084e-24
gene35478:106574238	LOC106574238	RBMS1	XP_014005435.1	RNA-binding motif%2C single-stranded-interacting protein 1-like	protein_coding	8.62455e-25	0.484811	0.246	0.08	2.97668e-20	4.96142e-11	0.282076	0.123	0.061	1.71238e-06	1.38218e-06	0.312492	0.153	0.097	0.0477046	3.81378e-09	0.439881	0.178	0.107	0.000131629	1.38218e-06	3.44982e-24
gene50704:106589133	LOC106589133		XP_014034311.1	60S ribosomal protein L30	protein_coding	2.08203e-10	-0.471224	0.708	0.684	7.18593e-06	1.53882e-24	-0.498329	0.482	0.608	5.31109e-20	1.45824e-24	-0.479469	0.545	0.674	5.03296e-20	5.85977e-19	-0.41072	0.536	0.688	2.02244e-14	2.08203e-10	5.83295e-24
gene68485:106592338	LOC106592338				lncRNA	3.58623e-11	-0.845421	0.06	0.197	1.23775e-06	1.5783e-24	-0.823274	0.027	0.147	5.44736e-20	1.40094e-15	-0.598798	0.189	0.324	4.83521e-11	1.15569e-06	-0.308513	0.258	0.358	0.0398876	1.15569e-06	6.31322e-24
gene26618:106565881	LOC106565881	PHTF1	XP_013988992.1	putative homeodomain transcription factor 1	protein_coding	1.6352e-24	0.457674	0.18	0.048	5.64374e-20	3.62179e-10	0.341316	0.108	0.053	1.25002e-05	6.21147e-12	0.377972	0.117	0.053	2.14383e-07	6.7954e-10	0.516365	0.118	0.058	2.34536e-05	6.7954e-10	6.54081e-24
gene38285:106577218	LOC106577218	RPS24	XP_014010600.1	40S ribosomal protein S24	protein_coding	2.18128e-06	-0.572052	0.434	0.463	0.0752847	1.72806e-24	-0.592505	0.264	0.427	5.96421e-20	3.12993e-10	-0.39571	0.333	0.437	1.08026e-05	1.17303e-12	-0.381512	0.299	0.452	4.04859e-08	2.18128e-06	6.91223e-24
gene21482:100306759	rl28	RPL28	XP_013979244.1	60S ribosomal protein L28	protein_coding	2.88984e-05	-0.466899	0.541	0.518	0.997399	1.82413e-24	-0.593837	0.341	0.487	6.2958e-20	1.36402e-12	-0.429826	0.405	0.508	4.70779e-08	1.61014e-15	-0.382772	0.351	0.519	5.55724e-11	2.88984e-05	7.29651e-24
gene14019:106607372	LOC106607372	HBE1	XP_014059766.1	hemoglobin subunit beta-like	protein_coding	5.66493e-08	-0.551175	0.525	0.544	0.00195519	4.24427e-12	-0.513048	0.258	0.356	1.46487e-07	2.02091e-24	-0.543605	0.562	0.682	6.97496e-20	1.27286e-12	-0.496532	0.388	0.527	4.39316e-08	5.66493e-08	8.08362e-24
gene21175:106560389	LOC106560389	DSC2	XP_013978743.1	desmocollin-2-like	protein_coding	2.31344e-24	0.427466	0.205	0.059	7.98459e-20	7.04348e-11	0.335317	0.124	0.062	2.43099e-06	5.17319e-07	0.335413	0.152	0.094	0.0178547	0.0222557	0.295328	0.136	0.111	1	0.0222557	9.25374e-24
gene23588:106562744	LOC106562744		XP_013983223.1	golgin subfamily B member 1-like	protein_coding	2.38263e-24	0.44523	0.23	0.071	8.22341e-20	7.42023e-14	0.406767	0.129	0.059	2.56102e-09	7.53481e-09	0.336345	0.138	0.076	0.000260056	1.15109e-09	0.463555	0.153	0.085	3.97288e-05	7.53481e-09	9.53052e-24
gene4778:106586974	LOC106586974	RPSA	XP_014030237.1	40S ribosomal protein SA	protein_coding	7.96148e-05	-0.494171	0.402	0.425	1	6.57386e-12	-0.381635	0.317	0.42	2.2689e-07	2.9298e-24	-0.589089	0.347	0.511	1.01119e-19	5.85003e-20	-0.455732	0.329	0.513	2.01908e-15	7.96148e-05	1.17192e-23
gene3847:106578676	LOC106578676		XP_014013239.1	hemicentin-1-like	protein_coding	2.08476e-05	-0.734891	0.489	0.486	0.719536	2.77464e-18	-0.893725	0.253	0.378	9.57639e-14	2.98729e-24	-0.848859	0.28	0.443	1.03103e-19	6.85407e-15	-0.622416	0.288	0.434	2.36561e-10	2.08476e-05	1.19492e-23
gene15713:106608837	LOC106608837		XP_014062483.1	uncharacterized protein DDB_G0290685-like	protein_coding	1.30927e-19	0.294146	0.486	0.231	4.51883e-15	8.0196e-12	0.294281	0.303	0.198	2.76788e-07	3.02928e-24	0.527085	0.306	0.157	1.04553e-19	5.25222e-11	0.489323	0.199	0.115	1.81275e-06	5.25222e-11	1.21171e-23
gene31010:106570097	LOC106570097	RPS27	XP_013997572.1	40S ribosomal protein S27	protein_coding	1.36629e-05	-0.494421	0.519	0.515	0.471561	3.20263e-24	-0.547134	0.338	0.494	1.10536e-19	9.50783e-17	-0.450494	0.408	0.536	3.28153e-12	1.19707e-22	-0.512035	0.366	0.562	4.13157e-18	1.36629e-05	1.28105e-23
gene2506:106567038	LOC106567038	GOLGA2	XP_013991331.1	golgin subfamily A member 2-like	protein_coding	4.51467e-24	0.410298	0.303	0.109	1.55819e-19	1.90946e-08	0.271544	0.18	0.113	0.00065903	2.15439e-23	0.530685	0.239	0.111	7.43567e-19	1.30674e-09	0.466953	0.207	0.129	4.51008e-05	1.90946e-08	1.80587e-23
gene19976:106613022	LOC106613022	ARHGAP32	XP_014070327.1	rho GTPase-activating protein 32-like	protein_coding	2.06892e-12	-1.26473	0.022	0.154	7.14068e-08	4.66273e-24	-0.99225	0.006	0.109	1.6093e-19	5.13841e-22	-0.936664	0.01	0.126	1.77347e-17	7.92296e-20	-0.963324	0.014	0.129	2.73453e-15	2.06892e-12	1.86509e-23
gene28624:100136548	irf-1		NP_001117117.1	interferon regulatory factor 1	protein_coding	1.20472e-16	0.270928	0.563	0.297	4.15798e-12	4.76225e-24	0.46594	0.514	0.356	1.64364e-19	2.68374e-07	0.277767	0.244	0.168	0.00926265	0.000397011	0.306783	0.251	0.203	1	0.000397011	1.9049e-23
gene3489:106575347	LOC106575347		XP_014007305.1	restin homolog	protein_coding	1.32318e-21	0.407357	0.415	0.184	4.56681e-17	5.60636e-12	0.311491	0.26	0.164	1.93498e-07	6.50443e-24	0.581924	0.332	0.185	2.24494e-19	1.00925e-13	0.527098	0.299	0.195	3.48334e-09	5.60636e-12	2.60177e-23
gene35541:106574408	LOC106574408				lncRNA	4.72087e-07	-0.720149	0.314	0.379	0.0162936	1.64124e-22	-0.637718	0.199	0.351	5.66458e-18	3.99203e-16	-0.548864	0.212	0.35	1.37781e-11	8.82576e-24	-0.625475	0.189	0.387	3.04612e-19	4.72087e-07	3.5303e-23
gene21143:106560321	rpl5	RPL5	XP_013978596.1	ribosomal protein L5	protein_coding	6.46933e-06	-0.564601	0.421	0.446	0.223283	5.97495e-18	-0.487748	0.285	0.422	2.06219e-13	1.035e-23	-0.592227	0.323	0.488	3.57219e-19	7.77254e-22	-0.508264	0.338	0.526	2.68261e-17	6.46933e-06	4.14e-23
gene27390:100195651	rl10		NP_001134152.1	60S ribosomal protein L10	protein_coding	6.29859e-08	-0.563154	0.486	0.513	0.0021739	1.24369e-23	-0.576377	0.305	0.455	4.29247e-19	5.69558e-16	-0.44391	0.379	0.506	1.96577e-11	5.93493e-13	-0.341766	0.379	0.536	2.04838e-08	6.29859e-08	4.97476e-23
gene49684:100194709	LOC100194709		XP_014032479.1	plectin	protein_coding	0.000147587	-0.633981	0.082	0.148	1	8.17521e-13	-0.587873	0.049	0.13	2.82159e-08	1.62224e-23	-0.816991	0.043	0.186	5.59901e-19	3.42756e-19	-0.686094	0.053	0.19	1.18299e-14	0.000147587	6.48898e-23
gene3943:106579786	LOC106579786		XP_014015436.1	endonuclease domain-containing 1 protein-like	protein_coding	1.5134e-22	0.445375	0.172	0.047	5.22334e-18	1.97577e-23	0.550417	0.155	0.06	6.81916e-19	6.71681e-15	0.46711	0.144	0.065	2.31824e-10	0.00154664	0.284921	0.116	0.083	1	0.00154664	7.90307e-23
gene25747:100380679	LOC100380679	PPP3R1	XP_013986776.1	calcineurin subunit B type 1	protein_coding	1.99159e-23	0.377072	0.186	0.051	6.87378e-19	5.15534e-14	0.329277	0.116	0.05	1.77931e-09	1.47875e-09	0.345685	0.105	0.05	5.10377e-05	1.23789e-05	0.315071	0.114	0.069	0.427246	1.23789e-05	7.96637e-23
gene14021:106607371	LOC106607371	HBE1	XP_014059764.1	hemoglobin subunit beta-1-like	protein_coding	9.06994e-16	-0.721118	0.505	0.593	3.1304e-11	3.87109e-15	-0.541889	0.243	0.364	1.33607e-10	2.47455e-23	-0.54929	0.605	0.712	8.54068e-19	2.6142e-11	-0.44484	0.415	0.553	9.02266e-07	2.6142e-11	9.89822e-23
gene11577:100136477	LOC100136477	PPARGC1B	XP_014055546.1	peroxisome proliferator-activated receptor gamma coactivator 1-beta	protein_coding	0.00304304	-0.892789	0.164	0.206	1	2.5074e-09	-0.709066	0.105	0.179	8.65403e-05	3.34094e-23	-1.11846	0.09	0.241	1.15309e-18	1.97094e-21	-1.06115	0.114	0.274	6.80249e-17	0.00304304	1.33638e-22
gene42339:106581113	LOC106581113	RPS25	XP_014018341.1	40S ribosomal protein S25-like	protein_coding	1.08702e-07	-0.534956	0.475	0.514	0.00375173	3.34471e-23	-0.565991	0.341	0.483	1.15439e-18	1.38278e-18	-0.482982	0.359	0.501	4.77254e-14	5.21122e-21	-0.483999	0.333	0.526	1.7986e-16	1.08702e-07	1.33789e-22
gene51991:106590450	LOC106590450	RPL21	XP_014036982.1	60S ribosomal protein L21	protein_coding	9.48639e-05	-0.545034	0.369	0.395	1	3.64328e-23	-0.678982	0.208	0.357	1.25744e-18	1.05776e-18	-0.504424	0.282	0.438	3.65074e-14	3.10281e-11	-0.367226	0.29	0.426	1.0709e-06	9.48639e-05	1.45731e-22
gene14020:106607373	LOC106607373	HBZ	XP_014059767.1	hemoglobin subunit alpha-like	protein_coding	1.06992e-06	-0.641535	0.292	0.367	0.0369273	4.89332e-13	-0.587004	0.1	0.195	1.68888e-08	4.41137e-23	-0.572645	0.383	0.546	1.52254e-18	3.9425e-08	-0.430395	0.255	0.368	0.00136071	1.06992e-06	1.76455e-22
gene44338:106583221	LOC106583221	IKZF4	XP_014022618.1	zinc finger protein Eos-like	protein_coding	4.92054e-23	0.409739	0.142	0.033	1.69828e-18	2.17494e-21	0.533174	0.105	0.033	7.50658e-17	1.40504e-17	0.460165	0.119	0.044	4.84937e-13	2.29574e-11	0.484138	0.107	0.047	7.92351e-07	2.29574e-11	1.96822e-22
gene11443:106604783	apbb2	APBB2	XP_014055286.1	amyloid beta (A4) precursor protein-binding%2C family B%2C member 2	protein_coding	9.86389e-09	-1.05183	0.046	0.152	0.000340442	7.23976e-16	-0.729855	0.025	0.107	2.49873e-11	5.57896e-23	-0.925458	0.044	0.184	1.92552e-18	7.20207e-16	-0.748445	0.048	0.162	2.48572e-11	9.86389e-09	2.23158e-22
gene24792:106563931	LOC106563931		XP_013985353.1	protein NLRC3-like	protein_coding	5.91271e-23	0.480768	0.32	0.123	2.04071e-18	7.17912e-21	0.560009	0.182	0.082	2.4778e-16	0.00012794	0.288178	0.119	0.079	1	3.73516e-10	0.487198	0.197	0.119	1.28915e-05	0.00012794	2.36508e-22
gene36190:106575104	pard3b	PARD3B	XP_014006772.1	par-3 family cell polarity regulator beta	protein_coding	6.50213e-23	0.444196	0.189	0.054	2.24415e-18	9.40948e-10	0.272944	0.104	0.051	3.24759e-05	7.27637e-12	0.355266	0.13	0.062	2.51137e-07	2.90078e-08	0.397488	0.108	0.055	0.00100118	2.90078e-08	2.60085e-22
gene26015:106565219	LOC106565219	MYL9	XP_013987566.1	myosin regulatory light polypeptide 9	protein_coding	0.000481504	-0.602885	0.068	0.125	1	2.39069e-11	-0.537048	0.041	0.111	8.25123e-07	7.10479e-23	-0.808064	0.061	0.208	2.45215e-18	4.23596e-22	-0.760077	0.067	0.225	1.462e-17	0.000481504	2.84192e-22
gene23942:106563021	LOC106563021		XP_013983690.1	uncharacterized LOC106563021	protein_coding	2.27556e-05	-0.999079	0.262	0.317	0.785386	7.69521e-23	-1.08369	0.131	0.27	2.65593e-18	4.2907e-18	-0.80913	0.105	0.241	1.48089e-13	7.24847e-17	-0.809748	0.103	0.243	2.50174e-12	2.27556e-05	3.07809e-22
gene48551:106587182	LOC106587182	RPL13	XP_014030746.1	60S ribosomal protein L13-like	protein_coding	1.74077e-11	-0.608154	0.522	0.566	6.00808e-07	8.00059e-23	-0.544439	0.371	0.51	2.76132e-18	1.11629e-21	-0.504552	0.424	0.573	3.85275e-17	1.65154e-18	-0.425337	0.429	0.599	5.70013e-14	1.74077e-11	3.20024e-22
gene36658:106575572	LOC106575572	ATP1A1	XP_014007630.1	sodium/potassium-transporting ATPase subunit alpha-1-like	protein_coding	2.3761e-09	-1.04356	0.044	0.155	8.20088e-05	2.08784e-14	-0.695062	0.035	0.116	7.20598e-10	1.97304e-22	-0.820953	0.424	0.55	6.80973e-18	9.20838e-23	-0.680043	0.411	0.593	3.17818e-18	2.3761e-09	3.68335e-22
gene36793:100136391	LOC100136391	ATP1B1	XP_014007812.1	sodium/potassium-transporting ATPase subunit beta-233	protein_coding	4.88576e-06	-0.950816	0.352	0.388	0.168627	1.55295e-10	-0.736243	0.185	0.27	5.35987e-06	1.09379e-22	-0.994323	0.268	0.419	3.77512e-18	5.67658e-17	-0.748366	0.303	0.455	1.95922e-12	4.88576e-06	4.37517e-22
gene31783:106570647	LOC106570647	RPL14	XP_013998593.1	60S ribosomal protein L14-like	protein_coding	1.4495e-08	-0.558324	0.519	0.536	0.00050028	1.41249e-15	-0.480341	0.367	0.48	4.87507e-11	1.41773e-22	-0.532496	0.4	0.553	4.89316e-18	3.21659e-20	-0.476565	0.384	0.567	1.11017e-15	1.4495e-08	5.67093e-22
gene1363:100194654	LOC100194654	RPS27A	NP_001133210.1	ribosomal protein S27-3	protein_coding	9.65272e-05	-0.435936	0.579	0.535	1	1.45506e-22	-0.593536	0.303	0.45	5.02201e-18	1.7993e-17	-0.472037	0.388	0.523	6.2101e-13	2.66342e-18	-0.409954	0.349	0.541	9.19253e-14	9.65272e-05	5.82026e-22
gene10053:106603519	LOC106603519	VMP1	XP_014052794.1	vacuole membrane protein 1-like	protein_coding	6.22198e-14	-1.13969	0.052	0.209	2.14746e-09	1.71185e-22	-0.868927	0.034	0.149	5.90827e-18	3.86633e-11	-0.558409	0.092	0.188	1.33442e-06	1.67271e-12	-0.486083	0.07	0.177	5.77318e-08	3.86633e-11	6.84739e-22
	slc6a6-1					1.75401e-07	-0.690974	0.052	0.147	0.00605377	1.77506e-22	-0.78397	0.019	0.125	6.12645e-18	3.97755e-18	-0.697819	0.024	0.13	1.37281e-13	4.89346e-16	-0.601261	0.023	0.126	1.68893e-11	1.75401e-07	7.10025e-22
gene51462:106589904	LOC106589904				lncRNA	1.96432e-22	0.472826	0.18	0.052	6.77966e-18	4.28305e-07	0.258841	0.125	0.074	0.0147825	2.45391e-13	0.426715	0.152	0.074	8.46942e-09	0.00106618	0.256016	0.148	0.109	1	0.00106618	7.85729e-22
gene24592:100194652	LOC100194652	RPS14	NP_001133208.1	ribosomal protein S14-2	protein_coding	7.33296e-09	-0.526822	0.555	0.564	0.00025309	2.01009e-22	-0.530316	0.38	0.519	6.93762e-18	7.0598e-16	-0.455004	0.438	0.556	2.43662e-11	2.88646e-21	-0.456879	0.389	0.584	9.96233e-17	7.33296e-09	8.04036e-22
gene49663:106588211	rps5	RPS5	XP_014032457.1	ribosomal protein S5	protein_coding	4.79265e-07	-0.500556	0.596	0.567	0.0165414	2.02133e-22	-0.540275	0.37	0.51	6.97643e-18	3.78419e-15	-0.415841	0.46	0.571	1.30608e-10	4.5459e-15	-0.383971	0.426	0.579	1.56897e-10	4.79265e-07	8.08534e-22
gene75887:106594462	LOC106594462	S100A4	XP_014041307.1	ictacalcin-like	protein_coding	0.0261744	-0.308248	0.511	0.469	1	2.15897e-22	-0.59364	0.263	0.408	7.45147e-18	1.02575e-07	-0.333836	0.268	0.358	0.00354027	8.96775e-11	-0.356512	0.188	0.312	3.09513e-06	0.0261744	8.63588e-22
gene8825:106602388	LOC106602388		XP_014050463.1	N-acetylgalactosaminyltransferase 7-like	protein_coding	2.90907e-22	0.357856	0.208	0.063	1.00404e-17	3.96469e-18	0.371597	0.153	0.066	1.36837e-13	9.69065e-14	0.436064	0.169	0.085	3.34463e-09	0.00132716	0.250743	0.134	0.097	1	0.00132716	1.16363e-21
gene14018:106607375	LOC106607375	HBZ	XP_014059768.1	hemoglobin subunit alpha-4	protein_coding	1.20408e-16	-0.676549	0.609	0.648	4.15577e-12	3.5096e-22	-0.616445	0.304	0.455	1.2113e-17	4.3377e-22	-0.546375	0.652	0.726	1.49711e-17	1.71916e-09	-0.460771	0.522	0.628	5.93352e-05	1.71916e-09	1.40384e-21
gene9486:100195753	rs14	RPS14	NP_001134254.1	40S ribosomal protein S14	protein_coding	4.41506e-09	-0.536947	0.579	0.581	0.000152381	3.8723e-22	-0.565171	0.391	0.519	1.33649e-17	5.79409e-18	-0.471764	0.475	0.59	1.99977e-13	1.52452e-18	-0.433447	0.436	0.603	5.26171e-14	4.41506e-09	1.54892e-21
gene31043:106570065	LOC106570065		XP_013997491.1	40S ribosomal protein S5-like	protein_coding	1.96384e-06	-0.549628	0.426	0.463	0.0677798	6.98853e-20	-0.538021	0.274	0.415	2.41202e-15	4.36913e-17	-0.491096	0.352	0.492	1.50796e-12	4.09758e-22	-0.535273	0.275	0.471	1.41424e-17	1.96384e-06	1.63903e-21
gene6183:100136359	rig	RPS15	NP_001117003.1	ribosomal protein S15	protein_coding	2.28822e-07	-0.576211	0.432	0.473	0.00789755	1.89126e-19	-0.559135	0.288	0.424	6.52751e-15	7.57128e-11	-0.380534	0.398	0.491	2.61315e-06	4.43721e-22	-0.529953	0.289	0.48	1.53146e-17	2.28822e-07	1.77488e-21
gene46465:106585016	LOC106585016	LNPEP	XP_014026227.1	leucyl-cystinyl aminopeptidase-like	protein_coding	5.57751e-22	0.359745	0.339	0.134	1.92502e-17	7.1693e-17	0.403213	0.206	0.106	2.47441e-12	4.6792e-08	0.304476	0.167	0.101	0.00161498	7.48144e-05	0.287661	0.152	0.105	1	7.48144e-05	2.231e-21
gene44160:106583009	LOC106583009	SLC2A1	XP_014022203.1	solute carrier family 2%2C facilitated glucose transporter member 1-like	protein_coding	5.80119e-22	0.387844	0.377	0.159	2.00222e-17	1.7847e-11	0.340679	0.242	0.153	6.1597e-07	3.64324e-21	0.518617	0.292	0.158	1.25743e-16	2.15819e-16	0.593263	0.297	0.182	7.44879e-12	1.7847e-11	2.32048e-21
gene17434:106610479	LOC106610479	ATP1A1	XP_014065332.1	sodium/potassium-transporting ATPase subunit alpha-1-like	protein_coding	2.30054e-05	-0.84544	0.262	0.32	0.794009	6.02129e-22	-0.884367	0.106	0.245	2.07819e-17	9.06107e-08	-0.477489	0.067	0.134	0.00312734	7.25627e-09	-0.438996	0.055	0.131	0.000250443	2.30054e-05	2.40852e-21
gene24387:106563416	LOC106563416	ST14	XP_013984443.1	suppressor of tumorigenicity 14 protein-like	protein_coding	7.47436e-22	0.395943	0.355	0.146	2.5797e-17	9.72573e-11	0.259551	0.204	0.121	3.35674e-06	3.21551e-14	0.379138	0.284	0.17	1.1098e-09	7.34291e-08	0.416366	0.249	0.176	0.00253433	7.34291e-08	2.98974e-21
gene73980:100196135	rs26	RPS26	NP_001134636.1	40S ribosomal protein S26	protein_coding	5.29234e-05	-0.456847	0.557	0.525	1	8.50911e-22	-0.543506	0.344	0.483	2.93684e-17	8.00713e-16	-0.481714	0.36	0.489	2.76358e-11	3.85303e-14	-0.379607	0.386	0.541	1.32983e-09	5.29234e-05	3.40365e-21
gene40693:106579599	LOC106579599	KMT2C	XP_014015133.1	histone-lysine N-methyltransferase 2C-like	protein_coding	8.56976e-22	0.346443	0.333	0.131	2.95777e-17	4.13032e-09	0.279267	0.207	0.131	0.000142554	1.47762e-10	0.342143	0.218	0.132	5.09987e-06	1.95012e-11	0.469208	0.227	0.139	6.73065e-07	4.13032e-09	3.4279e-21
gene47720:106586486	LOC106586486	RPL31	XP_014029324.1	60S ribosomal protein L31	protein_coding	8.37986e-08	-0.570506	0.478	0.505	0.00289222	4.97853e-17	-0.515334	0.295	0.422	1.71829e-12	1.05915e-21	-0.525502	0.317	0.484	3.65554e-17	6.9335e-19	-0.440809	0.311	0.497	2.39303e-14	8.37986e-08	4.23659e-21
gene771:106601178	LOC106601178	NFKBIA	XP_014048639.1	NF-kappa-B inhibitor alpha-like	protein_coding	1.19522e-21	0.42289	0.232	0.078	4.12517e-17	6.3032e-17	0.462892	0.132	0.055	2.17549e-12	1.33897e-21	0.618724	0.21	0.097	4.62131e-17	3.16172e-12	0.604712	0.196	0.111	1.09124e-07	3.16172e-12	4.78086e-21
gene41808:106580649	LOC106580649	RPL35A	XP_014017413.1	60S ribosomal protein L35a	protein_coding	3.55714e-08	-0.60024	0.473	0.497	0.00122771	1.22991e-21	-0.551659	0.306	0.454	4.24491e-17	6.23462e-09	-0.344266	0.389	0.473	0.000215182	2.97594e-13	-0.37818	0.362	0.52	1.02711e-08	3.55714e-08	4.91963e-21
gene13928:100195636	rl23	RPL23	NP_001134137.1	60S ribosomal protein L23	protein_coding	6.14924e-09	-0.537034	0.626	0.601	0.000212235	1.24929e-21	-0.536057	0.373	0.514	4.3118e-17	2.67769e-15	-0.433198	0.463	0.575	9.24177e-11	1.17442e-20	-0.49234	0.418	0.596	4.05338e-16	6.14924e-09	4.99716e-21
gene46420:100196668	rpl6		NP_001135169.1	ribosomal protein L6	protein_coding	0.000498316	-0.494426	0.421	0.424	1	1.28494e-21	-0.546329	0.253	0.405	4.43485e-17	6.8331e-16	-0.453099	0.289	0.437	2.35838e-11	1.0374e-13	-0.400895	0.31	0.465	3.58047e-09	0.000498316	5.13977e-21
gene18787:106611719	LOC106611719		XP_014067695.1	ensconsin-like	protein_coding	1.34954e-21	0.397304	0.273	0.098	4.6578e-17	9.31291e-10	0.33844	0.145	0.081	3.21426e-05	1.32078e-11	0.368791	0.212	0.123	4.55854e-07	5.20771e-07	0.481112	0.181	0.121	0.0179739	5.20771e-07	5.39816e-21
gene49611:106588167	LOC106588167	CGN	XP_014032358.1	cingulin-like	protein_coding	5.1713e-17	0.268865	0.178	0.059	1.78482e-12	1.74093e-21	0.440232	0.138	0.051	6.00864e-17	2.15828e-13	0.373381	0.107	0.043	7.4491e-09	2.45846e-09	0.42442	0.107	0.051	8.48513e-05	2.45846e-09	6.96371e-21
gene14806:106607999	LOC106607999	ALOXE3	XP_014061063.1	hydroperoxide isomerase ALOXE3-like	protein_coding	2.24313e-21	0.407338	0.172	0.049	7.74195e-17	1.58302e-10	0.392136	0.11	0.054	5.46364e-06	2.19566e-11	0.390601	0.111	0.05	7.5781e-07	3.06419e-07	0.399295	0.105	0.057	0.0105757	3.06419e-07	8.97254e-21
gene43859:100194653	rs23	RPS23	NP_001133209.1	ribosomal protein S23-1	protein_coding	5.4202e-08	-0.546732	0.53	0.546	0.00187073	2.74966e-21	-0.50606	0.352	0.498	9.49019e-17	1.71912e-16	-0.452134	0.399	0.531	5.93338e-12	3.67308e-13	-0.339427	0.397	0.552	1.26773e-08	5.4202e-08	1.09987e-20
gene12262:100141323	fxyd11b		NP_001117201.1	FXYD domain containing ion transport regulator 11b	protein_coding	3.8173e-06	-0.668476	0.167	0.257	0.13175	6.33207e-10	-0.530503	0.087	0.163	2.18545e-05	2.92033e-21	-0.747945	0.203	0.362	1.00792e-16	4.4203e-17	-0.546122	0.16	0.32	1.52562e-12	3.8173e-06	1.16813e-20
gene13649:106606887	LOC106606887		XP_014058815.1	claudin-4-like	protein_coding	4.92281e-06	-0.698137	0.03	0.102	0.169906	1.41767e-14	-0.667483	0.032	0.112	4.89295e-10	3.07671e-16	-0.688499	0.058	0.172	1.0619e-11	3.05349e-21	-0.760917	0.056	0.205	1.05388e-16	4.92281e-06	1.2214e-20
gene6693:100380629	LOC100380629	AP1G2	XP_014047051.1	AP-1 complex subunit gamma-1	protein_coding	3.162e-21	0.414125	0.18	0.052	1.09133e-16	1.88093e-11	0.384414	0.106	0.049	6.49183e-07	1.44458e-07	0.276383	0.109	0.058	0.00498581	4.83201e-06	0.355289	0.116	0.07	0.166772	4.83201e-06	1.2648e-20
gene5653:106596048	LOC106596048	RPL37A	XP_014042841.1	putative 60S ribosomal protein L37a	protein_coding	3.36144e-11	-0.592276	0.56	0.583	1.16017e-06	3.39787e-21	-0.512044	0.388	0.521	1.17274e-16	1.7448e-14	-0.407443	0.408	0.529	6.02201e-10	6.28807e-21	-0.456022	0.415	0.603	2.17026e-16	3.36144e-11	1.35915e-20
gene27137:106566095	LOC106566095	RPS23	XP_013989417.1	40S ribosomal protein S23	protein_coding	3.42635e-07	-0.536404	0.541	0.531	0.0118257	3.69982e-21	-0.510223	0.394	0.527	1.27696e-16	1.57859e-16	-0.445663	0.403	0.534	5.44834e-12	1.92721e-15	-0.417117	0.414	0.565	6.65156e-11	3.42635e-07	1.47993e-20
gene1397:106608423	LOC106608423		XP_014061833.1	40S ribosomal protein S24	protein_coding	0.000119662	-0.514008	0.415	0.424	1	4.98496e-12	-0.423289	0.278	0.381	1.72051e-07	3.12599e-10	-0.39927	0.35	0.442	1.0789e-05	4.40272e-21	-0.479693	0.247	0.445	1.51956e-16	0.000119662	1.76109e-20
gene42903:100196256	stat1		NP_001134757.1	Signal transducer and activator of transcription 1	protein_coding	5.35854e-21	0.385184	0.342	0.139	1.84945e-16	4.87965e-08	0.315652	0.222	0.15	0.00168416	2.70733e-14	0.483474	0.164	0.08	9.34407e-10	4.59335e-06	0.375565	0.136	0.085	0.158535	4.59335e-06	2.14342e-20
gene14951:106608110	LOC106608110	RPS7	XP_014061302.1	40S ribosomal protein S7	protein_coding	3.46391e-05	-0.514411	0.481	0.476	1	3.11723e-20	-0.539206	0.323	0.457	1.07588e-15	7.41192e-15	-0.459142	0.404	0.516	2.55815e-10	5.4728e-21	-0.497847	0.327	0.519	1.88888e-16	3.46391e-05	2.18912e-20
gene1973:100194608	rpl28	RPL28	NP_001133165.1	ribosomal protein L28	protein_coding	6.64671e-07	-0.4762	0.557	0.553	0.0229405	5.56548e-21	-0.489958	0.354	0.492	1.92087e-16	7.02832e-15	-0.420488	0.348	0.492	2.42575e-10	1.13183e-15	-0.397355	0.341	0.512	3.90639e-11	6.64671e-07	2.22619e-20
gene49770:106588488	LOC106588488	RPL11	XP_014033054.1	60S ribosomal protein L11	protein_coding	2.53829e-07	-0.57232	0.454	0.479	0.00876066	7.00029e-21	-0.501876	0.313	0.46	2.41608e-16	7.76117e-17	-0.478079	0.347	0.485	2.67869e-12	1.64971e-12	-0.362462	0.367	0.514	5.69381e-08	2.53829e-07	2.80011e-20
gene11942:106605308	LOC106605308				lncRNA	1.62767e-16	0.402776	0.156	0.05	5.61775e-12	7.41091e-21	0.513417	0.152	0.062	2.5578e-16	6.36172e-15	0.457528	0.136	0.06	2.19568e-10	4.65375e-06	0.337338	0.11	0.064	0.160619	4.65375e-06	2.96436e-20
gene37424:106576312	LOC106576312	PPP1R12A	XP_014008885.1	protein phosphatase 1 regulatory subunit 12A-like	protein_coding	7.47506e-21	0.323815	0.183	0.054	2.57994e-16	3.44152e-11	0.362143	0.123	0.061	1.18781e-06	5.08691e-06	0.29784	0.109	0.064	0.175569	1.72884e-07	0.435387	0.116	0.064	0.00596692	5.08691e-06	2.99002e-20
gene46716:106585486	LOC106585486	KIAA1671	XP_014027216.1	trichohyalin-like	protein_coding	1.03176e-20	0.363581	0.202	0.064	3.56103e-16	8.2475e-08	0.259252	0.115	0.064	0.00284654	9.22587e-09	0.324461	0.134	0.074	0.000318422	0.000706719	0.258292	0.126	0.089	1	0.000706719	4.12705e-20
gene1030:106604404	LOC106604404		XP_014054469.1	prominin-1-A-like	protein_coding	4.39764e-06	-0.886797	0.183	0.26	0.15178	1.46731e-18	-0.955272	0.074	0.185	5.06428e-14	1.10181e-20	-0.874971	0.064	0.2	3.80278e-16	1.00215e-15	-0.669875	0.067	0.191	3.45882e-11	4.39764e-06	4.40723e-20
gene47413:106586183	LOC106586183	RBMS1	XP_014028624.1	RNA-binding motif%2C single-stranded-interacting protein 1-like	protein_coding	1.65671e-17	0.375056	0.156	0.047	5.71799e-13	1.30916e-20	0.463688	0.13	0.048	4.51842e-16	4.27743e-09	0.328977	0.133	0.072	0.000147631	2.03436e-07	0.434217	0.141	0.084	0.00702139	2.03436e-07	5.23663e-20
gene28076:106566972	LOC106566972	KRT18	XP_013991155.1	keratin%2C type I cytoskeletal 18-like	protein_coding	1.13786e-05	-0.648488	0.068	0.146	0.392722	2.80327e-18	-0.621831	0.059	0.171	9.67519e-14	1.49604e-20	-0.72175	0.066	0.203	5.16342e-16	6.84762e-17	-0.571768	0.1	0.244	2.36339e-12	1.13786e-05	5.98415e-20
gene12571:106605923	LOC106605923	RPS27	XP_014057399.1	40S ribosomal protein S27-like	protein_coding	0.000492848	-0.564654	0.32	0.349	1	3.15694e-10	-0.467434	0.202	0.294	1.08959e-05	2.15611e-15	-0.480544	0.215	0.354	7.44159e-11	1.62118e-20	-0.552842	0.186	0.372	5.59534e-16	0.000492848	6.48472e-20
gene38560:106577457	LOC106577457	RPL34	XP_014010928.1	60S ribosomal protein L34	protein_coding	3.88373e-08	-0.594291	0.429	0.474	0.00134043	2.85825e-20	-0.545628	0.269	0.409	9.86498e-16	1.70019e-12	-0.445337	0.308	0.42	5.86803e-08	4.44319e-09	-0.309611	0.329	0.453	0.000153352	3.88373e-08	1.1433e-19
gene45882:106584615	LOC106584615	RPL27A	XP_014025569.1	60S ribosomal protein L27a	protein_coding	0.000851177	-0.48288	0.35	0.375	1	3.01219e-20	-0.583183	0.207	0.353	1.03963e-15	2.23587e-17	-0.536582	0.217	0.361	7.71688e-13	4.23876e-20	-0.508574	0.207	0.395	1.46296e-15	0.000851177	1.20488e-19
gene21388:106560582	dlg1	DLG1	XP_013979073.1	discs%2C large homolog 1 (Drosophila)	protein_coding	3.41408e-20	0.38857	0.26	0.096	1.17833e-15	7.86495e-12	0.348079	0.205	0.121	2.71451e-07	7.89284e-14	0.453175	0.226	0.128	2.72414e-09	0.00730676	0.266293	0.174	0.142	1	0.00730676	1.36563e-19
gene27701:106566669	LOC106566669	RPL32	XP_013990395.1	60S ribosomal protein L32	protein_coding	0.0018362	-0.507399	0.404	0.401	1	3.78417e-20	-0.621102	0.185	0.327	1.30607e-15	6.72022e-14	-0.447497	0.263	0.391	2.31942e-09	7.23418e-11	-0.344862	0.277	0.411	2.49681e-06	0.0018362	1.51367e-19
gene77087:106593326	LOC106593326	RNH1	XP_014040135.1	protein NLRC3-like	protein_coding	7.63091e-12	0.295346	0.156	0.059	2.63373e-07	6.60429e-13	0.430486	0.139	0.069	2.2794e-08	4.81271e-10	0.386602	0.12	0.06	1.66106e-05	4.12341e-20	0.654686	0.167	0.068	1.42315e-15	4.81271e-10	1.64936e-19
gene43866:106582706	LOC106582706	RPS10	XP_014021511.1	40S ribosomal protein S10-like	protein_coding	0.00112026	-0.472875	0.478	0.448	1	4.19947e-20	-0.555414	0.293	0.43	1.44941e-15	4.74026e-17	-0.46927	0.351	0.489	1.63605e-12	4.95407e-20	-0.461824	0.333	0.519	1.70985e-15	0.00112026	1.67979e-19
gene3728:100196277	rs19	RPS19	NP_001134778.1	40S ribosomal protein S19	protein_coding	3.06377e-06	-0.517817	0.467	0.482	0.105743	8.27042e-19	-0.482325	0.307	0.447	2.85445e-14	3.35161e-19	-0.518304	0.394	0.529	1.15678e-14	4.62428e-20	-0.495136	0.345	0.523	1.59602e-15	3.06377e-06	1.84971e-19
gene45025:106583787	LOC106583787		XP_014023832.1	60S ribosomal protein L29-like	protein_coding	3.64152e-08	-0.546423	0.593	0.576	0.00125683	4.83658e-20	-0.526517	0.342	0.478	1.6693e-15	6.05811e-13	-0.395348	0.408	0.519	2.0909e-08	3.59821e-16	-0.392416	0.399	0.57	1.24189e-11	3.64152e-08	1.93463e-19
gene24738:106563882	LOC106563882		XP_013985282.1	solute carrier family 46 member 3-like	protein_coding	5.02054e-20	0.406077	0.246	0.089	1.73279e-15	8.57546e-13	0.328863	0.163	0.085	2.95973e-08	6.72625e-05	0.267088	0.11	0.07	1	0.000432328	0.337006	0.114	0.077	1	0.000432328	2.00822e-19
gene48710:106587471	LOC106587471	CD81	XP_014031360.1	CD81 antigen-like	protein_coding	3.19936e-07	-0.603486	0.038	0.129	0.0110423	7.09659e-20	-0.631836	0.029	0.132	2.44932e-15	6.26227e-17	-0.612634	0.043	0.155	2.16136e-12	2.60259e-14	-0.534789	0.038	0.141	8.98258e-10	3.19936e-07	2.83864e-19
gene29980:100195714	rs15	RPS15	NP_001134215.1	40S ribosomal protein S15	protein_coding	1.88915e-05	-0.528205	0.489	0.479	0.652021	7.71293e-20	-0.505987	0.298	0.44	2.66204e-15	5.71541e-12	-0.387517	0.359	0.47	1.97262e-07	1.92482e-12	-0.350571	0.337	0.482	6.64334e-08	1.88915e-05	3.08517e-19
gene7119:106600758	aldh16a1	ALDH16A1	XP_014047842.1	aldehyde dehydrogenase 16 family%2C member A1	protein_coding	8.45061e-20	0.288489	0.235	0.082	2.91664e-15	3.6494e-10	0.315128	0.142	0.077	1.25955e-05	0.000581977	0.266855	0.138	0.099	1	6.04647e-05	0.389974	0.162	0.115	1	0.000581977	3.38024e-19
gene48727:106587490	LOC106587490	RPLP2	XP_014031399.1	60S acidic ribosomal protein P2-like	protein_coding	3.53407e-08	-0.518161	0.557	0.571	0.00121975	6.05308e-19	-0.497616	0.364	0.495	2.08916e-14	1.66945e-19	-0.46247	0.407	0.551	5.76193e-15	8.90009e-20	-0.429632	0.382	0.579	3.07178e-15	3.53407e-08	3.56004e-19
gene26980:106566014	LOC106566014	RPS10	XP_013989261.1	40S ribosomal protein S10-like	protein_coding	0.000643437	-0.520897	0.372	0.388	1	2.37605e-13	-0.464783	0.256	0.37	8.20069e-09	1.02364e-12	-0.452056	0.293	0.412	3.53299e-08	1.03337e-19	-0.508577	0.237	0.425	3.56656e-15	0.000643437	4.13347e-19
gene20962:106613911	cep350	CEP350	XP_014072161.1	centrosomal protein 350kDa	protein_coding	1.30432e-19	0.343391	0.235	0.083	4.50172e-15	1.56789e-11	0.375919	0.148	0.079	5.41141e-07	5.98267e-06	0.259	0.153	0.099	0.206486	0.00537592	0.312585	0.122	0.093	1	0.00537592	5.21726e-19
gene24250:106563533	LOC106563533	CD81	XP_013984690.1	CD81 antigen-like	protein_coding	5.92484e-06	-0.649803	0.038	0.112	0.20449	3.23558e-17	-0.635739	0.017	0.101	1.11673e-12	2.35283e-17	-0.599186	0.063	0.187	8.12054e-13	1.4912e-19	-0.662794	0.06	0.203	5.14674e-15	5.92484e-06	5.96482e-19
gene39148:106578040	LOC106578040		XP_014012065.1	40S ribosomal protein S4-like	protein_coding	3.62035e-05	-0.534242	0.287	0.346	1	7.87815e-17	-0.537262	0.207	0.335	2.71906e-12	6.00585e-17	-0.512171	0.244	0.392	2.07286e-12	1.63868e-19	-0.475221	0.215	0.406	5.65573e-15	3.62035e-05	6.55471e-19
gene45390:106584167	LOC106584167	RPL5	XP_014024589.1	60S ribosomal protein L5	protein_coding	0.000728161	-0.464543	0.467	0.451	1	6.58127e-16	-0.43755	0.322	0.444	2.27146e-11	1.75675e-19	-0.467503	0.372	0.528	6.06325e-15	6.05719e-11	-0.298952	0.388	0.533	2.09058e-06	0.000728161	7.027e-19
gene23161:100194506	rps13	RPS13	NP_001133064.1	ribosomal protein S13	protein_coding	0.00103189	-0.495224	0.41	0.411	1	2.64506e-19	-0.584822	0.229	0.364	9.12915e-15	3.00862e-16	-0.519189	0.317	0.45	1.0384e-11	9.41912e-16	-0.430826	0.286	0.452	3.25092e-11	0.00103189	1.05802e-18
gene33819:106572680	LOC106572680		XP_014002540.1	uncharacterized LOC106572680	protein_coding	5.64618e-07	-0.588543	0.423	0.458	0.0194872	2.91034e-19	-0.577238	0.256	0.393	1.00448e-14	8.54825e-19	-0.516535	0.318	0.469	2.95034e-14	3.97358e-12	-0.359459	0.332	0.475	1.37144e-07	5.64618e-07	1.16414e-18
gene23766:106562921	LOC106562921	RPL37	XP_013983498.1	60S ribosomal protein L37-like	protein_coding	0.00209299	-0.408645	0.555	0.5	1	3.38121e-19	-0.506755	0.336	0.469	1.16699e-14	2.84594e-13	-0.420067	0.357	0.475	9.82247e-09	1.91261e-14	-0.384511	0.348	0.513	6.60119e-10	0.00209299	1.35249e-18
gene4657:106588087	LOC106588087				lncRNA	3.77309e-19	-1.40765	0.582	0.633	1.30224e-14	8.04296e-07	-0.665555	0.556	0.587	0.0277595	0.329503	-0.62747	0.29	0.296	1	0.40398	-0.345649	0.333	0.324	1	0.40398	1.50924e-18
gene22172:106561281	rhcg	RHCG	XP_013980530.1	Rh family%2C C glycoprotein	protein_coding	3.72636e-07	-1.28499	0.227	0.307	0.0128612	2.60767e-18	-1.13235	0.091	0.205	9.00011e-14	3.895e-19	-0.977198	0.107	0.244	1.34432e-14	1.75473e-17	-0.877059	0.111	0.253	6.05626e-13	3.72636e-07	1.558e-18
gene33905:106572750	LOC106572750		XP_014002674.1	keratin%2C type II cytoskeletal cochleal-like	protein_coding	0.0700445	-0.474962	0.208	0.225	1	1.96516e-16	-0.722169	0.132	0.249	6.78255e-12	8.09971e-12	-0.591273	0.122	0.228	2.79553e-07	4.72906e-19	-0.652416	0.156	0.325	1.63219e-14	0.0700445	1.89162e-18
gene33908:106572756	LOC106572756	KRT18	XP_014002693.1	keratin%2C type I cytoskeletal 18	protein_coding	1.57711e-07	-0.745074	0.046	0.14	0.00544322	7.43402e-13	-0.597891	0.036	0.111	2.56578e-08	5.29127e-19	-0.722315	0.109	0.248	1.82623e-14	3.2711e-16	-0.598438	0.108	0.249	1.12899e-11	1.57711e-07	2.11651e-18
gene17619:106610677	LOC106610677	RPL13A	XP_014065610.1	60S ribosomal protein L13a-like	protein_coding	3.32302e-05	-0.539968	0.399	0.423	1	2.93637e-12	-0.430077	0.284	0.387	1.01346e-07	6.58453e-14	-0.457926	0.302	0.428	2.27258e-09	6.08154e-19	-0.497784	0.264	0.445	2.09898e-14	3.32302e-05	2.43262e-18
gene51172:100194611	rpl38	RPL38	NP_001133168.1	ribosomal protein L38	protein_coding	0.000134679	-0.506484	0.516	0.487	1	6.58208e-19	-0.533076	0.296	0.426	2.27174e-14	9.27075e-12	-0.433143	0.277	0.394	3.19971e-07	9.40109e-16	-0.408788	0.303	0.468	3.24469e-11	0.000134679	2.63283e-18
gene12330:106605681	LOC106605681	RPS19	XP_014057046.1	40S ribosomal protein S19	protein_coding	2.37982e-07	-0.590805	0.383	0.439	0.0082137	6.75249e-19	-0.562359	0.249	0.385	2.33055e-14	1.14335e-12	-0.420682	0.362	0.475	3.94616e-08	4.35071e-13	-0.428865	0.308	0.451	1.5016e-08	2.37982e-07	2.701e-18
gene16355:100195596	rs16	RPS16	XP_014063634.1	40S ribosomal protein S16	protein_coding	0.000138797	-0.514124	0.377	0.404	1	7.37257e-19	-0.528345	0.219	0.363	2.54457e-14	1.75787e-11	-0.423381	0.292	0.404	6.06713e-07	5.74084e-13	-0.377898	0.295	0.449	1.98139e-08	0.000138797	2.94903e-18
gene32546:106571376	LOC106571376	MAN1A1	XP_013999867.1	mannosyl-oligosaccharide 1%2C2-alpha-mannosidase IA-like	protein_coding	7.65413e-19	0.362958	0.197	0.065	2.64174e-14	1.76048e-09	0.333935	0.114	0.06	6.07613e-05	7.40642e-15	0.396903	0.164	0.077	2.55625e-10	1.13167e-06	0.442722	0.122	0.072	0.0390583	1.13167e-06	3.06165e-18
gene40275:106579243	LOC106579243	EPS8L1	XP_014014444.1	epidermal growth factor receptor kinase substrate 8-like protein 1	protein_coding	1.22064e-16	0.281362	0.322	0.141	4.2129e-12	8.24276e-19	0.416549	0.216	0.108	2.8449e-14	2.36317e-18	0.435327	0.255	0.135	8.15624e-14	3.15869e-07	0.432756	0.211	0.146	0.0109019	3.15869e-07	3.2971e-18
gene6356:106599471	LOC106599471	ESYT2	XP_014046199.1	extended synaptotagmin-2-B-like	protein_coding	1.56791e-08	-0.894599	0.071	0.181	0.000541148	1.10014e-14	-0.637884	0.055	0.146	3.79701e-10	1.2485e-18	-0.755098	0.064	0.193	4.30909e-14	4.62845e-16	-0.662495	0.093	0.226	1.59746e-11	1.56791e-08	4.99402e-18
gene41552:100306730	rl6	RPL6	NP_001158741.1	60S ribosomal protein L6	protein_coding	0.000312429	-0.543502	0.361	0.384	1	9.02684e-15	-0.491976	0.233	0.352	3.11552e-10	3.61677e-17	-0.531634	0.231	0.379	1.24829e-12	1.283e-18	-0.47119	0.227	0.416	4.42815e-14	0.000312429	5.132e-18
gene37437:106576324	LOC106576324	RPS16	XP_014008914.1	40S ribosomal protein S16	protein_coding	1.02678e-06	-0.544535	0.429	0.467	0.0354383	1.31205e-18	-0.498606	0.296	0.435	4.52839e-14	5.41512e-15	-0.451465	0.341	0.472	1.86897e-10	2.16913e-17	-0.456812	0.337	0.508	7.48654e-13	1.02678e-06	5.24818e-18
gene15983:100194607	rpl34		NP_001133164.1	ribosomal protein L34	protein_coding	1.92493e-09	-0.619596	0.514	0.538	6.64372e-05	1.32807e-18	-0.544799	0.355	0.478	4.58371e-14	2.72708e-13	-0.454703	0.359	0.471	9.41224e-09	9.14923e-15	-0.429211	0.368	0.524	3.15776e-10	1.92493e-09	5.31229e-18
gene31199:106569946	LOC106569946	RPS18	XP_013997203.1	40S ribosomal protein S18	protein_coding	2.68055e-07	-0.627007	0.352	0.413	0.00925163	2.14114e-17	-0.480235	0.244	0.382	7.38991e-13	1.90764e-11	-0.417513	0.271	0.384	6.58403e-07	1.50087e-18	-0.478679	0.245	0.428	5.18011e-14	2.68055e-07	6.00349e-18
gene41703:106580567	LOC106580567	RPL37	XP_014017239.1	60S ribosomal protein L37-like	protein_coding	0.00583954	-0.490846	0.287	0.312	1	1.70739e-18	-0.619196	0.154	0.286	5.89287e-14	1.76243e-06	-0.332948	0.217	0.296	0.0608284	1.05929e-12	-0.399885	0.2	0.338	3.65605e-08	0.00583954	6.82954e-18
gene13294:100194883	rs2	RPS2	NP_001133384.1	40S ribosomal protein S2	protein_coding	6.43302e-11	-0.673978	0.497	0.529	2.22029e-06	5.9655e-17	-0.453028	0.39	0.504	2.05893e-12	2.35652e-15	-0.472991	0.39	0.508	8.1333e-11	1.78565e-18	-0.407575	0.374	0.559	6.163e-14	6.43302e-11	7.14261e-18
gene5757:106597174	LOC106597174	NRBP1	XP_014043877.1	nuclear receptor-binding protein 2-like	protein_coding	0.00240517	-0.655205	0.107	0.156	1	5.68225e-11	-0.528671	0.042	0.111	1.96117e-06	1.30003e-15	-0.669879	0.078	0.195	4.48692e-11	1.88479e-18	-0.666863	0.051	0.182	6.50515e-14	0.00240517	7.53914e-18
gene30634:106569518	LOC106569518		XP_013996428.1	nuclear receptor ROR-beta-like	protein_coding	4.14707e-18	0.411474	0.249	0.096	1.43132e-13	8.23285e-12	0.382285	0.168	0.092	2.84149e-07	1.95881e-18	0.477799	0.198	0.094	6.76063e-14	2.5178e-12	0.531705	0.182	0.098	8.68994e-08	8.23285e-12	7.83523e-18
gene50701:106589130	LOC106589130		XP_014034309.1	protein LYRIC-like	protein_coding	2.53347e-18	0.301719	0.361	0.16	8.74403e-14	6.03097e-12	0.342822	0.247	0.154	2.08153e-07	1.584e-08	0.322132	0.27	0.188	0.000546703	0.0139968	0.261373	0.237	0.211	1	0.0139968	1.01339e-17
gene16946:106609995	LOC106609995	RPS6	XP_014064553.1	40S ribosomal protein S6-like	protein_coding	6.81636e-06	-0.478126	0.456	0.479	0.23526	6.42263e-18	-0.487058	0.326	0.455	2.21671e-13	2.85688e-18	-0.461841	0.404	0.544	9.86024e-14	2.69382e-18	-0.434849	0.355	0.532	9.29744e-14	6.81636e-06	1.07753e-17
gene30671:106569552	LOC106569552	CIRBP	XP_013996489.1	cold-inducible RNA-binding protein B-like	protein_coding	0.0315141	-0.335176	0.481	0.448	1	4.95465e-11	-0.367303	0.329	0.425	1.71005e-06	2.05447e-17	-0.427738	0.385	0.526	7.09081e-13	3.13778e-18	-0.439818	0.378	0.557	1.08297e-13	0.0315141	1.25511e-17
gene12396:106605749	rpl18	RPL18	XP_014057129.1	ribosomal protein L18	protein_coding	7.5859e-13	-0.577269	0.557	0.603	2.6182e-08	3.89589e-15	-0.447451	0.403	0.516	1.34463e-10	4.34198e-17	-0.462853	0.389	0.524	1.49859e-12	3.19344e-18	-0.418949	0.393	0.565	1.10218e-13	7.5859e-13	1.27738e-17
gene50302:100195751	rl14	RPL14	NP_001134252.1	60S ribosomal protein L14	protein_coding	0.0127676	-0.399436	0.333	0.35	1	6.29153e-14	-0.525306	0.187	0.298	2.17146e-09	1.74952e-11	-0.401499	0.227	0.343	6.0383e-07	3.5078e-18	-0.44735	0.193	0.375	1.21068e-13	0.0127676	1.40312e-17
gene42749:106581596	LOC106581596				lncRNA	4.90529e-18	0.301213	0.287	0.115	1.69301e-13	3.56043e-18	0.495409	0.215	0.111	1.22885e-13	1.34469e-15	0.429872	0.128	0.052	4.64107e-11	5.1223e-17	0.640071	0.163	0.073	1.76791e-12	1.34469e-15	1.42417e-17
gene7633:106601262	LOC106601262	RPL23	XP_014048815.1	60S ribosomal protein L23	protein_coding	7.95632e-05	-0.530521	0.41	0.43	1	1.81635e-14	-0.449676	0.245	0.366	6.26896e-10	2.02656e-06	-0.291614	0.326	0.404	0.0699447	4.17982e-18	-0.473767	0.263	0.444	1.44262e-13	7.95632e-05	1.67193e-17
gene43887:100194651	rla2	RPLP2	XP_014021298.1	ribosomal protein%2C large P2%2C like 1-2	protein_coding	0.00491641	-0.490184	0.344	0.355	1	4.64526e-18	-0.574389	0.215	0.348	1.60326e-13	2.12647e-08	-0.402687	0.258	0.346	0.000733931	7.34762e-14	-0.38294	0.237	0.396	2.53596e-09	0.00491641	1.8581e-17
gene42279:106581166	LOC106581166		XP_014018515.1	serine/threonine-protein kinase TAO1	protein_coding	5.09619e-18	0.359265	0.156	0.046	1.7589e-13	1.26671e-15	0.407824	0.116	0.048	4.37191e-11	9.31392e-05	0.253959	0.119	0.078	1	0.00508937	0.293275	0.108	0.079	1	0.00508937	2.03848e-17
gene49877:106588380	LOC106588380		XP_014032770.1	class I histocompatibility antigen%2C F10 alpha chain-like	protein_coding	1.35373e-06	-0.695154	0.09	0.182	0.0467227	5.26024e-18	-0.577588	0.063	0.176	1.81552e-13	2.25521e-11	-0.505067	0.064	0.154	7.78364e-07	4.19646e-13	-0.517312	0.058	0.162	1.44837e-08	1.35373e-06	2.1041e-17
gene15972:106609058	LOC106609058	RPS4X	XP_014062902.1	40S ribosomal protein S4	protein_coding	0.0183602	-0.378767	0.399	0.385	1	5.27408e-18	-0.587058	0.225	0.356	1.8203e-13	2.83654e-16	-0.500445	0.303	0.437	9.79002e-12	4.99112e-16	-0.428724	0.293	0.457	1.72264e-11	0.0183602	2.10963e-17
gene41217:106579982	LOC106579982	RPL35	XP_014015945.1	60S ribosomal protein L35-like	protein_coding	1.61435e-08	-0.577029	0.566	0.554	0.000557175	7.09635e-17	-0.465945	0.313	0.44	2.44923e-12	8.84329e-15	-0.41326	0.356	0.492	3.05217e-10	6.92771e-18	-0.418731	0.33	0.514	2.39103e-13	1.61435e-08	2.77108e-17
gene46187:100194590	cirbp	CIRBP	NP_001133148.1	cold inducible RNA binding protein	protein_coding	0.0322423	-0.455329	0.172	0.202	1	7.14485e-18	-0.658927	0.102	0.221	2.46597e-13	5.78164e-10	-0.453973	0.173	0.272	1.99548e-05	1.35502e-17	-0.523274	0.159	0.321	4.67673e-13	0.0322423	2.85794e-17
gene21160:106560337	ptprf	PTPRF	XP_013978631.1	protein tyrosine phosphatase%2C receptor type%2C F	protein_coding	3.44674e-07	-0.763374	0.036	0.121	0.0118961	8.29061e-18	-0.710408	0.027	0.118	2.86142e-13	6.72985e-17	-0.701086	0.035	0.143	2.32274e-12	8.34004e-18	-0.74478	0.032	0.148	2.87848e-13	3.44674e-07	3.31624e-17
gene28062:100194660	LOC100194660	YBX1	XP_013991015.1	Y-box binding protein-2	protein_coding	0.0390963	-0.380734	0.126	0.158	1	4.48218e-11	-0.484834	0.073	0.152	1.54698e-06	4.8987e-10	-0.450153	0.098	0.189	1.69074e-05	9.34845e-18	-0.60818	0.071	0.208	3.22652e-13	0.0390963	3.73938e-17
gene28077:106566973	LOC106566973	KRT8	XP_013991157.1	keratin%2C type II cytoskeletal 8-like	protein_coding	2.85415e-05	-0.573008	0.071	0.146	0.985082	1.92401e-10	-0.486977	0.078	0.156	6.64051e-06	5.84551e-17	-0.642865	0.061	0.179	2.01752e-12	1.05858e-17	-0.608231	0.077	0.216	3.65358e-13	2.85415e-05	4.23432e-17
gene15710:100195582	srk2		NP_001134083.1	Tyrosine-protein kinase SRK2	protein_coding	1.06522e-17	0.334399	0.205	0.071	3.6765e-13	5.36784e-11	0.419333	0.146	0.079	1.85265e-06	4.45392e-12	0.411576	0.14	0.069	1.53723e-07	9.17173e-06	0.317328	0.134	0.085	0.316553	9.17173e-06	4.26088e-17
gene19959:106613037	LOC106613037	TAOK1	XP_014070391.1	serine/threonine-protein kinase TAO1-like	protein_coding	1.78502e-17	0.319144	0.164	0.051	6.16082e-13	1.30537e-17	0.357752	0.117	0.045	4.50536e-13	2.51741e-12	0.373491	0.158	0.079	8.6886e-08	9.00012e-05	0.358982	0.125	0.083	1	9.00012e-05	5.22148e-17
gene50565:106588994	LOC106588994	RPLP1	XP_014034083.1	60S acidic ribosomal protein P1-like	protein_coding	4.77208e-06	-0.55847	0.404	0.44	0.164703	1.60153e-17	-0.555812	0.275	0.403	5.52753e-13	1.7833e-16	-0.452428	0.323	0.465	6.15488e-12	1.83742e-11	-0.326155	0.33	0.474	6.34166e-07	4.77208e-06	6.40613e-17
gene30834:100196580	rl37a	RPL37A	NP_001135081.1	60S ribosomal protein L37a	protein_coding	0.00217964	-0.467144	0.355	0.368	1	1.6345e-17	-0.541545	0.195	0.329	5.64131e-13	1.60499e-09	-0.404137	0.218	0.32	5.53946e-05	6.73998e-09	-0.266627	0.249	0.377	0.000232624	0.00217964	6.538e-17
gene20635:106613625	LOC106613625	UBA52	XP_014071549.1	ubiquitin-60S ribosomal protein L40-like	protein_coding	0.00343516	-0.456068	0.396	0.392	1	1.72132e-17	-0.568301	0.221	0.349	5.94096e-13	2.2628e-10	-0.385334	0.266	0.374	7.80981e-06	3.93268e-15	-0.406963	0.236	0.4	1.35732e-10	0.00343516	6.88528e-17
gene28922:106567967	LOC106567967				lncRNA	2.11622e-08	-0.892602	0.049	0.152	0.000730391	1.73043e-17	-0.77389	0.034	0.128	5.97241e-13	5.85371e-06	-0.406186	0.072	0.127	0.202035	8.16515e-06	-0.331261	0.082	0.144	0.281812	8.16515e-06	6.92173e-17
gene15555:106608637	LOC106608637		XP_014062182.1	tapasin-related protein-like	protein_coding	9.93239e-16	0.283377	0.145	0.045	3.42807e-11	7.86276e-13	0.300557	0.107	0.046	2.71375e-08	1.78516e-17	0.460155	0.114	0.041	6.1613e-13	2.8627e-10	0.404877	0.103	0.046	9.88032e-06	2.8627e-10	7.14064e-17
gene24488:100195970	fmr1		NP_001134471.1	fragile X mental retardation 1	protein_coding	9.60408e-12	0.311074	0.208	0.091	3.31475e-07	7.82422e-10	0.363741	0.131	0.071	2.70045e-05	1.83181e-17	0.544499	0.212	0.108	6.32232e-13	1.27453e-10	0.488939	0.2	0.12	4.3989e-06	7.82422e-10	7.32725e-17
gene9141:106602775	LOC106602775		XP_014051105.1	leucine-rich repeats and immunoglobulin-like domains protein 1	protein_coding	9.37673e-11	-1.06379	0.025	0.142	3.23628e-06	1.86653e-17	-0.787888	0.021	0.109	6.44214e-13	1.26242e-13	-0.648617	0.035	0.125	4.35712e-09	1.63196e-14	-0.698255	0.03	0.128	5.63254e-10	9.37673e-11	7.46612e-17
gene12337:100196333	apoc1	APOC1	NP_001134834.1	Apolipoprotein C-I	protein_coding	0.000858474	-0.885302	0.309	0.328	1	9.71781e-17	-0.920696	0.184	0.306	3.35401e-12	2.12617e-17	-0.871317	0.229	0.368	7.33825e-13	4.78854e-13	-0.678869	0.238	0.376	1.65272e-08	0.000858474	8.50466e-17
gene17089:106610183	LOC106610183	RPS3A	XP_014064854.1	40S ribosomal protein S3a	protein_coding	0.00634746	-0.486207	0.167	0.21	1	1.05981e-12	-0.536075	0.103	0.197	3.65783e-08	2.28378e-17	-0.541409	0.199	0.347	7.88223e-13	5.75408e-12	-0.412056	0.155	0.28	1.98596e-07	0.00634746	9.13512e-17
gene12547:106605899	LOC106605899		XP_014057375.1	40S ribosomal protein S27-like	protein_coding	0.00807347	-0.434399	0.347	0.358	1	2.33183e-17	-0.506577	0.204	0.34	8.04807e-13	2.04793e-08	-0.367611	0.249	0.342	0.000706823	1.84017e-15	-0.407918	0.212	0.377	6.35115e-11	0.00807347	9.32731e-17
gene42120:106580973	LOC106580973	RPS3	XP_014018051.1	40S ribosomal protein S3-like	protein_coding	3.42782e-08	-0.600989	0.339	0.418	0.00118308	1.08479e-13	-0.44577	0.268	0.384	3.74405e-09	2.18712e-13	-0.446843	0.251	0.379	7.54864e-09	2.39588e-17	-0.4606	0.255	0.433	8.26914e-13	3.42782e-08	9.58352e-17
gene49744:106588498	LOC106588498	RNH1	XP_014033071.1	protein NLRC3-like	protein_coding	2.74702e-17	0.295863	0.418	0.2	9.48107e-13	2.35595e-13	0.334245	0.311	0.202	8.13134e-09	2.51152e-10	0.29915	0.348	0.239	8.66826e-06	7.18844e-10	0.396634	0.305	0.217	2.48102e-05	7.18844e-10	1.09881e-16
gene2829:100196856	rl37	RPL37	NP_001135350.1	60S ribosomal protein L37	protein_coding	1.40202e-05	-0.535888	0.366	0.411	0.483895	3.12346e-17	-0.551922	0.221	0.351	1.07803e-12	3.68432e-14	-0.45251	0.247	0.384	1.27161e-09	1.49548e-16	-0.430856	0.262	0.436	5.1615e-12	1.40202e-05	1.24938e-16
gene18939:106611941	LOC106611941	GNB2L1	XP_014068105.1	guanine nucleotide-binding protein subunit beta-2-like 1	protein_coding	0.0394532	-0.422763	0.287	0.296	1	6.6956e-17	-0.580406	0.138	0.26	2.31092e-12	1.10755e-07	-0.342233	0.266	0.358	0.0038226	5.71127e-17	-0.471954	0.182	0.35	1.97119e-12	0.0394532	2.28451e-16
gene29977:106568958	LOC106568958	RPS28	XP_013995321.1	40S ribosomal protein S28	protein_coding	2.43775e-07	-0.607994	0.423	0.465	0.00841365	3.38814e-15	-0.526734	0.251	0.367	1.16938e-10	1.16378e-16	-0.481065	0.294	0.437	4.01666e-12	5.91182e-17	-0.444615	0.299	0.474	2.04041e-12	2.43775e-07	2.36473e-16
gene50243:100196065	rl15		XP_014033322.1	60S ribosomal protein L15	protein_coding	3.31671e-05	-0.521761	0.445	0.449	1	8.47947e-16	-0.440998	0.289	0.416	2.9266e-11	5.1275e-16	-0.439451	0.343	0.485	1.7697e-11	5.94677e-17	-0.462557	0.312	0.484	2.05247e-12	3.31671e-05	2.37871e-16
gene13695:100196577	rl3	RPL3	NP_001135078.1	60S ribosomal protein L3	protein_coding	0.000609399	-0.600348	0.164	0.22	1	6.28844e-17	-0.641228	0.1	0.213	2.17039e-12	6.20884e-10	-0.410697	0.218	0.323	2.14292e-05	9.33682e-13	-0.410799	0.153	0.286	3.22251e-08	0.000609399	2.51538e-16
gene59211:106594111	LOC106594111				misc_RNA	0.00557509	-0.475075	0.29	0.315	1	6.76201e-17	-0.601922	0.157	0.279	2.33384e-12	1.04596e-10	-0.427721	0.294	0.398	3.61004e-06	3.60246e-14	-0.383756	0.207	0.361	1.24335e-09	0.00557509	2.70481e-16
gene14145:100380840	star3	STARD3	NP_001167433.1	StAR-related lipid transfer protein 3	protein_coding	7.04733e-17	0.336747	0.175	0.058	2.43232e-12	2.29459e-14	0.388331	0.124	0.055	7.91956e-10	4.69594e-10	0.343433	0.121	0.06	1.62076e-05	1.63975e-10	0.487639	0.122	0.059	5.65944e-06	4.69594e-10	2.81893e-16
gene2660:106567754	LOC106567754		XP_013992911.1	occludin-like	protein_coding	7.34267e-17	0.292574	0.276	0.113	2.53425e-12	2.5565e-10	0.309039	0.218	0.136	8.82351e-06	4.07357e-11	0.31221	0.193	0.11	1.40595e-06	0.000634551	0.319521	0.184	0.143	1	0.000634551	2.93707e-16
gene7509:106601071	LOC106601071	HBZ	XP_014048452.1	hemoglobin subunit alpha-4	protein_coding	8.43548e-08	-0.676692	0.347	0.416	0.00291142	4.69418e-05	-0.321597	0.244	0.3	1	8.96082e-17	-0.529168	0.306	0.444	3.09274e-12	2.08982e-05	-0.326751	0.316	0.404	0.721281	4.69418e-05	3.58433e-16
gene51377:100194728	LOC100194728	DDX21	XP_014035676.1	nucleolar RNA helicase 2	protein_coding	0.203969	-0.336656	0.235	0.24	1	9.71266e-17	-0.563555	0.141	0.266	3.35223e-12	8.74675e-08	-0.351129	0.235	0.326	0.00301885	3.23881e-14	-0.446476	0.179	0.326	1.11784e-09	0.203969	3.88506e-16
gene48023:106586748	LOC106586748	RPL24	XP_014029802.1	60S ribosomal protein L24	protein_coding	7.06194e-05	-0.538557	0.443	0.442	1	1.63365e-16	-0.475408	0.296	0.427	5.63837e-12	4.92154e-13	-0.419475	0.335	0.451	1.69862e-08	1.80247e-13	-0.382456	0.33	0.483	6.22103e-09	7.06194e-05	6.53459e-16
gene7434:106601127	LOC106601127	RPS11	XP_014048551.1	40S ribosomal protein S11	protein_coding	0.000190965	-0.568357	0.317	0.352	1	1.93803e-16	-0.579599	0.173	0.294	6.68891e-12	3.11777e-11	-0.389498	0.277	0.396	1.07607e-06	5.75455e-15	-0.437096	0.219	0.376	1.98612e-10	0.000190965	7.75211e-16
gene40451:106579103	LOC106579103		XP_014014139.1	supervillin-like	protein_coding	1.98213e-16	0.329051	0.219	0.082	6.84113e-12	7.54743e-13	0.371313	0.166	0.088	2.60492e-08	2.35975e-11	0.392867	0.194	0.111	8.14445e-07	5.03348e-08	0.492562	0.166	0.102	0.00173726	5.03348e-08	7.92853e-16
gene58329:106591822	LOC106591822				lncRNA	3.27339e-10	-0.900422	0.096	0.227	1.12978e-05	1.86912e-13	-0.587846	0.105	0.204	6.45108e-09	2.05388e-16	-0.654827	0.03	0.132	7.08876e-12	4.88317e-10	-0.451055	0.055	0.14	1.68538e-05	4.88317e-10	8.21552e-16
gene27780:100194661	cnbp	CNBP	NP_001133217.2	CCHC-type zinc finger%2C nucleic acid binding protein	protein_coding	0.000598805	-0.575045	0.131	0.192	1	2.90292e-16	-0.630026	0.069	0.174	1.00191e-11	1.60345e-07	-0.414502	0.134	0.211	0.00553414	8.7928e-08	-0.29538	0.097	0.182	0.00303475	0.000598805	1.16117e-15
gene33070:100196676	cnbp		NP_001135177.2	CCHC-type zinc finger%2C nucleic acid binding protein	protein_coding	0.000598805	-0.575045	0.131	0.192	1	2.90292e-16	-0.630026	0.069	0.174	1.00191e-11	1.60345e-07	-0.414502	0.134	0.211	0.00553414	8.7928e-08	-0.29538	0.097	0.182	0.00303475	0.000598805	1.16117e-15
gene51803:106590302	LOC106590302	ABI1	XP_014036641.1	abl interactor 1	protein_coding	3.49685e-13	0.303233	0.199	0.082	1.2069e-08	3.43284e-16	0.438332	0.147	0.067	1.18481e-11	3.92831e-14	0.458063	0.182	0.093	1.35582e-09	0.00179925	0.327891	0.141	0.106	1	0.00179925	1.37314e-15
gene44579:106583546	LOC106583546		XP_014023325.1	uncharacterized LOC106583546	protein_coding	1.32349e-09	-1.3185	0.087	0.208	4.5679e-05	3.45986e-16	-0.857875	0.074	0.176	1.19414e-11	1.51242e-12	-0.815072	0.081	0.18	5.21995e-08	2.15932e-06	-0.42292	0.073	0.138	0.0745266	2.15932e-06	1.38394e-15
gene27399:106566347	LOC106566347	RPS21	XP_013989752.1	40S ribosomal protein S21	protein_coding	0.000675541	-0.49893	0.374	0.391	1	4.44536e-16	-0.502984	0.208	0.338	1.53427e-11	6.114e-07	-0.323415	0.269	0.349	0.0211019	2.36259e-10	-0.303643	0.259	0.396	8.15425e-06	0.000675541	1.77814e-15
gene15153:106608334	LOC106608334	RPS12	XP_014061697.1	40S ribosomal protein S12	protein_coding	7.58776e-08	-0.61907	0.385	0.44	0.00261884	4.53188e-16	-0.509403	0.252	0.376	1.56413e-11	5.22445e-14	-0.449733	0.293	0.421	1.80317e-09	3.73942e-15	-0.436681	0.281	0.444	1.29062e-10	7.58776e-08	1.81275e-15
gene7503:106601076	LOC106601076	HBZ	XP_014048456.1	hemoglobin subunit alpha-4	protein_coding	1.94872e-05	-0.579546	0.342	0.388	0.67258	9.46683e-10	-0.427325	0.21	0.302	3.26738e-05	5.15476e-16	-0.510522	0.395	0.516	1.77911e-11	8.76547e-12	-0.466875	0.295	0.432	3.02532e-07	1.94872e-05	2.0619e-15
gene40844:100195451	rpl7		NP_001133952.1	ribosomal protein L7	protein_coding	0.00110061	-0.454056	0.467	0.447	1	2.4973e-14	-0.43319	0.268	0.39	8.6192e-10	1.37022e-10	-0.382972	0.369	0.469	4.72918e-06	6.99224e-16	-0.402663	0.296	0.469	2.4133e-11	0.00110061	2.7969e-15
gene10948:100194649	LOC100194649	RPL26	NP_001232770.1	ribosomal protein L26	protein_coding	0.10828	-0.398574	0.363	0.343	1	6.99587e-16	-0.577562	0.168	0.287	2.41455e-11	1.37415e-13	-0.484449	0.285	0.409	4.74274e-09	2.09744e-15	-0.422171	0.215	0.378	7.23911e-11	0.10828	2.79835e-15
gene49862:106588387	LOC106588387	RPS18	XP_014032782.1	40S ribosomal protein S18	protein_coding	1.45953e-06	-0.624147	0.372	0.416	0.0503744	2.36285e-14	-0.491785	0.255	0.373	8.15514e-10	4.5012e-10	-0.431297	0.26	0.36	1.55354e-05	8.7522e-16	-0.451663	0.242	0.408	3.02074e-11	1.45953e-06	3.50088e-15
gene14080:100136373	rs11	RPS11	NP_001117010.1	40S ribosomal protein S11	protein_coding	0.000726343	-0.571002	0.235	0.283	1	8.91731e-16	-0.629939	0.122	0.232	3.07772e-11	4.75956e-11	-0.458711	0.203	0.311	1.64271e-06	1.03995e-12	-0.394077	0.164	0.301	3.5893e-08	0.000726343	3.56692e-15
gene52061:100196340	rl22l	RPL22L1	NP_001134841.1	Ribosomal protein L22-like 1	protein_coding	0.00131341	-0.511627	0.273	0.309	1	9.04956e-11	-0.471903	0.185	0.279	3.12336e-06	1.18826e-15	-0.568789	0.201	0.332	4.10118e-11	1.76544e-15	-0.466117	0.175	0.33	6.09325e-11	0.00131341	4.75306e-15
gene24267:106563517	LOC106563517	RPLP2	XP_013984647.1	60S acidic ribosomal protein P2-like	protein_coding	0.00101978	-0.462168	0.328	0.363	1	2.66715e-15	-0.51266	0.212	0.333	9.20541e-11	1.43059e-15	-0.492894	0.244	0.383	4.93755e-11	1.29316e-09	-0.352189	0.258	0.381	4.46321e-05	0.00101978	5.72237e-15
gene6179:106598980	LOC106598980	RPS28	XP_014045490.1	40S ribosomal protein S28	protein_coding	8.04143e-07	-0.590759	0.41	0.451	0.0277542	2.00046e-15	-0.466177	0.264	0.387	6.90439e-11	3.01937e-13	-0.437858	0.295	0.423	1.04211e-08	2.0025e-09	-0.290283	0.344	0.475	6.91145e-05	8.04143e-07	8.00184e-15
gene2940:106570388	LOC106570388	RPL35	XP_013998129.1	60S ribosomal protein L35	protein_coding	0.0092579	-0.48928	0.303	0.318	1	9.76264e-13	-0.470236	0.156	0.262	3.36948e-08	2.27752e-07	-0.344627	0.187	0.272	0.00786065	2.51763e-15	-0.439123	0.163	0.316	8.68936e-11	0.0092579	1.00705e-14
gene3475:100136538	LOC100136538	S100A10	XP_014006874.1	protein S100-A1	protein_coding	0.00114616	-0.485918	0.306	0.338	1	6.06193e-14	-0.495881	0.222	0.337	2.09221e-09	3.00623e-15	-0.506369	0.201	0.335	1.03757e-10	9.59364e-14	-0.397341	0.251	0.407	3.31115e-09	0.00114616	1.20249e-14
gene5678:106596289	LOC106596289	RPS8	XP_014043075.1	40S ribosomal protein S8	protein_coding	0.0119938	-0.478674	0.26	0.284	1	2.21701e-13	-0.42705	0.166	0.28	7.65179e-09	9.92048e-14	-0.501969	0.201	0.328	3.42395e-09	3.11298e-15	-0.454351	0.182	0.336	1.07441e-10	0.0119938	1.24519e-14
gene33020:106571853	LOC106571853	RPL32	XP_014000824.1	60S ribosomal protein L32	protein_coding	1.28941e-06	-0.635595	0.287	0.36	0.0445027	3.34968e-15	-0.553851	0.162	0.279	1.15611e-10	3.05353e-14	-0.495313	0.198	0.328	1.0539e-09	4.8086e-14	-0.442677	0.204	0.351	1.65964e-09	1.28941e-06	1.33987e-14
gene18456:106611504	LOC106611504	RPL36A	XP_014067245.1	60S ribosomal protein L36a-like	protein_coding	7.7581e-05	-0.596547	0.213	0.279	1	1.43914e-05	-0.294007	0.173	0.233	0.496706	8.98555e-09	-0.405259	0.206	0.299	0.000310127	3.84101e-15	-0.475382	0.174	0.325	1.32569e-10	7.7581e-05	1.53641e-14
gene46767:100194561	rpl35	RPL35	NP_001133119.1	ribosomal protein L35	protein_coding	0.0168185	-0.414194	0.399	0.387	1	4.25367e-15	-0.510874	0.203	0.323	1.46811e-10	2.58721e-11	-0.42905	0.259	0.373	8.92948e-07	7.38406e-13	-0.415207	0.252	0.396	2.54854e-08	0.0168185	1.70147e-14
gene2282:106563677	LOC106563677		XP_013984944.1	60S ribosomal protein L17-like	protein_coding	9.89657e-05	-0.551932	0.325	0.364	1	5.69705e-11	-0.409983	0.213	0.315	1.96628e-06	5.65134e-09	-0.361857	0.317	0.41	0.00019505	4.33771e-15	-0.440536	0.256	0.416	1.49712e-10	9.89657e-05	1.73509e-14
gene35292:106574186	ncl	NCL	XP_014005332.1	nucleolin	protein_coding	0.00272368	-0.522339	0.191	0.238	1	1.19637e-09	-0.373349	0.156	0.246	4.12914e-05	4.04768e-10	-0.427705	0.194	0.299	1.39702e-05	6.93815e-15	-0.429626	0.177	0.331	2.39463e-10	0.00272368	2.77526e-14
gene26056:100195527	nop56	NOP56	NP_001134028.1	NOP56 ribonucleoprotein	protein_coding	0.0159919	-0.521602	0.093	0.13	1	7.72574e-08	-0.378913	0.074	0.136	0.00266646	7.23628e-15	-0.563047	0.064	0.174	2.49753e-10	2.35907e-11	-0.422176	0.074	0.176	8.1421e-07	0.0159919	2.89451e-14
gene37112:100195468	ldhb	LDHB	NP_001133969.1	L-lactate dehydrogenase B chain	protein_coding	0.000366368	-0.479187	0.12	0.188	1	1.36837e-14	-0.525686	0.09	0.194	4.72278e-10	5.8463e-13	-0.506266	0.121	0.235	2.01779e-08	1.30716e-07	-0.293988	0.163	0.262	0.00451152	0.000366368	5.47347e-14
gene24624:106563774	LOC106563774	CLDN3	XP_013985100.1	claudin-3-like	protein_coding	0.0671538	-0.532903	0.175	0.196	1	1.55046e-14	-0.633484	0.078	0.176	5.35127e-10	4.17983e-08	-0.422296	0.045	0.109	0.00144263	5.07774e-09	-0.456406	0.041	0.112	0.000175253	0.0671538	6.20185e-14
gene8811:100196288	rs3a	RPS3A	NP_001134789.1	40S ribosomal protein S3a	protein_coding	0.112022	-0.396466	0.158	0.177	1	4.97205e-13	-0.574438	0.077	0.166	1.71605e-08	1.96016e-14	-0.52876	0.172	0.298	6.76529e-10	1.29185e-07	-0.28909	0.148	0.244	0.0044587	0.112022	7.84063e-14
gene1857:106611588	LOC106611588	CST3	XP_014067438.1	cystatin	protein_coding	0.372298	-0.349719	0.156	0.162	1	1.51812e-07	-0.350897	0.09	0.154	0.00523964	2.04877e-14	-0.558317	0.092	0.207	7.07113e-10	1.15363e-09	-0.393263	0.127	0.231	3.98164e-05	0.372298	8.19509e-14
gene11806:106605153	LOC106605153				lncRNA	0.0439313	-0.499797	0.23	0.246	1	7.11825e-12	-0.479165	0.179	0.278	2.45679e-07	2.39791e-12	-0.527861	0.154	0.265	8.27614e-08	2.70645e-14	-0.474302	0.164	0.311	9.34103e-10	0.0439313	1.08258e-13
gene20768:106613741	LOC106613741		XP_014071783.1	cold-inducible RNA-binding protein B-like	protein_coding	0.0621615	-0.392501	0.276	0.288	1	2.39462e-09	-0.393761	0.199	0.288	8.26479e-05	1.51313e-07	-0.327815	0.283	0.372	0.00522241	2.72505e-14	-0.415482	0.226	0.379	9.40524e-10	0.0621615	1.09002e-13
gene31101:106570028	LOC106570028	RPL11	XP_013997394.1	60S ribosomal protein L11	protein_coding	3.32819e-07	-0.602804	0.333	0.4	0.0114869	1.25656e-13	-0.451777	0.238	0.351	4.3369e-09	2.91558e-14	-0.44301	0.28	0.417	1.00628e-09	1.11439e-12	-0.383006	0.268	0.424	3.84621e-08	3.32819e-07	1.16623e-13
gene19443:106612432	LOC106612432		XP_014069019.1	60S ribosomal protein L35a	protein_coding	0.0145716	-0.387596	0.484	0.446	1	2.96927e-14	-0.449451	0.307	0.425	1.02481e-09	8.95934e-13	-0.419611	0.326	0.446	3.09223e-08	3.83661e-11	-0.327104	0.356	0.495	1.32417e-06	0.0145716	1.18771e-13
gene34141:106572990	LOC106572990	RPL10	XP_014003059.1	60S ribosomal protein L10-like	protein_coding	0.000519551	-0.531044	0.216	0.271	1	5.78886e-11	-0.415074	0.143	0.238	1.99797e-06	1.18576e-08	-0.378654	0.186	0.279	0.000409252	3.75913e-14	-0.44865	0.166	0.31	1.29743e-09	0.000519551	1.50365e-13
gene43987:106582829	LOC106582829		XP_014021792.1	parathymosin-like	protein_coding	0.00379578	-0.458781	0.063	0.108	1	3.99675e-14	-0.562903	0.04	0.123	1.37944e-09	7.29043e-12	-0.516695	0.076	0.171	2.51622e-07	2.15608e-13	-0.50843	0.053	0.159	7.4415e-09	0.00379578	1.5987e-13
gene7501:106601073	LOC106601073	HBE1	XP_014048454.1	hemoglobin subunit beta-1-like	protein_coding	0.00213022	-0.500305	0.167	0.219	1	1.03949e-05	-0.333014	0.084	0.135	0.358771	4.32194e-14	-0.55889	0.221	0.343	1.49168e-09	1.11893e-07	-0.329577	0.155	0.249	0.00386187	0.00213022	1.72878e-13
gene43062:100195705	tmsb4x	TMSB10	NP_001134206.2	thymosin beta 4%2C X-linked	protein_coding	1.47266e-06	-0.496283	0.5	0.514	0.0508273	6.1436e-14	-0.438491	0.367	0.469	2.1204e-09	3.60605e-06	-0.254031	0.38	0.458	0.124459	2.56988e-09	-0.30487	0.359	0.482	8.86969e-05	3.60605e-06	2.45744e-13
gene7927:106601555	LOC106601555	RPL27	XP_014049332.1	60S ribosomal protein L27	protein_coding	1.20127e-06	-0.600736	0.325	0.388	0.0414605	7.01905e-14	-0.467026	0.211	0.328	2.42255e-09	1.28149e-09	-0.407433	0.283	0.381	4.42293e-05	5.97784e-10	-0.313221	0.259	0.391	2.06319e-05	1.20127e-06	2.80762e-13
gene14394:100286534	hs90b	HSP90AB1	XP_014060158.1	Heat shock protein HSP 90-beta	protein_coding	0.137081	-0.349815	0.178	0.194	1	1.33441e-13	-0.543903	0.116	0.217	4.60557e-09	3.39978e-10	-0.432031	0.17	0.275	1.1734e-05	7.21959e-14	-0.441839	0.151	0.29	2.49177e-09	0.137081	2.88784e-13
gene19286:100196611	ef1g	EEF1G	NP_001135112.1	Elongation factor 1-gamma	protein_coding	0.975943	-0.265239	0.213	0.194	1	7.69594e-10	-0.417766	0.112	0.196	2.65618e-05	7.37095e-11	-0.431285	0.135	0.24	2.54401e-06	7.50001e-14	-0.451892	0.116	0.247	2.58855e-09	0.975943	3e-13
gene51859:106590257	tm9sf1		XP_014036547.1	transmembrane 9 superfamily member 1	protein_coding	8.98881e-14	0.269674	0.191	0.074	3.1024e-09	4.76058e-12	0.453547	0.131	0.065	1.64307e-07	1.47352e-05	0.294416	0.139	0.091	0.50857	1.59593e-07	0.444743	0.149	0.091	0.0055082	1.47352e-05	3.59552e-13
gene14072:106607336	LOC106607336	TMEM184A	XP_014059679.1	transmembrane protein 184B-like	protein_coding	1.1036e-10	0.256732	0.15	0.059	3.80897e-06	1.41612e-13	0.354904	0.13	0.06	4.8876e-09	6.20658e-12	0.401093	0.121	0.056	2.14214e-07	6.53483e-06	0.378373	0.108	0.064	0.225543	6.53483e-06	5.66448e-13
gene44545:106583574	LOC106583574		XP_014023414.1	60S acidic ribosomal protein P0-like	protein_coding	0.405102	-0.254559	0.538	0.451	1	2.88333e-13	-0.388908	0.339	0.453	9.95153e-09	2.05296e-08	-0.318747	0.443	0.524	0.000708559	2.80074e-11	-0.309384	0.392	0.532	9.66648e-07	0.405102	1.15333e-12
gene19798:106612898	LOC106612898	RPS3	XP_014070022.1	40S ribosomal protein S3	protein_coding	0.00108024	-0.498731	0.238	0.286	1	6.00303e-13	-0.485186	0.153	0.259	2.07189e-08	3.22092e-13	-0.52025	0.157	0.276	1.11167e-08	1.39843e-10	-0.327157	0.164	0.289	4.82653e-06	0.00108024	1.28837e-12
gene32871:100194612	fau	FAU	NP_001133169.1	Finkel-Biskis-Reilly murine sarcoma virus (FBR-MuSV) ubiquitously expressed (fox derived)%3B ribosomal protein S30	protein_coding	0.0349811	-0.431209	0.298	0.306	1	3.98262e-13	-0.515452	0.16	0.264	1.37456e-08	5.65626e-05	-0.303602	0.23	0.292	1	8.5799e-10	-0.332622	0.186	0.306	2.96127e-05	0.0349811	1.59305e-12
gene10524:106603968	LOC106603968	LARP1	XP_014053748.1	la-related protein 1-like	protein_coding	2.8121e-06	-0.663228	0.082	0.17	0.0970568	6.51141e-10	-0.433113	0.072	0.146	2.24735e-05	7.54482e-12	-0.47133	0.098	0.203	2.60402e-07	4.80892e-13	-0.480409	0.1	0.22	1.65975e-08	2.8121e-06	1.92357e-12
gene35992:106574916	LOC106574916	TPT1	XP_014006524.1	translationally-controlled tumor protein homolog	protein_coding	0.0188874	-0.409012	0.355	0.359	1	4.94464e-13	-0.479014	0.225	0.333	1.70659e-08	3.94045e-11	-0.403032	0.312	0.422	1.36001e-06	5.61336e-11	-0.324505	0.285	0.421	1.93739e-06	0.0188874	1.97786e-12
gene45426:106584137	LOC106584137	SERBP1	XP_014024522.1	plasminogen activator inhibitor 1 RNA-binding protein-like	protein_coding	0.399051	-0.268928	0.292	0.278	1	2.67606e-12	-0.509396	0.194	0.296	9.23614e-08	6.77614e-11	-0.411756	0.258	0.367	2.33872e-06	5.55686e-13	-0.397458	0.238	0.387	1.9179e-08	0.399051	2.22274e-12
gene4550:106585868	LOC106585868	MDH1	XP_014028062.1	malate dehydrogenase%2C cytoplasmic-like	protein_coding	0.00108333	-0.531662	0.153	0.208	1	1.03271e-08	-0.430451	0.066	0.132	0.00035643	1.14875e-12	-0.500551	0.087	0.193	3.9648e-08	4.04955e-08	-0.354604	0.095	0.178	0.00139766	0.00108333	4.59501e-12
gene4688:106587764	LOC106587764	KRT14	XP_014031883.1	keratin%2C type I cytoskeletal 13-like	protein_coding	0.388337	-0.370278	0.112	0.12	1	1.36128e-12	-0.639537	0.115	0.213	4.69831e-08	0.000263106	-0.3408	0.087	0.134	1	3.12635e-09	-0.531849	0.111	0.205	0.000107903	0.388337	5.4451e-12
gene4282:106583156	LOC106583156	STK40	XP_014022487.1	serine/threonine-protein kinase 40	protein_coding	1.64684e-12	0.316003	0.169	0.066	5.68392e-08	6.53921e-11	0.393186	0.126	0.064	2.25694e-06	7.84543e-08	0.329005	0.194	0.126	0.00270777	0.000692878	0.306135	0.159	0.119	1	0.000692878	6.58738e-12
gene51818:106590291	LOC106590291	ZCCHC2	XP_014036610.1	zinc finger CCHC domain-containing protein 2-like	protein_coding	2.71315e-12	0.264553	0.18	0.072	9.36415e-08	0.000140328	0.261518	0.104	0.069	1	4.46095e-05	0.268615	0.152	0.103	1	0.104378	0.291625	0.115	0.1	1	0.104378	1.08526e-11
gene33104:106571941	LOC106571941	NACA2	XP_014001006.1	nascent polypeptide-associated complex subunit alpha-like	protein_coding	0.122845	-0.352985	0.26	0.267	1	3.17365e-12	-0.509699	0.151	0.251	1.09535e-07	2.05189e-10	-0.412119	0.179	0.286	7.08188e-06	3.45627e-11	-0.376019	0.16	0.285	1.1929e-06	0.122845	1.26946e-11
gene52549:106593398	LOC106593398				lncRNA	0.00995114	-0.416759	0.142	0.185	1	1.0729e-11	-0.481443	0.147	0.244	3.70299e-07	3.2596e-12	-0.483709	0.15	0.265	1.12502e-07	9.0938e-10	-0.340574	0.136	0.244	3.13863e-05	0.00995114	1.30384e-11
gene8520:106602157	LOC106602157	ATP1A1	XP_014050103.1	sodium/potassium-transporting ATPase subunit alpha-1-like	protein_coding	1.03304e-07	-0.884045	0.284	0.368	0.00356544	3.85538e-12	-0.754224	0.146	0.242	1.33065e-07	6.6873e-06	-0.36966	0.062	0.115	0.230805	3.34951e-09	-0.42501	0.045	0.12	0.000115605	6.6873e-06	1.54215e-11
gene34466:106573332	rps17	RPS17	XP_014003767.1	ribosomal protein S17	protein_coding	0.0026588	-0.505488	0.216	0.261	1	6.13531e-12	-0.467969	0.112	0.208	2.11754e-07	6.59557e-08	-0.381302	0.157	0.243	0.00227639	4.13623e-12	-0.400442	0.138	0.263	1.42758e-07	0.0026588	1.65449e-11
gene24467:106563614	LOC106563614	SLC25A6	XP_013984815.1	ADP/ATP translocase 2-like	protein_coding	0.847033	-0.268023	0.276	0.249	1	1.15229e-08	-0.379291	0.135	0.215	0.0003977	3.93411e-07	-0.327219	0.212	0.297	0.0135782	5.43492e-12	-0.384495	0.186	0.319	1.87581e-07	0.847033	2.17397e-11
gene35051:100136537	LOC100136537	UBA52	XP_014004846.1	ubiquitin-60S ribosomal protein L40	protein_coding	0.00124175	-0.524167	0.268	0.308	1	1.0959e-08	-0.406281	0.16	0.241	0.000378238	6.04709e-12	-0.4585	0.187	0.302	2.08709e-07	6.85585e-08	-0.260004	0.182	0.289	0.00236623	0.00124175	2.41883e-11
gene30993:106570111	LOC106570111		XP_013997598.1	protein S100-A11-like	protein_coding	0.00271365	-0.818583	0.361	0.375	1	7.54364e-05	-0.556526	0.202	0.255	1	6.38755e-12	-0.570432	0.342	0.456	2.2046e-07	2.15656e-10	-0.432644	0.307	0.436	7.44315e-06	0.00271365	2.55502e-11
gene22503:106561671	LOC106561671	SLC25A3	XP_013981322.1	phosphate carrier protein%2C mitochondrial-like	protein_coding	0.120276	-0.376028	0.254	0.262	1	5.82886e-09	-0.347641	0.148	0.233	0.000201177	6.94492e-12	-0.427818	0.231	0.349	2.39697e-07	4.08774e-11	-0.362838	0.222	0.356	1.41084e-06	0.120276	2.77797e-11
gene9822:100194650	LOC100194650	RPL36A	NP_001133206.1	ribosomal protein L36a-2	protein_coding	0.0698194	-0.399079	0.107	0.133	1	7.94358e-05	-0.316918	0.065	0.106	1	7.24928e-07	-0.336966	0.073	0.137	0.0250201	7.44182e-12	-0.444077	0.058	0.154	2.56847e-07	0.0698194	2.97673e-11
gene36044:106574971	LOC106574971	RPL31	XP_014006581.1	60S ribosomal protein L31-like	protein_coding	0.0152001	-0.387334	0.194	0.232	1	8.82427e-12	-0.454888	0.09	0.18	3.04561e-07	1.3077e-05	-0.298544	0.117	0.181	0.451339	1.89901e-07	-0.256984	0.099	0.182	0.00655426	0.0152001	3.52971e-11
gene36068:106574999	LOC106574999	TPT1	XP_014006603.1	translationally-controlled tumor protein homolog	protein_coding	0.532207	-0.309235	0.325	0.296	1	1.00966e-11	-0.481427	0.177	0.274	3.48474e-07	9.73852e-06	-0.334447	0.258	0.327	0.336115	6.03444e-11	-0.348565	0.2	0.33	2.08273e-06	0.532207	4.03863e-11
gene29954:106568976	LOC106568976		XP_013995367.1	gelsolin-like	protein_coding	8.3904e-05	-0.601551	0.085	0.156	1	1.85622e-06	-0.353553	0.07	0.124	0.0640657	1.06629e-11	-0.555462	0.028	0.103	3.68021e-07	4.27116e-07	-0.352306	0.047	0.108	0.0147415	8.3904e-05	4.26518e-11
gene44196:106582975	LOC106582975	RPL22	XP_014022101.1	60S ribosomal protein L22-like	protein_coding	0.00172432	-0.548397	0.169	0.221	1	2.0642e-07	-0.344883	0.129	0.2	0.00712438	2.98368e-07	-0.330794	0.135	0.215	0.0102979	1.5252e-11	-0.413789	0.115	0.23	5.26409e-07	0.00172432	6.10082e-11
	frih-2					0.0936063	-0.427693	0.298	0.291	1	3.17445e-05	-0.308846	0.2	0.257	1	1.72245e-11	-0.44484	0.211	0.323	5.94486e-07	9.31507e-10	-0.301524	0.215	0.342	3.215e-05	0.0936063	6.8898e-11
gene24805:100196272	rl23a	RPL23A	NP_001134773.1	60S ribosomal protein L23a	protein_coding	0.0114557	-0.487188	0.167	0.204	1	2.06814e-11	-0.493973	0.093	0.179	7.13796e-07	0.000187529	-0.256563	0.174	0.232	1	3.7889e-10	-0.391278	0.116	0.222	1.3077e-05	0.0114557	8.27254e-11
gene21427:106560620	LOC106560620	ATP1B1	XP_013979148.1	sodium/potassium-transporting ATPase subunit beta-233-like	protein_coding	0.181567	-0.380333	0.333	0.315	1	1.44863e-06	-0.343512	0.199	0.267	0.0499979	2.10338e-11	-0.451595	0.271	0.387	7.25959e-07	7.12352e-10	-0.315193	0.263	0.398	2.45861e-05	0.181567	8.41351e-11
gene22009:100194640	LOC100194640	IDH2	NP_001133197.1	isocitrate dehydrogenase 2-2 (NADP+)%2C mitochondrial	protein_coding	0.000356483	-0.519164	0.087	0.15	1	6.52919e-06	-0.268171	0.064	0.115	0.225349	2.23126e-11	-0.46055	0.072	0.166	7.70096e-07	2.82597e-07	-0.265324	0.088	0.166	0.00975354	0.000356483	8.92503e-11
gene40582:106579466	LOC106579466	SAT1	XP_014014876.1	diamine acetyltransferase 1-like	protein_coding	6.32281e-06	-0.828126	0.21	0.289	0.218226	0.00516775	-0.341685	0.221	0.251	1	1.64013e-09	-0.518276	0.095	0.179	5.66073e-05	2.77278e-11	-0.481588	0.096	0.203	9.56998e-07	0.00516775	1.10911e-10
gene58944:106592959	LOC106592959	RPL23A	XP_014039786.1	60S ribosomal protein L23a	protein_coding	0.00246368	-0.476504	0.32	0.342	1	2.82113e-11	-0.388533	0.2	0.304	9.73686e-07	9.11664e-08	-0.367761	0.205	0.293	0.00314652	3.14341e-11	-0.394178	0.203	0.33	1.08492e-06	0.00246368	1.12845e-10
gene14198:100196215	ndka	NME2	NP_001134716.1	Nucleoside diphosphate kinase A	protein_coding	0.00388538	-0.458033	0.09	0.14	1	1.5333e-08	-0.353161	0.061	0.126	0.000529205	1.50335e-08	-0.414626	0.115	0.199	0.000518865	3.15639e-11	-0.414884	0.103	0.214	1.0894e-06	0.00388538	1.26256e-10
gene7923:106601557	LOC106601557	RPL3	XP_014049336.1	60S ribosomal protein L3	protein_coding	0.0791344	-0.345257	0.117	0.144	1	5.85713e-10	-0.480084	0.058	0.127	2.02153e-05	7.35479e-09	-0.408009	0.134	0.223	0.000253843	4.83506e-11	-0.377044	0.09	0.196	1.66877e-06	0.0791344	1.93402e-10
gene27993:106566811	LOC106566811	RPL22	XP_013990704.1	60S ribosomal protein L22-like	protein_coding	0.297867	-0.366584	0.336	0.309	1	5.88923e-11	-0.390235	0.198	0.302	2.03261e-06	2.60194e-10	-0.411373	0.218	0.327	8.98033e-06	1.84131e-07	-0.273376	0.229	0.334	0.00635511	0.297867	2.35569e-10
gene18469:106611516	LOC106611516	RPL39	XP_014067273.1	60S ribosomal protein L39-like	protein_coding	0.175623	-0.342863	0.344	0.33	1	6.36263e-11	-0.466034	0.177	0.271	2.196e-06	3.19287e-08	-0.414406	0.24	0.329	0.00110199	1.73351e-09	-0.322695	0.263	0.39	5.98304e-05	0.175623	2.54505e-10
gene33185:106572252	LOC106572252		XP_014001766.1	tyrosine-protein kinase Srms-like	protein_coding	3.87809e-10	0.298273	0.139	0.055	1.33849e-05	3.94322e-10	0.297494	0.13	0.068	1.36096e-05	8.05921e-11	0.365771	0.107	0.049	2.78155e-06	9.0291e-06	0.397204	0.11	0.066	0.31163	9.0291e-06	3.22368e-10
gene10448:106603898	LOC106603898	FOXI1	XP_014053589.1	forkhead box protein I1-ema-like	protein_coding	0.00118676	-0.561588	0.101	0.157	1	8.37422e-11	-0.578384	0.047	0.116	2.89028e-06	3.16595e-10	-0.509668	0.039	0.112	1.0927e-05	4.40108e-10	-0.514761	0.037	0.113	1.51899e-05	0.00118676	3.34969e-10
gene48513:106587214	LOC106587214		XP_014030860.1	pyruvate kinase PKM-like	protein_coding	0.000100226	-0.602664	0.178	0.246	1	7.50859e-07	-0.376253	0.129	0.194	0.0259152	1.03705e-10	-0.44648	0.162	0.265	3.57928e-06	1.27413e-09	-0.369485	0.127	0.233	4.39755e-05	0.000100226	4.14821e-10
gene29821:106568726	LOC106568726	SERBP1	XP_013994788.1	plasminogen activator inhibitor 1 RNA-binding protein-like	protein_coding	0.00354577	-0.450223	0.077	0.124	1	1.05735e-10	-0.474815	0.039	0.105	3.64936e-06	0.000113049	-0.271451	0.063	0.108	1	5.96397e-09	-0.378527	0.041	0.112	0.00020584	0.00354577	4.22942e-10
gene48728:100136564	LOC100136564	FTH1	NP_001117129.1	ferritin heavy subunit	protein_coding	0.222343	-0.324656	0.374	0.346	1	1.39127e-07	-0.363546	0.194	0.272	0.00480183	1.0764e-10	-0.422198	0.306	0.408	3.71507e-06	1.20587e-10	-0.37538	0.253	0.382	4.16193e-06	0.222343	4.30559e-10
gene49628:106588181	LOC106588181	RPS27	XP_014032385.1	40S ribosomal protein S27-like	protein_coding	0.0084652	-0.46473	0.216	0.251	1	4.19279e-07	-0.312302	0.14	0.211	0.014471	1.63852e-07	-0.367429	0.16	0.244	0.00565518	1.2203e-10	-0.393421	0.148	0.265	4.21175e-06	0.0084652	4.88121e-10
gene1118:106605143	LOC106605143	CALM3	XP_014055971.1	calmodulin	protein_coding	0.603202	-0.342853	0.156	0.153	1	2.08102e-06	-0.337857	0.09	0.147	0.0718244	6.84161e-09	-0.40374	0.093	0.176	0.000236131	1.29523e-10	-0.393403	0.092	0.195	4.47035e-06	0.603202	5.18091e-10
gene22157:100286555	rs17	RPS17	NP_001139966.1	40S ribosomal protein S17	protein_coding	0.100031	-0.391821	0.251	0.259	1	7.42932e-07	-0.281531	0.147	0.219	0.0256416	3.99579e-07	-0.341572	0.143	0.22	0.0137911	1.3034e-10	-0.356993	0.141	0.257	4.49856e-06	0.100031	5.21361e-10
gene39894:106578802	LOC106578802		XP_014013440.1	cofilin-2-like	protein_coding	0.549768	-0.299177	0.186	0.183	1	1.54688e-07	-0.36414	0.107	0.175	0.0053389	8.93004e-06	-0.330284	0.139	0.204	0.308212	1.47719e-10	-0.355835	0.142	0.258	5.09838e-06	0.549768	5.90877e-10
gene26594:106565904	LOC106565904	RPL22	XP_013989053.1	60S ribosomal protein L22	protein_coding	0.01702	-0.438238	0.221	0.251	1	2.36087e-08	-0.396919	0.156	0.235	0.000814831	2.17519e-09	-0.41834	0.136	0.231	7.50745e-05	3.00613e-10	-0.374793	0.137	0.249	1.03754e-05	0.01702	1.20245e-09
gene20792:106613766	LOC106613766	EEF2	XP_014071828.1	elongation factor 2-like	protein_coding	0.0652065	-0.406467	0.093	0.119	1	2.75669e-08	-0.406054	0.058	0.119	0.000951445	1.37211e-09	-0.407904	0.101	0.19	4.73569e-05	3.61725e-10	-0.305465	0.107	0.216	1.24846e-05	0.0652065	1.4469e-09
gene51543:106589988	LOC106589988		XP_014035941.1	cofilin-2-like	protein_coding	0.0989246	-0.356604	0.15	0.173	1	5.52711e-10	-0.458704	0.058	0.128	1.90763e-05	0.000147079	-0.269931	0.115	0.168	1	1.13187e-06	-0.254501	0.105	0.184	0.0390653	0.0989246	2.21085e-09
gene2803:100194627	LOC100194627		NP_001133184.1	basic transcription factor 3-1	protein_coding	0.0367292	-0.401271	0.164	0.196	1	5.82782e-10	-0.486547	0.099	0.178	2.01141e-05	2.95515e-06	-0.349527	0.126	0.195	0.101994	3.21695e-08	-0.300168	0.11	0.202	0.0011103	0.0367292	2.33113e-09
gene4891:106589173	LOC106589173	RPS15A	XP_014034386.1	40S ribosomal protein S15a-like	protein_coding	0.000350791	-0.486201	0.331	0.37	1	5.17837e-09	-0.383842	0.228	0.315	0.000178726	6.949e-10	-0.424075	0.192	0.294	2.39838e-05	1.13645e-08	-0.29336	0.222	0.339	0.000392235	0.000350791	2.7796e-09
gene27281:106566230	LOC106566230	RPL29	XP_013989582.1	60S ribosomal protein L29-like	protein_coding	0.0359526	-0.404628	0.221	0.247	1	7.31062e-10	-0.459742	0.111	0.193	2.52319e-05	5.65409e-06	-0.301121	0.114	0.18	0.195145	1.26773e-09	-0.345645	0.141	0.25	4.37545e-05	0.0359526	2.92425e-09
gene48743:106587505	LOC106587505	RPS13	XP_014031422.1	40S ribosomal protein S13-like	protein_coding	0.106553	-0.3763	0.238	0.249	1	1.70442e-09	-0.41995	0.139	0.224	5.88264e-05	2.0351e-06	-0.340305	0.198	0.274	0.0702395	2.02267e-06	-0.270335	0.185	0.274	0.0698105	0.106553	6.81768e-09
gene27817:100286403	LOC100286403	NACA2	XP_013990509.1	nascent polypeptide-associated complex subunit alpha	protein_coding	0.038415	-0.420712	0.216	0.239	1	7.13145e-06	-0.358752	0.137	0.195	0.246135	6.56327e-06	-0.334432	0.167	0.237	0.226525	2.70934e-09	-0.363122	0.134	0.237	9.35103e-05	0.038415	1.08374e-08
gene46268:106585178	LOC106585178	RPL37	XP_014026575.1	60S ribosomal protein L37	protein_coding	0.114881	-0.392893	0.199	0.214	1	2.79095e-09	-0.4622	0.101	0.177	9.6327e-05	7.47755e-06	-0.327644	0.12	0.185	0.25808	9.75945e-09	-0.29719	0.121	0.22	0.000336838	0.114881	1.11638e-08
gene14913:100196089	rs29		NP_001134590.1	40S ribosomal protein S29	protein_coding	0.150016	-0.378836	0.197	0.209	1	2.80555e-09	-0.42751	0.115	0.195	9.68309e-05	4.26093e-06	-0.30437	0.077	0.136	0.147062	9.72221e-08	-0.279474	0.118	0.208	0.00335552	0.150016	1.12222e-08
gene45196:106583952	LOC106583952	RPL36	XP_014024137.1	60S ribosomal protein L36	protein_coding	0.0823987	-0.37544	0.224	0.24	1	2.43286e-08	-0.374682	0.126	0.201	0.000839677	8.91954e-07	-0.387773	0.138	0.21	0.0307849	5.18872e-09	-0.330516	0.144	0.25	0.000179083	0.0823987	2.07549e-08
gene1574:106610188	LOC106610188				lncRNA	0.0421136	-0.443497	0.281	0.29	1	5.67228e-09	-0.422786	0.144	0.224	0.000195773	4.62131e-06	-0.301183	0.193	0.267	0.1595	3.15903e-07	-0.282738	0.196	0.293	0.0109031	0.0421136	2.26891e-08
gene7311:106600808	LOC106600808		XP_014047972.1	zinc finger protein 91-like	protein_coding	0.00297337	-0.512572	0.096	0.145	1	9.85862e-05	-0.329211	0.076	0.117	1	6.51253e-09	-0.451628	0.059	0.132	0.000224774	8.3692e-08	-0.348714	0.068	0.143	0.00288854	0.00297337	2.60501e-08
gene10260:106603708	LOC106603708	RPS3	XP_014053189.1	40S ribosomal protein S3	protein_coding	0.000523804	-0.565368	0.115	0.176	1	7.38928e-08	-0.407059	0.095	0.161	0.00255034	1.04891e-08	-0.404101	0.116	0.202	0.000362021	1.37291e-07	-0.25126	0.121	0.212	0.00473847	0.000523804	4.19564e-08
gene7504:100136584	hbb1	HBE1	NP_001117144.1	beta-globin	protein_coding	8.61021e-05	-0.597649	0.158	0.23	1	3.2198e-07	-0.387209	0.085	0.146	0.0111128	2.54365e-08	-0.432176	0.146	0.232	0.000877915	9.43851e-07	-0.302863	0.134	0.221	0.0325761	8.61021e-05	1.01746e-07
gene7510:101448011	hbb1	HBE1	NP_001265947.1	Hemoglobin subunit beta-1	protein_coding	8.61021e-05	-0.597649	0.158	0.23	1	3.2198e-07	-0.387209	0.085	0.146	0.0111128	2.54365e-08	-0.432176	0.146	0.232	0.000877915	9.43851e-07	-0.302863	0.134	0.221	0.0325761	8.61021e-05	1.01746e-07
gene30686:106569576	LOC106569576	EIF3F	XP_013996544.1	eukaryotic translation initiation factor 3 subunit F-like	protein_coding	0.357374	-0.277881	0.139	0.148	1	9.56087e-06	-0.30248	0.085	0.137	0.329984	7.52833e-08	-0.324949	0.097	0.176	0.00259833	2.65872e-08	-0.337786	0.081	0.163	0.000917631	0.357374	1.06349e-07
gene35898:100195925	ef1b	EEF1B2	NP_001134426.1	Elongation factor 1-beta	protein_coding	0.00335189	-0.482848	0.115	0.165	1	2.65687e-07	-0.39222	0.087	0.149	0.00916993	3.1392e-07	-0.322244	0.09	0.162	0.0108346	8.15556e-08	-0.260525	0.082	0.162	0.00281481	0.00335189	3.26222e-07
gene33687:106572544	LOC106572544		XP_014002270.1	membrane cofactor protein-like	protein_coding	0.287714	-0.379636	0.205	0.206	1	1.35153e-05	-0.31887	0.118	0.173	0.466467	6.40676e-06	-0.32318	0.136	0.204	0.221123	2.47534e-07	-0.295159	0.115	0.199	0.00854337	0.287714	9.90134e-07
gene40063:106578954	LOC106578954		XP_014013740.1	phosphatidylinositol 3%2C4%2C5-trisphosphate 3-phosphatase and dual-specificity protein phosphatase PTEN	protein_coding	0.176967	-0.413815	0.134	0.149	1	0.000301735	-0.300647	0.075	0.113	1	2.88267e-06	-0.345415	0.095	0.16	0.0994923	6.37047e-07	-0.374679	0.082	0.153	0.021987	0.176967	2.54818e-06
gene51729:106590179	LOC106590179	SCRIB	XP_014036355.1	protein scribble homolog	protein_coding	0.00124008	-0.52392	0.098	0.154	1	5.36965e-06	-0.350041	0.066	0.115	0.185328	1.18854e-06	-0.338854	0.092	0.16	0.0410214	1.79497e-05	-0.336401	0.104	0.167	0.619516	0.00124008	4.75416e-06
gene20798:106613772	LOC106613772	TCF3	XP_014071843.1	transcription factor E2-alpha-like	protein_coding	0.740233	-0.27709	0.145	0.129	1	6.91592e-05	-0.346759	0.088	0.133	1	0.000501743	-0.25014	0.111	0.159	1	2.47398e-06	-0.268248	0.099	0.171	0.085387	0.740233	9.89589e-06
gene39583:106578489	LOC106578489	F3	XP_014012819.1	tissue factor-like	protein_coding	0.342203	-0.402729	0.257	0.206	1	1.37403e-05	-0.494473	0.164	0.217	0.474234	2.91079e-06	-0.420015	0.297	0.368	0.100463	7.69273e-06	-0.296111	0.327	0.423	0.265507	0.342203	1.16431e-05
gene388:106577869	LOC106577869	RALGAPA2	XP_014011794.1	ral GTPase-activating protein subunit alpha-2-like	protein_coding	0.661195	-0.380471	0.142	0.139	1	1.39028e-05	-0.352266	0.059	0.104	0.479841	0.000106741	-0.298696	0.061	0.105	1	7.04124e-05	-0.319558	0.063	0.112	1	0.661195	5.561e-05
gene35261:100846967	at1b1	ATP1B1	NP_001239291.1	Sodium/potassium-transporting ATPase subunit beta-1	protein_coding	0.303276	-0.562724	0.189	0.188	1	0.127865	-0.27876	0.135	0.15	1	0.872526	-0.377117	0.269	0.25	1	0.36867	-0.257565	0.242	0.257	1	0.872526	0.421457

## Sheet: Pavement Cells GO
Gene Ontology ID	Term Category	Term Name	Genes Contained Within Group	Group Size	Effective Size	p-value	q-value
GO:0003735	Molecular Function	structural constituent of ribosome	RPS13; RPS12; RPS11; RPL37A; RPS17; RPS16; RPL8; RPS14; RPL6; RPL7; RPL4; RPL5; RPS18; RPL3; RPS15A; RPS7; RPS6; RPS5; RPS10; RPS3; RPS2; RPS8; RPL22L1; RPL7A; RPL29; RPL23A; RPL24; RPL27; RPL26; RPL21; RPL23; RPL22; RPS26; RPL13A; RPLP2; RPS3A; RPL27A; RPL36A; RPS27; RPS24; RPLP0; RPS23; RPS20; RPS21; RPLP1; RPS28; RPL35A; RPL14; RPL15; RPL17; RPL10; RPL11; RPL12; RPL13; RPS4X; RPS27A; RPL18; RP…	165	138	9.44813e-66	4.44062e-64
GO:0044391	Cellular Component	ribosomal subunit	RPS13; RPS12; RPS11; RPL37A; RPS17; RPS16; RPL8; RPS14; RPL6; RPL7; RPL4; RPL5; RPS18; RPL3; RPS15A; RPS7; RPS6; RPS5; RPS10; RPS3; RPS2; RPS8; RPL22L1; RPL7A; RPL29; RPL23A; RPL24; RPL27; RPL26; RPL21; RPL23; RPL22; RPS26; RPL13A; RPLP2; RPS3A; RPL27A; RPL36A; RPS27; RPS24; RPLP0; RPS23; RPS20; RPS21; RPS25; RPLP1; RPS28; RPL35A; RPL14; RPL15; RPL17; RPL10; RPL11; RPL12; RPL13; RPS4X; RPS27A; RP…	195	162	8.68728e-61	9.556e-59
GO:0006413	Biological Process	translational initiation	RPS13; RPS12; RPS11; RPL37A; RPS17; RPS16; RPL23A; RPS14; RPL6; RPL7; RPL4; RPL5; RPS18; RPL3; RPS15A; RPS7; RPS6; RPS5; RPS10; RPS3; RPS2; RPL23; RPS8; RPL7A; RPL29; RPL8; LARP1; RPL24; RPL27; RPL26; RPL21; EIF3F; RPL22; RPS26; RPL13A; RPLP2; RPS3A; RPL27A; RPL36A; RPS27; RPS24; RPLP0; RPS23; RPS20; RPS21; RPS25; RPLP1; RPS28; RPL35A; RPL14; RPL15; RPL17; RPL10; RPL11; RPL12; RPL13; RPS4X; RPS27…	197	174	2.15052e-59	8.32251e-57
GO:0005840	Cellular Component	ribosome	RPS13; RPS12; RPS11; RPL37A; RPS17; RPS16; RPL8; RPS14; RPL6; RPL7; RPL4; RPL5; RPS18; RPL3; RPS15A; RPS7; RPS6; RPS5; RPS10; RPS3; RPS2; RPS8; RPL22L1; RPL7A; RPL29; RPL23A; RPL24; RPL27; RPL26; RPL21; RPL23; RPL22; RPS26; RPL13A; RPLP2; RPS3A; RPL27A; RPL36A; RPS27; RPS24; RPLP0; RPS23; RPS20; RPS21; RPS25; RPLP1; RPS28; RPL35A; RPL14; RPL15; RPL17; RPL10; RPL11; RPL12; RPL13; RPS4X; RPS27A; RP…	235	195	4.33723e-55	2.38548e-53
GO:1903561	Cellular Component	extracellular vesicle	STK10; FAM3C; HBZ; S100A10; RPL22; DLG1; FMNL1; DSC2; HSP90AB1; TMEM59; RPS3A; SLC25A3; IDH2; MYO1B; RPL14; RPL11; RPL12; MAN1A1; PTTG1IP; DBNL; NME2; EEF1G; SLC2A1; ADAM9; UBA52; PLEKHA7; SPINK1; MYO5B; YBX1; ITGB1; RPL37A; SCEL; RPL4; RPL5; ALDH3B1; ATP1A3; RNH1; PTGDS; APOE; SLC9A3; AHNAK; RAB11A; CDC42BPB; B4GALT1; RPL10A; TPT1; GALNT4; EVPL; RHOA; RHOF; F11R; BCAM; PFN1; KRT14; SERBP1; FLNA;…	2164	1449	5.74397e-26	2.10612e-24
GO:0043230	Cellular Component	extracellular organelle	STK10; FAM3C; HBZ; S100A10; RPL22; DLG1; FMNL1; DSC2; HSP90AB1; TMEM59; RPS3A; SLC25A3; IDH2; MYO1B; RPL14; RPL11; RPL12; MAN1A1; PTTG1IP; DBNL; NME2; EEF1G; SLC2A1; ADAM9; UBA52; PLEKHA7; SPINK1; MYO5B; YBX1; ITGB1; RPL37A; SCEL; RPL4; RPL5; ALDH3B1; ATP1A3; RNH1; PTGDS; APOE; SLC9A3; AHNAK; RAB11A; CDC42BPB; B4GALT1; RPL10A; TPT1; GALNT4; EVPL; RHOA; RHOF; F11R; BCAM; PFN1; KRT14; SERBP1; FLNA;…	2166	1450	6.15092e-26	5.41281e-24
GO:0005615	Cellular Component	extracellular space	STK10; FAM3C; HBZ; S100A10; RPL22; DLG1; PRSS33; BTN1A1; FMNL1; DSC2; HSP90AB1; TMEM59; RALGAPA2; ERBB3; SLC25A3; LIPH; MYO1B; RPL14; RPL11; RPL12; CCL20; MAN1A1; PTTG1IP; DBNL; NME2; EEF1G; SLC2A1; ADAM9; UBA52; PLEKHA7; SPINK1; MYO5B; YBX1; ITGB1; RPL37A; SCEL; RPL4; APOC1; ALDH3B1; ST14; RNH1; PTGDS; APOE; SLC9A3; AHNAK; RAB11A; CDC42BPB; B4GALT1; RPS3A; TPT1; HBE1; COL4A1; GALNT4; EVPL; RHOA;…	3347	1909	1.92352e-23	8.46347e-22
GO:1990904	Cellular Component	ribonucleoprotein complex	RPS13; RPS12; RPS11; RPL37A; RPS17; RPS16; RPL8; RPS14; RPL6; CIRBP; RPL4; RPL5; RPS18; RPL3; RPS15A; RPS7; RPS6; RPS5; RPS10; RBMS1; RPS2; RPL23; RPS8; RPL22L1; RPL7A; RPL29; RPL23A; LARP1; RPL24; RPL27; RPL26; RPL21; RPLP2; EIF3F; RPL22; RPS26; RPL13A; RPL7; RPL10A; RPL27A; RPL36A; RPS27; RPS24; RPLP0; RPS23; RPS20; RPS21; RPS25; RPLP1; RPS28; RPL35A; RPL14; RPL15; RPL17; RPL10; RPL35; RPL12; R…	855	694	3.76667e-23	1.10489e-21
GO:0070161	Cellular Component	anchoring junction	RPS13; RPS11; RPL37A; RPS17; RPS16; RPL8; RPS14; RPL6; RPL7; MYO1E; CD59; RPS18; RPL3; RPS7; RPS5; RPS10; RPS3; RPS2; RPL22; RPS8; DLG1; RPL7A; RPS15; CD81; ALCAM; RPL27; MYH9; DSC2; RPL23; PPL; RPL13A; PPP1R12A; MAGI1; RPLP2; B4GALT1; RPS3A; ADAM9; RPL4; ITGB1; RPL5; EZR; RPL31; FMN1; RPLP1; CYBA; RPL12; RPS4X; EVPL; RHOA; RPL18; CXADR; TJP1; RPL38; NME2; ACTN4; RPLP0; RPS19; LMO7; SCRIB; PFN1; …	556	464	1.11572e-22	2.45459e-21
GO:0005912	Cellular Component	adherens junction	RPS13; RPS11; RPL37A; RPS17; RPS16; RPL8; RPS14; RPL6; RPL7; MYO1E; RPL5; RPS18; RPL3; RPS7; RPS5; RPS10; RPS3; RPS2; RPL31; RPS8; DLG1; RPL7A; RPS15; CD81; ALCAM; RPL27; MYH9; DSC2; RPL23; RPL22; RPL13A; PPP1R12A; MAGI1; RPLP2; RPS3A; ADAM9; RPL4; ITGB1; CD59; EZR; FMN1; RPLP1; CYBA; RPL12; RPS4X; RHOA; RPL18; CXADR; TJP1; RPL38; NME2; ACTN4; RPLP0; RPS19; LMO7; SCRIB; PFN1; PLEKHA7; RPL10A; PAR…	540	454	4.23189e-21	1.16377e-19
GO:0030055	Cellular Component	cell-substrate junction	RPS13; RPS11; RPL37A; RPS17; RPS16; RPL8; RPS14; RPL6; RPL7; RPL4; RPL5; RPS18; RPL3; RPS7; RPS5; RPS10; RPS3; RPS2; RPL31; RPS8; RPL7A; RPS15; CD81; ALCAM; RPL27; MYH9; RPL23; RPL22; EPPK1; RPL13A; PPP1R12A; RPLP2; RPS3A; ADAM9; RPLP1; ITGB1; CD59; EZR; CYBA; RPL12; RPS4X; RHOA; RPL18; RPL38; NME2; ACTN4; RPLP0; RPS19; LMO7; PFN1; RPL10A; FLNA; AHNAK	413	363	3.08908e-18	5.43677e-17
GO:0005924	Cellular Component	cell-substrate adherens junction	RPS13; RPS11; RPL37A; RPS17; RPS16; RPL8; RPS14; RPL6; RPL7; RPL4; RPL5; RPS18; RPL3; RPS7; RPS5; RPS10; RPS3; RPS2; RPL31; RPS8; RPL7A; RPS15; CD81; ALCAM; RPL27; MYH9; RPL23; RPL22; RPL13A; PPP1R12A; RPLP2; RPS3A; ADAM9; RPLP1; ITGB1; CD59; EZR; CYBA; RPL12; RPS4X; RHOA; RPL18; RPL38; NME2; ACTN4; RPLP0; RPS19; LMO7; PFN1; RPL10A; FLNA; AHNAK	409	360	1.06745e-17	2.34838e-16
GO:0031982	Cellular Component	vesicle	RPL26; ARFGEF2; STK10; FAM3C; HBZ; S100A10; RPL22; DLG1; CALM3; FMNL1; DSC2; HSP90AB1; GOLGA2; PTP4A2; RPS3A; ERBB2; DIAPH2; SLC25A3; IDH2; MYO1B; RPL14; RPL11; RPL12; TMEM184A; MAN1A1; PTTG1IP; DBNL; NME2; EEF1G; SLC2A1; ADAM9; UBA52; PLEKHA7; SPINK1; HYAL2; STARD3; YBX1; ITGB1; RPL37A; SCEL; RPL4; RPL5; ALDH3B1; ATP1A3; RNH1; PTGDS; HIP1R; APOE; SLC9A3; AHNAK; RAB11A; HLA-DQB1; CDC42BPB; B4GALT…	3851	2566	2.21783e-17	4.06602e-16
GO:0006810	Biological Process	transport	RPL26; RPL35A; ARFGEF2; RPS26; TRIM16; STK10; FAM3C; ESYT2; HBZ; WNK2; S100A10; ESYT3; SLC6A7; DLG1; NACA2; CALM3; SLC39A14; GATA2; WWC1; HSP90AB1; GOLGA2; ARHGAP27; RPS3A; RPLP1; ERBB2; ERBB3; SLC25A3; IDH2; SPNS2; SLC25A6; ATP1B1; RPL14; RPL15; RPL17; RPL10; RPL11; RPL12; RPL13; OSBPL2; SLC25A29; RPL18; PTTG1IP; DBNL; NME2; SLC4A4; CCND1; HYAL2; SLC2A1; ADAM9; CLIC1; MID1IP1; STARD3; PRKCI; RPL…	5116	3382	8.59701e-18	1.66352e-15
GO:0051234	Biological Process	establishment of localization	RPL26; RPL35A; ARFGEF2; RPS26; TRIM16; STK10; FAM3C; ESYT2; HBZ; WNK2; S100A10; ESYT3; SLC6A7; DLG1; NACA2; CALM3; SLC39A14; GATA2; WWC1; HSP90AB1; GOLGA2; ARHGAP27; RPS3A; RPLP1; ERBB2; ERBB3; SLC25A3; IDH2; SPNS2; SLC25A6; ATP1B1; RPL14; RPL15; RPL17; RPL10; RPL11; RPL12; RPL13; OSBPL2; SLC25A29; RPL18; PTTG1IP; DBNL; NME2; SLC4A4; CCND1; HYAL2; SLC2A1; ADAM9; CLIC1; PARD3B; MID1IP1; STARD3; MA…	5233	3469	3.4256e-17	4.93286e-15
GO:0070727	Biological Process	cellular macromolecule localization	EDEM1; S100A10; DLG1; CALM3; HSP90AB1; TMEM59; ERBB2; SLC25A6; ATP1B1; RPL14; RPL15; RPL17; RPL10; RPL11; RPL12; RPL13; RPL18; PTTG1IP; HYAL2; RABGAP1L; UBA52; YBX1; MAL; ITGB1; RPL37A; RPL8; RPL6; RPL7; RPL4; NFKBIA; RPL3; APOE; RAB11A; PIK3R1; RPL10A; GBP1; TP53INP2; F11R; ABCA12; ZDHHC9; AP1G2; VAMP8; RNF128; FLNA; KRT18; CD74; AGPS; RPLP2; RPLP1; RPLP0; RPL35A; RPS15A; RPS7; RPS6; RPS5; TMSB1…	1862	1473	6.39854e-17	8.25411e-15
GO:0033036	Biological Process	macromolecule localization	ARFGEF2; RPS26; TRIM16; EDEM1; ESYT2; APOC1; S100A10; ESYT3; DLG1; NACA2; CALM3; HSP90AB1; GOLGA2; TMEM59; ERBB2; IDH2; SLC25A6; ATP1B1; RPL14; RPL15; RPL17; RPL10; RPL11; RPL12; RPL13; OSBPL2; RPL18; PTTG1IP; HYAL2; SLC2A1; ADAM9; ATP8B1; STARD3; YBX1; MAL; PRKCI; RPL37A; RPL8; RPL6; RPL7; RPL4; NFKBIA; RPL3; RABGAP1L; CHKA; APOE; UBA52; RAB11A; PIK3R1; RPL10A; GBP1; COL1A1; PPARG; TP53INP2; ITP…	3041	2257	3.54524e-16	2.55257e-14
GO:0046907	Biological Process	intracellular transport	EDEM1; CALM3; GATA2; WWC1; GOLGA2; ERBB2; SLC25A6; ATP1B1; RPL14; RPL15; RPL17; RPL10; RPL11; RPL12; RPL13; RPL18; PTTG1IP; HYAL2; RABGAP1L; UBA52; MYO5B; PRKCI; RPL37A; RPL8; RPL6; RPL7; RPL4; RPL5; RPL3; APOE; RAB11A; PIK3R1; RPL10A; ZDHHC9; AP1G2; SORT1; FLNA; NRBP1; CD74; AGPS; RPLP2; RPLP1; RPLP0; RPL35A; RPS15A; RPS7; RPS6; RPS5; RPS3; RPS2; RPS8; SORL1; RPS15; RPL13A; PPP1R12A; RPL27A; RPS…	1834	1413	4.54513e-16	4.39742e-14
GO:0005844	Cellular Component	polysome	RPL36A; RPS26; RPL7A; RPL38; RPL8; RPS21; RPL6; RPL24; RPL39; RPL32; RPS28; RPL31; RPL36; RPL10A; RPL11; LARP1; RPS4X; RPS3; RPL18; EEF2; RPS23	71	64	4.62042e-15	7.26067e-14
GO:0050839	Molecular Function	cell adhesion molecule binding	EFHD2; ITGB1; NOP56; RPL23A; RPL6; MYO1B; CGN; RPS2; EPS8L1; SPTBN2; DLG1; RPL7A; RPL29; PFN1; CD81; RPL24; AHNAK; MYH9; ESYT2; PPL; HSP90AB1; CAST; GOLGA2; RPS26; LARP1; CLIC1; PKN2; RPL14; RPL15; EPS15L1; SLK; EVPL; CALD1; F11R; CXADR; TJP1; DBNL; ACTN4; EEF1G; RPL34; ABI1; EZR; ADAM9; SCRIB; PTPRF; SERBP1; FLNA; PPP1R13L; EEF2; KRT18	493	380	2.34943e-15	2.93679e-13
GO:0051641	Biological Process	cellular localization	RPL26; RPS26; EDEM1; ESYT2; MYO5B; S100A10; ESYT3; DLG1; CALM3; GATA2; WWC1; HSP90AB1; GOLGA2; TMEM59; ERBB2; CLCN3; SLC25A6; ATP1B1; RPL14; RPL15; RPL17; RPL10; RPL11; RPL12; RPL13; RPL18; PTTG1IP; HYAL2; RABGAP1L; UBA52; TMSB10; STARD3; YBX1; MAL; PRKCI; RPL37A; RPL8; RPL6; RPL7; RPL4; RPL5; RPL3; APOE; RAB11A; PIK3R1; RPL10A; GBP1; TP53INP2; ITPR1; F11R; ABCA12; ZDHHC9; AP1G2; CYBA; RNF128; SO…	2871	2198	3.69287e-14	1.77258e-12
GO:0051649	Biological Process	establishment of localization in cell	RPL26; EDEM1; DLG1; CALM3; GATA2; WWC1; RPS26; GOLGA2; ERBB2; CLCN3; SLC25A6; ATP1B1; RPL14; RPL15; RPL17; RPL10; RPL11; RPL12; RPL13; RPL18; PTTG1IP; HYAL2; RABGAP1L; UBA52; STARD3; PRKCI; RPL37A; RPL8; RPL6; RPL7; RPL4; RPL5; RPL3; APOE; RAB11A; PIK3R1; RPL10A; MYO5B; ITPR1; ZDHHC9; AP1G2; CYBA; SORT1; FLNA; NRBP1; CD74; AGPS; RPLP2; RPLP1; RPLP0; RPL35A; RPS15A; RPS7; RPS6; RPS5; RPS10; RPS3; …	2203	1678	2.60115e-14	2.01329e-12
GO:0008104	Biological Process	protein localization	ARFGEF2; RPS26; TRIM16; EDEM1; S100A10; DLG1; NACA2; CALM3; HSP90AB1; GOLGA2; TMEM59; ERBB2; IDH2; SLC25A6; ATP1B1; RPL14; RPL15; RPL17; RPL10; RPL11; RPL12; RPL13; RPL18; PTTG1IP; HYAL2; SLC2A1; ADAM9; UBA52; MYO5B; YBX1; MAL; CPT1A; RPL37A; RPL8; RPL6; RPL7; RPL4; NFKBIA; RPL3; RABGAP1L; APOE; RAB11A; PIK3R1; RPS3A; GBP1; COL1A1; PPARG; TP53INP2; ITPR1; F11R; ABCA12; ZDHHC9; AP1G2; VAMP8; RNF12…	2708	2053	1.17108e-13	6.70342e-12
GO:1901575	Biological Process	organic substance catabolic process	EDEM1; HIPK2; TNRC6C; APOC1; RPS26; RPLP2; LARP1; LIPH; RPL14; RPL15; RPL17; RPL10; RPL11; RPL12; RPL13; USP31; RPL18; PTTG1IP; HYAL2; ADAM9; UBA52; YBX1; TRIM39; RPL37A; RPL8; RPL6; RPL7; RPL4; RPL5; RPL3; RNH1; BNIPL; APOE; USP43; RPL10A; TP53INP2; SH3D19; SDC2; RNF128; FLNA; SAT1; CIRBP; RPLP1; RPLP0; RPL35A; RPS15A; RPS7; RPS6; RPS5; RPS3; RPS2; FBXO8; RPS8; SORL1; HSP90AB1; CYP1B1; RPS15; CD…	2120	1549	1.2302e-13	6.70342e-12
GO:0044248	Biological Process	cellular catabolic process	EDEM1; HIPK2; TNRC6C; APOC1; RPS26; GOLGA2; RPLP2; LARP1; RPL14; RPL15; RPL17; RPL10; RPL11; RPL12; RPL13; USP31; RPL18; PTTG1IP; HYAL2; ADAM9; UBA52; YBX1; TRIM39; RPL37A; RPL8; RPL6; RPL7; RPL4; HBZ; RPL3; RNH1; BNIPL; APOE; USP43; RPL10A; HBE1; TP53INP2; ITPR1; SH3D19; VAMP8; RNF128; SESN1; CIRBP; RPLP1; RPLP0; RPL35A; RPS15A; RPS7; RPS6; RPS5; RPS3; RPS2; FBXO8; RPS8; HSP90AB1; OPTN; CYP1B1; …	2260	1675	1.38572e-13	6.70342e-12
GO:0009056	Biological Process	catabolic process	EDEM1; HIPK2; TNRC6C; APOC1; RPS26; GOLGA2; RPLP2; LARP1; LIPH; RPL14; RPL15; RPL17; RPL10; RPL11; RPL12; RPL13; USP31; RPL18; PTTG1IP; HYAL2; ADAM9; UBA52; YBX1; ITGB1; TRIM39; RPL37A; RPL8; RPL6; RPL7; RPL4; HBZ; RPL3; RNH1; BNIPL; APOE; USP43; RPL10A; HBE1; TP53INP2; ITPR1; SH3D19; SDC2; VAMP8; RNF128; FLNA; SESN1; SAT1; CIRBP; RPLP1; RPLP0; RPL35A; RPS15A; RPS7; RPS6; RPS5; RPS3; RPS2; FBXO8;…	2550	1858	1.40023e-12	5.04084e-11
GO:0048519	Biological Process	negative regulation of biological process	RPL26; RPS26; FAM3C; NQO1; HIPK2; TNRC6C; CSRNP2; APOC1; SKIL; DLG1; CERS2; CALM3; LARP1; GATA2; WWC1; GRK5; THRB; APBB2; HSP90AB1; GOLGA2; RPLP2; ARHGAP28; ERBB2; ERBB3; WNK2; IDH2; RPL14; RPL15; RPL17; RPL10; IFRD1; RPL12; RPL13; RPL18; PTTG1IP; NME2; CNBP; CCND1; HYAL2; PARP14; ATP8B1; MID1IP1; TRIM39; YBX1; ITGB1; STK40; RPL37A; ANO9; RPL8; RPL6; RPL7; RPL4; RPL5; RPL3; TRIM35; RNH1; HIP1R; B…	5219	3531	3.48873e-12	1.50016e-10
GO:0005911	Cellular Component	cell-cell junction	ITGB1; CNKSR1; MYO1E; FRMD4B; KRT8; DLG1; CGN; AHNAK; MYH9; DSC2; PPL; EPPK1; MAGI3; PIK3R1; B4GALT1; CLDN3; CLDN4; CLDN7; PRKCI; TRAF4; MAGI1; PKN2; ATP1B1; CGNL1; EVPL; RHOA; F11R; CXADR; TJP1; ACTN4; CCND1; SLC2A1; CDC42BPB; SCRIB; PLEKHA7; STRN; ATP1A1; FLNA; PARD3B; KRT18	446	329	2.25942e-11	3.31382e-10
GO:0043296	Cellular Component	apical junction complex	DLG1; CXADR; FRMD4B; TJP1; PRKCI; PARD3B; TRAF4; CGN; CCND1; PKN2; EPPK1; PLEKHA7; CGNL1; STRN; MAGI1; MAGI3; RHOA; CLDN3; CLDN4; F11R; CLDN7	142	102	1.00048e-10	1.37566e-09
GO:0044444	Cellular Component	cytoplasmic part	EDEM1; RPL26; ARFGEF2; PPP3R1; TRIM16; STK10; FAM3C; NQO1; AGPS; TNRC6C; ESYT3; APOC1; WNK2; S100A10; RPL22; MYL9; RPL22L1; NACA2; ELOVL7; CERS2; CALM3; RPS26; F11R; FMNL1; DSC2; EIF3F; HSP90AB1; STAP2; GOLGA2; NET1; ARHGAP27; RPLP2; RPS3A; ARHGAP28; RPLP1; RALGAPA2; CDKN2B; LARP1; RPLP0; DIAPH2; CLCN3; IDH2; SLC25A6; NFKBIZ; RPL35A; RPL14; RPL15; RPL17; RPL10; RPL11; RPL12; RPL13; OSBPL2; ATL3; …	9698	6784	7.98649e-10	9.76127e-09
GO:0022613	Biological Process	ribonucleoprotein complex biogenesis	RPS10; RPS17; RPS16; RPL23A; RPS14; RPL6; CIRBP; RPS19; RPL5; RPL3; RPS7; RPS6; RPS5; RPS2; RPS8; RPL7A; RPS15; RPL24; RPL27; RPL26; NOP56; EIF3F; HSP90AB1; RPL13A; RPL7; RPS27; RPS24; RPLP0; RPS23; RPS21; RPS28; RPL35A; RPL14; RPL10; RPL11; RPL12; DDX21; RPL38; RPSA; RPL35; RPL10A	452	388	9.98447e-10	3.86399e-08
GO:0070160	Cellular Component	tight junction	DLG1; CXADR; TJP1; PRKCI; PARD3B; TRAF4; CGN; CCND1; EPPK1; FRMD4B; CGNL1; STRN; MAGI1; MAGI3; CLDN3; CLDN4; F11R; CLDN7	127	94	7.55016e-09	8.30517e-08
GO:0071944	Cellular Component	cell periphery	SLC6A7; PPP3R1; TRIM16; STK10; WNK2; S100A10; ESYT3; DLG1; EPPK1; CALM3; SLC39A14; BTN1A1; WWC1; FMNL1; DSC2; HSP90AB1; STAP2; MAGI3; MAGI1; PTP4A2; GCOM1; RALGAPA2; ERBB2; ERBB3; CDC42BPB; SLC25A3; LIPH; ATP1B1; TJP1; TMEM184A; MUC15; DBNL; NME2; PRRG2; HYAL2; SERBP1; SLC2A1; ADAM9; ATP8B1; PRSS27; MYO5B; MAL; ITGB1; ANO9; SCEL; NFKBIA; FMN1; ALDH3B1; ST14; HIP1R; APOE; SLC9A3; AHNAK; UBA52; RAB…	5729	3051	7.31758e-09	9.19924e-08
GO:0044249	Biological Process	cellular biosynthetic process	RPL26; PPP3R1; TRIM16; FAM3C; NQO1; HIPK2; TNRC6C; CSRNP2; HBZ; FOXI1; DLG1; CERS2; RPS26; GATA2; WWC1; APBB2; THRB; EIF3F; HSP90AB1; GOLGA2; RPLP2; ERBB2; LARP1; ALOXE3; LIPH; RPS27; RPL14; RPL15; RPL17; RPL10; RPL11; RPL12; RPL13; OSBPL2; MUC15; RPL18; MAN1A1; PTMA; NME2; CNBP; CCND1; EEF1G; TCF7L1; SLC2A1; ATP8B1; HYAL2; STARD3; YBX1; HSD17B12; KMT2C; RPL37A; RPL8; RPL6; RPL7; RPL4; RPL5; ALDH…	6026	3912	2.93546e-09	1.03275e-07
GO:0019222	Biological Process	regulation of metabolic process	RPL26; PPP3R1; TRIM16; STK10; FAM3C; NQO1; HIPK2; TNRC6C; CSRNP2; HBZ; FOXI1; SESN1; DLG1; CALM3; LARP1; RPS26; GATA2; WWC1; THRB; APBB2; HSP90AB1; STAP2; GOLGA2; MAGI3; RPLP2; CDKN2B; ERBB3; WNK2; RPS27; ATP1B1; RPL14; RPL15; RPL17; RPL10; RPL11; RPL12; RPL13; RPL36; RPL18; PTTG1IP; DBNL; NME2; CNBP; CCND1; HYAL2; PARP14; TCF7L1; ADAM9; ATP8B1; KMT2C; MID1IP1; YBX1; PRKCI; TRIM39; RPL37A; RPL8; …	6671	4197	5.56867e-09	1.7959e-07
GO:0050789	Biological Process	regulation of biological process	EDEM1; RPL26; ARFGEF2; PPP3R1; TRIM16; STK10; FAM3C; NQO1; HIPK2; TNRC6C; CSRNP2; HBZ; FOXI1; S100A10; SKIL; PRSS33; MYL9; DLG1; EPPK1; SYNE3; CERS2; CALM3; LARP1; RPS26; BTN1A1; WWC1; FMNL1; DSC2; APBB2; HSP90AB1; STAP2; GOLGA2; NET1; ARHGAP27; MAGI1; RPLP2; RPS3A; ARHGAP28; RPLP1; RALGAPA2; CDKN2B; ERBB3; CDC42BPB; RPL36; ALOXE3; IDH2; SPNS2; SLC25A6; RPS27; ATP1B1; RPL14; RPL15; RPL17; RPL10; …	11539	6891	8.75134e-09	2.25798e-07
GO:0009058	Biological Process	biosynthetic process	RPL26; PPP3R1; TRIM16; FAM3C; NQO1; HIPK2; TNRC6C; CSRNP2; HBZ; FOXI1; DLG1; CERS2; RPS26; RPL18; WWC1; APBB2; THRB; EIF3F; HSP90AB1; GOLGA2; RPLP2; ERBB2; LARP1; ALOXE3; LIPH; RPS27; RPL14; RPL15; RPL17; RPL10; RPL11; RPL12; RPL13; OSBPL2; MUC15; GATA2; MAN1A1; PTMA; NME2; CNBP; CCND1; EEF1G; TCF7L1; SLC2A1; ATP8B1; HYAL2; STARD3; YBX1; HSD17B12; KMT2C; RPL37A; RPL8; RPL6; RPL7; RPL4; RPL5; ALDH…	6185	4013	9.40824e-09	2.25798e-07
GO:0016323	Cellular Component	basolateral plasma membrane	MAP4K2; SLC4A4; ST14; EZR; DLG1; CD81; EPPK1; B4GALT1; CLDN4; CLDN7; ERBB2; ERBB3; SLC14A1; ATP1B1; LDLR; CXADR; TJP1; RHCG; SLC2A1; ADAM9; SCRIB; ATP1A1	215	150	2.87508e-08	2.87508e-07
GO:1901576	Biological Process	organic substance biosynthetic process	RPL26; PPP3R1; TRIM16; FAM3C; HIPK2; TNRC6C; CSRNP2; HBZ; FOXI1; DLG1; CERS2; RPS26; GATA2; WWC1; APBB2; THRB; EIF3F; HSP90AB1; GOLGA2; RPLP2; ERBB2; LARP1; ALOXE3; LIPH; RPS27; RPL14; RPL15; RPL17; RPL10; RPL11; RPL12; RPL13; OSBPL2; MUC15; RPL18; MAN1A1; PTMA; NME2; CNBP; CCND1; EEF1G; TCF7L1; SLC2A1; ATP8B1; HYAL2; STARD3; YBX1; HSD17B12; KMT2C; RPL37A; RPL8; RPL6; RPL7; RPL4; RPL5; ALDH3B1; F…	6112	3969	1.11497e-08	3.31919e-07
GO:0043228	Cellular Component	non-membrane-bounded organelle	RPL26; ARFGEF2; GCOM1; TNRC6C; FOXI1; RPL22; MYL9; DLG1; EPPK1; CALM3; EML1; THRB; RPS26; GOLGA2; RPLP2; RPLP1; LARP1; DIAPH2; DAAM1; MYO1B; RPL14; RPL15; RPL17; RPL10; RPL11; RPL12; RPL13; RPL18; CEP350; DBNL; NME2; SLC2A1; UBA52; PLEKHA7; MYO5B; YBX1; RPL37A; RPL8; RPL6; RPL7; RPL4; RPL5; FMN1; RPL3; NFKBIZ; HIP1R; RPL7A; TCF3; YPEL3; AHNAK; RAB11A; CDC42BPB; RPS3A; RPL22L1; TPT1; SLC14A1; GBP1…	4260	2998	4.02514e-08	4.42766e-07
GO:0043232	Cellular Component	intracellular non-membrane-bounded organelle	RPL26; ARFGEF2; GCOM1; TNRC6C; FOXI1; RPL22; MYL9; DLG1; EPPK1; CALM3; EML1; THRB; RPS26; GOLGA2; RPLP2; RPLP1; LARP1; DIAPH2; DAAM1; MYO1B; RPL14; RPL15; RPL17; RPL10; RPL11; RPL12; RPL13; RPL18; CEP350; DBNL; NME2; SLC2A1; UBA52; PLEKHA7; MYO5B; YBX1; RPL37A; RPL8; RPL6; RPL7; RPL4; RPL5; FMN1; RPL3; NFKBIZ; HIP1R; RPL7A; TCF3; YPEL3; AHNAK; RAB11A; CDC42BPB; RPS3A; RPL22L1; TPT1; SLC14A1; GBP1…	4250	2990	5.96981e-08	5.27482e-07
GO:0032279	Cellular Component	asymmetric synapse	RPS13; ARFGEF2; RPL8; RPS14; RPL6; RPL7; RPS19; RPS18; RPS25; RPS3; HIP1R; DLG1; RPL23; RPS27; RPLP0; RPL14; ABR; RPL12; ITPR1; DBNL; RPL38; ABI1; SCRIB; ARHGAP32; RPL10A; STRN; ATP1A1; PDE4B	323	240	6.31206e-08	5.27482e-07
GO:0005737	Cellular Component	cytoplasm	EDEM1; RPL26; ARFGEF2; PPP3R1; TRIM16; STK10; FAM3C; NQO1; RPL11; HIPK2; AGPS; TNRC6C; ESYT3; APOC1; WNK2; S100A10; RPL22; MYL9; RPL22L1; EPPK1; NACA2; ELOVL7; CERS2; CALM3; LARP1; RPS26; RPL18; F11R; FMNL1; DSC2; EIF3F; HSP90AB1; STAP2; GOLGA2; NET1; ARHGAP27; MAGI1; RPLP2; RPS3A; ARHGAP28; RPLP1; CAPN9; CDKN2B; GIMAP7; RPLP0; CDC42BPB; DIAPH2; CLCN3; IDH2; SLC25A6; RPS27; RPL35A; RPL14; RPL15; …	11575	7848	6.7134e-08	5.27482e-07
GO:0014069	Cellular Component	postsynaptic density	RPS13; RPL8; RPS14; RPL6; RPL7; RPS19; RPS18; RPS25; RPS3; HIP1R; DLG1; RPL23; RPS27; RPLP0; RPL14; ABR; RPL12; ITPR1; DBNL; RPL38; ABI1; SCRIB; ARHGAP32; RPL10A; STRN; ATP1A1; PDE4B	319	237	1.78464e-07	1.30874e-06
GO:0005886	Cellular Component	plasma membrane	SLC6A7; PPP3R1; TRIM16; STK10; WNK2; S100A10; ESYT3; DLG1; EPPK1; CALM3; SLC39A14; BTN1A1; WWC1; FMNL1; DSC2; HSP90AB1; STAP2; MAGI3; MAGI1; PTP4A2; GCOM1; RALGAPA2; ERBB2; ERBB3; CDC42BPB; SLC25A3; LIPH; ATP1B1; TJP1; TMEM184A; MUC15; DBNL; PRRG2; HYAL2; SLC2A1; ADAM9; ATP8B1; PRSS27; MAL; ITGB1; ANO9; SCEL; NFKBIA; FMN1; ANXA3; ST14; HIP1R; APOE; SLC9A3; AHNAK; UBA52; RAB11A; HLA-DQB1; PIK3R1; …	5614	2977	1.38981e-07	1.35892e-06
GO:0098984	Cellular Component	neuron to neuron synapse	RPS13; ARFGEF2; RPL8; RPS14; RPL6; RPL7; RPS19; RPS18; RPS25; RPS3; HIP1R; DLG1; RPL23; RPS27; RPLP0; RPL14; ABR; RPL12; ITPR1; DBNL; RPL38; ABI1; SCRIB; ARHGAP32; RPL10A; STRN; ATP1A1; PDE4B	343	252	1.78306e-07	1.5691e-06
GO:0099572	Cellular Component	postsynaptic specialization	RPS13; RPL8; RPS14; RPL6; RPL7; RPS19; RPS18; RPS25; RPS3; HIP1R; DLG1; RPL23; RPS27; RPLP0; RPL14; ABR; RPL12; ITPR1; DBNL; RPL38; ABI1; SCRIB; ARHGAP32; RPL10A; STRN; ATP1A1; PDE4B	343	250	5.26564e-07	4.21251e-06
GO:0019538	Biological Process	protein metabolic process	RPL26; PPP3R1; TRIM16; STK10; EDEM1; HIPK2; TNRC6C; SLK; APOC1; RPL22L1; PRSS33; CALM3; LARP1; RPS26; GATA2; WWC1; GRK5; EIF3F; HSP90AB1; STAP2; GOLGA2; MAGI3; RPLP2; CAPN9; ERBB2; ERBB3; CDC42BPB; RPS12; WNK2; RPS27; RPL14; RPL15; RPL17; RPL10; RPL11; RPL12; RPL13; USP31; MUC15; RPL18; MAN1A1; PTTG1IP; DBNL; NME2; CCND1; EEF1G; PARP14; ADAM9; UBA52; PRSS27; HYAL2; KMT2C; TRIM39; RPL37A; RPL8; RP…	5886	3964	2.86844e-07	7.92918e-06
GO:0097435	Biological Process	supramolecular fiber organization	ITGB1; FMN1; MYO1B; TMSB10; RPS3; WASL; S100A10; KRT8; SPTBN2; HIP1R; DLG1; RAB11A; APOE; CYP1B1; MICAL2; PPARGC1B; RHOF; HSP90AB1; GOLGA2; PIK3R1; CST3; ARHGAP28; MID1IP1; PRKCI; DIAPH2; EPPK1; LDLR; WIPF2; CGNL1; SLK; RHOA; TAOK1; ACTN4; ABI1; EZR; ID1; PFN1; KRT14; COL1A2; ARHGAP35; COL1A1; FLNA	657	504	5.84424e-07	1.50781e-05
GO:0002682	Biological Process	regulation of immune system process	CD74; KARS; PPP3R1; PRKCH; RPS19; CD59; KMT2C; MOSPD2; SPNS2; RPS3; WASL; OXSR1; MUC15; MYL9; DLG1; APOE; CALM3; CD81; BTN1A1; PPARGC1B; HSP90AB1; PTPN22; HLA-DQB1; PIK3R1; CCL20; DUSP1; STK10; DDX21; ERBB2; ACVR2A; NFKBIA; TCF3; GBP1; CD40; NFKBIZ; PPARG; ABR; CYBA; ITGB1; WIPF2; RHOA; RPS27A; GATA2; CXADR; IRF1; NME2; PNP; PARP14; ABI1; LDLR; EZR; SCRIB; UBA52; VAMP8; COL1A2; COL1A1; TNRC6C; PD…	1593	859	2.05444e-06	4.96919e-05
GO:0045177	Cellular Component	apical part of cell	PRKCI; MYO1B; SLC2A1; SPTBN2; HIP1R; DLG1; SLC9A3; ABCB1; CLDN4; ERBB2; ERBB3; PARD3B; ATP1B1; LDLR; CYBA; TJP1; RHCG; HYAL2; EZR; LMO7; ATP8B1; ATP1A1; MYO5B; MAL	378	238	7.55129e-06	5.53761e-05
GO:0098794	Cellular Component	postsynapse	RPS13; ARFGEF2; RPL8; RPS14; RPL6; RPL7; RPS19; RPLP0; RPS25; RPS3; SPTBN2; HIP1R; DLG1; DGKQ; RPL23; RAB11A; PSD2; ITGB1; RPS27; RPS18; RPL14; ABR; RPL12; RHOA; ITPR1; DBNL; RPL38; ABI1; SCRIB; ARHGAP32; RPL10A; STRN; ATP1A1; FLNA; PDE4B	613	440	1.48019e-05	0.000100197
GO:0031424	Biological Process	keratinization	ABCA12; DSC2; PPL; ST14; KRT14; EVPL; KRT8; KRT18	227	28	5.20447e-06	0.000107063
GO:0097159	Molecular Function	organic cyclic compound binding	RPL26; RPL35A; RPS26; TRIM16; STK10; NQO1; HIPK2; TNRC6C; CSRNP2; SLK; HBZ; FOXI1; FAU; RPL22L1; EPPK1; CERS2; LARP1; GATA2; GRK5; THRB; EIF3F; HSP90AB1; MICAL2; MAGI3; MAGI1; RPS3A; ERBB2; ERBB3; CLCN3; IDH2; RPS27; ATP1B1; RPL14; RPL15; RPL17; RPL10; RPL11; RPL12; RPL13; OSBPL2; RPL18; NME2; CNBP; EEF1G; TCF7L1; ATP8B1; STARD3; YBX1; KMT2C; RPL37A; RPL8; RPL6; RPL7; RPL4; RPL5; RPL3; FA2H; ACSB…	6118	3909	5.44201e-06	0.000127887
GO:0016324	Cellular Component	apical plasma membrane	DLG1; ERBB2; PRKCI; PARD3B; ERBB3; RHCG; HYAL2; SLC9A3; ABCB1; SLC2A1; ATP1B1; ATP8B1; CYBA; EZR; ATP1A1; SPTBN2; LMO7; CLDN4; MAL; HIP1R	312	189	2.16161e-05	0.000148611
GO:1901564	Biological Process	organonitrogen compound metabolic process	RPL26; PPP3R1; TRIM16; STK10; EDEM1; NQO1; HIPK2; TNRC6C; SLK; APOC1; RPL22L1; PRSS33; CERS2; CALM3; LARP1; RPS26; GATA2; WWC1; GRK5; EIF3F; HSP90AB1; STAP2; GOLGA2; MAGI3; RPLP2; CAPN9; CDKN2B; ERBB3; CDC42BPB; ALOXE3; IDH2; SPNS2; RPS27; ATP1B1; RPL14; RPL15; RPL17; RPL10; RPL11; RPL12; RPL13; USP31; MUC15; RPL18; MAN1A1; PTTG1IP; DBNL; NME2; CCND1; EEF1G; PARP14; FA2H; ADAM9; UBA52; PRSS27; KM…	6932	4681	6.71907e-06	0.000152958
GO:0098552	Cellular Component	side of membrane	CD74; ITGB1; EEF1A1; GCOM1; CD59; DLG1; ALCAM; RPL27; ESYT2; ESYT3; HLA-DQB1; B4GALT1; RPS26; PTPN22; CLCN3; CD40; RPS28; LDLR; BCAM; RHOA; F3; HYAL2; EZR; ADAM9; BTN1A1; HLA-DQA1	577	289	2.44126e-05	0.00015345
GO:0010876	Biological Process	lipid localization	NFKBIA; SPNS2; APOC1; CHKA; SORL1; APOE; ESYT2; ESYT3; ABCB1; MID1IP1; CPT1A; PPARG; LDLR; VPS4B; OSBPL2; APOLD1; ABCA12; ATP8B1; SLCO2B1; STARD3; ABCC3; PITPNC1; PDZD8	376	229	1.24956e-05	0.000268656
GO:0050878	Biological Process	regulation of body fluid levels	DGKQ; CD59; MYL9; APOE; GRHL1; GRHL3; MYH9; RAB11A; PIK3R1; ABCA12; CLDN4; PRKCH; CLIC1; ALOXE3; COL1A1; CD40; CYBA; HBE1; MYO5B; ITPR1; GATA2; IRF1; F3; CCND1; HYAL2; FA2H; COL1A2; VAMP8; FLNA	502	332	1.45629e-05	0.000296623
GO:0050900	Biological Process	leukocyte migration	CD74; KARS; STK10; MOSPD2; SPNS2; WASL; OXSR1; MYH9; PIK3R1; B4GALT1; CCL20; DUSP1; RPS19; ITGB1; ATP1B1; ABR; RHOA; F11R; CXADR; SDC2; COL1A2; COL1A1; PDE4B; IL17RC	495	250	1.73451e-05	0.000312212
GO:0050891	Biological Process	multicellular organismal water homeostasis	ABCA12; GRHL1; GRHL3; ALOXE3; HYAL2; FA2H; RAB11A; MYO5B; CLDN4	65	42	1.75196e-05	0.000339004
GO:1901363	Molecular Function	heterocyclic compound binding	RPL26; RPL35A; RPS26; TRIM16; STK10; NQO1; HIPK2; TNRC6C; CSRNP2; SLK; HBZ; FOXI1; FAU; RPL22L1; EPPK1; CERS2; LARP1; GATA2; GRK5; THRB; EIF3F; HSP90AB1; MICAL2; MAGI3; MAGI1; RPS3A; ERBB2; ERBB3; CLCN3; IDH2; RPS27; ATP1B1; RPL14; RPL15; RPL17; RPL10; RPL11; RPL12; RPL13; RPL18; NME2; CNBP; EEF1G; TCF7L1; ATP8B1; MYO5B; YBX1; KMT2C; RPL37A; RPL8; RPL6; RPL7; RPL4; RPL5; RPL3; FA2H; ACSBG2; CHKA;…	6031	3862	2.33023e-05	0.00036507
GO:0016327	Cellular Component	apicolateral plasma membrane	KRT8; CXADR; CLDN3; CLDN4; EPPK1	18	13	6.72021e-05	0.000434837
GO:0003676	Molecular Function	nucleic acid binding	NOP56; RPS26; TRIM16; NQO1; TNRC6C; CSRNP2; FOXI1; FAU; RPL22L1; CERS2; GATA2; THRB; EIF3F; HSP90AB1; LARP1; RPL14; RPL15; RPL17; RPL10; RPL11; RPL12; RPL13; RPL18; NME2; CNBP; EEF1G; TCF7L1; YBX1; RPL37A; RPL8; RPL6; RPL7; RPL4; RPL5; RPL3; RPL7A; AHNAK; PPARGC1B; EPPK1; RPS3A; TPT1; TCF3; PPARG; PAX1; PAX9; IRF1; PFN1; SERBP1; FLNA; KRT18; RPS12; CIRBP; RPLP0; RPL35A; RPS15A; RPS7; RPS6; RPS5; …	4120	2505	8.06109e-06	0.000503818
GO:0048870	Biological Process	cell motility	CD74; KARS; MYH9; RPS19; MOSPD2; TMSB10; WASL; OXSR1; NRG4; ADAM9; LMNA; SORL1; EPPK1; APOE; CYP1B1; PTPRF; CD81; WWC1; FMNL1; APBB2; RAB11A; SPARC; PIK3R1; SPINT2; B4GALT1; CCL20; DUSP1; STK10; NET1; ERBB2; ERBB3; ANXA3; CDC42BPB; IDH2; PKN2; CD40; EFNA1; ATP1B1; PPARG; ABR; ITGB1; SLK; CERS2; RHOA; ANKS1A; GATA2; RHOF; F11R; CXADR; F3; PRKCI; ACTN4; HYAL2; SDC2; ID1; SCRIB; PFN1; SPNS2; COL1A2;…	1623	1053	3.89457e-05	0.000560818
GO:0051674	Biological Process	localization of cell	CD74; KARS; MYH9; RPS19; MOSPD2; TMSB10; WASL; OXSR1; NRG4; ADAM9; LMNA; SORL1; EPPK1; APOE; CYP1B1; PTPRF; CD81; WWC1; FMNL1; APBB2; RAB11A; SPARC; PIK3R1; SPINT2; B4GALT1; CCL20; DUSP1; STK10; NET1; ERBB2; ERBB3; ANXA3; CDC42BPB; IDH2; PKN2; CD40; EFNA1; ATP1B1; PPARG; ABR; ITGB1; SLK; CERS2; RHOA; ANKS1A; GATA2; RHOF; F11R; CXADR; F3; PRKCI; ACTN4; HYAL2; SDC2; ID1; SCRIB; PFN1; SPNS2; COL1A2;…	1623	1053	3.89457e-05	0.000560818
GO:0007155	Biological Process	cell adhesion	CD74; HSD17B12; VMP1; STK10; FMN1; PTPN22; PNP; RPS3; S100A10; LMO7; ADAM9; MYL9; DLG1; CYP1B1; ALCAM; MYH9; DSC2; MSLNL; PPP1R12A; PIK3R1; SPINT2; B4GALT1; CLDN3; DUSP1; CLDN7; ERBB2; ERBB3; ANXA3; MAGI1; CLIC1; GBP1; PKN2; EFNA1; ATP1B1; ITGB1; SLK; RHOA; F11R; CXADR; IRF1; BCAM; NFKBIZ; NME2; RPSA; ACTN4; TSTA3; CLDN4; EZR; ID1; SCRIB; PTPRF; PLEKHA7; PARD3B; COL1A1; FLNA; KRT18	1389	891	5.10297e-05	0.000630182
GO:0006955	Biological Process	immune response	CD74; KARS; MAP4K2; PPP3R1; EEF1A1; RPS19; CD59; ALDH3B1; TRIM35; NFKBIZ; MOSPD2; SPNS2; RPS3; WASL; MUC15; DLG1; APOE; CALM3; CD81; ALCAM; HSP90AB1; RPL13A; PTPN22; HLA-DQB1; BTN1A1; PIK3R1; B4GALT1; CST3; FTH1; STK10; DDX21; ITGB1; PRKCH; ANXA3; NFKBIA; OPTN; GBP1; CD40; PPARG; ABR; CYBA; CCL20; RHOA; RPS27A; GATA2; RHOF; CXADR; IRF1; DBNL; NME2; RPL39; TSTA3; PNP; PARP14; ABI1; EZR; SCRIB; LY7…	2260	1107	5.25152e-05	0.000630182
GO:0030029	Biological Process	actin filament-based process	ITGB1; FMNL1; MYO1E; FMN1; MYO1B; TMSB10; WASL; S100A10; KRT8; SPTBN2; HIP1R; DLG1; GRHL3; MYH9; DSC2; PPARGC1B; RHOF; MICAL2; PIK3R1; ARHGAP28; PRKCI; CDC42BPB; DIAPH2; DAAM1; ABR; CGNL1; WIPF2; RHOA; TAOK1; F11R; CXADR; ACTN4; ABI1; EZR; ID1; PFN1; ARHGAP35; ATP1A1; FLNA; PDE4B	728	567	5.82584e-05	0.000645324
GO:0012505	Cellular Component	endomembrane system	EDEM1; ARFGEF2; STK10; FAM3C; GSAP; APOC1; S100A10; DLG1; CERS2; CALM3; GRK5; HSP90AB1; GOLGA2; PTP4A2; SLC35E2B; ERBB2; DIAPH2; CLCN3; RPL10; RPL13; TMEM184A; MUC15; RPL18; MAN1A1; DBNL; NME2; CNBP; EEF1G; FA2H; SLC2A1; CLIC1; PARD3B; HYAL2; STARD3; YBX1; MAL; HSD17B12; ITGB1; RPL6; RPL4; RPL5; ALDH3B1; ATP1A3; GIMAP7; RABGAP1L; PTGDS; ID1; HIP1R; APOE; ATP8B1; RAB11A; HLA-DQB1; UBA52; PIK3R1; B…	4478	3089	0.000112668	0.000660985
GO:0035556	Biological Process	intracellular signal transduction	RPL26; PPP3R1; STK10; HIPK2; DLG1; PRSS33; CALM3; WWC1; APBB2; HSP90AB1; STAP2; MAGI3; ARHGAP28; GCOM1; RALGAPA2; ERBB2; ERBB3; CDC42BPB; WNK2; ATP1B1; F3; CGNL1; RPL11; PTTG1IP; DBNL; NME2; HYAL2; PARP14; ADAM9; UBA52; SPINK1; ITGB1; NFKBIA; TPT1; APOE; RAB11A; PIK3R1; CCL20; STK40; GBP1; STAT4; EPS8L1; RHOA; ITPR1; RHOF; FLNA; NRBP1; PDZD8; CD74; SESN1; RPS7; RPS6; RPS3; OXSR1; FBXO8; MCTP2; SO…	2792	1924	5.0072e-05	0.000922756
GO:0007165	Biological Process	signal transduction	RPL26; PPP3R1; TRIM16; STK10; FAM3C; HIPK2; TNRC6C; SESN1; DLG1; PRSS33; CALM3; BTN1A1; WWC1; GRK5; THRB; APBB2; HSP90AB1; STAP2; ARHGAP27; MAGI1; ARHGAP28; GCOM1; RALGAPA2; ERBB2; ERBB3; CDC42BPB; ALOXE3; DAAM1; ATP1B1; TJP1; CGNL1; RPL11; EDEM1; MUC15; GATA2; PDZD8; PTTG1IP; DBNL; NME2; CCND1; HYAL2; PARP14; TCF7L1; ADAM9; UBA52; NET1; YBX1; MAL; ITGB1; STK40; SCEL; RPL5; NFKBIZ; HIP1R; APOE; P…	6053	3586	9.44417e-05	0.0009714
GO:0044291	Cellular Component	cell-cell contact zone	DLG1; CXADR; AHNAK; DSC2; SLC2A1; ATP1B1; SCRIB; ITGB1; ATP1A1	72	56	0.00018847	0.00115176
GO:0006928	Biological Process	movement of cell or subcellular component	CD74; KARS; MYH9; MYO1E; MYO1B; MOSPD2; TMSB10; WASL; OXSR1; NRG4; ADAM9; LMNA; DLG1; EPPK1; APOE; CYP1B1; RAP1GAP; PTPRF; CD81; ALCAM; WWC1; FMNL1; DSC2; APBB2; SPTBN2; RAB11A; SPARC; PIK3R1; SPINT2; B4GALT1; CCL20; DUSP1; RPS19; NET1; SORL1; ERBB2; ERBB3; ANXA3; CDC42BPB; NFIB; IDH2; PKN2; CD40; EFNA1; ATP1B1; PPARG; ABR; WIPF2; ITGB1; ANKS1A; SLK; CERS2; RHOA; DOK4; GATA2; RHOF; F11R; CXADR; F…	2079	1386	0.00012396	0.00119001
GO:0005515	Molecular Function	protein binding	EDEM1; RPL26; RPL35A; ARFGEF2; PPP3R1; TRIM16; STK10; FAM3C; NQO1; HIPK2; AGPS; TNRC6C; CSRNP2; HBZ; S100A10; SKIL; RPL22; CGNL1; MYL9; DLG1; EPPK1; SYNE3; CERS2; CALM3; LARP1; RPS26; BTN1A1; F11R; FMNL1; DSC2; EIF3F; HSP90AB1; STAP2; GOLGA2; NET1; ARHGAP27; MAGI1; RPLP2; RPS3A; RPLP1; RALGAPA2; CDKN2B; ERBB3; RPLP0; CDC42BPB; DIAPH2; CLCN3; IDH2; SLC25A6; RPS27; ATP1B1; TCF3; RPL15; RPL17; RPL10…	11866	7818	0.000114099	0.00134066
GO:0044459	Cellular Component	plasma membrane part	SLC6A7; GCOM1; S100A10; DLG1; RAB11A; CALM3; SLC39A14; BTN1A1; WWC1; PSD2; ERBB2; ERBB3; SLC25A3; ATP1B1; TJP1; PRRG2; HYAL2; SLC2A1; ADAM9; ATP8B1; PRSS27; MAL; ITGB1; ST14; HIP1R; SLC9A3; AHNAK; EPPK1; HLA-DQB1; B4GALT1; CLDN3; CLDN4; CLDN7; ATP1A1; SLC14A1; EPS15L1; EPS8L1; RHOA; BCAM; LY75; STRN; SLCO2B1; CD74; SLC4A4; RPS3; KRT8; SORL1; CD81; ALCAM; MYH9; TM9SF2; ACVR2A; EFNA1; LDLR; CXADR; …	2876	1651	0.000262541	0.00144398
GO:0098590	Cellular Component	plasma membrane region	ERBB2; MAP4K2; EEF1A1; SLC4A4; ST14; RPS3; EZR; KRT8; SPTBN2; ADAM9; HIP1R; DLG1; EPPK1; SLC9A3; CD81; WWC1; MYH9; ARHGAP32; RAB11A; PSD2; ABCB1; B4GALT1; CLDN3; CLDN4; CLDN7; PRKCI; ERBB3; PARD3B; SLC14A1; PKN2; ATP1B1; LDLR; CYBA; ITGB1; EPS8L1; RHOA; CXADR; TJP1; RHCG; HYAL2; ABI1; SLC2A1; LMO7; SCRIB; ATP8B1; STRN; ATP1A1; MAL	1185	782	0.000318926	0.00165091
GO:0008219	Biological Process	cell death	CD74; ITGB1; PRKCH; RPL26; HIPK2; CARD14; ERBB3; THRB; NFKBIA; TRIM39; TRIM35; NQO1; RPS7; RPS6; ST14; RPS3; CSRNP2; STK40; KRT8; LMNA; HIP1R; SORL1; BCL2L14; APOE; CYP1B1; BCL2L12; GRK5; DSC2; APBB2; PPL; HSP90AB1; CAST; MAGI3; PIK3R1; B4GALT1; FTH1; DUSP1; NET1; PRKCI; CASP6; RPS27A; TRAF4; TPT1; PKN2; SLC25A6; EFNA1; CD40; PPARG; ABR; OPTN; RPL10; SKIL; VPS4B; SLK; EVPL; RHOA; ITPR1; GATA2; TA…	2202	1452	0.000197172	0.00177455
GO:0030036	Biological Process	actin cytoskeleton organization	ITGB1; FMNL1; FMN1; MYO1B; TMSB10; WASL; S100A10; KRT8; SPTBN2; HIP1R; DLG1; GRHL3; MYH9; PPARGC1B; RHOF; MICAL2; PIK3R1; ARHGAP28; PRKCI; CDC42BPB; DIAPH2; DAAM1; ABR; CGNL1; WIPF2; RHOA; TAOK1; F11R; CXADR; ACTN4; ABI1; EZR; ID1; PFN1; ARHGAP35; FLNA	639	504	0.000107814	0.00189654
GO:0012501	Biological Process	programmed cell death	CD74; ITGB1; PRKCH; RPL26; HIPK2; CARD14; ERBB3; THRB; NFKBIA; TRIM39; TRIM35; NQO1; RPS7; RPS6; ST14; RPS3; CSRNP2; STK40; KRT8; LMNA; HIP1R; BNIPL; BCL2L14; APOE; CYP1B1; BCL2L12; GRK5; DSC2; APBB2; PPL; HSP90AB1; CAST; MAGI3; PIK3R1; B4GALT1; DUSP1; NET1; PRKCI; CASP6; RPS27A; TRAF4; TPT1; PKN2; SLC25A6; EFNA1; CD40; PPARG; ABR; RPL10; SKIL; SLK; EVPL; RHOA; ITPR1; GATA2; TAOK1; RPL11; PTTG1IP…	2070	1362	0.000204271	0.00343709
GO:0008289	Molecular Function	lipid binding	MYO1E; MYO1B; APOC1; S100A10; SPTBN2; HIP1R; APOE; CD81; GRK5; ESYT2; ESYT3; PSD2; PTGDS; ZCCHC2; MCTP2; PRKCI; ANXA3; PARD3B; PPARG; OSBPL2; ITPR1; APOLD1; F3; NME2; PFN1; ARHGAP32; ATP1A3; ARHGAP35; ATP1A1; STARD3; MAL; PITPNC1; PDZD8	742	477	0.00037454	0.00352067
GO:0005319	Molecular Function	lipid transporter activity	ABCA12; APOE; ANO9; ABCB1; ATP8B1; SPNS2; SLCO2B1; OSBPL2; STARD3; PITPNC1; ABCC3	149	91	0.000501202	0.00392608
GO:0035748	Cellular Component	myelin sheath abaxonal region	DLG1; ITGB1; SCRIB	6	6	0.000917751	0.00448678
GO:0007154	Biological Process	cell communication	RPL26; PPP3R1; TRIM16; STK10; FAM3C; NQO1; HIPK2; TNRC6C; SESN1; DLG1; PRSS33; CALM3; BTN1A1; WWC1; GRK5; DSC2; APBB2; HSP90AB1; STAP2; ARHGAP27; MAGI1; ARHGAP28; GCOM1; RALGAPA2; CDKN2B; ERBB3; CDC42BPB; ALOXE3; DAAM1; SLC25A6; ATP1B1; TJP1; CGNL1; RPL11; CCL20; MUC15; GATA2; PDZD8; PTTG1IP; DBNL; NME2; CCND1; HYAL2; PARP14; TCF7L1; SLC2A1; ADAM9; UBA52; NET1; YBX1; MAL; PRKCI; STK40; SCEL; EDEM…	6554	3936	0.000551303	0.00466986
GO:0008092	Molecular Function	cytoskeletal protein binding	EML1; MYO1E; FMN1; MYO1B; TMSB10; RPS3; WASL; SPTBN2; HIP1R; DLG1; RAB11A; APOE; CALM3; CGN; MYH9; FMNL1; MICAL2; HSP90AB1; GOLGA2; MAGI1; S100A4; MYL9; ITGB1; DIAPH2; DAAM1; GBP1; EPPK1; PPARG; WIPF2; ARFGEF2; MYO5B; EPS8L1; RHOA; SYNE3; CALD1; TAOK1; CEP350; DBNL; ACTN4; RHCG; ABI1; EZR; PFN1; ATP1A1; FLNA; PDE4B; EEF2	958	728	0.000115178	0.00479908
GO:0001618	Molecular Function	virus receptor activity	ITGB1; CXADR; RPSA; CD81; HYAL2; LDLR; F11R	76	42	0.00077965	0.00523479
GO:0030666	Cellular Component	endocytic vesicle membrane	CD74; ANXA3; APOE; VAMP8; RPS27A; UBA52; LDLR; CYBA; HLA-DQB1; WASL; HLA-DQA1; HIP1R	165	113	0.000922343	0.00533988
GO:0006139	Biological Process	nucleobase-containing compound metabolic process	DGKQ; PPP3R1; TRIM16; HIPK2; TNRC6C; CSRNP2; HBZ; FOXI1; DLG1; RPS26; GATA2; WWC1; THRB; APBB2; HSP90AB1; MICAL2; MAGI3; RPLP2; CDKN2B; LARP1; IDH2; RPS27; ATP1B1; RPL14; RPL15; RPL17; RPL10; RPL11; RPL12; RPL13; RPL18; PTMA; NME2; CNBP; CCND1; HYAL2; TCF7L1; ATP8B1; YBX1; HSD17B12; KMT2C; RPL37A; RPL8; RPL6; RPL7; RPL4; NFKBIA; RPL3; RNH1; ACSBG2; ID1; APOE; AHNAK; UBA52; PPARGC1B; PIK3R1; RPS3A…	5810	3748	0.000348145	0.00539811
GO:0086065	Biological Process	cell communication involved in cardiac conduction	CXADR; CALM3; DSC2; ATP1B1; ATP1A3; ATP1A1; FLNA	56	37	0.000348715	0.00539811
GO:0016459	Cellular Component	myosin complex	CGN; MYO1E; MYH9; MYO1B; CGNL1; MYO5B; MYL9	66	45	0.00119255	0.00550344
GO:0031252	Cellular Component	cell leading edge	ITGB1; EEF1A1; FRMD4B; RPS3; WASL; HIP1R; SLC39A14; WWC1; MYH9; APBB2; PSD2; CDC42BPB; PRKCI; PKN2; SLK; EPS8L1; RHOA; DBNL; NME2; ABI1; EZR; SCRIB; NRBP1	399	312	0.00125078	0.00550344
GO:0019838	Molecular Function	growth factor binding	ERBB2; ACVR2A; ERBB3; HYAL2; RPS19; TRIM16; COL1A2; RPS2; COL4A1; COL1A1; SORT1; CRIM1; DUSP1	138	109	0.000181493	0.00567167
GO:0031226	Cellular Component	intrinsic component of plasma membrane	ITGB1; SLC6A7; ERBB3; CD59; SLC4A4; ST14; BCAM; DLG1; CALM3; SLC39A14; PTPRF; CD81; ALCAM; ESYT2; ESYT3; SLC25A3; PRSS27; TM9SF2; CLDN3; CLDN4; SORL1; ERBB2; ACVR2A; SLC14A1; CLCN3; SLCO2B1; CD40; EFNA1; ATP1B1; LDLR; CYBA; GGT5; GPRC6A; CXADR; F3; PRRG2; MOSPD2; RHCG; HYAL2; SLC22A17; SLC2A1; ADAM9; SCRIB; LY75; ATP8B1; ADRB3; ATP1A3; ATP1A1; BTN1A1; LNPEP; HLA-DQA1; ABCC3	1712	913	0.00103367	0.00568517
GO:0031838	Cellular Component	haptoglobin-hemoglobin complex	HBE1; HBZ	11	2	0.00135828	0.00569182
GO:0051701	Biological Process	interaction with host	CD74; CXADR; RPSA; CD81; VAMP8; SLC25A6; TRIM35; SCRIB; HIPK2; LDLR; ITGB1; VPS4B; HYAL2; F11R	210	134	0.000419492	0.00624397
GO:0071830	Biological Process	triglyceride-rich lipoprotein particle clearance	LDLR; APOE; APOC1	9	5	0.000471792	0.00630937
GO:0009611	Biological Process	response to wounding	DGKQ; PRKCH; CD59; MYL9; APOE; CERS2; GRHL3; MYH9; PPL; EPPK1; SPARC; PIK3R1; B4GALT1; ERBB2; ERBB3; CLIC1; CD40; HBE1; IFRD1; EVPL; RHOA; ITPR1; GATA2; IRF1; F3; SCRIB; PTPRF; COL1A2; ARHGAP35; COL1A1; FLNA	660	444	0.000481687	0.00630937
GO:0034641	Biological Process	cellular nitrogen compound metabolic process	DGKQ; PPP3R1; TRIM16; NQO1; HIPK2; TNRC6C; CSRNP2; HBZ; FOXI1; DLG1; CERS2; RPS26; GATA2; WWC1; APBB2; THRB; EIF3F; HSP90AB1; MICAL2; MAGI3; RPLP2; CDKN2B; LARP1; ALOXE3; IDH2; RPS27; ATP1B1; RPL14; RPL15; RPL17; RPL10; RPL11; RPL12; RPL13; RPL18; PTMA; NME2; CNBP; CCND1; EEF1G; TCF7L1; ATP8B1; KMT2C; RPL36; HYAL2; YBX1; HSD17B12; PRKCI; RPL37A; RPL8; RPL6; RPL7; RPL4; NFKBIA; RPL3; FA2H; SAT1; R…	6494	4241	0.000484672	0.00630937
GO:0002764	Biological Process	immune response-regulating signaling pathway	PPP3R1; RPS27A; NFKBIZ; RPS3; WASL; PTPN22; CALM3; BTN1A1; HSP90AB1; HLA-DQB1; PIK3R1; PRKCH; NFKBIA; GBP1; CD40; CYBA; MUC15; IRF1; ABI1; EZR; UBA52; WIPF2; PDE4B; HLA-DQA1	632	310	0.000493906	0.00630937
GO:0055094	Biological Process	response to lipoprotein particle	CD81; PPARG; LDLR; APOE; ITGB1	26	19	0.000505402	0.00630937
GO:0023023	Molecular Function	MHC protein complex binding	CD74; CD81; HSP90AB1; ATP1B1	20	10	0.000321335	0.00669448
GO:0019215	Molecular Function	intermediate filament binding	EPPK1; EVPL; KRT14; NME2	16	10	0.000321335	0.00669448
GO:0044093	Biological Process	positive regulation of molecular function	CD74; KARS; MAP4K2; PRKCH; RPLP1; RPS27A; HIPK2; RPS3; RPS2; OXSR1; APOC1; S100A10; HIP1R; DLG1; ARHGAP28; APOE; CALM3; GRHL3; CD81; DGKQ; ABCB1; PPARGC1B; HSP90AB1; GOLGA2; ARHGAP27; PPP1R12A; CCL20; TRIM52; STK10; NET1; SORL1; ERBB2; ERBB3; ANXA3; TRAF4; TCF3; WNK2; ADGRF1; CD40; EFNA1; ATP1B1; PPARG; ABR; CYBA; ITGB1; RPL11; ARHGAP32; SLK; DBNL; RHOA; CARD14; TAOK1; F11R; RAP1GAP; F3; PRKCI; A…	1755	1254	0.000652373	0.00748223
GO:0071402	Biological Process	cellular response to lipoprotein particle stimulus	CD81; PPARG; LDLR; APOE; ITGB1	28	20	0.00065364	0.00748223
GO:0040012	Biological Process	regulation of locomotion	CD74; KARS; STK10; TRIM35; MOSPD2; TMSB10; WASL; OXSR1; LMNA; SORL1; EPPK1; APOE; CYP1B1; CD81; RAB11A; SPARC; PIK3R1; SPINT2; CCL20; DUSP1; NRG4; ERBB2; ERBB3; ANXA3; IDH2; PKN2; CD40; EFNA1; PPARG; ABR; VPS4B; SLK; CERS2; RHOA; GATA2; RHOF; F3; ACTN4; HYAL2; ADAM9; PFN1; COL1A1; FLNA	956	701	0.000671447	0.00748223
GO:0007166	Biological Process	cell surface receptor signaling pathway	PPP3R1; HIPK2; TNRC6C; CALM3; BTN1A1; WWC1; GRK5; HSP90AB1; MAGI1; CDKN2B; ERBB3; WNK2; DAAM1; MUC15; GATA2; NME2; CCND1; HYAL2; PARP14; TCF7L1; ADAM9; UBA52; YBX1; MAL; PRKCI; SCEL; NFKBIA; NFKBIZ; HIP1R; APOE; HLA-DQB1; PIK3R1; CCL20; GBP1; PPARG; EPS15L1; RHOA; F11R; IRF1; SDC2; PFN1; STRN; SORT1; FLNA; IL17RC; KRT18; CD74; COL4A1; MYO1E; RPLP0; RPS3; OXSR1; KRT8; STAT4; CGN; CD81; MYH9; CNKSR…	3008	1914	0.000676687	0.00748223
GO:0044260	Biological Process	cellular macromolecule metabolic process	RPL26; ARFGEF2; PPP3R1; TRIM16; STK10; EDEM1; HIPK2; TNRC6C; CSRNP2; SLK; HBZ; FOXI1; RPL22L1; CALM3; LARP1; RPS26; RPL18; WWC1; GRK5; THRB; EIF3F; HSP90AB1; STAP2; GOLGA2; MAGI3; RPLP2; ERBB2; ERBB3; CDC42BPB; WNK2; RPS27; RPL14; RPL15; RPL17; RPL10; RPL11; RPL12; RPL13; USP31; MUC15; GATA2; MAN1A1; PTTG1IP; DBNL; PTMA; NME2; CNBP; CCND1; EEF1G; PARP14; SERBP1; TCF7L1; ADAM9; ATP8B1; TAX1BP1; HY…	8256	5366	0.000703354	0.00756105
GO:0012506	Cellular Component	vesicle membrane	CD74; STK10; CD59; ANXA3; MOSPD2; WASL; AP1S3; HIP1R; APOE; CALM3; DGKQ; RAB11A; SPARC; HLA-DQB1; B4GALT1; MCTP2; ALDH3B1; RPS27A; CLCN3; GBP1; LNPEP; LDLR; CYBA; TMEM184A; RHOA; ITPR1; RHOF; DBNL; VAMP8; AP1G2; UBA52; SORT1; MYO5B; HLA-DQA1	788	537	0.00145569	0.00762505
GO:0001772	Cellular Component	immunological synapse	CD81; ALCAM; MYH9; EZR; DLG1	34	24	0.00158673	0.00793363
GO:1901360	Biological Process	organic cyclic compound metabolic process	DGKQ; PPP3R1; TRIM16; HIPK2; TNRC6C; CSRNP2; HBZ; FOXI1; DLG1; RPS26; GATA2; WWC1; THRB; APBB2; HSP90AB1; MICAL2; MAGI3; RPLP2; ERBB2; LARP1; IDH2; RPS27; ATP1B1; RPL14; RPL15; RPL17; RPL10; RPL11; RPL12; RPL13; OSBPL2; RPL18; PTMA; NME2; CNBP; CCND1; HYAL2; TCF7L1; ATP8B1; STARD3; YBX1; HSD17B12; KMT2C; RPL37A; RPL8; RPL6; RPL7; RPL4; RPL5; RPL3; RPL37; RNH1; ACSBG2; ID1; APOE; AHNAK; UBA52; PPA…	6220	3987	0.000776365	0.00796324
GO:0034330	Biological Process	cell junction organization	DLG1; CXADR; PRKCH; TJP1; PRKCI; GRHL1; ACTN4; PKN2; FMN1; VMP1; KRT14; STRN; SLK; S100A10; FLNA; RHOA; CLDN3; PLEKHA7; F11R	288	228	0.00078192	0.00796324
GO:0005903	Cellular Component	brush border	CLIC1; MYO1E; MYH9; MYO1B; EZR; ACTN4; B4GALT1; SLC9A3	97	61	0.00170135	0.00813689
GO:0098609	Biological Process	cell-cell adhesion	CD74; ITGB1; VMP1; STK10; NFKBIZ; RPS3; MYL9; DLG1; CYP1B1; ALCAM; MYH9; DSC2; PTPN22; PIK3R1; CLDN3; CLDN4; CLDN7; ERBB2; SPINT2; ANXA3; CLIC1; RHOA; CXADR; IRF1; TSTA3; PNP; EZR; ADAM9; SCRIB; PTPRF; PLEKHA7; FLNA; KRT18	819	499	0.000824264	0.00817923
GO:0030048	Biological Process	actin filament-based movement	DLG1; ACTN4; MYO1E; MYH9; DSC2; MYO1B; WASL; ATP1A1; WIPF2; FLNA; PDE4B	132	97	0.000864693	0.0083659
GO:0030952	Biological Process	establishment or maintenance of cytoskeleton polarity	LMNA; RHOA; ARHGAP35; RHOF	16	13	0.00100165	0.00945456
GO:0043209	Cellular Component	myelin sheath	DLG1; ERBB2; PRKCI; CALM3; SCRIB; ITGB1	53	38	0.00246466	0.00985866

## Sheet: Erythrocytes
Gene ID	Locus ID	HGNC ID	Protein ID	Product Name	Gene Biotype	T1_p_val	T1_avg_logFC	T1_pct.1	T1_pct.2	T1_p_val_adj	T2_p_val	T2_avg_logFC	T2_pct.1	T2_pct.2	T2_p_val_adj	T3_p_val	T3_avg_logFC	T3_pct.1	T3_pct.2	T3_p_val_adj	T4_p_val	T4_avg_logFC	T4_pct.1	T4_pct.2	T4_p_val_adj	max_pval	minimump_p_val
gene7498:100136576	LOC100136576	HBE1	NP_001117138.1	beta globin	protein_coding	1.07593e-52	0.671169	0.773	0.608	3.71345e-48	1.16992e-67	0.927873	0.696	0.425	4.03785e-63	7.4644e-156	0.897742	0.959	0.77	2.57626e-151	3.02635e-77	1.13225	0.872	0.617	1.04452e-72	1.07593e-52	2.98576e-155
gene14018:106607375	LOC106607375	HBZ	XP_014059768.1	hemoglobin subunit alpha-4	protein_coding	6.5424e-81	0.76093	0.826	0.616	2.25804e-76	5.87004e-60	0.92323	0.654	0.391	2.02599e-55	8.702e-137	0.903776	0.933	0.678	3.00341e-132	9.89124e-77	1.14585	0.849	0.584	3.41386e-72	5.87004e-60	3.4808e-136
gene14021:106607371	LOC106607371	HBE1	XP_014059764.1	hemoglobin subunit beta-1-like	protein_coding	4.35853e-64	0.723255	0.778	0.555	1.5043e-59	6.49125e-74	1.048	0.604	0.301	2.24039e-69	1.5068e-134	0.908076	0.907	0.66	5.20059e-130	3.34089e-56	1.0029	0.77	0.503	1.15308e-51	3.34089e-56	6.02722e-134
gene14019:106607372	LOC106607372	HBE1	XP_014059766.1	hemoglobin subunit beta-like	protein_coding	3.7748e-62	0.758088	0.731	0.512	1.30283e-57	2.49693e-54	0.965114	0.558	0.305	8.61791e-50	4.21599e-127	0.892452	0.88	0.627	1.45511e-122	3.35621e-63	1.08951	0.764	0.475	1.15836e-58	2.49693e-54	1.6864e-126
gene51773:100195814	rps20	RPS20	XP_014036075.1	ribosomal protein S20	protein_coding	4.93249e-86	0.634691	0.921	0.772	1.7024e-81	2.53995e-112	0.829722	0.921	0.722	8.76639e-108	3.03908e-103	0.703508	0.912	0.75	1.04891e-98	3.48913e-87	0.761344	0.928	0.771	1.20424e-82	4.93249e-86	1.01598e-111
gene8441:100136352	LOC100136352	ACTG1	XP_014050011.1	beta actin	protein_coding	1.24075e-63	0.422665	0.986	0.955	4.28233e-59	3.28712e-101	0.554829	0.984	0.934	1.13452e-96	1.55765e-79	0.437268	0.975	0.947	5.37606e-75	2.99389e-61	0.441462	0.987	0.94	1.03331e-56	2.99389e-61	1.31485e-100
gene7505:106601077	LOC106601077	HBZ	XP_014048457.1	hemoglobin subunit alpha	protein_coding	1.74861e-68	0.75078	0.788	0.575	6.03515e-64	6.05284e-62	0.873303	0.663	0.392	2.08908e-57	7.94397e-95	0.811421	0.831	0.577	2.74178e-90	1.59342e-60	1.00441	0.802	0.517	5.49952e-56	1.59342e-60	3.17759e-94
gene44343:106583218	LOC106583218				lncRNA	2.66496e-65	0.532871	0.924	0.778	9.19784e-61	6.31236e-94	0.768986	0.872	0.667	2.17865e-89	4.21516e-84	0.631028	0.917	0.747	1.45482e-79	1.14879e-82	0.694789	0.953	0.753	3.96493e-78	2.66496e-65	2.52494e-93
gene52206:106590668	LOC106590668	RPL7	XP_014037298.1	60S ribosomal protein L7-like	protein_coding	4.69308e-60	0.626919	0.796	0.609	1.61977e-55	6.22805e-91	0.888017	0.799	0.532	2.14955e-86	1.8889e-62	0.687862	0.765	0.586	6.51934e-58	4.6348e-69	0.790474	0.847	0.589	1.59965e-64	4.69308e-60	2.49122e-90
gene31531:106570403	LOC106570403	RPLP1	XP_013998171.1	60S acidic ribosomal protein P1-like	protein_coding	6.12778e-50	0.580915	0.799	0.658	2.11494e-45	9.34917e-87	0.769088	0.858	0.609	3.22677e-82	1.1744e-73	0.64988	0.853	0.668	4.05334e-69	5.1366e-74	0.70692	0.898	0.688	1.77285e-69	6.12778e-50	3.73967e-86
gene40935:100136385	LOC100136385	CIRBP	NP_001117016.1	hyperosmotic glycine rich protein	protein_coding	1.14292e-59	0.520383	0.872	0.733	3.94469e-55	1.42714e-83	0.687085	0.879	0.673	4.92562e-79	4.53732e-55	0.525503	0.848	0.69	1.56601e-50	7.49111e-57	0.596673	0.904	0.741	2.58548e-52	4.53732e-55	5.70855e-83
gene7503:106601076	LOC106601076	HBZ	XP_014048456.1	hemoglobin subunit alpha-4	protein_coding	3.66331e-47	0.800894	0.575	0.352	1.26435e-42	2.54076e-36	0.810726	0.464	0.257	8.76918e-32	1.9511e-82	0.837037	0.74	0.456	6.73403e-78	2.40597e-51	1.04993	0.672	0.38	8.30395e-47	2.54076e-36	7.80441e-82
gene26448:106565539	LOC106565539				lncRNA	1.78026e-60	0.545627	0.868	0.721	6.14439e-56	4.33982e-81	0.776535	0.82	0.605	1.49785e-76	8.52489e-75	0.64288	0.85	0.652	2.94228e-70	7.31712e-69	0.69552	0.896	0.702	2.52543e-64	1.78026e-60	1.73593e-80
gene43118:106581959	LOC106581959	RPL24	XP_014020018.1	60S ribosomal protein L24	protein_coding	1.77155e-69	0.652704	0.844	0.653	6.11433e-65	1.24515e-74	0.746667	0.809	0.594	4.29752e-70	6.14664e-77	0.657129	0.838	0.647	2.12145e-72	2.47053e-61	0.724883	0.853	0.646	8.5268e-57	2.47053e-61	2.45865e-76
gene26131:106565120	LOC106565120	RPL10A	XP_013987347.1	60S ribosomal protein L10a	protein_coding	7.63393e-56	0.614552	0.782	0.583	2.63478e-51	2.00309e-74	0.796418	0.762	0.523	6.91346e-70	3.68978e-59	0.633647	0.78	0.595	1.27349e-54	2.75939e-57	0.709743	0.836	0.615	9.52377e-53	7.63393e-56	8.01236e-74
gene32149:106571007	LOC106571007	RPS12	XP_013999100.1	40S ribosomal protein S12	protein_coding	1.32994e-49	0.613346	0.764	0.621	4.59014e-45	6.67232e-74	0.778418	0.777	0.557	2.30288e-69	1.38567e-72	0.73548	0.774	0.56	4.78249e-68	4.21802e-58	0.746143	0.819	0.587	1.45581e-53	1.32994e-49	2.66893e-73
gene11124:106604455	LOC106604455	RPL36A	XP_014054562.1	60S ribosomal protein L36a-like	protein_coding	1.02762e-46	0.611073	0.719	0.535	3.54673e-42	4.90073e-73	0.867993	0.71	0.438	1.69144e-68	1.35512e-55	0.703857	0.711	0.488	4.67707e-51	6.07756e-45	0.705396	0.753	0.533	2.09761e-40	6.07756e-45	1.96029e-72
gene2873:100195727	rpl7a	RPL7A	NP_001134228.1	ribosomal protein L7a	protein_coding	2.03873e-55	0.618565	0.781	0.591	7.03649e-51	7.8173e-73	0.810221	0.739	0.482	2.69806e-68	7.8729e-68	0.669439	0.801	0.582	2.71725e-63	8.64414e-47	0.651284	0.8	0.568	2.98344e-42	8.64414e-47	3.12692e-72
gene14020:106607373	LOC106607373	HBZ	XP_014059767.1	hemoglobin subunit alpha-like	protein_coding	2.91855e-34	0.692974	0.535	0.332	1.00731e-29	1.04977e-47	1.00943	0.369	0.148	3.62316e-43	8.36992e-73	0.775699	0.747	0.482	2.88879e-68	6.02569e-49	1.13464	0.598	0.321	2.07971e-44	2.91855e-34	3.34797e-72
gene26255:106565377	LOC106565377	RPLP0	XP_013987896.1	60S acidic ribosomal protein P0	protein_coding	3.16815e-45	0.586959	0.748	0.602	1.09346e-40	1.07804e-71	0.767166	0.777	0.544	3.72076e-67	4.55998e-64	0.625777	0.81	0.628	1.57383e-59	8.53248e-59	0.658519	0.868	0.645	2.9449e-54	3.16815e-45	4.31218e-71
gene20025:106612983	LOC106612983	RPS25	XP_014070233.1	40S ribosomal protein S25-like	protein_coding	1.79325e-53	0.589838	0.809	0.671	6.18921e-49	3.04606e-65	0.691652	0.798	0.582	1.05132e-60	9.72497e-58	0.612601	0.794	0.622	3.35648e-53	1.43252e-71	0.777467	0.868	0.622	4.9442e-67	1.79325e-53	5.73008e-71
gene50704:106589133	LOC106589133		XP_014034311.1	60S ribosomal protein L30	protein_coding	1.02184e-51	0.543526	0.816	0.664	3.52678e-47	7.31497e-69	0.733243	0.778	0.555	2.52469e-64	3.7044e-70	0.62717	0.834	0.623	1.27854e-65	4.2604e-59	0.732065	0.845	0.643	1.47043e-54	1.02184e-51	1.48176e-69
gene43107:106581950	LOC106581950		XP_014019993.1	60S ribosomal protein L8	protein_coding	3.91517e-48	0.580718	0.765	0.609	1.35128e-43	2.26174e-68	0.743159	0.775	0.537	7.80616e-64	4.6958e-70	0.682049	0.796	0.589	1.62071e-65	5.08185e-61	0.732769	0.845	0.605	1.75395e-56	3.91517e-48	1.87832e-69
gene23718:100194725	LOC100194725	RPL7A	XP_013983417.1	60S ribosomal protein L7a	protein_coding	1.77599e-46	0.602665	0.72	0.541	6.12965e-42	6.70656e-48	0.726105	0.675	0.482	2.3147e-43	5.73422e-69	0.685226	0.772	0.543	1.97911e-64	4.5877e-64	0.757867	0.821	0.545	1.5834e-59	1.77599e-46	2.29369e-68
gene30842:100195867	rs8	RPS8	NP_001134368.1	40S ribosomal protein S8	protein_coding	5.29977e-48	0.551155	0.774	0.61	1.82916e-43	1.46829e-66	0.801729	0.741	0.518	5.06766e-62	1.54936e-68	0.67807	0.807	0.617	5.34745e-64	4.51361e-58	0.72159	0.834	0.621	1.55783e-53	5.29977e-48	6.19743e-68
gene28155:106567051	LOC106567051	RPS26	XP_013991359.1	40S ribosomal protein S26-like	protein_coding	1.35252e-55	0.598495	0.812	0.615	4.66808e-51	2.43759e-68	0.768756	0.761	0.533	8.4131e-64	1.64044e-57	0.63601	0.778	0.588	5.6618e-53	2.90886e-63	0.73553	0.853	0.624	1.00396e-58	1.35252e-55	9.75037e-68
gene7509:106601071	LOC106601071	HBZ	XP_014048452.1	hemoglobin subunit alpha-4	protein_coding	6.08612e-43	0.724992	0.597	0.379	2.10056e-38	8.25848e-45	0.883787	0.494	0.259	2.85033e-40	3.43917e-67	0.803236	0.661	0.383	1.187e-62	8.37818e-36	1.00547	0.594	0.366	2.89164e-31	8.37818e-36	1.37567e-66
gene5653:106596048	LOC106596048	RPL37A	XP_014042841.1	putative 60S ribosomal protein L37a	protein_coding	2.12436e-48	0.620824	0.737	0.555	7.33201e-44	2.61116e-64	0.786115	0.72	0.462	9.01217e-60	5.44958e-54	0.691739	0.692	0.479	1.88087e-49	3.59485e-67	0.814507	0.811	0.546	1.24073e-62	2.12436e-48	1.43794e-66
gene3690:106577194	LOC106577194		XP_014010550.1	40S ribosomal protein S9	protein_coding	5.86408e-44	0.594709	0.714	0.533	2.02393e-39	2.41251e-66	0.774519	0.735	0.499	8.32655e-62	1.01851e-59	0.636693	0.775	0.56	3.51527e-55	8.33908e-49	0.669923	0.772	0.514	2.87815e-44	5.86408e-44	9.65006e-66
gene31010:106570097	LOC106570097	RPS27	XP_013997572.1	40S ribosomal protein S27	protein_coding	4.46162e-30	0.536534	0.647	0.494	1.53988e-25	7.30548e-55	0.752644	0.665	0.433	2.52141e-50	1.72186e-34	0.579021	0.648	0.494	5.94284e-30	4.1869e-66	0.834811	0.787	0.501	1.44507e-61	4.46162e-30	1.67476e-65
gene48029:106586796	LOC106586796	RPL8	XP_014029938.1	60S ribosomal protein L8-like	protein_coding	2.10113e-48	0.665116	0.711	0.511	7.25183e-44	5.10404e-66	0.807266	0.709	0.459	1.76161e-61	6.06635e-65	0.669044	0.759	0.53	2.09374e-60	5.30638e-52	0.7038	0.789	0.542	1.83145e-47	2.10113e-48	2.04162e-65
gene27137:106566095	LOC106566095	RPS23	XP_013989417.1	40S ribosomal protein S23	protein_coding	4.70459e-36	0.561881	0.68	0.508	1.62374e-31	7.39618e-58	0.756793	0.709	0.47	2.55272e-53	1.89174e-65	0.745858	0.711	0.481	6.52915e-61	1.82596e-57	0.732207	0.789	0.512	6.30212e-53	4.70459e-36	7.56695e-65
gene38234:106577118	LOC106577118	RPS27A	XP_014010339.1	ubiquitin-40S ribosomal protein S27a	protein_coding	4.00406e-53	0.635468	0.767	0.589	1.38196e-48	7.73965e-64	0.800309	0.723	0.484	2.67126e-59	1.79872e-63	0.669963	0.769	0.541	6.20811e-59	1.91214e-61	0.784248	0.798	0.542	6.59954e-57	4.00406e-53	3.09586e-63
gene40619:106579508	rpl21		XP_014014933.1	ribosomal protein L21	protein_coding	8.59772e-51	0.603861	0.753	0.568	2.96742e-46	4.24019e-63	0.7866	0.73	0.494	1.46346e-58	1.42735e-55	0.646074	0.747	0.549	4.92635e-51	3.83341e-61	0.774711	0.813	0.556	1.32306e-56	8.59772e-51	1.69608e-62
gene45025:106583787	LOC106583787		XP_014023832.1	60S ribosomal protein L29-like	protein_coding	6.91876e-51	0.617741	0.75	0.549	2.38794e-46	6.17037e-51	0.746783	0.652	0.421	2.12964e-46	1.61145e-34	0.558673	0.647	0.477	5.56175e-30	9.96448e-63	0.7931	0.8	0.513	3.43914e-58	1.61145e-34	3.98579e-62
gene11138:100195986	rl39	RPL39	XP_014054500.1	60S ribosomal protein L39	protein_coding	5.5793e-52	0.546867	0.81	0.654	1.92564e-47	1.70527e-52	0.673988	0.735	0.543	5.88556e-48	1.66693e-62	0.646024	0.8	0.603	5.75325e-58	1.06553e-59	0.705825	0.847	0.659	3.67758e-55	5.5793e-52	6.66773e-62
gene29312:106568161	LOC106568161	RPL17	XP_013993718.1	60S ribosomal protein L17	protein_coding	7.54869e-48	0.595325	0.751	0.561	2.60535e-43	2.0415e-61	0.723001	0.731	0.494	7.04603e-57	1.19443e-57	0.617571	0.777	0.588	4.12246e-53	5.77254e-52	0.689919	0.796	0.573	1.99233e-47	7.54869e-48	8.166e-61
gene7501:106601073	LOC106601073	HBE1	XP_014048454.1	hemoglobin subunit beta-1-like	protein_coding	1.03812e-28	0.731684	0.365	0.19	3.58296e-24	3.97979e-14	0.61968	0.215	0.111	1.37359e-09	4.60713e-61	0.838022	0.559	0.285	1.59011e-56	1.94196e-32	0.800792	0.438	0.21	6.7025e-28	3.97979e-14	1.84285e-60
gene31098:100136485	LOC100136485	EEF1A1	XP_013997398.1	elongation factor 1-alpha%2C oocyte form	protein_coding	4.53499e-36	0.522233	0.729	0.571	1.56521e-31	1.21738e-46	0.6939	0.696	0.503	4.20167e-42	1.57744e-60	0.581612	0.826	0.638	5.44439e-56	3.3649e-43	0.573956	0.84	0.634	1.16136e-38	4.53499e-36	6.30978e-60
gene47720:106586486	LOC106586486	RPL31	XP_014029324.1	60S ribosomal protein L31	protein_coding	4.68634e-37	0.582038	0.659	0.477	1.61744e-32	5.89333e-47	0.734191	0.604	0.366	2.03403e-42	1.28775e-42	0.64585	0.632	0.429	4.44455e-38	5.27185e-60	0.835177	0.732	0.436	1.81953e-55	4.68634e-37	2.10874e-59
gene9486:100195753	rs14	RPS14	NP_001134254.1	40S ribosomal protein S14	protein_coding	5.17714e-40	0.554967	0.72	0.558	1.78684e-35	1.23961e-51	0.731503	0.684	0.465	4.2784e-47	2.17209e-59	0.658756	0.761	0.541	7.49675e-55	6.40736e-53	0.722397	0.777	0.553	2.21144e-48	5.17714e-40	8.68835e-59
gene15983:100194607	rpl34		NP_001133164.1	ribosomal protein L34	protein_coding	1.41428e-34	0.561854	0.678	0.512	4.88123e-30	1.033e-49	0.75306	0.652	0.424	3.56531e-45	1.14722e-48	0.698757	0.642	0.422	3.95952e-44	5.92983e-59	0.821375	0.747	0.47	2.04662e-54	1.41428e-34	2.37193e-58
gene21653:100196813	rpl27a	RPL27A	NP_001135307.1	ribosomal protein L27a	protein_coding	6.74067e-59	0.583819	0.82	0.632	2.32647e-54	2.30932e-56	0.724316	0.72	0.522	7.97038e-52	7.2886e-55	0.606351	0.787	0.599	2.51559e-50	3.85658e-53	0.6968	0.813	0.597	1.33106e-48	3.85658e-53	2.69627e-58
gene48070:106586813	LOC106586813	TMSB10	XP_014029967.1	thymosin beta-12	protein_coding	7.94437e-26	0.479663	0.647	0.488	2.74192e-21	5.10061e-39	0.665518	0.602	0.395	1.76043e-34	2.75846e-58	0.696994	0.682	0.435	9.52055e-54	3.22069e-32	0.561232	0.681	0.447	1.11159e-27	7.94437e-26	1.10338e-57
gene22019:106561182	LOC106561182				lncRNA	2.4599e-53	0.568918	0.844	0.658	8.49009e-49	4.4806e-58	0.580395	0.858	0.67	1.54644e-53	3.75607e-24	0.615748	0.365	0.206	1.29637e-19	8.99389e-26	0.668976	0.487	0.281	3.10415e-21	3.75607e-24	1.79224e-57
gene2952:100196361	rpl12	RPL12	XP_013997815.1	ribosomal protein L12	protein_coding	1.91043e-52	0.609798	0.762	0.565	6.59365e-48	1.01788e-46	0.67485	0.689	0.49	3.5131e-42	5.49631e-58	0.629433	0.766	0.557	1.897e-53	2.14213e-50	0.707432	0.798	0.579	7.39336e-46	1.01788e-46	2.19852e-57
gene9231:106602804	LOC106602804	RPS6	XP_014051146.1	40S ribosomal protein S6	protein_coding	3.35104e-40	0.664335	0.608	0.41	1.15658e-35	6.02743e-51	0.817327	0.597	0.349	2.08031e-46	1.91233e-57	0.674408	0.693	0.455	6.6002e-53	1.77436e-37	0.636815	0.689	0.457	6.12404e-33	1.77436e-37	7.6493e-57
gene245:106563035	LOC106563035	RPL13A	XP_013983756.1	60S ribosomal protein L13a	protein_coding	1.78239e-37	0.578398	0.695	0.537	6.15174e-33	5.07828e-57	0.751922	0.697	0.464	1.75272e-52	9.97966e-49	0.616959	0.727	0.53	3.44438e-44	9.84357e-46	0.68741	0.749	0.521	3.39741e-41	1.78239e-37	2.03131e-56
gene7507:106601074	LOC106601074	HBE1	XP_014048455.1	hemoglobin subunit beta-1-like	protein_coding	1.90158e-19	0.517484	0.362	0.211	6.56312e-15	7.3801e-18	0.643277	0.175	0.073	2.54717e-13	6.97608e-57	0.785944	0.584	0.321	2.40772e-52	3.54321e-21	0.893383	0.357	0.186	1.2229e-16	7.3801e-18	2.79043e-56
gene23002:100196262	rl13		XP_013982107.1	60S ribosomal protein L13	protein_coding	4.8241e-39	0.618213	0.655	0.479	1.66499e-34	8.42807e-54	0.764437	0.655	0.427	2.90886e-49	3.04299e-46	0.619023	0.704	0.499	1.05026e-41	1.64817e-56	0.749807	0.757	0.488	5.68849e-52	4.8241e-39	6.59267e-56
gene13928:100195636	rl23	RPL23	NP_001134137.1	60S ribosomal protein L23	protein_coding	4.93763e-53	0.627846	0.75	0.579	1.70417e-48	1.76266e-56	0.745062	0.694	0.455	6.08365e-52	2.98225e-53	0.665946	0.731	0.528	1.02929e-48	1.93571e-50	0.746434	0.764	0.545	6.68091e-46	1.93571e-50	7.05065e-56
gene12396:106605749	rpl18	RPL18	XP_014057129.1	ribosomal protein L18	protein_coding	3.09629e-46	0.582113	0.76	0.572	1.06865e-41	2.21912e-56	0.755365	0.704	0.462	7.65908e-52	1.7614e-44	0.645315	0.674	0.474	6.07929e-40	1.49726e-50	0.728983	0.76	0.512	5.16765e-46	1.7614e-44	8.87649e-56
gene48727:106587490	LOC106587490	RPLP2	XP_014031399.1	60S acidic ribosomal protein P2-like	protein_coding	1.79576e-39	0.587474	0.712	0.546	6.1979e-35	2.66597e-56	0.813028	0.673	0.439	9.20133e-52	2.65993e-41	0.582379	0.683	0.502	9.18048e-37	3.05447e-56	0.758017	0.783	0.521	1.05422e-51	1.79576e-39	1.06639e-55
gene48551:106587182	LOC106587182	RPL13	XP_014030746.1	60S ribosomal protein L13-like	protein_coding	1.79406e-53	0.619288	0.737	0.533	6.19201e-49	1.98142e-43	0.677973	0.649	0.457	6.83869e-39	2.44814e-50	0.647492	0.707	0.523	8.4495e-46	2.69999e-56	0.735206	0.798	0.545	9.31875e-52	1.98142e-43	1.08e-55
gene28740:100194521	hspa8	HSPA8	NP_001133079.1	heat shock protein 8	protein_coding	1.63422e-51	0.556342	0.816	0.657	5.64033e-47	4.32553e-56	0.636697	0.796	0.633	1.49291e-51	1.02557e-45	0.539119	0.818	0.695	3.53964e-41	4.90911e-44	0.534507	0.862	0.693	1.69433e-39	4.90911e-44	1.73021e-55
gene25647:106564935	LOC106564935				lncRNA	6.33229e-28	-1.3776	0.107	0.309	2.18553e-23	4.34356e-56	-1.60636	0.107	0.438	1.49914e-51	9.57804e-27	-1.0438	0.089	0.279	3.30576e-22	4.23523e-27	-1.36586	0.1	0.333	1.46175e-22	9.57804e-27	1.73743e-55
gene42339:106581113	LOC106581113	RPS25	XP_014018341.1	40S ribosomal protein S25-like	protein_coding	1.93754e-37	0.581357	0.663	0.486	6.68723e-33	4.39084e-56	0.81313	0.66	0.425	1.51546e-51	2.86486e-54	0.663717	0.686	0.444	9.88777e-50	6.48918e-36	0.634273	0.706	0.471	2.23968e-31	6.48918e-36	1.75634e-55
gene46103:100196761	rl4a	RPL4	NP_001135255.1	60S ribosomal protein L4-A	protein_coding	8.90334e-25	0.525433	0.566	0.42	3.0729e-20	2.92448e-42	0.795357	0.566	0.36	1.00935e-37	4.9052e-56	0.716861	0.682	0.458	1.69298e-51	1.14879e-37	0.699463	0.687	0.468	3.96495e-33	8.90334e-25	1.96208e-55
gene32831:100136567	rps7	RPS7	XP_014000392.1	40S ribosomal protein S7	protein_coding	1.73315e-34	0.572801	0.652	0.463	5.98178e-30	6.18237e-46	0.76704	0.605	0.379	2.13378e-41	8.92905e-41	0.603476	0.663	0.474	3.08177e-36	5.55781e-56	0.783591	0.749	0.466	1.91822e-51	1.73315e-34	2.22313e-55
gene1973:100194608	rpl28	RPL28	NP_001133165.1	ribosomal protein L28	protein_coding	3.0353e-39	0.553566	0.709	0.528	1.0476e-34	8.05204e-50	0.713095	0.657	0.436	2.77908e-45	8.27555e-40	0.586487	0.642	0.44	2.85622e-35	7.89325e-56	0.77141	0.747	0.454	2.72428e-51	3.0353e-39	3.1573e-55
gene7502:106601078	LOC106601078	HBZ	XP_014048458.1	hemoglobin subunit alpha-like	protein_coding	9.30843e-17	0.575507	0.297	0.169	3.21271e-12	1.05336e-22	0.755254	0.248	0.111	3.63556e-18	9.5131e-56	0.802175	0.596	0.342	3.28335e-51	2.34054e-31	0.828642	0.428	0.205	8.07815e-27	9.30843e-17	3.80524e-55
gene18949:106611931	LOC106611931		XP_014068079.1	uncharacterized LOC106611931	protein_coding	7.55335e-17	-1.47846	0.086	0.217	2.60696e-12	6.10335e-54	-2.19835	0.112	0.414	2.10651e-49	6.09618e-34	-1.67487	0.232	0.423	2.10404e-29	1.3497e-32	-1.82938	0.232	0.468	4.65836e-28	7.55335e-17	2.44134e-53
gene49663:106588211	rps5	RPS5	XP_014032457.1	ribosomal protein S5	protein_coding	6.36031e-46	0.624303	0.723	0.544	2.1952e-41	2.66839e-53	0.76254	0.68	0.453	9.20968e-49	1.66722e-40	0.547756	0.709	0.528	5.75423e-36	7.24792e-37	0.597644	0.732	0.534	2.50155e-32	7.24792e-37	1.06736e-52
gene73980:100196135	rs26	RPS26	NP_001134636.1	40S ribosomal protein S26	protein_coding	3.45624e-35	0.583924	0.681	0.503	1.19289e-30	4.83667e-53	0.758231	0.662	0.425	1.66933e-48	7.33679e-38	0.586776	0.636	0.441	2.53222e-33	7.89627e-41	0.684955	0.717	0.493	2.72532e-36	3.45624e-35	1.93467e-52
gene1397:106608423	LOC106608423		XP_014061833.1	40S ribosomal protein S24	protein_coding	5.26823e-24	0.533233	0.56	0.401	1.81828e-19	9.34191e-35	0.728911	0.532	0.335	3.22427e-30	4.86688e-36	0.634415	0.584	0.401	1.67975e-31	5.77632e-52	0.78566	0.677	0.383	1.99364e-47	5.26823e-24	2.31053e-51
gene24592:100194652	LOC100194652	RPS14	NP_001133208.1	ribosomal protein S14-2	protein_coding	3.68171e-48	0.592329	0.743	0.533	1.2707e-43	1.00942e-51	0.735805	0.683	0.463	3.48393e-47	1.35535e-42	0.600701	0.695	0.511	4.67784e-38	2.35642e-46	0.686753	0.766	0.528	8.13295e-42	1.35535e-42	4.0377e-51
gene19165:106612153	LOC106612153	RPL26	XP_014068554.1	60S ribosomal protein L26	protein_coding	6.59993e-30	0.514358	0.628	0.461	2.2779e-25	1.50601e-40	0.731253	0.57	0.364	5.19784e-36	1.80862e-51	0.665796	0.699	0.493	6.24225e-47	8.08103e-46	0.720874	0.7	0.464	2.78909e-41	6.59993e-30	7.23446e-51
gene31783:106570647	LOC106570647	RPL14	XP_013998593.1	60S ribosomal protein L14-like	protein_coding	2.60484e-35	0.580276	0.67	0.513	8.99036e-31	1.64362e-49	0.762895	0.647	0.43	5.6728e-45	3.39656e-50	0.631038	0.705	0.499	1.17229e-45	3.18489e-51	0.751034	0.747	0.514	1.09923e-46	2.60484e-35	1.27396e-50
gene14951:106608110	LOC106608110	RPS7	XP_014061302.1	40S ribosomal protein S7	protein_coding	2.90729e-28	0.560267	0.613	0.454	1.00342e-23	4.06601e-51	0.788418	0.625	0.401	1.40334e-46	6.34451e-38	0.607331	0.65	0.473	2.18975e-33	6.91888e-50	0.726138	0.728	0.461	2.38798e-45	2.90729e-28	1.6264e-50
gene34608:106573482	LOC106573482				lncRNA	6.45516e-41	0.309459	0.95	0.852	2.22793e-36	9.93272e-41	0.33044	0.963	0.935	3.42818e-36	8.84734e-51	0.509876	0.799	0.624	3.05357e-46	8.3404e-37	0.454771	0.855	0.685	2.87861e-32	8.3404e-37	3.53894e-50
gene46420:100196668	rpl6		NP_001135169.1	ribosomal protein L6	protein_coding	3.74593e-28	0.606124	0.56	0.402	1.29287e-23	1.80227e-43	0.762102	0.573	0.346	6.22034e-39	1.51689e-42	0.6806	0.596	0.383	5.23541e-38	6.98235e-50	0.786184	0.698	0.41	2.40989e-45	3.74593e-28	2.79294e-49
gene43859:100194653	rs23	RPS23	NP_001133209.1	ribosomal protein S23-1	protein_coding	6.10005e-46	0.612548	0.715	0.517	2.10537e-41	8.47306e-50	0.730725	0.667	0.44	2.92439e-45	4.24815e-46	0.635012	0.685	0.481	1.4662e-41	5.68556e-47	0.695471	0.743	0.503	1.96232e-42	6.10005e-46	3.38923e-49
gene3728:100196277	rs19	RPS19	NP_001134778.1	40S ribosomal protein S19	protein_coding	2.18283e-48	0.6477	0.675	0.449	7.53382e-44	1.20068e-47	0.743933	0.613	0.391	4.14402e-43	1.21097e-49	0.641505	0.68	0.479	4.17955e-45	2.76716e-37	0.646696	0.702	0.471	9.55058e-33	2.76716e-37	4.84389e-49
gene49770:106588488	LOC106588488	RPL11	XP_014033054.1	60S ribosomal protein L11	protein_coding	1.2761e-35	0.609686	0.63	0.452	4.40434e-31	2.82629e-49	0.733458	0.626	0.402	9.75467e-45	1.29984e-35	0.589266	0.62	0.437	4.48628e-31	2.63623e-44	0.690328	0.719	0.465	9.09869e-40	1.29984e-35	1.13052e-48
gene16946:106609995	LOC106609995	RPS6	XP_014064553.1	40S ribosomal protein S6-like	protein_coding	2.43166e-42	0.622667	0.652	0.448	8.39262e-38	1.40045e-45	0.762599	0.613	0.403	4.83353e-41	8.49866e-41	0.596008	0.68	0.495	2.93323e-36	3.75445e-49	0.743527	0.738	0.477	1.29581e-44	8.49866e-41	1.50178e-48
gene27390:100195651	rl10		NP_001134152.1	60S ribosomal protein L10	protein_coding	3.48305e-40	0.581004	0.681	0.483	1.20214e-35	4.1993e-49	0.721212	0.628	0.396	1.44935e-44	1.2591e-32	0.543888	0.639	0.46	4.34566e-28	2.27122e-35	0.608302	0.702	0.488	7.83887e-31	1.2591e-32	1.67972e-48
gene31199:106569946	LOC106569946	RPS18	XP_013997203.1	40S ribosomal protein S18	protein_coding	7.88721e-28	0.582735	0.558	0.383	2.72219e-23	4.64268e-34	0.691599	0.528	0.329	1.60237e-29	2.08059e-26	0.531257	0.515	0.341	7.18096e-22	9.14679e-49	0.77878	0.649	0.37	3.15692e-44	2.08059e-26	3.65872e-48
gene21482:100306759	rl28	RPL28	XP_013979244.1	60S ribosomal protein L28	protein_coding	1.60462e-39	0.591028	0.68	0.494	5.53817e-35	3.96436e-48	0.762608	0.641	0.431	1.36826e-43	8.92044e-46	0.659054	0.66	0.464	3.0788e-41	2.16653e-38	0.657036	0.694	0.469	7.47756e-34	2.16653e-38	1.58574e-47
gene41217:106579982	LOC106579982	RPL35	XP_014015945.1	60S ribosomal protein L35-like	protein_coding	1.27572e-44	0.605795	0.711	0.53	4.40303e-40	4.12687e-48	0.7283	0.617	0.385	1.42435e-43	5.22168e-32	0.571123	0.62	0.445	1.80221e-27	4.90712e-45	0.743857	0.694	0.461	1.69364e-40	5.22168e-32	1.65075e-47
gene23766:106562921	LOC106562921	RPL37	XP_013983498.1	60S ribosomal protein L37-like	protein_coding	5.97855e-40	0.61201	0.669	0.477	2.06344e-35	1.83924e-47	0.758895	0.633	0.415	6.34795e-43	9.35217e-43	0.670154	0.628	0.428	3.22781e-38	5.43608e-42	0.732117	0.698	0.462	1.87621e-37	5.97855e-40	7.35696e-47
gene21407:106560598	LOC106560598	RPL36	XP_013979110.1	60S ribosomal protein L36	protein_coding	6.01557e-30	0.533758	0.641	0.473	2.07621e-25	7.94683e-41	0.692999	0.595	0.38	2.74277e-36	5.7618e-32	0.553034	0.606	0.43	1.98863e-27	3.31506e-47	0.703508	0.738	0.475	1.14416e-42	6.01557e-30	1.32602e-46
gene19443:106612432	LOC106612432		XP_014069019.1	60S ribosomal protein L35a	protein_coding	2.54055e-33	0.595588	0.614	0.422	8.76844e-29	9.19744e-47	0.746702	0.607	0.371	3.1744e-42	1.0043e-30	0.604976	0.566	0.404	3.46623e-26	1.49911e-34	0.611929	0.674	0.449	5.17402e-30	1.0043e-30	3.67898e-46
gene11558:106604916	LOC106604916	GNB2L1	XP_014055528.1	guanine nucleotide-binding protein subunit beta-2-like 1	protein_coding	4.52785e-28	0.542062	0.607	0.446	1.56274e-23	3.60599e-39	0.716034	0.578	0.361	1.24457e-34	1.01487e-46	0.648973	0.672	0.463	3.50271e-42	1.47734e-44	0.692143	0.73	0.473	5.09889e-40	4.52785e-28	4.05946e-46
gene6183:100136359	rig	RPS15	NP_001117003.1	ribosomal protein S15	protein_coding	3.57476e-29	0.562595	0.611	0.446	1.23379e-24	9.19677e-36	0.709403	0.566	0.372	3.17417e-31	8.98709e-34	0.574397	0.619	0.453	3.1018e-29	2.9195e-46	0.740026	0.687	0.422	1.00764e-41	3.57476e-29	1.1678e-45
gene38560:106577457	LOC106577457	RPL34	XP_014010928.1	60S ribosomal protein L34	protein_coding	2.11551e-34	0.557305	0.639	0.443	7.30148e-30	4.26083e-46	0.757271	0.587	0.351	1.47058e-41	5.02174e-36	0.603076	0.574	0.374	1.7332e-31	1.76075e-27	0.647577	0.606	0.413	6.07704e-23	1.76075e-27	1.70433e-45
gene37437:106576324	LOC106576324	RPS16	XP_014008914.1	40S ribosomal protein S16	protein_coding	2.44395e-28	0.530074	0.608	0.44	8.43505e-24	2.04132e-37	0.697003	0.578	0.382	7.04542e-33	5.21282e-39	0.618447	0.626	0.422	1.79915e-34	2.48442e-45	0.698781	0.717	0.453	8.57474e-41	2.44395e-28	9.93769e-45
gene6179:106598980	LOC106598980	RPS28	XP_014045490.1	40S ribosomal protein S28	protein_coding	4.72114e-32	0.58635	0.608	0.421	1.62945e-27	6.95433e-35	0.705034	0.537	0.337	2.40022e-30	2.80605e-45	0.694328	0.596	0.371	9.68482e-41	2.3058e-38	0.696147	0.66	0.43	7.95822e-34	4.72114e-32	1.12242e-44
gene45390:106584167	LOC106584167	RPL5	XP_014024589.1	60S ribosomal protein L5	protein_coding	6.66934e-31	0.538943	0.602	0.428	2.30186e-26	7.41035e-45	0.722617	0.618	0.391	2.55761e-40	4.88931e-43	0.654585	0.654	0.478	1.6875e-38	8.08015e-37	0.643387	0.704	0.488	2.78878e-32	6.66934e-31	2.96414e-44
gene31043:106570065	LOC106570065		XP_013997491.1	40S ribosomal protein S5-like	protein_coding	5.79693e-37	0.615938	0.624	0.433	2.00075e-32	6.92563e-42	0.768946	0.566	0.36	2.39031e-37	8.34398e-45	0.65291	0.641	0.441	2.87984e-40	1.01687e-34	0.629204	0.645	0.416	3.50962e-30	1.01687e-34	3.33759e-44
gene41808:106580649	LOC106580649	RPL35A	XP_014017413.1	60S ribosomal protein L35a	protein_coding	1.00941e-28	0.520877	0.619	0.474	3.48388e-24	2.22563e-43	0.768103	0.6	0.399	7.68155e-39	4.18217e-39	0.662651	0.618	0.434	1.44344e-34	8.41101e-45	0.707217	0.717	0.469	2.90297e-40	1.00941e-28	3.3644e-44
gene21143:106560321	rpl5	RPL5	XP_013978596.1	ribosomal protein L5	protein_coding	2.09583e-27	0.564534	0.583	0.421	7.23353e-23	4.77672e-32	0.680058	0.547	0.373	1.64864e-27	8.98923e-45	0.647925	0.642	0.432	3.10254e-40	1.58906e-29	0.596989	0.687	0.474	5.4845e-25	2.09583e-27	3.59569e-44
gene27701:106566669	LOC106566669	RPL32	XP_013990395.1	60S ribosomal protein L32	protein_coding	1.67361e-23	0.522281	0.544	0.378	5.77631e-19	1.08785e-41	0.80605	0.498	0.269	3.75462e-37	1.46469e-44	0.683929	0.565	0.339	5.05522e-40	2.40958e-28	0.635121	0.574	0.369	8.31641e-24	1.67361e-23	5.85875e-44
gene25511:100195896	rssa	RPSA	NP_001134397.1	40S ribosomal protein SA	protein_coding	6.0568e-25	0.519972	0.575	0.42	2.09044e-20	4.23686e-41	0.703077	0.617	0.41	1.46231e-36	1.55365e-43	0.604985	0.689	0.5	5.36227e-39	8.27353e-34	0.571976	0.721	0.512	2.85553e-29	6.0568e-25	6.2146e-43
gene16355:100195596	rs16	RPS16	XP_014063634.1	40S ribosomal protein S16	protein_coding	6.24327e-29	0.582001	0.566	0.374	2.1548e-24	1.97368e-43	0.77313	0.537	0.305	6.81195e-39	8.72435e-32	0.61772	0.542	0.36	3.01112e-27	3.23166e-34	0.688789	0.636	0.4	1.11538e-29	6.24327e-29	7.89471e-43
gene44579:106583546	LOC106583546		XP_014023325.1	uncharacterized LOC106583546	protein_coding	4.7852e-34	0.568081	0.376	0.168	1.65156e-29	7.23004e-37	0.778605	0.322	0.131	2.49538e-32	3.35309e-42	0.741878	0.337	0.136	1.15728e-37	1.15735e-21	0.639621	0.264	0.112	3.99448e-17	1.15735e-21	1.34124e-41
gene24365:106563429	LOC106563429		XP_013984469.1	calpain-5-like	protein_coding	5.67393e-26	-0.890779	0.079	0.272	1.9583e-21	3.94544e-42	-1.26182	0.079	0.356	1.36173e-37	1.0421e-27	-0.795038	0.108	0.314	3.5967e-23	5.26986e-24	-0.973844	0.123	0.347	1.81884e-19	5.26986e-24	1.57818e-41
gene51991:106590450	LOC106590450	RPL21	XP_014036982.1	60S ribosomal protein L21	protein_coding	3.36049e-17	0.471233	0.502	0.375	1.15984e-12	1.6978e-36	0.739304	0.506	0.301	5.85978e-32	4.7603e-42	0.63367	0.599	0.382	1.64297e-37	1.65436e-34	0.678362	0.613	0.381	5.70986e-30	3.36049e-17	1.90412e-41
gene48023:106586748	LOC106586748	RPL24	XP_014029802.1	60S ribosomal protein L24	protein_coding	3.21678e-30	0.567774	0.591	0.418	1.11024e-25	6.09875e-42	0.734408	0.594	0.373	2.10492e-37	1.32555e-41	0.653154	0.607	0.403	4.575e-37	8.37859e-36	0.690684	0.664	0.435	2.89179e-31	3.21678e-30	2.4395e-41
gene50243:100196065	rl15		XP_014033322.1	60S ribosomal protein L15	protein_coding	9.26381e-21	0.472134	0.565	0.43	3.19731e-16	8.23143e-36	0.671784	0.565	0.365	2.841e-31	1.02975e-41	0.632705	0.631	0.435	3.55408e-37	1.41177e-21	0.553088	0.606	0.439	4.87258e-17	9.26381e-21	4.119e-41
gene4778:106586974	LOC106586974	RPSA	XP_014030237.1	40S ribosomal protein SA	protein_coding	3.66983e-21	0.512815	0.543	0.403	1.26661e-16	3.76234e-30	0.646459	0.552	0.377	1.29853e-25	1.1468e-41	0.634167	0.648	0.457	3.95806e-37	1.60622e-37	0.659226	0.683	0.461	5.54372e-33	3.66983e-21	4.58719e-41
gene29977:106568958	LOC106568958	RPS28	XP_013995321.1	40S ribosomal protein S28	protein_coding	1.25772e-41	0.631045	0.647	0.431	4.34088e-37	2.91201e-36	0.726238	0.524	0.318	1.00505e-31	2.02339e-30	0.625166	0.553	0.391	6.98353e-26	1.14786e-36	0.673602	0.655	0.421	3.96173e-32	2.02339e-30	5.03086e-41
gene31107:106570020	LOC106570020		XP_013997382.1	trichohyalin-like	protein_coding	1.31002e-41	1.05471	0.249	0.078	4.52139e-37	7.1307e-37	1.01916	0.215	0.066	2.46109e-32	5.61635e-31	0.749387	0.291	0.127	1.93843e-26	1.90444e-28	0.680016	0.219	0.069	6.57299e-24	1.90444e-28	5.24006e-41
gene50565:106588994	LOC106588994	RPLP1	XP_014034083.1	60S acidic ribosomal protein P1-like	protein_coding	1.52471e-28	0.535739	0.593	0.412	5.26237e-24	6.27446e-30	0.681582	0.529	0.355	2.16557e-25	1.31399e-41	0.598061	0.629	0.411	4.53512e-37	6.77714e-34	0.681413	0.647	0.428	2.33906e-29	1.52471e-28	5.25597e-41
gene43866:106582706	LOC106582706	RPS10	XP_014021511.1	40S ribosomal protein S10-like	protein_coding	5.66993e-37	0.61042	0.613	0.424	1.95692e-32	1.48448e-41	0.720949	0.583	0.377	5.12355e-37	1.40062e-36	0.607129	0.619	0.441	4.8341e-32	1.58672e-32	0.605908	0.677	0.468	5.47642e-28	1.58672e-32	5.93793e-41
gene1363:100194654	LOC100194654	RPS27A	NP_001133210.1	ribosomal protein S27-3	protein_coding	2.45572e-40	0.570303	0.698	0.512	8.47569e-36	1.72212e-41	0.695002	0.605	0.394	5.94373e-37	9.26884e-39	0.591747	0.661	0.475	3.19905e-34	5.15017e-35	0.676076	0.685	0.49	1.77753e-30	5.15017e-35	6.88849e-41
gene38285:106577218	LOC106577218	RPS24	XP_014010600.1	40S ribosomal protein S24	protein_coding	3.56303e-37	0.592794	0.635	0.432	1.22975e-32	1.7621e-41	0.713939	0.581	0.367	6.0817e-37	1.47109e-37	0.636446	0.593	0.392	5.07734e-33	2.78018e-40	0.716816	0.655	0.402	9.59552e-36	3.56303e-37	7.04838e-41
gene44545:106583574	LOC106583574		XP_014023414.1	60S acidic ribosomal protein P0-like	protein_coding	3.58841e-32	0.570755	0.608	0.434	1.2385e-27	1.23328e-38	0.706674	0.597	0.406	4.25654e-34	3.71987e-41	0.606307	0.661	0.486	1.28387e-36	1.62131e-30	0.6325	0.679	0.49	5.59579e-26	1.62131e-30	1.48795e-40
gene48728:100136564	LOC100136564	FTH1	NP_001117129.1	ferritin heavy subunit	protein_coding	1.25485e-17	0.497609	0.467	0.329	4.331e-13	4.5318e-16	0.594942	0.369	0.24	1.56411e-11	1.06743e-40	0.712423	0.566	0.363	3.68414e-36	1.61319e-27	0.759156	0.534	0.342	5.56777e-23	4.5318e-16	4.26974e-40
gene33919:106572765	LOC106572765	CD40	XP_014002707.1	tumor necrosis factor receptor superfamily member 14-like	protein_coding	1.9613e-15	-0.851303	0.065	0.191	6.76922e-11	2.05481e-40	-1.24914	0.073	0.341	7.09197e-36	2.13896e-15	-0.639504	0.057	0.177	7.38242e-11	5.89145e-12	-0.70142	0.072	0.202	2.03338e-07	5.89145e-12	8.21924e-40
gene43887:100194651	rla2	RPLP2	XP_014021298.1	ribosomal protein%2C large P2%2C like 1-2	protein_coding	8.2848e-17	0.480403	0.47	0.335	2.85942e-12	9.77632e-23	0.616751	0.46	0.301	3.3742e-18	3.0993e-40	0.692875	0.517	0.302	1.06969e-35	3.76861e-35	0.679353	0.591	0.345	1.3007e-30	8.2848e-17	1.23972e-39
gene31418:106570285	rpl15	RPL15	XP_013997910.1	ribosomal protein L15	protein_coding	4.56815e-26	0.507536	0.631	0.492	1.57665e-21	4.15246e-40	0.713731	0.607	0.412	1.43318e-35	4.9027e-33	0.524448	0.672	0.508	1.69212e-28	1.04499e-37	0.653972	0.73	0.509	3.60669e-33	4.56815e-26	1.66098e-39
gene51172:100194611	rpl38	RPL38	NP_001133168.1	ribosomal protein L38	protein_coding	1.313e-38	0.606428	0.652	0.463	4.53169e-34	1.33898e-28	0.605162	0.555	0.378	4.62136e-24	6.12926e-22	0.566903	0.499	0.355	2.11545e-17	9.73644e-40	0.693171	0.662	0.417	3.36044e-35	6.12926e-22	3.89458e-39
gene39341:106578240	LOC106578240	PFN1	XP_014012364.1	profilin-2-like	protein_coding	2.68394e-37	0.569961	0.673	0.481	9.26334e-33	2.17568e-39	0.709975	0.594	0.382	7.50913e-35	8.87916e-31	0.590742	0.521	0.338	3.06455e-26	8.34033e-27	0.622249	0.557	0.35	2.87858e-22	8.34033e-27	8.70271e-39
gene47079:106585831	mpeg1	MPEG1	XP_014027977.1	macrophage expressed 1	protein_coding	4.58667e-07	0.295386	0.257	0.174	0.0158304	7.91476e-39	0.910316	0.353	0.152	2.7317e-34	3.40863e-35	0.750763	0.242	0.086	1.17645e-30	9.37198e-09	0.388466	0.164	0.083	0.000323465	4.58667e-07	3.1659e-38
gene12330:106605681	LOC106605681	RPS19	XP_014057046.1	40S ribosomal protein S19	protein_coding	5.35381e-35	0.60346	0.616	0.405	1.84782e-30	5.36961e-37	0.736521	0.536	0.332	1.85327e-32	7.96858e-39	0.626762	0.625	0.429	2.75028e-34	6.93412e-37	0.685993	0.638	0.404	2.39324e-32	5.35381e-35	3.18743e-38
gene7927:106601555	LOC106601555	RPL27	XP_014049332.1	60S ribosomal protein L27	protein_coding	1.13744e-33	0.575504	0.56	0.354	3.92577e-29	1.45133e-38	0.789395	0.494	0.277	5.0091e-34	4.14615e-23	0.572474	0.493	0.344	1.431e-18	9.23095e-30	0.603226	0.579	0.346	3.18597e-25	4.14615e-23	5.8053e-38
gene33020:106571853	LOC106571853	RPL32	XP_014000824.1	60S ribosomal protein L32	protein_coding	2.36753e-25	0.559423	0.501	0.33	8.17131e-21	8.23517e-31	0.776265	0.421	0.232	2.84229e-26	7.82926e-25	0.562939	0.454	0.283	2.70219e-20	1.60218e-38	0.760244	0.553	0.302	5.52976e-34	7.82926e-25	6.40871e-38
gene23161:100194506	rps13	RPS13	NP_001133064.1	ribosomal protein S13	protein_coding	1.184e-27	0.543717	0.569	0.385	4.08644e-23	1.77495e-38	0.743445	0.521	0.31	6.12605e-34	1.38107e-33	0.627764	0.584	0.403	4.76661e-29	1.48043e-37	0.667709	0.649	0.4	5.10955e-33	1.184e-27	7.09978e-38
gene42120:106580973	LOC106580973	RPS3	XP_014018051.1	40S ribosomal protein S3-like	protein_coding	1.58e-26	0.546472	0.554	0.388	5.45323e-22	2.77772e-38	0.759765	0.542	0.334	9.58704e-34	1.17571e-25	0.577833	0.495	0.336	4.05784e-21	1.25694e-33	0.637907	0.613	0.38	4.33822e-29	1.17571e-25	1.11109e-37
gene32381:100136360	hsp90ab1	HSP90AB1	NP_001117004.1	heat shock protein 90kDa alpha (cytosolic)%2C class B member 1	protein_coding	8.08968e-14	0.385258	0.617	0.548	2.79207e-09	4.149e-30	0.517464	0.67	0.534	1.43199e-25	7.85434e-38	0.479733	0.769	0.62	2.71085e-33	1.43657e-20	0.399043	0.762	0.638	4.95816e-16	8.08968e-14	3.14174e-37
gene13294:100194883	rs2	RPS2	NP_001133384.1	40S ribosomal protein S2	protein_coding	7.76822e-34	0.57003	0.666	0.503	2.68112e-29	4.31414e-35	0.63448	0.636	0.459	1.48898e-30	6.79832e-34	0.555374	0.631	0.466	2.34637e-29	2.34586e-37	0.643469	0.7	0.51	8.09649e-33	7.76822e-34	9.38342e-37
gene33819:106572680	LOC106572680		XP_014002540.1	uncharacterized LOC106572680	protein_coding	2.21339e-25	0.532978	0.597	0.432	7.63928e-21	4.0233e-25	0.639615	0.506	0.345	1.3886e-20	5.23943e-31	0.54688	0.591	0.42	1.80834e-26	5.29878e-37	0.656176	0.666	0.428	1.82882e-32	4.0233e-25	2.11951e-36
gene17785:106610894	LOC106610894	RSRP1	XP_014066033.1	arginine/serine-rich protein 1-like	protein_coding	7.12965e-22	-0.615366	0.115	0.306	2.46073e-17	1.3008e-21	-0.659769	0.097	0.287	4.48957e-17	2.23148e-36	-0.854064	0.131	0.385	7.70173e-32	1.66074e-16	-0.693548	0.196	0.38	5.73188e-12	1.66074e-16	8.92592e-36
gene17619:106610677	LOC106610677	RPL13A	XP_014065610.1	60S ribosomal protein L13a-like	protein_coding	2.63955e-25	0.521812	0.558	0.398	9.11016e-21	2.59785e-36	0.73887	0.534	0.342	8.96621e-32	3.01678e-35	0.618376	0.574	0.38	1.04121e-30	1.73642e-32	0.636418	0.623	0.392	5.99307e-28	2.63955e-25	1.03914e-35
gene7504:100136584	hbb1	HBE1	NP_001117144.1	beta-globin	protein_coding	5.56211e-30	0.672675	0.384	0.197	1.91971e-25	2.58335e-22	0.717376	0.254	0.116	8.91617e-18	2.85454e-30	0.705164	0.371	0.193	9.85215e-26	4.21346e-36	0.933571	0.419	0.183	1.45424e-31	2.58335e-22	1.68539e-35
gene7510:101448011	hbb1	HBE1	NP_001265947.1	Hemoglobin subunit beta-1	protein_coding	5.56211e-30	0.672675	0.384	0.197	1.91971e-25	2.58335e-22	0.717376	0.254	0.116	8.91617e-18	2.85454e-30	0.705164	0.371	0.193	9.85215e-26	4.21346e-36	0.933571	0.419	0.183	1.45424e-31	2.58335e-22	1.68539e-35
gene50302:100195751	rl14	RPL14	NP_001134252.1	60S ribosomal protein L14	protein_coding	1.53438e-34	0.674078	0.524	0.319	5.29574e-30	4.74377e-36	0.763899	0.455	0.25	1.63727e-31	4.48693e-27	0.580817	0.474	0.3	1.54862e-22	7.82296e-31	0.698271	0.543	0.323	2.70002e-26	4.48693e-27	1.89751e-35
gene12547:106605899	LOC106605899		XP_014057375.1	40S ribosomal protein S27-like	protein_coding	1.54791e-20	0.525057	0.487	0.335	5.34247e-16	4.96685e-36	0.737367	0.495	0.286	1.71426e-31	1.88071e-23	0.550267	0.461	0.305	6.49109e-19	1.10748e-28	0.662574	0.545	0.329	3.82234e-24	1.54791e-20	1.98674e-35
gene24267:106563517	LOC106563517	RPLP2	XP_013984647.1	60S acidic ribosomal protein P2-like	protein_coding	9.56542e-25	0.539794	0.512	0.335	3.30141e-20	1.1985e-29	0.664001	0.474	0.285	4.13649e-25	8.8156e-33	0.608781	0.531	0.333	3.04262e-28	8.79797e-36	0.712192	0.581	0.336	3.03653e-31	9.56542e-25	3.51919e-35
gene41552:100306730	rl6	RPL6	NP_001158741.1	60S ribosomal protein L6	protein_coding	5.43262e-23	0.567706	0.516	0.36	1.87501e-18	9.38531e-36	0.714562	0.513	0.302	3.23924e-31	1.90551e-27	0.575348	0.505	0.33	6.57669e-23	4.3856e-34	0.694953	0.6	0.361	1.51364e-29	5.43262e-23	3.75412e-35
gene14375:106607585	LOC106607585	EZR	XP_014060138.1	ezrin-like	protein_coding	1.01257e-16	-0.60616	0.201	0.362	3.49479e-12	1.31911e-30	-0.886511	0.154	0.396	4.55279e-26	9.96867e-36	-0.913333	0.247	0.477	3.44059e-31	1.09687e-32	-1.04643	0.209	0.475	3.78575e-28	1.01257e-16	3.98747e-35
gene35953:106574873	LOC106574873	NFKBIZ	XP_014006477.1	NF-kappa-B inhibitor zeta-like	protein_coding	1.94359e-20	-0.834021	0.056	0.21	6.70811e-16	3.07058e-28	-1.12647	0.039	0.232	1.05978e-23	1.06806e-35	-1.1181	0.06	0.284	3.68631e-31	3.58257e-26	-1.19516	0.057	0.282	1.23649e-21	1.94359e-20	4.27225e-35
gene29980:100195714	rs15	RPS15	NP_001134215.1	40S ribosomal protein S15	protein_coding	1.53492e-32	0.5347	0.628	0.455	5.29762e-28	2.21432e-35	0.651933	0.583	0.387	7.64252e-31	1.51369e-32	0.601633	0.591	0.429	5.22436e-28	8.7051e-30	0.589583	0.643	0.437	3.00448e-25	8.7051e-30	8.85729e-35
gene7633:106601262	LOC106601262	RPL23	XP_014048815.1	60S ribosomal protein L23	protein_coding	7.58323e-33	0.600338	0.588	0.402	2.61728e-28	2.41877e-20	0.579207	0.469	0.323	8.34814e-16	1.71782e-26	0.568281	0.533	0.368	5.92887e-22	7.81574e-35	0.644982	0.634	0.39	2.69753e-30	2.41877e-20	3.1263e-34
gene15153:106608334	LOC106608334	RPS12	XP_014061697.1	40S ribosomal protein S12	protein_coding	7.13729e-24	0.51639	0.568	0.414	2.46336e-19	4.93974e-31	0.705199	0.511	0.328	1.7049e-26	2.98692e-20	0.48724	0.523	0.381	1.03091e-15	1.25054e-33	0.669318	0.626	0.394	4.3161e-29	2.98692e-20	5.00214e-33
gene43062:100195705	tmsb4x	TMSB10	NP_001134206.2	thymosin beta 4%2C X-linked	protein_coding	4.7582e-29	0.500263	0.647	0.491	1.64224e-24	9.28285e-33	0.637207	0.594	0.427	3.20388e-28	3.77732e-30	0.522376	0.599	0.421	1.3037e-25	6.81303e-26	0.57049	0.638	0.442	2.35145e-21	6.81303e-26	3.71314e-32
gene2282:106563677	LOC106563677		XP_013984944.1	60S ribosomal protein L17-like	protein_coding	3.28131e-21	0.565257	0.485	0.341	1.13251e-16	5.7174e-28	0.713944	0.45	0.272	1.9733e-23	2.85285e-28	0.566126	0.543	0.371	9.84633e-24	2.63648e-32	0.658523	0.6	0.366	9.09955e-28	3.28131e-21	1.05459e-31
gene36044:106574971	LOC106574971	RPL31	XP_014006581.1	60S ribosomal protein L31-like	protein_coding	4.69324e-16	0.519648	0.344	0.21	1.61982e-11	7.04273e-14	0.549169	0.259	0.148	2.43073e-09	4.68742e-09	0.437868	0.241	0.159	0.000161782	5.98855e-32	0.715075	0.355	0.147	2.06689e-27	4.68742e-09	2.39542e-31
gene31101:106570028	LOC106570028	RPL11	XP_013997394.1	60S ribosomal protein L11	protein_coding	5.40598e-26	0.550889	0.546	0.37	1.86582e-21	6.27858e-32	0.682527	0.5	0.304	2.16699e-27	8.88851e-26	0.54058	0.533	0.372	3.06778e-21	4.1641e-31	0.637686	0.604	0.375	1.4372e-26	8.88851e-26	2.51143e-31
gene20635:106613625	LOC106613625	UBA52	XP_014071549.1	ubiquitin-60S ribosomal protein L40-like	protein_coding	6.29848e-28	0.521983	0.555	0.366	2.17386e-23	7.09464e-32	0.704365	0.49	0.299	2.44864e-27	7.30973e-30	0.600143	0.511	0.331	2.52288e-25	8.99733e-31	0.647977	0.579	0.35	3.10534e-26	6.29848e-28	2.83786e-31
gene14701:106607876	LOC106607876	ADGRF1	XP_014060811.1	adhesion G protein-coupled receptor F5-like	protein_coding	8.88369e-13	-0.656951	0.093	0.214	3.06612e-08	9.2946e-32	-1.16248	0.081	0.304	3.20794e-27	5.78356e-19	-0.753478	0.159	0.32	1.99614e-14	2.73646e-17	-0.804794	0.153	0.337	9.44461e-13	8.88369e-13	3.71784e-31
gene7434:106601127	LOC106601127	RPS11	XP_014048551.1	40S ribosomal protein S11	protein_coding	5.40758e-19	0.457728	0.479	0.328	1.86637e-14	1.71367e-31	0.693564	0.439	0.245	5.91456e-27	6.64759e-28	0.572221	0.526	0.352	2.29435e-23	3.39749e-27	0.637757	0.54	0.329	1.17261e-22	5.40758e-19	6.85468e-31
gene15972:106609058	LOC106609058	RPS4X	XP_014062902.1	40S ribosomal protein S4	protein_coding	1.02782e-19	0.510076	0.51	0.366	3.54742e-15	5.35295e-31	0.710441	0.495	0.306	1.84752e-26	2.33236e-31	0.555954	0.571	0.39	8.04992e-27	9.4067e-27	0.561584	0.623	0.408	3.24663e-22	1.02782e-19	9.32945e-31
gene45882:106584615	LOC106584615	RPL27A	XP_014025569.1	60S ribosomal protein L27a	protein_coding	2.33439e-21	0.526292	0.507	0.351	8.0569e-17	1.15615e-29	0.683093	0.489	0.3	3.99035e-25	1.60966e-24	0.570124	0.476	0.315	5.55559e-20	3.36575e-31	0.624359	0.581	0.34	1.16165e-26	2.33439e-21	1.3463e-30
gene46767:100194561	rpl35	RPL35	NP_001133119.1	ribosomal protein L35	protein_coding	8.68533e-29	0.567686	0.543	0.362	2.99766e-24	3.91761e-25	0.604237	0.451	0.276	1.35212e-20	3.57385e-25	0.580725	0.493	0.332	1.23348e-20	3.975e-31	0.650783	0.577	0.349	1.37193e-26	3.91761e-25	1.59e-30
gene26980:106566014	LOC106566014	RPS10	XP_013989261.1	40S ribosomal protein S10-like	protein_coding	1.30678e-23	0.538114	0.521	0.364	4.51022e-19	4.05032e-27	0.668972	0.494	0.326	1.39793e-22	3.03846e-29	0.588004	0.536	0.369	1.0487e-24	5.17543e-31	0.687296	0.591	0.372	1.78625e-26	1.30678e-23	2.07017e-30
gene30834:100196580	rl37a	RPL37A	NP_001135081.1	60S ribosomal protein L37a	protein_coding	1.15031e-11	0.410126	0.456	0.352	3.97017e-07	2.01729e-28	0.685351	0.46	0.279	6.96247e-24	6.37739e-31	0.660261	0.457	0.278	2.20109e-26	4.52446e-28	0.594013	0.56	0.334	1.56157e-23	1.15031e-11	2.55096e-30
gene17089:106610183	LOC106610183	RPS3A	XP_014064854.1	40S ribosomal protein S3a	protein_coding	1.72146e-07	0.310021	0.281	0.194	0.00594144	6.13283e-13	0.58195	0.27	0.165	2.11669e-08	7.61172e-31	0.636279	0.48	0.298	2.62711e-26	6.46947e-20	0.594461	0.419	0.242	2.23287e-15	1.72146e-07	3.04469e-30
gene49862:106588387	LOC106588387	RPS18	XP_014032782.1	40S ribosomal protein S18	protein_coding	1.90768e-25	0.552444	0.557	0.389	6.58418e-21	1.15764e-30	0.700277	0.51	0.326	3.99547e-26	3.13046e-27	0.576002	0.496	0.319	1.08045e-22	2.00705e-30	0.646296	0.583	0.359	6.92712e-26	1.90768e-25	4.63055e-30
gene40161:106579340	LOC106579340	FMNL1	XP_014014649.1	formin-like protein 1	protein_coding	6.63812e-23	-0.916614	0.036	0.196	2.29108e-18	1.15938e-30	-1.21199	0.028	0.227	4.00147e-26	1.60388e-21	-0.787674	0.066	0.223	5.53564e-17	2.55887e-18	-0.989615	0.06	0.229	8.83167e-14	2.55887e-18	4.63751e-30
gene48857:106587617	LOC106587617	ESRP1	XP_014031653.1	epithelial splicing regulatory protein 2-like	protein_coding	2.13996e-25	-1.15923	0.11	0.303	7.38586e-21	3.93979e-30	-1.05316	0.095	0.322	1.35978e-25	1.41745e-30	-0.863491	0.117	0.337	4.89218e-26	8.78076e-14	-0.642616	0.162	0.327	3.03059e-09	8.78076e-14	5.66979e-30
gene5678:106596289	LOC106596289	RPS8	XP_014043075.1	40S ribosomal protein S8	protein_coding	1.2414e-24	0.608654	0.431	0.257	4.28457e-20	2.14407e-22	0.634776	0.396	0.237	7.40005e-18	1.60695e-30	0.62432	0.464	0.281	5.54623e-26	9.1116e-24	0.628545	0.491	0.29	3.14478e-19	2.14407e-22	6.42781e-30
gene59211:106594111	LOC106594111				misc_RNA	4.77457e-16	0.480813	0.429	0.294	1.64789e-11	1.8553e-30	0.740029	0.417	0.231	6.40338e-26	1.01248e-27	0.547515	0.528	0.357	3.49448e-23	4.12599e-26	0.624934	0.528	0.314	1.42404e-21	4.77457e-16	7.42119e-30
gene44196:106582975	LOC106582975	RPL22	XP_014022101.1	60S ribosomal protein L22-like	protein_coding	2.23512e-16	0.545052	0.33	0.198	7.71428e-12	4.76427e-14	0.556207	0.286	0.171	1.64434e-09	2.03119e-11	0.474099	0.288	0.188	7.01046e-07	3.00243e-30	0.714807	0.404	0.19	1.03626e-25	2.03119e-11	1.20097e-29
gene19798:106612898	LOC106612898	RPS3	XP_014070022.1	40S ribosomal protein S3	protein_coding	1.50998e-21	0.572801	0.415	0.26	5.21156e-17	3.157e-23	0.665218	0.375	0.218	1.08961e-18	3.35719e-30	0.624066	0.415	0.23	1.1587e-25	2.86825e-24	0.612892	0.451	0.248	9.8995e-20	1.50998e-21	1.34288e-29
gene2829:100196856	rl37	RPL37	NP_001135350.1	60S ribosomal protein L37	protein_coding	8.95506e-30	0.562515	0.563	0.381	3.09075e-25	5.19098e-30	0.737703	0.479	0.302	1.79161e-25	1.78188e-27	0.577103	0.505	0.339	6.15e-23	3.65239e-25	0.577605	0.594	0.387	1.26059e-20	3.65239e-25	2.07639e-29
gene8811:100196288	rs3a	RPS3A	NP_001134789.1	40S ribosomal protein S3a	protein_coding	3.29291e-11	0.454709	0.261	0.161	1.13651e-06	1.66709e-12	0.594712	0.235	0.135	5.75379e-08	5.78444e-30	0.597272	0.436	0.252	1.99644e-25	4.61649e-16	0.454298	0.372	0.212	1.59334e-11	3.29291e-11	2.31378e-29
gene12571:106605923	LOC106605923	RPS27	XP_014057399.1	40S ribosomal protein S27-like	protein_coding	1.58962e-24	0.574745	0.495	0.322	5.48642e-20	7.42944e-30	0.788599	0.434	0.253	2.5642e-25	1.52947e-21	0.55522	0.458	0.311	5.27881e-17	5.32519e-29	0.692065	0.54	0.32	1.83794e-24	1.52947e-21	2.97177e-29
gene10736:100194733	ef-1g	EEF1G	NP_001133235.1	elongation factor 1 gamma	protein_coding	1.37132e-19	0.524544	0.498	0.357	4.73299e-15	7.88159e-30	0.64916	0.5	0.314	2.72025e-25	2.7118e-27	0.542682	0.559	0.401	9.35952e-23	1.30419e-27	0.597842	0.619	0.417	4.50127e-23	1.37132e-19	3.15264e-29
gene9100:106602669	LOC106602669		XP_014050899.1	mucin-5AC-like	protein_coding	0.488347	-0.280932	0.376	0.362	1	9.1547e-29	-0.925081	0.356	0.555	3.15965e-24	2.73371e-14	-0.700247	0.219	0.353	9.43514e-10	2.06737e-08	-0.660748	0.317	0.414	0.000713532	0.488347	3.66188e-28
gene25440:100195658	rs15a	RPS15A	NP_001134159.1	40S ribosomal protein S15a	protein_coding	1.0058e-28	0.579695	0.54	0.361	3.47141e-24	9.49993e-29	0.718335	0.453	0.277	3.27881e-24	8.3985e-18	0.544829	0.372	0.237	2.89866e-13	1.61499e-25	0.596153	0.511	0.302	5.57398e-21	8.3985e-18	3.79997e-28
gene40844:100195451	rpl7		NP_001133952.1	ribosomal protein L7	protein_coding	1.3226e-24	0.495835	0.583	0.427	4.56482e-20	1.21865e-28	0.646883	0.524	0.343	4.20606e-24	2.49505e-22	0.508189	0.574	0.432	8.61142e-18	2.9363e-24	0.549112	0.617	0.421	1.01343e-19	2.49505e-22	4.87461e-28
gene49966:106588301	LOC106588301		XP_014032611.1	uncharacterized LOC106588301	protein_coding	8.18041e-09	-0.611634	0.061	0.142	0.000282339	4.14467e-26	-1.22708	0.052	0.237	1.43049e-21	2.5936e-28	-1.22925	0.093	0.287	8.95155e-24	3.71707e-22	-1.27476	0.098	0.301	1.28291e-17	8.18041e-09	1.03744e-27
gene10948:100194649	LOC100194649	RPL26	NP_001232770.1	ribosomal protein L26	protein_coding	4.03516e-25	0.569008	0.493	0.32	1.39269e-20	6.52567e-26	0.721959	0.408	0.242	2.25227e-21	3.07153e-28	0.618262	0.536	0.365	1.06011e-23	9.05002e-28	0.640542	0.543	0.33	3.12352e-23	4.03516e-25	1.22861e-27
gene21387:106560581	LOC106560581	PTMA	XP_013979071.1	prothymosin alpha-A-like	protein_coding	2.50629e-08	0.284657	0.468	0.375	0.00086502	7.29608e-28	0.60236	0.518	0.332	2.51817e-23	5.55597e-28	0.526389	0.542	0.362	1.91759e-23	5.61456e-14	0.419621	0.54	0.402	1.93781e-09	2.50629e-08	2.22239e-27
gene50370:106588800	LOC106588800		XP_014033709.1	hyccin-like	protein_coding	1.35795e-21	-0.787266	0.072	0.239	4.68684e-17	5.85327e-28	-1.02086	0.07	0.274	2.0202e-23	4.94188e-18	-0.634713	0.099	0.249	1.70564e-13	1.44974e-09	-0.530268	0.126	0.247	5.00363e-05	1.44974e-09	2.34131e-27
gene4324:106583450	LOC106583450				lncRNA	6.25541e-28	0.668936	0.421	0.235	2.15899e-23	5.6896e-21	0.648726	0.288	0.146	1.96371e-16	1.28376e-15	0.496423	0.215	0.109	4.43076e-11	8.33231e-07	0.322084	0.147	0.08	0.0287581	8.33231e-07	2.50217e-27
gene10595:106604032	LOC106604032		XP_014053837.1	uncharacterized protein PB18E9.04c-like	protein_coding	1.76515e-11	-0.510091	0.019	0.101	6.09224e-07	8.37912e-28	-1.2411	0.016	0.194	2.89197e-23	1.12925e-16	-0.64989	0.018	0.125	3.89748e-12	4.29009e-11	-0.68932	0.03	0.135	1.48068e-06	4.29009e-11	3.35165e-27
gene3310:106573777	LOC106573777		XP_014004610.1	nuclear factor 7%2C brain-like	protein_coding	1.28428e-10	-0.452832	0.103	0.214	4.43256e-06	7.05747e-25	-0.903911	0.07	0.26	2.43581e-20	1.16161e-27	-0.916278	0.069	0.258	4.00919e-23	2.96946e-15	-0.809294	0.106	0.267	1.02488e-10	1.28428e-10	4.64645e-27
gene26594:106565904	LOC106565904	RPL22	XP_013989053.1	60S ribosomal protein L22	protein_coding	7.49406e-19	0.526149	0.375	0.228	2.5865e-14	5.72029e-21	0.644471	0.35	0.2	1.9743e-16	1.27623e-18	0.508646	0.334	0.196	4.40479e-14	1.51301e-27	0.654756	0.417	0.209	5.22201e-23	1.27623e-18	6.05205e-27
gene58944:106592959	LOC106592959	RPL23A	XP_014039786.1	60S ribosomal protein L23a	protein_coding	4.27957e-19	0.48129	0.47	0.319	1.47705e-14	7.92573e-23	0.658814	0.422	0.263	2.73549e-18	1.77381e-27	0.616036	0.429	0.254	6.12212e-23	1.93561e-27	0.645226	0.5	0.288	6.68058e-23	4.27957e-19	7.09523e-27
gene27399:106566347	LOC106566347	RPS21	XP_013989752.1	40S ribosomal protein S21	protein_coding	6.70504e-19	0.477388	0.515	0.369	2.31418e-14	1.96859e-21	0.62404	0.443	0.293	6.79438e-17	7.28937e-26	0.572206	0.486	0.312	2.51585e-21	2.41301e-27	0.620897	0.566	0.352	8.32828e-23	6.70504e-19	9.65206e-27
gene52549:106593398	LOC106593398				lncRNA	7.41271e-14	0.480627	0.281	0.165	2.55842e-09	1.22287e-20	0.643175	0.354	0.205	4.22062e-16	2.9193e-27	0.63922	0.39	0.223	1.00757e-22	1.73555e-19	0.586821	0.379	0.209	5.99007e-15	7.41271e-14	1.16772e-26
gene11128:106604453	LOC106604453		XP_014054558.1	protein diaphanous homolog 2-like	protein_coding	4.48334e-19	-0.630182	0.142	0.323	1.54738e-14	1.28844e-25	-0.898601	0.091	0.29	4.44694e-21	2.95086e-27	-0.684003	0.143	0.359	1.01846e-22	1.17276e-14	-0.594065	0.185	0.368	4.04768e-10	1.17276e-14	1.18035e-26
gene35992:106574916	LOC106574916	TPT1	XP_014006524.1	translationally-controlled tumor protein homolog	protein_coding	2.16398e-18	0.53933	0.477	0.339	7.46875e-14	1.25874e-26	0.673071	0.461	0.289	4.34443e-22	6.3259e-27	0.555201	0.543	0.381	2.18332e-22	1.84885e-20	0.529556	0.562	0.381	6.38113e-16	2.16398e-18	2.53036e-26
gene39148:106578040	LOC106578040		XP_014012065.1	40S ribosomal protein S4-like	protein_coding	3.97947e-20	0.485661	0.476	0.319	1.37347e-15	4.19377e-25	0.659146	0.453	0.288	1.44744e-20	4.04905e-22	0.485559	0.499	0.346	1.39749e-17	6.68179e-27	0.582313	0.568	0.353	2.30615e-22	3.97947e-20	2.67272e-26
gene31477:106570346	LOC106570346		XP_013998026.1	uncharacterized LOC106570346	protein_coding	4.36481e-21	-0.857363	0.039	0.189	1.50647e-16	8.61166e-27	-1.00966	0.053	0.249	2.97223e-22	5.85291e-23	-0.816437	0.051	0.212	2.02007e-18	1.28551e-11	-0.66039	0.117	0.254	4.43683e-07	1.28551e-11	3.44467e-26
gene9605:106603069	LOC106603069	LIPH	XP_014051702.1	lipase member H-like	protein_coding	1.1639e-18	-0.60249	0.073	0.23	4.0171e-14	9.16444e-27	-0.936731	0.078	0.281	3.16302e-22	2.38137e-23	-0.650613	0.139	0.332	8.21907e-19	3.99593e-20	-0.833317	0.134	0.336	1.37915e-15	1.1639e-18	3.66578e-26
gene43389:106582239	LOC106582239				lncRNA	6.16174e-12	-0.376882	0.198	0.345	2.12666e-07	2.06071e-26	-0.781638	0.125	0.344	7.11235e-22	2.61642e-25	-0.757723	0.165	0.369	9.03032e-21	2.40148e-17	-0.776905	0.098	0.28	8.28848e-13	6.16174e-12	8.24286e-26
gene40235:106579277	lzts2		XP_014014528.1	leucine zipper%2C putative tumor suppressor 2	protein_coding	1.21008e-15	-0.711868	0.075	0.206	4.17649e-11	6.65009e-25	-1.00382	0.05	0.23	2.29521e-20	2.06292e-26	-0.830347	0.098	0.295	7.11995e-22	7.08917e-18	-0.90318	0.1	0.284	2.44675e-13	1.21008e-15	8.25166e-26
gene52061:100196340	rl22l	RPL22L1	NP_001134841.1	Ribosomal protein L22-like 1	protein_coding	5.26843e-22	0.525861	0.449	0.283	1.81835e-17	1.64674e-19	0.717623	0.38	0.243	5.68355e-15	4.0059e-26	0.602707	0.454	0.287	1.3826e-21	3.52801e-21	0.589351	0.477	0.286	1.21766e-16	1.64674e-19	1.60236e-25
gene17664:106610720	grhl1	GRHL1	XP_014065705.1	grainyhead-like transcription factor 1	protein_coding	3.25851e-13	-0.502283	0.096	0.225	1.12464e-08	4.13953e-26	-0.871937	0.063	0.261	1.42872e-21	2.56833e-15	-0.58537	0.102	0.237	8.86432e-11	2.57923e-12	-0.61288	0.121	0.267	8.90195e-08	2.57923e-12	1.65581e-25
gene27993:106566811	LOC106566811	RPL22	XP_013990704.1	60S ribosomal protein L22-like	protein_coding	2.61368e-14	0.442291	0.42	0.293	9.02084e-10	2.18442e-21	0.586564	0.419	0.261	7.53931e-17	1.83706e-22	0.586018	0.441	0.288	6.34041e-18	4.91408e-26	0.654729	0.5	0.296	1.69605e-21	2.61368e-14	1.96563e-25
gene8947:106602517	LOC106602517				lncRNA	0.00115507	-0.285867	0.226	0.282	1	5.36048e-26	-0.901227	0.251	0.451	1.85012e-21	8.77458e-16	-0.696817	0.185	0.33	3.02846e-11	2.18443e-09	-0.622678	0.26	0.377	7.53935e-05	0.00115507	2.14419e-25
gene36068:106574999	LOC106574999	TPT1	XP_014006603.1	translationally-controlled tumor protein homolog	protein_coding	2.82006e-08	0.375238	0.37	0.286	0.000973316	6.73391e-26	0.709297	0.403	0.233	2.32414e-21	4.29031e-21	0.594104	0.434	0.296	1.48076e-16	3.66542e-20	0.593938	0.47	0.291	1.26508e-15	2.82006e-08	2.69356e-25
gene28986:106567903	LOC106567903	SLCO2B1	XP_013993256.1	solute carrier organic anion transporter family member 2B1-like	protein_coding	4.31227e-12	-0.551296	0.115	0.239	1.48834e-07	6.86986e-23	-0.875875	0.113	0.302	2.37106e-18	6.76998e-26	-0.702828	0.222	0.427	2.33659e-21	5.80432e-17	-0.669161	0.257	0.444	2.0033e-12	4.31227e-12	2.70799e-25
gene30641:106569524	LOC106569524	EEF2	XP_013996438.1	elongation factor 2-like	protein_coding	1.09074e-15	0.465879	0.572	0.478	3.76459e-11	7.31175e-26	0.568804	0.576	0.436	2.52358e-21	2.54013e-20	0.428148	0.634	0.518	8.767e-16	4.64246e-09	0.301499	0.615	0.525	0.00016023	4.64246e-09	2.9247e-25
gene41703:106580567	LOC106580567	RPL37	XP_014017239.1	60S ribosomal protein L37-like	protein_coding	4.84275e-16	0.475407	0.429	0.29	1.67143e-11	3.15533e-21	0.65005	0.39	0.24	1.08903e-16	9.89387e-19	0.572506	0.399	0.264	3.41477e-14	1.05729e-25	0.624943	0.506	0.294	3.64914e-21	4.84275e-16	4.22917e-25
gene49744:106588498	LOC106588498	RNH1	XP_014033071.1	protein NLRC3-like	protein_coding	1.55655e-25	-0.855798	0.059	0.243	5.37228e-21	4.49695e-19	-0.706935	0.081	0.245	1.55208e-14	4.0194e-22	-0.660426	0.104	0.282	1.38726e-17	1.25376e-09	-0.512841	0.119	0.244	4.32723e-05	1.25376e-09	6.22621e-25
gene18939:106611941	LOC106611941	GNB2L1	XP_014068105.1	guanine nucleotide-binding protein subunit beta-2-like 1	protein_coding	2.54527e-16	0.495827	0.411	0.277	8.78475e-12	1.73895e-19	0.627484	0.361	0.217	6.00183e-15	8.06812e-22	0.545212	0.469	0.323	2.78463e-17	2.37977e-25	0.632429	0.509	0.302	8.21353e-21	2.54527e-16	9.51908e-25
gene2803:100194627	LOC100194627		NP_001133184.1	basic transcription factor 3-1	protein_coding	9.07926e-14	0.491243	0.294	0.177	3.13362e-09	3.69818e-12	0.527155	0.251	0.149	1.27639e-07	5.13414e-14	0.515681	0.279	0.168	1.772e-09	4.45147e-25	0.717193	0.351	0.168	1.53638e-20	3.69818e-12	1.78059e-24
gene35051:100136537	LOC100136537	UBA52	XP_014004846.1	ubiquitin-60S ribosomal protein L40	protein_coding	8.94497e-20	0.544591	0.435	0.283	3.08727e-15	3.20842e-20	0.673206	0.351	0.207	1.10735e-15	9.98876e-23	0.538447	0.422	0.261	3.44752e-18	5.44395e-25	0.682975	0.451	0.252	1.87892e-20	8.94497e-20	2.17758e-24
gene31420:100136934	thrb	THRB	XP_013997893.1	thyroid hormone receptor%2C beta	protein_coding	2.58701e-07	-0.353408	0.146	0.243	0.0089288	3.25565e-21	-0.847009	0.117	0.296	1.12366e-16	7.14988e-25	-0.785577	0.181	0.375	2.46771e-20	3.84593e-13	-0.721032	0.2	0.353	1.32738e-08	2.58701e-07	2.85995e-24
gene52583:106593439	LOC106593439		XP_014040246.1	deoxynucleoside triphosphate triphosphohydrolase SAMHD1-like	protein_coding	0.403401	-0.735274	0.516	0.477	1	9.08652e-25	-1.16087	0.445	0.586	3.13612e-20	7.69782e-09	-0.826318	0.489	0.516	0.000265683	9.77592e-18	-0.931668	0.289	0.452	3.37406e-13	0.403401	3.63461e-24
gene36367:106575284	LOC106575284				lncRNA	7.0806e-11	0.350245	0.485	0.373	2.4438e-06	1.21793e-21	0.595495	0.445	0.292	4.20355e-17	1.34338e-24	0.560888	0.474	0.307	4.63653e-20	8.57874e-11	0.382068	0.462	0.332	2.96087e-06	8.57874e-11	5.37351e-24
gene14080:100136373	rs11	RPS11	NP_001117010.1	40S ribosomal protein S11	protein_coding	4.26457e-16	0.494161	0.395	0.259	1.47187e-11	6.49929e-19	0.629313	0.33	0.192	2.24316e-14	1.12601e-21	0.568775	0.425	0.272	3.88632e-17	1.39565e-24	0.594328	0.464	0.258	4.81693e-20	4.26457e-16	5.58259e-24
	frih-2					2.94014e-05	0.294108	0.347	0.283	1	3.73764e-19	0.628016	0.371	0.228	1.29001e-14	1.52676e-24	0.611443	0.438	0.283	5.26946e-20	4.64036e-19	0.519456	0.485	0.302	1.60157e-14	2.94014e-05	6.10704e-24
gene53087:100194531	rpl9	RPL9	NP_001133089.1	ribosomal protein L9	protein_coding	0.000127297	0.257555	0.202	0.146	1	3.5255e-13	0.584807	0.231	0.131	1.21679e-08	1.58535e-24	0.576419	0.434	0.273	5.47166e-20	1.58717e-24	0.677386	0.417	0.223	5.47797e-20	0.000127297	6.34138e-24
gene78979:100194531	rpl9		NP_001133089.1	ribosomal protein L9	protein_coding	0.000127297	0.257555	0.202	0.146	1	3.5255e-13	0.584807	0.231	0.131	1.21679e-08	1.58535e-24	0.576419	0.434	0.273	5.47166e-20	1.58717e-24	0.677386	0.417	0.223	5.47797e-20	0.000127297	6.34138e-24
gene2940:106570388	LOC106570388	RPL35	XP_013998129.1	60S ribosomal protein L35	protein_coding	2.62617e-20	0.512401	0.453	0.294	9.06396e-16	5.06511e-24	0.667999	0.387	0.22	1.74817e-19	8.06118e-22	0.564835	0.39	0.236	2.78224e-17	7.00169e-24	0.622414	0.474	0.271	2.41656e-19	2.62617e-20	2.02604e-23
gene14913:100196089	rs29		NP_001134590.1	40S ribosomal protein S29	protein_coding	6.18565e-15	0.537805	0.311	0.191	2.13492e-10	2.67928e-15	0.567077	0.285	0.164	9.24728e-11	2.52133e-13	0.488184	0.209	0.113	8.70212e-09	6.73873e-24	0.621414	0.362	0.174	2.3258e-19	2.52133e-13	2.69549e-23
gene4891:106589173	LOC106589173	RPS15A	XP_014034386.1	40S ribosomal protein S15a-like	protein_coding	1.80416e-23	0.525333	0.509	0.343	6.22689e-19	3.5777e-21	0.631203	0.434	0.278	1.23481e-16	6.32393e-22	0.582556	0.406	0.256	2.18264e-17	4.58577e-18	0.557917	0.472	0.302	1.58273e-13	4.58577e-18	7.21666e-23
gene35541:106574408	LOC106574408				lncRNA	3.64459e-11	0.380553	0.465	0.359	1.2579e-06	5.84985e-17	0.539298	0.44	0.303	2.01902e-12	8.27135e-22	0.51404	0.461	0.306	2.85477e-17	2.51996e-23	0.561864	0.538	0.334	8.69741e-19	3.64459e-11	1.00799e-22
gene32868:100194514	rps29	RPS29	NP_001133072.1	ribosomal protein S29	protein_coding	9.90808e-16	0.474258	0.44	0.31	3.41968e-11	2.73578e-23	0.693632	0.4	0.241	9.44226e-19	6.47128e-21	0.571784	0.358	0.211	2.2335e-16	2.47957e-22	0.619624	0.474	0.28	8.558e-18	9.90808e-16	1.09431e-22
gene13695:100196577	rl3	RPL3	NP_001135078.1	60S ribosomal protein L3	protein_coding	4.05838e-16	0.533839	0.328	0.196	1.40071e-11	2.49466e-21	0.652675	0.317	0.172	8.61007e-17	2.81424e-23	0.558365	0.444	0.283	9.71308e-19	1.72485e-21	0.586264	0.436	0.245	5.95316e-17	4.05838e-16	1.1257e-22
gene47671:106586441	abca12	ABCA12	XP_014029202.1	ATP-binding cassette%2C sub-family A (ABC1)%2C member 12	protein_coding	2.34433e-10	-0.421898	0.199	0.327	8.09123e-06	1.96944e-18	-0.638108	0.146	0.324	6.79731e-14	3.10146e-23	-0.678262	0.291	0.474	1.07044e-18	7.27044e-16	-0.671891	0.353	0.511	2.50932e-11	2.34433e-10	1.24058e-22
gene34466:106573332	rps17	RPS17	XP_014003767.1	ribosomal protein S17	protein_coding	6.63341e-15	0.493321	0.365	0.239	2.28945e-10	2.52062e-18	0.584791	0.307	0.172	8.69966e-14	4.68013e-12	0.403855	0.324	0.213	1.6153e-07	1.06119e-22	0.635772	0.411	0.224	3.6626e-18	4.68013e-12	4.24477e-22
gene27305:106566257	LOC106566257				lncRNA	2.62991e-14	-0.599499	0.031	0.14	9.07688e-10	1.40113e-22	-0.993655	0.039	0.203	4.83587e-18	9.73829e-22	-0.830142	0.039	0.186	3.36107e-17	1.6613e-16	-0.814256	0.036	0.191	5.73381e-12	2.62991e-14	5.60454e-22
gene23979:106563124	LOC106563124	CLIC1	XP_013983832.1	chloride intracellular channel protein 4-like	protein_coding	7.22119e-12	-0.49748	0.132	0.259	2.49232e-07	1.82767e-22	-0.762676	0.141	0.337	6.30801e-18	3.18878e-15	-0.502371	0.184	0.338	1.10058e-10	3.84844e-13	-0.563913	0.174	0.34	1.32825e-08	7.22119e-12	7.31066e-22
gene32871:100194612	fau	FAU	NP_001133169.1	Finkel-Biskis-Reilly murine sarcoma virus (FBR-MuSV) ubiquitously expressed (fox derived)%3B ribosomal protein S30	protein_coding	2.26037e-22	0.586918	0.445	0.283	7.80144e-18	1.70565e-17	0.608868	0.364	0.226	5.88689e-13	1.53332e-15	0.542591	0.384	0.266	5.29209e-11	5.82332e-16	0.533007	0.428	0.27	2.00986e-11	1.53332e-15	9.04148e-22
gene37678:106576594	LOC106576594		XP_014009312.1	GTPase IMAP family member 8-like	protein_coding	1.89366e-05	-0.524245	0.18	0.248	0.653579	2.70246e-22	-0.907067	0.22	0.4	9.32729e-18	5.44295e-15	-0.767205	0.239	0.374	1.87858e-10	2.54619e-14	-0.931127	0.213	0.366	8.78791e-10	1.89366e-05	1.08099e-21
gene49628:106588181	LOC106588181	RPS27	XP_014032385.1	40S ribosomal protein S27-like	protein_coding	1.47731e-14	0.495803	0.355	0.23	5.09878e-10	9.72459e-11	0.502598	0.283	0.184	3.35635e-06	3.17461e-22	0.601116	0.358	0.21	1.09569e-17	1.82184e-18	0.576342	0.396	0.229	6.28789e-14	9.72459e-11	1.26985e-21
gene4657:106588087	LOC106588087				lncRNA	0.00916064	-0.486413	0.605	0.633	1	3.18302e-22	-0.888752	0.424	0.603	1.09859e-17	0.00286006	-0.670734	0.251	0.302	1	0.0202013	-0.639892	0.291	0.33	1	0.0202013	1.27321e-21
gene1574:106610188	LOC106610188				lncRNA	4.06875e-09	0.381481	0.367	0.276	0.000140429	2.61319e-20	0.612634	0.338	0.189	9.01917e-16	6.83394e-19	0.560053	0.374	0.236	2.35867e-14	1.0979e-21	0.594551	0.449	0.258	3.7893e-17	4.06875e-09	4.39161e-21
gene11806:106605153	LOC106605153				lncRNA	4.32234e-13	0.415476	0.351	0.227	1.49181e-08	1.19154e-09	0.407499	0.345	0.246	4.11249e-05	1.47111e-19	0.503823	0.374	0.226	5.07739e-15	1.72191e-21	0.593024	0.46	0.267	5.943e-17	1.19154e-09	6.88764e-21
gene25495:106564696	LOC106564696	SLK	XP_013986433.1	serine/threonine-protein kinase 10-like	protein_coding	1.09634e-11	-0.455399	0.072	0.182	3.78391e-07	1.77016e-21	-0.829083	0.071	0.247	6.10952e-17	8.02366e-17	-0.632422	0.08	0.219	2.76929e-12	6.09848e-09	-0.548953	0.1	0.211	0.000210483	6.09848e-09	7.08063e-21
gene21372:100380694	ptprc	PTPRC	XP_013979042.1	protein tyrosine phosphatase%2C receptor type%2C C	protein_coding	2.18811e-21	0.425402	0.39	0.214	7.55203e-17	3.53973e-20	0.561133	0.29	0.145	1.2217e-15	1.25943e-16	0.486511	0.199	0.093	4.34678e-12	8.09227e-09	0.342092	0.153	0.075	0.000279297	8.09227e-09	8.75243e-21
gene33104:106571941	LOC106571941	NACA2	XP_014001006.1	nascent polypeptide-associated complex subunit alpha-like	protein_coding	3.65798e-13	0.448153	0.369	0.25	1.26251e-08	2.4127e-21	0.65915	0.366	0.211	8.3272e-17	1.41944e-12	0.452434	0.364	0.253	4.89904e-08	1.11649e-20	0.626906	0.426	0.246	3.85344e-16	1.41944e-12	9.65081e-21
gene6672:106600349	LOC106600349	APOLD1	XP_014047132.1	uncharacterized LOC106600349	protein_coding	5.55277e-14	-0.683466	0.04	0.15	1.91648e-09	2.31264e-14	-0.734251	0.032	0.143	7.98186e-10	4.96235e-21	-0.773294	0.118	0.286	1.7127e-16	1.12155e-19	-0.92848	0.089	0.28	3.87093e-15	5.55277e-14	1.98494e-20
gene43410:106582252	LOC106582252	RPL31	XP_014020611.1	60S ribosomal protein L31	protein_coding	4.9119e-12	0.44967	0.407	0.3	1.69529e-07	3.21941e-13	0.544784	0.358	0.241	1.11115e-08	6.59516e-21	0.57862	0.422	0.277	2.27625e-16	5.59958e-19	0.573199	0.477	0.304	1.93264e-14	4.9119e-12	2.63806e-20
gene26152:106565106	LOC106565106	ELF3	XP_013987318.1	ETS-related transcription factor Elf-3-like	protein_coding	3.49411e-15	-0.573262	0.117	0.26	1.20596e-10	1.90411e-20	-0.733746	0.141	0.324	6.57185e-16	1.75738e-15	-0.631608	0.146	0.286	6.06542e-11	4.58776e-11	-0.582196	0.14	0.279	1.58342e-06	4.58776e-11	7.61644e-20
gene33194:106572248	LOC106572248	RPL22	XP_014001747.1	60S ribosomal protein L22	protein_coding	1.86691e-14	0.506239	0.362	0.236	6.44345e-10	5.58336e-18	0.613245	0.341	0.205	1.92704e-13	1.23773e-15	0.515484	0.366	0.242	4.27191e-11	1.9085e-20	0.587667	0.445	0.261	6.587e-16	1.86691e-14	7.634e-20
gene23589:106562741	LOC106562741		XP_013983218.1	golgin subfamily B member 1-like	protein_coding	8.16155e-12	-0.397695	0.132	0.263	2.81688e-07	2.88174e-14	-0.558829	0.11	0.253	9.94605e-10	2.55323e-20	-0.553286	0.165	0.351	8.8122e-16	2.67157e-12	-0.530332	0.183	0.346	9.22066e-08	8.16155e-12	1.02129e-19
gene23431:106562576	LOC106562576	CERS2	XP_013982992.1	ceramide synthase 2-like	protein_coding	1.28318e-10	-0.432197	0.033	0.118	4.42877e-06	2.68121e-11	-0.535642	0.021	0.106	9.25392e-07	2.97654e-20	-0.792438	0.105	0.266	1.02732e-15	3.42919e-11	-0.625681	0.066	0.189	1.18355e-06	1.28318e-10	1.19062e-19
gene33303:106572153	alas2	ALAS2	XP_014001522.1	5'-aminolevulinate synthase 2	protein_coding	4.36907e-17	0.509247	0.142	0.053	1.50794e-12	4.74345e-19	0.630459	0.123	0.04	1.63715e-14	1.56594e-19	0.593152	0.225	0.106	5.40468e-15	4.19111e-20	0.698489	0.183	0.066	1.44652e-15	4.36907e-17	1.67644e-19
gene18469:106611516	LOC106611516	RPL39	XP_014067273.1	60S ribosomal protein L39-like	protein_coding	2.32344e-13	0.425422	0.437	0.314	8.01913e-09	1.70328e-12	0.495845	0.348	0.238	5.87871e-08	6.05834e-15	0.487743	0.416	0.298	2.09097e-10	4.46425e-20	0.544139	0.532	0.351	1.54079e-15	1.70328e-12	1.7857e-19
gene48743:106587505	LOC106587505	RPS13	XP_014031422.1	40S ribosomal protein S13-like	protein_coding	4.97037e-10	0.35934	0.339	0.233	1.71547e-05	4.08424e-18	0.592817	0.325	0.189	1.40964e-13	2.74913e-18	0.506735	0.382	0.242	9.48836e-14	5.60764e-20	0.598983	0.415	0.242	1.93542e-15	4.97037e-10	2.24306e-19
gene48587:106587322	LOC106587322	CGNL1	XP_014031078.1	cingulin-like protein 1	protein_coding	1.06253e-17	-0.721355	0.051	0.189	3.66723e-13	5.78847e-20	-0.827792	0.034	0.18	1.99783e-15	7.7139e-15	-0.553743	0.07	0.194	2.66238e-10	9.52118e-12	-0.716014	0.07	0.197	3.28614e-07	9.52118e-12	2.31539e-19
gene34141:106572990	LOC106572990	RPL10	XP_014003059.1	60S ribosomal protein L10-like	protein_coding	2.76164e-15	0.472354	0.379	0.247	9.53153e-11	4.0677e-08	0.462545	0.293	0.208	0.00140393	1.09236e-12	0.414966	0.361	0.248	3.77018e-08	7.21271e-20	0.534998	0.451	0.268	2.48939e-15	4.0677e-08	2.88508e-19
gene39164:106578055	LOC106578055		XP_014012098.1	putative ferric-chelate reductase 1	protein_coding	0.17684	-0.472533	0.568	0.548	1	7.79982e-20	-0.807565	0.553	0.652	2.69203e-15	1.02129e-12	-0.580454	0.451	0.542	3.52489e-08	7.17183e-09	-0.578231	0.519	0.57	0.000247529	0.17684	3.11993e-19
gene18456:106611504	LOC106611504	RPL36A	XP_014067245.1	60S ribosomal protein L36a-like	protein_coding	1.17961e-19	0.571869	0.4	0.253	4.0713e-15	1.13142e-17	0.631717	0.338	0.204	3.90498e-13	8.68667e-12	0.454278	0.371	0.27	2.99812e-07	1.86496e-17	0.533765	0.455	0.283	6.43672e-13	8.68667e-12	4.71843e-19
gene42771:106581623	scel	SCEL	XP_014019244.1	sciellin	protein_coding	4.97453e-06	-0.281644	0.12	0.198	0.171691	1.48702e-07	-0.351155	0.092	0.178	0.0051323	1.43564e-19	-0.650818	0.092	0.251	4.95497e-15	7.35675e-11	-0.586892	0.119	0.254	2.53911e-06	4.97453e-06	5.74256e-19
gene22813:100195775	hce1	ASTL	NP_001134276.1	High choriolytic enzyme 1	protein_coding	8.06863e-11	0.426983	0.115	0.05	2.78481e-06	1.52785e-17	0.65133	0.168	0.07	5.27323e-13	1.89407e-19	0.59328	0.171	0.07	6.53718e-15	4.78297e-09	0.354536	0.132	0.06	0.000165079	4.78297e-09	7.57626e-19
gene7115:106600756	LOC106600756	PRSS27	XP_014047838.1	chymotrypsin-like protease CTRL-1	protein_coding	1.67269e-07	-0.30711	0.045	0.115	0.00577311	2.21952e-19	-0.861335	0.031	0.172	7.66045e-15	3.02644e-14	-0.561369	0.048	0.158	1.04455e-09	2.92675e-08	-0.491869	0.043	0.131	0.00101014	1.67269e-07	8.87808e-19
gene22157:100286555	rs17	RPS17	NP_001139966.1	40S ribosomal protein S17	protein_coding	1.60615e-11	0.432615	0.351	0.243	5.54345e-07	2.3019e-19	0.609298	0.33	0.187	7.94479e-15	1.03315e-09	0.393993	0.285	0.195	3.56582e-05	3.21499e-17	0.60092	0.381	0.222	1.10962e-12	1.03315e-09	9.20761e-19
gene24805:100196272	rl23a	RPL23A	NP_001134773.1	60S ribosomal protein L23a	protein_coding	4.9316e-09	0.397916	0.278	0.188	0.000170209	2.02957e-08	0.499617	0.231	0.152	0.000700487	6.68892e-09	0.383675	0.299	0.21	0.000230861	2.91612e-19	0.573495	0.355	0.188	1.00647e-14	2.02957e-08	1.16645e-18
gene44665:100194648	rl10a	RPL10A	NP_001133205.1	ribosomal protein L10a-2	protein_coding	5.12905e-09	0.399761	0.286	0.193	0.000177024	1.85309e-10	0.549798	0.275	0.18	6.39574e-06	1.11777e-13	0.513889	0.324	0.214	3.85789e-09	2.97125e-19	0.576911	0.383	0.213	1.0255e-14	5.12905e-09	1.1885e-18
gene24615:106563767	LOC106563767		XP_013985087.1	sterile alpha motif domain-containing protein 9-like	protein_coding	4.52417e-08	-0.397445	0.036	0.104	0.00156147	1.89317e-15	-0.66801	0.04	0.164	6.53407e-11	3.05925e-19	-0.684167	0.041	0.177	1.05587e-14	1.90994e-08	-0.478936	0.064	0.163	0.000659198	4.52417e-08	1.2237e-18
gene34059:106572910	LOC106572910	RPS21	XP_014002970.1	40S ribosomal protein S21	protein_coding	2.19423e-16	0.515366	0.305	0.175	7.57317e-12	3.28642e-10	0.481551	0.244	0.151	1.13427e-05	3.01192e-18	0.567795	0.194	0.088	1.03953e-13	3.63506e-19	0.565209	0.306	0.149	1.25461e-14	3.28642e-10	1.45403e-18
gene32653:106571458	LOC106571458	ADGRF1	XP_014000068.1	probable G-protein coupled receptor 116	protein_coding	1.16449e-12	-0.475222	0.089	0.21	4.01911e-08	5.77488e-19	-0.721853	0.094	0.26	1.99314e-14	3.30093e-11	-0.421784	0.12	0.238	1.13928e-06	1.02972e-14	-0.722055	0.091	0.25	3.55397e-10	3.30093e-11	2.30995e-18
gene10704:106604127	ctnna1	CTNNA1	XP_014054006.1	catenin (cadherin-associated protein)%2C alpha 1%2C 102kDa	protein_coding	1.03607e-13	-0.610292	0.061	0.177	3.57591e-09	6.21143e-19	-0.787637	0.045	0.191	2.14381e-14	2.41982e-13	-0.475687	0.048	0.155	8.35178e-09	1.07998e-09	-0.496436	0.074	0.188	3.72743e-05	1.07998e-09	2.48457e-18
gene7267:106600847	LOC106600847		XP_014048034.1	oxysterol-binding protein-related protein 7-like	protein_coding	2.02091e-13	-0.542879	0.044	0.152	6.97497e-09	1.58382e-16	-0.691022	0.049	0.183	5.46641e-12	6.96942e-19	-0.656732	0.048	0.187	2.40542e-14	8.90072e-14	-0.600609	0.064	0.211	3.07199e-09	2.02091e-13	2.78777e-18
gene39082:106577955	LOC106577955		XP_014011913.1	butyrophilin subfamily 1 member A1-like	protein_coding	3.69105e-11	-0.440043	0.03	0.117	1.27393e-06	1.05492e-15	-0.693964	0.031	0.15	3.64094e-11	9.50707e-19	-0.721231	0.041	0.174	3.28127e-14	4.58814e-12	-0.666066	0.038	0.157	1.58355e-07	3.69105e-11	3.80283e-18
gene28281:100380432	ptn12	PTPN22	NP_001167187.1	Tyrosine-protein phosphatase non-receptor type 12	protein_coding	3.99474e-08	-0.480742	0.198	0.302	0.00137875	1.55747e-10	-0.508416	0.16	0.287	5.37545e-06	9.70929e-19	-0.743318	0.133	0.291	3.35106e-14	4.83418e-15	-0.841481	0.128	0.29	1.66847e-10	3.99474e-08	3.88372e-18
gene37244:106576151	LOC106576151	ETNK1	XP_014008557.1	ethanolamine kinase 1-like	protein_coding	9.43607e-09	-0.363654	0.152	0.265	0.000325677	1.18463e-18	-0.687742	0.091	0.254	4.08865e-14	1.09105e-11	-0.463901	0.111	0.229	3.76565e-07	1.73028e-08	-0.438237	0.113	0.227	0.000597187	1.73028e-08	4.73854e-18
gene30268:100195268	cahz	CA2	NP_001133769.1	carbonic anhydrase	protein_coding	4.71878e-11	0.382322	0.132	0.061	1.62864e-06	3.32767e-05	0.326244	0.104	0.06	1	1.3388e-18	0.489967	0.191	0.084	4.62073e-14	5.56042e-13	0.473424	0.194	0.09	1.91912e-08	3.32767e-05	5.35519e-18
gene1638:106611028	LOC106611028	EPAS1	XP_014066317.1	endothelial PAS domain-containing protein 1-like	protein_coding	1.75621e-13	-0.558845	0.04	0.149	6.06138e-09	7.18242e-09	-0.548284	0.05	0.132	0.000247894	1.66391e-18	-0.732808	0.098	0.253	5.74282e-14	4.4832e-10	-0.652517	0.119	0.245	1.54733e-05	7.18242e-09	6.65564e-18
gene27817:100286403	LOC100286403	NACA2	XP_013990509.1	nascent polypeptide-associated complex subunit alpha	protein_coding	5.42721e-15	0.497974	0.347	0.219	1.87315e-10	3.4357e-14	0.548946	0.285	0.169	1.1858e-09	1.01675e-13	0.494596	0.321	0.21	3.50922e-09	1.69375e-18	0.544142	0.374	0.203	5.84581e-14	1.01675e-13	6.775e-18
gene12113:106605406	LOC106605406	PVRL2	XP_014056484.1	nectin-2-like	protein_coding	2.61697e-10	-0.355752	0.126	0.244	9.03223e-06	5.10242e-18	-0.692211	0.113	0.279	1.76105e-13	1.73589e-18	-0.617984	0.145	0.309	5.99127e-14	7.61038e-09	-0.510154	0.164	0.289	0.000262665	7.61038e-09	6.94358e-18
gene3334:106574003	LOC106574003	ABCB1	XP_014004978.1	multidrug resistance protein 1-like	protein_coding	1.51752e-10	-0.505046	0.151	0.271	5.23756e-06	2.47683e-16	-0.695836	0.15	0.308	8.54852e-12	1.75142e-18	-0.803813	0.134	0.291	6.04486e-14	2.26823e-10	-0.686729	0.191	0.322	7.82856e-06	2.26823e-10	7.00569e-18
gene2848:100196660	ppia1	PPIA	NP_001135161.1	2-peptidylprolyl isomerase A	protein_coding	2.77549e-07	0.355862	0.39	0.315	0.00957933	7.77246e-06	0.396806	0.348	0.288	0.268259	7.07531e-15	0.419587	0.476	0.358	2.44197e-10	2.93342e-18	0.493268	0.557	0.392	1.01244e-13	7.77246e-06	1.17337e-17
gene14908:100286649	rs30	FAU	NP_001140060.1	40S ribosomal protein S30	protein_coding	3.00239e-18	0.56363	0.387	0.245	1.03624e-13	4.70659e-18	0.634066	0.356	0.224	1.62443e-13	5.53507e-18	0.550522	0.375	0.24	1.91038e-13	3.42499e-14	0.536052	0.396	0.253	1.1821e-09	3.42499e-14	1.20095e-17
gene35261:100846967	at1b1	ATP1B1	NP_001239291.1	Sodium/potassium-transporting ATPase subunit beta-1	protein_coding	9.19873e-13	-0.724178	0.087	0.205	3.17485e-08	1.50146e-10	-0.621913	0.061	0.16	5.18214e-06	3.78685e-18	-0.882244	0.123	0.275	1.30699e-13	2.25054e-06	-0.596762	0.17	0.264	0.077675	2.25054e-06	1.51474e-17
gene10260:106603708	LOC106603708	RPS3	XP_014053189.1	40S ribosomal protein S3	protein_coding	3.79859e-18	0.563675	0.285	0.152	1.31105e-13	5.08105e-13	0.594286	0.236	0.135	1.75367e-08	8.03739e-14	0.494949	0.283	0.173	2.77403e-09	5.23342e-15	0.548058	0.321	0.183	1.80626e-10	5.08105e-13	1.51944e-17
gene30686:106569576	LOC106569576	EIF3F	XP_013996544.1	eukaryotic translation initiation factor 3 subunit F-like	protein_coding	3.09366e-08	0.435105	0.215	0.137	0.00106775	4.74458e-15	0.579058	0.22	0.113	1.63755e-10	8.51777e-11	0.434827	0.242	0.151	2.93982e-06	3.86232e-18	0.664565	0.277	0.136	1.33304e-13	3.09366e-08	1.54493e-17
gene7073:106600702	LOC106600702	PRSS27	XP_014047742.1	transmembrane protease serine 9-like	protein_coding	8.33227e-05	-0.284219	0.229	0.305	1	5.56098e-18	-0.803298	0.108	0.266	1.91932e-13	4.60146e-13	-0.560089	0.235	0.365	1.58815e-08	5.05796e-06	-0.418949	0.16	0.254	0.17457	8.33227e-05	2.22439e-17
gene18872:106611857	LOC106611857	DIAPH1	XP_014067934.1	protein diaphanous homolog 1-like	protein_coding	2.88175e-07	-0.268624	0.12	0.215	0.00994608	2.49195e-09	-0.412068	0.099	0.204	8.60072e-05	5.81945e-18	-0.64542	0.086	0.234	2.00853e-13	6.74411e-07	-0.404378	0.098	0.191	0.0232766	6.74411e-07	2.32778e-17
gene30838:106569723	LOC106569723	EEF1D	XP_013996770.1	elongation factor 1-delta-like	protein_coding	2.66983e-12	0.479898	0.267	0.161	9.21465e-08	7.13378e-18	0.643375	0.262	0.137	2.46215e-13	1.75546e-14	0.571366	0.279	0.169	6.05878e-10	1.81201e-10	0.429055	0.302	0.183	6.25397e-06	1.81201e-10	2.85351e-17
gene26155:106565103	LOC106565103		XP_013987307.1	plasma membrane calcium-transporting ATPase 1-like	protein_coding	4.39564e-15	-0.478806	0.121	0.274	1.51711e-10	8.25818e-17	-0.567605	0.097	0.256	2.85023e-12	1.11547e-17	-0.510541	0.164	0.332	3.84994e-13	1.61429e-08	-0.386986	0.209	0.346	0.000557155	1.61429e-08	4.46189e-17
gene43199:100196806	g12	MID1IP1	NP_001135300.1	Gastrulation-specific protein G12	protein_coding	0.000121865	-0.331867	0.233	0.3	1	1.38758e-14	-0.615635	0.233	0.386	4.78911e-10	1.47368e-17	-0.588715	0.375	0.514	5.08626e-13	9.69476e-12	-0.554351	0.402	0.528	3.34605e-07	0.000121865	5.89472e-17
gene46268:106585178	LOC106585178	RPL37	XP_014026575.1	60S ribosomal protein L37	protein_coding	5.19558e-14	0.472538	0.317	0.196	1.7932e-09	6.73604e-14	0.596967	0.257	0.148	2.32488e-09	1.68735e-17	0.599747	0.277	0.157	5.82372e-13	3.35034e-14	0.506885	0.33	0.189	1.15634e-09	6.73604e-14	6.7494e-17
gene12408:106605760	rps9		XP_014057160.1	ribosomal protein S9	protein_coding	2.95504e-07	0.357341	0.309	0.229	0.010199	1.1832e-11	0.55428	0.285	0.183	4.08371e-07	5.89811e-07	0.333004	0.336	0.262	0.0203567	1.70982e-17	0.45773	0.568	0.397	5.90127e-13	5.89811e-07	6.83927e-17
gene31479:106570348	LOC106570348				lncRNA	1.01785e-10	-0.371808	0.039	0.129	3.51302e-06	3.89772e-15	-0.64108	0.029	0.145	1.34526e-10	1.84685e-17	-0.645578	0.029	0.149	6.37423e-13	4.97829e-10	-0.564585	0.036	0.138	1.71821e-05	4.97829e-10	7.38742e-17
gene24571:106563746	LOC106563746		XP_013985056.1	arf-GAP with Rho-GAP domain%2C ANK repeat and PH domain-containing protein 1-like	protein_coding	1.8841e-10	-0.382483	0.026	0.108	6.50278e-06	2.3254e-16	-0.711783	0.016	0.13	8.02589e-12	1.88971e-17	-0.644251	0.034	0.155	6.52215e-13	3.58228e-08	-0.479662	0.049	0.14	0.00123639	3.58228e-08	7.55884e-17
gene25356:106564497	LOC106564497	LDLR	XP_013986094.1	low-density lipoprotein receptor-like	protein_coding	7.20294e-06	-0.270753	0.121	0.198	0.248602	3.07257e-17	-0.643028	0.076	0.23	1.06047e-12	2.36406e-17	-0.638556	0.133	0.288	8.15932e-13	1.57771e-12	-0.611352	0.128	0.279	5.44532e-08	7.20294e-06	9.45624e-17
gene42386:106581235	LOC106581235	DHRS13	XP_014018631.1	dehydrogenase/reductase SDR family member 13-like	protein_coding	3.57232e-10	-0.424534	0.025	0.103	1.23295e-05	2.87749e-17	-0.764389	0.028	0.154	9.93135e-13	3.5759e-11	-0.478854	0.054	0.148	1.23419e-06	5.8059e-13	-0.704038	0.043	0.171	2.00385e-08	3.57232e-10	1.15099e-16
gene28930:106567957	LOC106567957	CXADR	XP_013993351.1	coxsackievirus and adenovirus receptor homolog	protein_coding	2.65569e-13	-0.468097	0.07	0.193	9.16586e-09	3.11714e-17	-0.718304	0.066	0.21	1.07585e-12	2.64707e-14	-0.563535	0.083	0.208	9.13609e-10	4.03e-09	-0.524507	0.096	0.21	0.000139092	4.03e-09	1.24686e-16
gene46187:100194590	cirbp	CIRBP	NP_001133148.1	cold inducible RNA binding protein	protein_coding	7.97119e-08	0.385098	0.272	0.188	0.00275118	3.29549e-14	0.546338	0.299	0.182	1.13741e-09	6.56878e-10	0.366314	0.34	0.242	2.26715e-05	3.99229e-17	0.552749	0.44	0.278	1.3779e-12	7.97119e-08	1.59692e-16
gene39046:106577930	LOC106577930	TRIM39	XP_014011874.1	zinc finger protein RFP-like	protein_coding	4.82326e-11	-0.437527	0.048	0.144	1.6647e-06	1.97232e-12	-0.562686	0.045	0.151	6.80727e-08	4.08632e-17	-0.598131	0.06	0.194	1.41035e-12	2.10914e-08	-0.511551	0.085	0.189	0.000727948	2.10914e-08	1.63453e-16
gene9937:100380572	sc6a7	SLC6A7	NP_001167328.1	Sodium-dependent proline transporter	protein_coding	9.64372e-11	-0.431618	0.058	0.156	3.32843e-06	5.29095e-17	-0.698861	0.044	0.178	1.82612e-12	1.18913e-14	-0.546727	0.054	0.171	4.10418e-10	2.62552e-12	-0.59593	0.068	0.204	9.06172e-08	9.64372e-11	2.11638e-16
gene41343:106579874	LOC106579874		XP_014015666.1	coxsackievirus and adenovirus receptor homolog	protein_coding	1.72222e-07	-0.283296	0.081	0.165	0.00594406	7.86002e-17	-0.795526	0.065	0.204	2.71281e-12	1.51247e-15	-0.583413	0.089	0.223	5.22015e-11	3.66025e-13	-0.675894	0.1	0.248	1.2633e-08	1.72222e-07	3.14401e-16
gene21388:106560582	dlg1	DLG1	XP_013979073.1	discs%2C large homolog 1 (Drosophila)	protein_coding	4.64656e-14	-0.519855	0.022	0.123	1.60371e-09	6.76164e-15	-0.660201	0.036	0.153	2.33371e-10	8.03919e-17	-0.618919	0.039	0.161	2.77465e-12	1.22899e-08	-0.481862	0.06	0.158	0.000424175	1.22899e-08	3.21567e-16
gene18753:106611749	LOC106611749	SLC25A6	XP_014067766.1	ADP/ATP translocase 2-like	protein_coding	4.57792e-09	0.377826	0.432	0.348	0.000158002	3.67476e-13	0.495488	0.38	0.259	1.26831e-08	1.4646e-16	0.435734	0.485	0.357	5.05491e-12	1.94729e-12	0.420231	0.496	0.358	6.72087e-08	4.57792e-09	5.85839e-16
gene31990:106570843	ocln		XP_013998887.1	occludin	protein_coding	5.30381e-12	-0.413953	0.101	0.227	1.83056e-07	1.89718e-16	-0.649498	0.094	0.245	6.54794e-12	1.98727e-09	-0.384756	0.12	0.224	6.85885e-05	4.92476e-08	-0.487178	0.13	0.241	0.00169973	4.92476e-08	7.58874e-16
gene3475:100136538	LOC100136538	S100A10	XP_014006874.1	protein S100-A1	protein_coding	5.25983e-16	0.438674	0.46	0.314	1.81538e-11	2.8224e-11	0.446513	0.406	0.301	9.74122e-07	2.26415e-10	0.341571	0.404	0.299	7.81447e-06	2.53198e-16	0.442901	0.532	0.364	8.73886e-12	2.26415e-10	1.01279e-15
gene10592:106604029	LOC106604029		XP_014053835.1	integrin beta-like protein A	protein_coding	7.22825e-11	-0.418164	0.034	0.123	2.49476e-06	1.94013e-15	-0.742046	0.04	0.163	6.69617e-11	2.59985e-16	-0.645573	0.047	0.169	8.97311e-12	1.22471e-10	-0.627863	0.047	0.158	4.22696e-06	1.22471e-10	1.03994e-15
gene14198:100196215	ndka	NME2	NP_001134716.1	Nucleoside diphosphate kinase A	protein_coding	4.43664e-08	0.501574	0.201	0.125	0.00153126	6.41335e-08	0.445711	0.173	0.104	0.0022135	2.59544e-14	0.549807	0.28	0.17	8.9579e-10	4.33266e-16	0.666635	0.33	0.18	1.49537e-11	6.41335e-08	1.73306e-15
gene24536:106563690	LOC106563690	IL2RG	XP_013984968.1	cytokine receptor common subunit gamma-like	protein_coding	4.71425e-16	0.533948	0.247	0.128	1.62708e-11	1.34467e-15	0.579895	0.194	0.091	4.641e-11	1.92621e-14	0.446878	0.152	0.067	6.64811e-10	9.78433e-05	0.250973	0.117	0.068	1	9.78433e-05	1.8857e-15
gene17219:106610344	LOC106610344	CASP6	XP_014065132.1	caspase-6-like	protein_coding	4.44401e-12	-0.456097	0.104	0.228	1.53381e-07	5.8978e-16	-0.623565	0.117	0.272	2.03557e-11	3.56477e-11	-0.432396	0.121	0.238	1.23034e-06	6.5183e-06	-0.389327	0.16	0.252	0.224973	6.5183e-06	2.35912e-15
gene19582:106612683	LOC106612683		XP_014069563.1	delta-like protein C	protein_coding	6.14974e-11	-0.445016	0.037	0.127	2.12252e-06	8.64083e-10	-0.453576	0.06	0.155	2.9823e-05	5.90324e-16	-0.561152	0.047	0.169	2.03744e-11	3.38031e-08	-0.505372	0.066	0.163	0.00116668	3.38031e-08	2.3613e-15
gene45196:106583952	LOC106583952	RPL36	XP_014024137.1	60S ribosomal protein L36	protein_coding	6.54357e-16	0.5315	0.348	0.221	2.25845e-11	2.8578e-14	0.554968	0.286	0.171	9.8634e-10	5.88097e-09	0.428588	0.27	0.186	0.000202976	6.96263e-15	0.518395	0.366	0.218	2.40308e-10	5.88097e-09	2.61743e-15
gene39449:106578358	ccdc186	CCDC186	XP_014012545.1	coiled-coil domain containing 186	protein_coding	1.7273e-09	-0.339209	0.047	0.132	5.9616e-05	1.91901e-08	-0.355927	0.066	0.154	0.000662328	8.8557e-16	-0.561886	0.054	0.177	3.05646e-11	2.70568e-07	-0.431316	0.074	0.166	0.00933838	2.70568e-07	3.54228e-15
gene39816:106578732	LOC106578732	RPS20	XP_014013337.1	40S ribosomal protein S20	protein_coding	1.58823e-13	0.458482	0.42	0.299	5.48163e-09	9.87381e-16	0.59671	0.358	0.234	3.40785e-11	9.40362e-15	0.468747	0.397	0.276	3.24557e-10	1.66715e-14	0.505039	0.415	0.267	5.75399e-10	1.58823e-13	3.94952e-15
gene34053:106572905	LOC106572905	RPS21	XP_014002965.1	40S ribosomal protein S21-like	protein_coding	8.72824e-06	0.365354	0.12	0.07	0.301246	4.97492e-11	0.485753	0.118	0.052	1.71704e-06	5.58274e-08	0.376593	0.178	0.109	0.00192683	1.06527e-15	0.515044	0.217	0.097	3.67667e-11	8.72824e-06	4.26108e-15
gene4137:106581948	LOC106581948	RGL2	XP_014019985.1	ral guanine nucleotide dissociation stimulator-like 2	protein_coding	1.16341e-15	-0.658299	0.056	0.184	4.01539e-11	4.77971e-15	-0.687883	0.042	0.163	1.64967e-10	6.73539e-11	-0.476228	0.048	0.139	2.32465e-06	1.01667e-07	-0.470003	0.064	0.156	0.00350894	1.01667e-07	4.65364e-15
gene14602:106607791	mllt4	MLLT4	XP_014060626.1	myeloid/lymphoid or mixed-lineage leukemia%3B translocated to%2C 4	protein_coding	1.41256e-15	-0.697722	0.059	0.187	4.87532e-11	1.22911e-09	-0.421026	0.066	0.163	4.24214e-05	8.87988e-11	-0.435894	0.104	0.212	3.0648e-06	0.000128411	-0.276769	0.136	0.214	1	0.000128411	5.65026e-15
gene36448:106575362	LOC106575362	PTTG1IP	XP_014007320.1	pituitary tumor-transforming gene 1 protein-interacting protein-like	protein_coding	9.18103e-09	-0.352485	0.061	0.147	0.000316874	7.31998e-08	-0.393927	0.05	0.126	0.00252642	1.46423e-15	-0.499421	0.064	0.193	5.05363e-11	4.84048e-05	-0.369513	0.102	0.175	1	4.84048e-05	5.85691e-15
gene32850:106571585	LOC106571585	CDC42BPA	XP_014000295.1	serine/threonine-protein kinase MRCK alpha-like	protein_coding	2.51458e-11	-0.512057	0.061	0.161	8.67881e-07	1.90128e-15	-0.665703	0.053	0.183	6.56207e-11	7.3313e-09	-0.331663	0.133	0.238	0.000253033	2.51321e-06	-0.316076	0.138	0.24	0.0867411	2.51321e-06	7.60511e-15
gene43631:106582468	LOC106582468	AGPS	XP_014021094.1	alkyldihydroxyacetonephosphate synthase%2C peroxisomal-like	protein_coding	8.96459e-10	-0.401827	0.026	0.102	3.09404e-05	1.9682e-15	-0.765776	0.026	0.139	6.79303e-11	8.16792e-13	-0.51638	0.032	0.126	2.81908e-08	6.92758e-07	-0.396006	0.034	0.108	0.0239098	6.92758e-07	7.87278e-15
gene60362:106595137	LOC106595137	ILDR1	XP_014041987.1	immunoglobulin-like domain-containing receptor 1	protein_coding	2.11373e-11	-0.498637	0.053	0.152	7.29531e-07	2.20702e-15	-0.650821	0.04	0.163	7.61732e-11	2.57232e-15	-0.634206	0.038	0.149	8.87809e-11	5.63717e-05	-0.361034	0.077	0.144	1	5.63717e-05	8.8281e-15
gene18933:106611946	LOC106611946	GFPT2	XP_014068122.1	glutamine--fructose-6-phosphate aminotransferase [isomerizing] 2-like	protein_coding	4.20609e-09	-0.354134	0.072	0.164	0.000145169	2.06149e-14	-0.583845	0.061	0.19	7.11502e-10	2.25872e-15	-0.604453	0.073	0.2	7.79576e-11	2.23668e-09	-0.542726	0.083	0.197	7.71969e-05	4.20609e-09	9.03489e-15
gene38839:106577692	LOC106577692		XP_014011496.1	cornifelin homolog B-like	protein_coding	7.55296e-07	-0.357869	0.047	0.112	0.0260683	2.3192e-15	-0.730338	0.06	0.19	8.00448e-11	1.25713e-11	-0.511964	0.038	0.128	4.33886e-07	0.000695803	-0.371234	0.077	0.129	1	0.000695803	9.2768e-15
gene51377:100194728	LOC100194728	DDX21	XP_014035676.1	nucleolar RNA helicase 2	protein_coding	9.15571e-09	0.404445	0.317	0.226	0.000316	6.3384e-08	0.429651	0.312	0.23	0.00218764	2.33431e-15	0.511651	0.416	0.294	8.05665e-11	3.60078e-09	0.371047	0.411	0.29	0.000124277	6.3384e-08	9.33725e-15
gene3701:106577306	LOC106577306	RPL18	XP_014010730.1	60S ribosomal protein L18-like	protein_coding	2.54727e-06	0.321468	0.156	0.095	0.0879166	1.73806e-10	0.488272	0.149	0.075	5.99874e-06	2.24762e-14	0.538141	0.307	0.195	7.75743e-10	2.63231e-15	0.503545	0.274	0.14	9.08516e-11	2.54727e-06	1.05293e-14
gene12663:106606010	LOC106606010		XP_014057542.1	ictacalcin-like	protein_coding	3.0379e-10	0.353811	0.428	0.321	1.0485e-05	1.40903e-10	0.468249	0.392	0.292	4.86314e-06	4.95113e-15	0.41783	0.445	0.318	1.70883e-10	1.32948e-08	0.342049	0.434	0.32	0.000458858	1.32948e-08	1.98045e-14
gene45590:106584347	LOC106584347		XP_014025032.1	leucine-rich repeat-containing protein 24-like	protein_coding	4.58212e-05	-0.325503	0.253	0.326	1	7.39109e-15	-0.568285	0.264	0.422	2.55096e-10	4.66315e-13	-0.441768	0.245	0.389	1.60944e-08	5.34532e-09	-0.493526	0.289	0.404	0.000184488	4.58212e-05	2.95644e-14
gene13644:100195790	cor1a	CORO1A	XP_014058778.1	Coronin-1A	protein_coding	1.41829e-14	0.505427	0.212	0.106	4.89507e-10	1.03164e-08	0.416185	0.15	0.081	0.000356059	1.66319e-10	0.382763	0.123	0.057	5.74033e-06	3.03189e-09	0.316054	0.115	0.048	0.000104643	1.03164e-08	5.67314e-14
gene39171:106578059	LOC106578059	SEMA4F	XP_014012102.1	semaphorin-4F-like	protein_coding	5.37154e-13	-0.540094	0.056	0.167	1.85393e-08	1.0771e-11	-0.47622	0.047	0.151	3.7175e-07	1.48628e-14	-0.55282	0.079	0.204	5.12975e-10	2.02608e-12	-0.649016	0.06	0.191	6.9928e-08	1.0771e-11	5.94513e-14
gene22302:106561467	LOC106561467				lncRNA	0.0286005	-0.324469	0.313	0.337	1	2.76436e-10	-0.583561	0.256	0.373	9.54091e-06	1.59042e-14	-0.77073	0.312	0.445	5.48918e-10	7.52973e-08	-0.53947	0.298	0.407	0.00259881	0.0286005	6.36168e-14
gene19286:100196611	ef1g	EEF1G	NP_001135112.1	Elongation factor 1-gamma	protein_coding	1.45363e-07	0.384669	0.266	0.184	0.00501705	3.51393e-13	0.544119	0.277	0.165	1.2128e-08	4.7139e-11	0.438079	0.308	0.209	1.62696e-06	1.60805e-14	0.54512	0.353	0.212	5.55003e-10	1.45363e-07	6.43221e-14
gene24387:106563416	LOC106563416	ST14	XP_013984443.1	suppressor of tumorigenicity 14 protein-like	protein_coding	1.70248e-14	-0.515059	0.058	0.181	5.87593e-10	2.37502e-10	-0.447644	0.053	0.15	8.19716e-06	1.23099e-10	-0.431216	0.098	0.203	4.24865e-06	7.05276e-07	-0.394969	0.102	0.197	0.0243419	7.05276e-07	6.80991e-14
gene22888:106562055	LOC106562055	CCND1	XP_013982074.1	G1/S-specific cyclin-D1-like	protein_coding	2.08569e-07	-0.332744	0.09	0.175	0.00719856	6.94117e-13	-0.544036	0.084	0.208	2.39568e-08	1.89018e-14	-0.546705	0.164	0.306	6.52376e-10	3.03938e-09	-0.477818	0.153	0.281	0.000104901	2.08569e-07	7.56072e-14
gene298:106567073	LOC106567073	GRHL1	XP_013991456.1	grainyhead-like protein 1 homolog	protein_coding	1.86078e-08	-0.319337	0.065	0.151	0.00064223	9.36957e-10	-0.474654	0.061	0.156	3.23381e-05	3.61113e-13	-0.509451	0.096	0.218	1.24634e-08	2.06248e-14	-0.718472	0.094	0.249	7.11846e-10	1.86078e-08	8.24994e-14
gene11489:106604875	diaph1	DIAPH1	XP_014055436.1	diaphanous-related formin 1	protein_coding	4.25266e-08	-0.315897	0.11	0.207	0.00146776	4.32874e-09	-0.439057	0.083	0.179	0.000149402	2.06696e-14	-0.563554	0.098	0.226	7.13392e-10	7.40008e-10	-0.502373	0.096	0.219	2.55406e-05	4.25266e-08	8.26785e-14
gene21944:106560813	LOC106560813	CHKA	XP_013979613.1	choline kinase alpha-like	protein_coding	1.04672e-09	-0.419674	0.051	0.14	3.61264e-05	2.23625e-14	-0.722146	0.04	0.155	7.7182e-10	2.45052e-07	-0.361084	0.044	0.108	0.00845773	7.43884e-06	-0.460422	0.043	0.107	0.256744	7.43884e-06	8.94501e-14
gene69:106593613	rtf1	RTF1	XP_014040732.1	RTF1 homolog%2C Paf1/RNA polymerase II complex component	protein_coding	4.97009e-07	-0.255624	0.058	0.131	0.0171538	3.92157e-07	-0.354556	0.049	0.118	0.0135349	2.41983e-14	-0.568559	0.047	0.157	8.35182e-10	1.12656e-07	-0.454414	0.047	0.132	0.00388822	4.97009e-07	9.67934e-14
gene28120:106567014	LOC106567014		XP_013991262.1	ceramide kinase-like	protein_coding	2.8617e-14	-0.728862	0.04	0.151	9.87687e-10	1.4089e-13	-0.74498	0.047	0.159	4.86268e-09	1.53951e-06	-0.390114	0.06	0.123	0.0531346	2.43206e-05	-0.455979	0.06	0.125	0.8394	2.43206e-05	1.14468e-13
gene39583:106578489	LOC106578489	F3	XP_014012819.1	tissue factor-like	protein_coding	9.08224e-14	-0.661472	0.098	0.229	3.13464e-09	3.59695e-10	-0.543691	0.108	0.221	1.24145e-05	3.3796e-14	-0.550377	0.232	0.377	1.16644e-09	4.51251e-09	-0.533912	0.296	0.42	0.000155745	4.51251e-09	1.35184e-13
gene26068:106565174	LOC106565174	HYAL2	XP_013987489.1	hyaluronidase-2-like	protein_coding	8.1347e-10	-0.420233	0.042	0.126	2.80761e-05	1.76038e-11	-0.512411	0.031	0.123	6.07579e-07	3.87574e-14	-0.564727	0.066	0.182	1.33767e-09	5.89687e-11	-0.512201	0.062	0.185	2.03524e-06	8.1347e-10	1.5503e-13
gene27281:106566230	LOC106566230	RPL29	XP_013989582.1	60S ribosomal protein L29-like	protein_coding	2.11543e-05	0.282898	0.305	0.235	0.73012	1.64853e-12	0.55132	0.269	0.163	5.68972e-08	1.40726e-08	0.402316	0.238	0.158	0.000485702	4.19843e-14	0.515163	0.362	0.218	1.44905e-09	2.11543e-05	1.67937e-13
gene30634:106569518	LOC106569518		XP_013996428.1	nuclear receptor ROR-beta-like	protein_coding	6.73329e-14	-0.597241	0.023	0.123	2.32393e-09	4.03497e-12	-0.607045	0.026	0.119	1.39263e-07	5.41719e-10	-0.429416	0.041	0.122	1.86969e-05	1.4961e-07	-0.452508	0.038	0.12	0.00516365	1.4961e-07	2.69332e-13
gene33238:106572208	LOC106572208	YBX1	XP_014001654.1	nuclease-sensitive element-binding protein 1-like	protein_coding	3.76381e-05	0.284606	0.378	0.319	1	1.99219e-10	0.466165	0.361	0.262	6.87584e-06	7.99831e-11	0.419828	0.435	0.342	2.76054e-06	6.75081e-14	0.477562	0.481	0.338	2.32998e-09	3.76381e-05	2.70032e-13
gene2914:106570602	pkn3	PKN2	XP_013998540.1	protein kinase N3	protein_coding	1.09414e-13	-0.631285	0.025	0.124	3.77632e-09	1.08565e-10	-0.526099	0.028	0.113	3.74701e-06	7.49502e-14	-0.519685	0.034	0.136	2.58683e-09	4.08705e-07	-0.442937	0.07	0.16	0.014106	4.08705e-07	2.99801e-13
gene21640:106561079	LOC106561079	RPS13	XP_013980176.1	40S ribosomal protein S13	protein_coding	7.87905e-14	0.500368	0.179	0.086	2.71937e-09	1.19526e-07	0.45647	0.125	0.067	0.00412533	7.07589e-07	0.348034	0.158	0.098	0.0244217	2.00956e-13	0.502341	0.194	0.089	6.9358e-09	7.07589e-07	3.15162e-13
gene30052:106568894	LOC106568894		XP_013995157.1	transmembrane protein 56-B-like	protein_coding	4.93515e-09	-0.31916	0.062	0.152	0.000170332	9.75949e-14	-0.585009	0.055	0.175	3.36839e-09	8.72363e-14	-0.438634	0.067	0.187	3.01087e-09	3.18908e-09	-0.479218	0.074	0.186	0.000110068	4.93515e-09	3.48945e-13
gene14164:100196552	rl19	RPL19	NP_001135053.1	60S ribosomal protein L19	protein_coding	1.18503e-10	0.453119	0.232	0.137	4.09003e-06	1.4369e-13	0.55105	0.248	0.14	4.95931e-09	1.06697e-06	0.382734	0.158	0.099	0.0368253	9.57171e-14	0.544321	0.251	0.13	3.30358e-09	1.06697e-06	3.82868e-13
gene35292:106574186	ncl	NCL	XP_014005332.1	nucleolin	protein_coding	0.000171838	0.257469	0.286	0.226	1	5.81123e-10	0.504008	0.311	0.216	2.00569e-05	4.00428e-12	0.456985	0.372	0.267	1.38204e-07	1.19787e-13	0.42532	0.443	0.291	4.13433e-09	0.000171838	4.79148e-13
gene33905:106572750	LOC106572750		XP_014002674.1	keratin%2C type II cytoskeletal cochleal-like	protein_coding	2.0214e-09	0.396933	0.306	0.21	6.97666e-05	2.3223e-07	0.275596	0.299	0.215	0.00801518	4.6397e-07	0.261723	0.279	0.199	0.0160134	1.62053e-13	0.334301	0.44	0.281	5.59308e-09	4.6397e-07	6.4821e-13
gene16072:106609252	LOC106609252	BCL2L14	XP_014063311.1	apoptosis facilitator Bcl-2-like protein 14	protein_coding	1.87498e-08	-0.409086	0.037	0.109	0.000647132	1.71415e-13	-0.692354	0.026	0.127	5.9162e-09	5.5953e-10	-0.430595	0.053	0.139	1.93116e-05	1.70894e-06	-0.428029	0.06	0.138	0.0589824	1.70894e-06	6.85658e-13
gene4761:106587131	LOC106587131		XP_014030654.1	uncharacterized LOC106587131	protein_coding	4.9367e-07	-0.263773	0.12	0.211	0.0170385	1.75328e-13	-0.517891	0.139	0.286	6.05126e-09	6.74602e-07	-0.32761	0.083	0.158	0.0232832	1.04217e-05	-0.389316	0.074	0.15	0.359693	1.04217e-05	7.0131e-13
gene19924:100380313	traf4	TRAF4	NP_001167069.1	TNF receptor-associated factor 4	protein_coding	9.4566e-11	-0.414965	0.072	0.176	3.26385e-06	1.75809e-13	-0.612541	0.06	0.178	6.06787e-09	5.30627e-10	-0.407718	0.061	0.152	1.83141e-05	5.14461e-12	-0.648593	0.053	0.178	1.77561e-07	5.30627e-10	7.03236e-13
gene12411:106605761	LOC106605761	LENG8	XP_014057162.1	leukocyte receptor cluster member 8 homolog	protein_coding	4.55527e-09	-0.338562	0.115	0.223	0.000157221	1.12811e-08	-0.368253	0.113	0.217	0.000389354	1.94239e-13	-0.482241	0.121	0.253	6.70395e-09	2.62222e-10	-0.504836	0.136	0.27	9.05032e-06	1.12811e-08	7.76955e-13
gene2808:106569536	LOC106569536		XP_013996485.1	F-BAR domain only protein 2-like	protein_coding	6.71854e-07	-0.331145	0.044	0.107	0.0231884	3.9707e-10	-0.505122	0.026	0.106	1.37045e-05	2.25369e-13	-0.502893	0.041	0.144	7.77839e-09	4.91132e-06	-0.371654	0.051	0.122	0.169509	4.91132e-06	9.01476e-13
gene35056:106573917	LOC106573917	PINLYP	XP_014004853.1	phospholipase A2 inhibitor and Ly6/PLAUR domain-containing protein-like	protein_coding	0.00407474	-0.363155	0.168	0.216	1	2.54044e-13	-0.843074	0.212	0.348	8.76806e-09	1.42074e-12	-0.668305	0.267	0.388	4.90353e-08	1.77752e-06	-0.551029	0.343	0.42	0.0613493	0.00407474	1.01617e-12
gene38527:106577433	LOC106577433	ADAM9	XP_014010879.1	disintegrin and metalloproteinase domain-containing protein 9-like	protein_coding	1.43883e-10	-0.362845	0.031	0.117	4.96599e-06	3.6777e-13	-0.594092	0.029	0.132	1.26932e-08	6.01116e-08	-0.32977	0.036	0.102	0.00207469	1.78207e-06	-0.404022	0.043	0.115	0.0615063	1.78207e-06	1.47108e-12
gene3089:106572087	LOC106572087	ATP8B1	XP_014001389.1	phospholipid-transporting ATPase IC-like	protein_coding	4.0948e-13	-0.513015	0.064	0.18	1.41328e-08	6.85431e-12	-0.50019	0.052	0.158	2.3657e-07	2.48353e-06	-0.324602	0.115	0.19	0.0857166	5.27833e-06	-0.359657	0.102	0.188	0.182176	5.27833e-06	1.63792e-12
gene21630:106561091	hsd17b12	HSD17B12	XP_013980189.1	hydroxysteroid (17-beta) dehydrogenase 12	protein_coding	5.16595e-06	-0.264719	0.064	0.129	0.178297	4.61537e-13	-0.579419	0.065	0.183	1.59295e-08	8.13062e-13	-0.475481	0.096	0.218	2.8062e-08	2.64187e-05	-0.335543	0.143	0.227	0.911814	2.64187e-05	1.84615e-12
gene9822:100194650	LOC100194650	RPL36A	NP_001133206.1	ribosomal protein L36a-2	protein_coding	4.63874e-13	0.490842	0.216	0.116	1.60102e-08	3.07962e-07	0.467077	0.152	0.09	0.010629	3.31269e-10	0.421025	0.197	0.115	1.14334e-05	2.69484e-10	0.434372	0.232	0.128	9.30097e-06	3.07962e-07	1.8555e-12
gene388:106577869	LOC106577869	RALGAPA2	XP_014011794.1	ral GTPase-activating protein subunit alpha-2-like	protein_coding	4.96953e-13	-0.68031	0.048	0.154	1.71518e-08	3.52425e-08	-0.489437	0.034	0.104	0.00121636	6.26735e-08	-0.421951	0.041	0.107	0.00216311	0.00214633	-0.328095	0.064	0.109	1	0.00214633	1.98781e-12
gene16021:106609114	LOC106609114	CPNE8	XP_014063019.1	copine-8-like	protein_coding	3.34663e-12	-0.425069	0.039	0.138	1.15506e-07	3.44632e-09	-0.493007	0.047	0.13	0.000118946	4.98952e-13	-0.518531	0.054	0.16	1.72208e-08	0.00076844	-0.292526	0.087	0.143	1	0.00076844	1.99581e-12
gene47854:106586558	LOC106586558		XP_014029465.1	spore wall protein 2-like	protein_coding	5.00292e-13	-0.490811	0.042	0.148	1.72671e-08	1.99737e-10	-0.40941	0.044	0.137	6.89372e-06	4.45609e-09	-0.375527	0.06	0.143	0.000153797	0.000136585	-0.362388	0.055	0.112	1	0.000136585	2.00117e-12
gene35898:100195925	ef1b	EEF1B2	NP_001134426.1	Elongation factor 1-beta	protein_coding	1.0278e-07	0.419351	0.227	0.15	0.00354734	5.02242e-13	0.603696	0.223	0.124	1.73344e-08	2.39561e-05	0.366848	0.199	0.142	0.82682	5.23787e-07	0.348159	0.226	0.141	0.018078	2.39561e-05	2.00897e-12
gene7350:106600986	LOC106600986	RPL19	XP_014048285.1	60S ribosomal protein L19-like	protein_coding	5.72289e-13	0.45756	0.205	0.107	1.9752e-08	4.00972e-10	0.47383	0.188	0.105	1.38391e-05	2.56788e-07	0.383529	0.127	0.072	0.00886279	8.12447e-09	0.348535	0.194	0.105	0.000280408	2.56788e-07	2.28916e-12
gene7145:106600940	LOC106600940	CPT1A	XP_014048212.1	carnitine O-palmitoyltransferase 1%2C liver isoform-like	protein_coding	7.41191e-12	-0.47995	0.076	0.188	2.55815e-07	5.77572e-13	-0.483463	0.083	0.211	1.99343e-08	2.29503e-11	-0.405909	0.136	0.26	7.92106e-07	1.93702e-07	-0.352654	0.147	0.26	0.00668544	1.93702e-07	2.31029e-12
gene27653:106566560	tp53inp2	TP53INP2	XP_013990153.1	tumor protein p53 inducible nuclear protein 2	protein_coding	3.60317e-09	-0.379564	0.137	0.249	0.00012436	9.15963e-10	-0.485421	0.095	0.199	3.16135e-05	5.837e-13	-0.463696	0.253	0.395	2.01458e-08	9.74521e-13	-0.58407	0.251	0.408	3.36346e-08	3.60317e-09	2.3348e-12
gene42780:106581618	lmo7	LMO7	XP_014019225.1	LIM domain 7	protein_coding	2.30677e-07	-0.283729	0.051	0.122	0.00796157	6.47346e-13	-0.547206	0.057	0.172	2.23425e-08	2.10447e-09	-0.390061	0.066	0.153	7.26338e-05	9.18363e-08	-0.430281	0.081	0.18	0.00316964	2.30677e-07	2.58939e-12
gene26710:106565794	LOC106565794	ZMYND8	XP_013988801.1	protein kinase C-binding protein 1-like	protein_coding	6.91185e-11	-0.49287	0.059	0.158	2.38556e-06	6.95728e-13	-0.556421	0.044	0.153	2.40124e-08	1.67147e-11	-0.467447	0.066	0.167	5.76892e-07	1.18323e-07	-0.461496	0.083	0.181	0.00408379	1.18323e-07	2.78291e-12
gene35408:106574301	LOC106574301	ACVR2A	XP_014005583.1	activin receptor type-2A	protein_coding	7.3338e-13	-0.525792	0.028	0.125	2.53119e-08	1.70875e-07	-0.355891	0.045	0.116	0.00589758	1.32824e-06	-0.309475	0.089	0.164	0.045843	2.04289e-08	-0.50989	0.072	0.173	0.000705083	1.32824e-06	2.93352e-12
gene21176:106560387	LOC106560387	DSG2	XP_013978739.1	desmoglein-2-like	protein_coding	8.13981e-12	-0.405122	0.114	0.238	2.80937e-07	7.70026e-13	-0.538105	0.115	0.247	2.65767e-08	2.71368e-07	-0.287132	0.149	0.245	0.00936598	2.91521e-05	-0.328505	0.181	0.27	1	2.91521e-05	3.08011e-12
gene28062:100194660	LOC100194660	YBX1	XP_013991015.1	Y-box binding protein-2	protein_coding	1.13943e-10	0.460561	0.236	0.142	3.93261e-06	9.56718e-13	0.565085	0.222	0.124	3.30202e-08	3.24167e-06	0.385061	0.229	0.165	0.111883	2.02736e-07	0.400976	0.268	0.177	0.00699723	3.24167e-06	3.82687e-12
gene17212:106610306	LOC106610306	CASP6	XP_014065063.1	caspase-6-like	protein_coding	1.30977e-12	-0.464178	0.1	0.225	4.52054e-08	2.79091e-12	-0.491167	0.134	0.271	9.63254e-08	9.90001e-13	-0.472479	0.14	0.269	3.41689e-08	6.22585e-08	-0.439327	0.183	0.298	0.00214879	6.22585e-08	3.96e-12
gene31385:106570268	LOC106570268		XP_013997875.1	phosphatase and actin regulator 4A-like	protein_coding	4.29039e-07	-0.267186	0.073	0.151	0.0148079	4.40013e-09	-0.362165	0.063	0.155	0.000151866	1.04542e-12	-0.461757	0.077	0.192	3.60815e-08	2.05931e-05	-0.354039	0.106	0.185	0.71075	2.05931e-05	4.18166e-12
gene37077:100195409	alg12	ALG12	NP_001133910.1	ALG12%2C alpha-1%2C6-mannosyltransferase	protein_coding	1.23193e-06	-0.258938	0.05	0.115	0.042519	5.00191e-09	-0.51953	0.032	0.108	0.000172636	1.26571e-12	-0.471946	0.039	0.138	4.36848e-08	3.15633e-05	-0.332774	0.064	0.132	1	3.15633e-05	5.06285e-12
gene26661:106565841	LOC106565841	MAGI1	XP_013988890.1	membrane-associated guanylate kinase%2C WW and PDZ domain-containing protein 1-like	protein_coding	3.58903e-10	-0.43356	0.034	0.117	1.23872e-05	1.29388e-12	-0.606751	0.028	0.125	4.46568e-08	1.976e-11	-0.464057	0.045	0.138	6.81995e-07	1.81916e-06	-0.370187	0.051	0.128	0.0627863	1.81916e-06	5.1755e-12
gene41423:106580359	hip1r	HIP1R	XP_014016782.1	huntingtin interacting protein 1 related	protein_coding	2.57073e-09	-0.40876	0.072	0.164	8.87263e-05	3.12082e-10	-0.421451	0.06	0.159	1.07712e-05	1.49315e-12	-0.464982	0.086	0.203	5.15344e-08	5.05085e-08	-0.46957	0.106	0.213	0.00174325	5.05085e-08	5.97258e-12
gene39093:106577964	LOC106577964		XP_014011936.1	E3 ubiquitin-protein ligase TRIM39-like	protein_coding	6.53142e-08	-0.334236	0.04	0.111	0.00225425	1.66558e-12	-0.542077	0.029	0.127	5.74858e-08	3.89023e-11	-0.446579	0.047	0.138	1.34267e-06	8.69194e-06	-0.335388	0.062	0.135	0.299993	8.69194e-06	6.66231e-12
gene14558:100380760	LOC100380760		XP_014060546.1	protein 4.1	protein_coding	1.85244e-12	-0.613674	0.072	0.184	6.3935e-08	5.65896e-07	-0.350956	0.081	0.16	0.0195313	3.32368e-08	-0.398075	0.093	0.18	0.00114713	8.66044e-05	-0.252588	0.094	0.165	1	8.66044e-05	7.40975e-12
gene43670:106582502	LOC106582502	GBP1	XP_014021145.1	interferon-induced guanylate-binding protein 1-like	protein_coding	0.486266	-0.340557	0.526	0.509	1	1.51473e-10	-0.555703	0.23	0.347	5.22793e-06	1.98962e-12	-0.577342	0.181	0.306	6.86698e-08	2.56574e-09	-0.694528	0.285	0.401	8.8554e-05	0.486266	7.95849e-12
gene8982:106602599	LOC106602599	B4GALT1	XP_014050807.1	beta-1%2C4-galactosyltransferase 1-like	protein_coding	1.65758e-09	-0.364574	0.03	0.106	5.72097e-05	2.08744e-12	-0.548669	0.032	0.132	7.2046e-08	3.49424e-07	-0.289287	0.053	0.119	0.01206	9.91714e-08	-0.455972	0.045	0.129	0.0034228	3.49424e-07	8.34977e-12
gene36182:106575113	app	APP	XP_014006793.1	amyloid beta (A4) precursor protein	protein_coding	8.22916e-10	-0.349021	0.121	0.234	2.84021e-05	7.90784e-12	-0.452891	0.112	0.24	2.72931e-07	2.62241e-12	-0.42275	0.182	0.321	9.05098e-08	1.42911e-07	-0.371807	0.232	0.348	0.00493242	1.42911e-07	1.04896e-11
gene30272:106569238	kiaa1217		XP_013995875.1	KIAA1217 ortholog	protein_coding	1.17581e-08	-0.371837	0.045	0.123	0.000405817	3.31902e-12	-0.564607	0.031	0.128	1.14553e-07	5.98899e-07	-0.289158	0.053	0.118	0.0206704	2.24261e-05	-0.377552	0.068	0.138	0.774016	2.24261e-05	1.32761e-11
gene51660:106590114	LOC106590114	KIAA1217	XP_014036170.1	sickle tail protein homolog	protein_coding	3.3594e-12	-0.463429	0.058	0.166	1.15946e-07	7.03879e-10	-0.463934	0.071	0.17	2.42937e-05	7.10757e-09	-0.358907	0.066	0.149	0.000245311	4.12083e-05	-0.43161	0.077	0.143	1	4.12083e-05	1.34376e-11
gene9111:106602683	LOC106602683		XP_014050919.1	butyrophilin subfamily 1 member A1-like	protein_coding	3.7206e-08	-0.314747	0.053	0.131	0.00128413	2.10931e-10	-0.451592	0.068	0.17	7.28006e-06	3.68564e-12	-0.439526	0.069	0.178	1.27206e-07	4.11051e-09	-0.479649	0.068	0.175	0.00014187	3.7206e-08	1.47426e-11
gene9407:106602867	LOC106602867	SPNS2	XP_014051294.1	protein spinster homolog 2	protein_coding	9.23182e-06	-0.250276	0.053	0.112	0.318627	3.74445e-12	-0.609846	0.04	0.142	1.29236e-07	2.22207e-06	-0.38863	0.053	0.112	0.0766927	1.39452e-05	-0.371173	0.053	0.121	0.481303	1.39452e-05	1.49778e-11
gene32393:106571254	LOC106571254	ASAP2	XP_013999544.1	arf-GAP with SH3 domain%2C ANK repeat and PH domain-containing protein 2-like	protein_coding	5.08825e-12	-0.522323	0.028	0.119	1.75616e-07	4.52041e-07	-0.385894	0.039	0.102	0.0156018	9.08436e-11	-0.511558	0.038	0.121	3.13538e-06	0.00040646	-0.332323	0.06	0.112	1	0.00040646	2.0353e-11
gene51310:106589754	LOC106589754		XP_014035547.1	ZP domain-containing protein-like	protein_coding	3.24165e-06	-0.260581	0.05	0.112	0.111882	5.22007e-12	-0.599565	0.084	0.202	1.80166e-07	2.12297e-09	-0.464397	0.102	0.198	7.3272e-05	4.12854e-09	-0.525593	0.115	0.235	0.000142492	3.24165e-06	2.08803e-11
gene42369:100195000	ilvbl	ILVBL	NP_001133501.1	ilvB (bacterial acetolactate synthase)-like	protein_coding	2.66895e-07	-0.331132	0.044	0.11	0.00921162	1.46734e-09	-0.504097	0.026	0.101	5.06437e-05	5.44087e-12	-0.518297	0.047	0.143	1.87786e-07	7.05858e-07	-0.436403	0.06	0.142	0.024362	7.05858e-07	2.17635e-11
gene42591:106581444	LOC106581444	CCNL1	XP_014018983.1	cyclin-L1-like	protein_coding	2.82459e-07	-0.283889	0.106	0.194	0.00974878	7.48514e-12	-0.580343	0.055	0.161	2.58342e-07	5.65598e-12	-0.462308	0.066	0.171	1.95211e-07	7.2709e-05	-0.330373	0.117	0.193	1	7.2709e-05	2.26239e-11
gene24705:106563852	LOC106563852		XP_013985226.1	protein furry homolog	protein_coding	4.12762e-07	-0.326253	0.048	0.115	0.0142461	5.83367e-12	-0.580367	0.023	0.113	2.01343e-07	5.73617e-10	-0.415145	0.074	0.169	1.97978e-05	3.60949e-06	-0.410418	0.055	0.129	0.124578	3.60949e-06	2.33347e-11
gene9809:106603279	LOC106603279		XP_014052197.1	unconventional myosin-XVIIIa-like	protein_coding	3.45376e-08	-0.354736	0.096	0.188	0.00119203	7.31374e-12	-0.436326	0.068	0.183	2.52426e-07	8.29609e-11	-0.380481	0.089	0.197	2.86331e-06	2.01297e-09	-0.521776	0.081	0.195	6.94757e-05	3.45376e-08	2.92549e-11
gene48646:106587394	LOC106587394		XP_014031226.1	furin-1-like	protein_coding	5.91897e-10	-0.394478	0.033	0.113	2.04287e-05	9.24805e-08	-0.405864	0.044	0.116	0.00319187	8.37867e-12	-0.467626	0.079	0.188	2.89182e-07	5.33464e-07	-0.471116	0.098	0.189	0.018412	5.33464e-07	3.35147e-11
gene22503:106561671	LOC106561671	SLC25A3	XP_013981322.1	phosphate carrier protein%2C mitochondrial-like	protein_coding	0.000632888	0.252659	0.303	0.254	1	1.61945e-09	0.469272	0.294	0.204	5.58937e-05	4.24424e-11	0.416043	0.413	0.317	1.46486e-06	8.40294e-12	0.455603	0.451	0.321	2.90019e-07	0.000632888	3.36117e-11
gene51430:106589897	LOC106589897	PRSS27	XP_014035789.1	tryptase-like	protein_coding	0.0452335	-0.264186	0.778	0.688	1	8.41095e-12	-0.725102	0.765	0.777	2.90296e-07	2.16678e-07	-0.629877	0.82	0.794	0.00747843	1.78436e-11	-0.63302	0.855	0.846	6.15853e-07	0.0452335	3.36438e-11
gene24286:106563505	LOC106563505	CFL1	XP_013984632.1	cofilin-2-like	protein_coding	1.58123e-06	0.364648	0.328	0.254	0.0545745	2.61879e-11	0.485488	0.311	0.208	9.0385e-07	7.46689e-10	0.402681	0.366	0.274	2.57712e-05	9.09869e-12	0.514397	0.379	0.256	3.14032e-07	1.58123e-06	3.63947e-11
gene50366:106588797	LOC106588797	RAPGEF5	XP_014033705.1	rap guanine nucleotide exchange factor 5-like	protein_coding	1.8584e-10	-0.493459	0.023	0.102	6.41408e-06	7.15393e-11	-0.562358	0.024	0.108	2.46911e-06	9.43276e-12	-0.532293	0.054	0.152	3.25562e-07	2.66508e-06	-0.370445	0.051	0.127	0.0919827	2.66508e-06	3.7731e-11
gene6265:100306822	tm56b	TMEM56	XP_014045206.1	Transmembrane protein 56-B	protein_coding	1.98421e-10	-0.461733	0.037	0.123	6.84829e-06	1.00212e-11	-0.47724	0.04	0.14	3.45871e-07	4.52466e-11	-0.455605	0.032	0.116	1.56164e-06	7.23114e-09	-0.527408	0.028	0.115	0.000249576	7.23114e-09	4.00847e-11
gene25679:106564904	LOC106564904	DDX5	XP_013986879.1	probable ATP-dependent RNA helicase DDX5	protein_coding	9.46289e-09	-0.403616	0.109	0.209	0.000326602	1.03393e-11	-0.528792	0.05	0.154	3.5685e-07	2.29664e-08	-0.33497	0.073	0.157	0.000792661	1.28523e-05	-0.441604	0.083	0.157	0.443585	1.28523e-05	4.13571e-11
gene32905:106571744	LOC106571744	GPCPD1	XP_014000623.1	glycerophosphocholine phosphodiesterase GPCPD1-like	protein_coding	1.08788e-11	-0.505581	0.036	0.13	3.7547e-07	2.65433e-10	-0.471104	0.032	0.118	9.16116e-06	1.92443e-11	-0.507463	0.042	0.132	6.64198e-07	2.43726e-05	-0.334993	0.064	0.133	0.841195	2.43726e-05	4.35151e-11
gene75887:106594462	LOC106594462	S100A4	XP_014041307.1	ictacalcin-like	protein_coding	1.36069e-08	0.304739	0.538	0.462	0.000469628	1.16862e-11	0.411851	0.469	0.366	4.03338e-07	3.05222e-09	0.365807	0.422	0.331	0.000105344	2.81231e-06	0.335802	0.374	0.282	0.0970641	2.81231e-06	4.67448e-11
gene47330:106586105	pgap1	PGAP1	XP_014028443.1	post-GPI attachment to proteins 1	protein_coding	1.18874e-11	-0.696782	0.067	0.174	4.10282e-07	1.032e-10	-0.582018	0.057	0.156	3.56185e-06	1.16936e-09	-0.431197	0.079	0.173	4.03594e-05	0.000113396	-0.404901	0.087	0.152	1	0.000113396	4.75496e-11
gene19738:106612559	LOC106612559	SORL1	XP_014069288.1	sortilin-related receptor-like	protein_coding	2.98271e-06	-0.271434	0.121	0.205	0.102945	1.22524e-11	-0.50229	0.112	0.236	4.22879e-07	2.60435e-08	-0.324685	0.12	0.215	0.000898865	4.46984e-07	-0.36582	0.091	0.187	0.0154272	2.98271e-06	4.90095e-11
gene49775:100194839	sfpq		NP_001133340.1	splicing factor proline/glutamine rich (polypyrimidine tract binding protein associated)	protein_coding	7.95073e-09	-0.283883	0.174	0.291	0.000274411	1.88794e-09	-0.412409	0.149	0.264	6.51602e-05	1.23674e-11	-0.360968	0.187	0.325	4.26847e-07	1.95954e-11	-0.504245	0.194	0.347	6.76317e-07	7.95073e-09	4.94695e-11
gene51286:106589734	golga4	GOLGA4	XP_014035485.1	golgin A4	protein_coding	2.43635e-06	-0.342418	0.132	0.214	0.0840882	1.41213e-06	-0.281462	0.094	0.174	0.0487382	1.3718e-11	-0.489618	0.123	0.241	4.73463e-07	6.67907e-05	-0.298683	0.134	0.215	1	6.67907e-05	5.4872e-11
gene4795:106586787	LOC106586787	NEURL1	XP_014029915.1	E3 ubiquitin-protein ligase NEURL1-like	protein_coding	1.9662e-08	-0.349504	0.048	0.126	0.000678615	2.01929e-10	-0.469326	0.039	0.128	6.96937e-06	1.90987e-11	-0.479684	0.044	0.136	6.59174e-07	2.10449e-05	-0.434	0.064	0.133	0.726342	2.10449e-05	7.63949e-11
gene14364:100196095	rhbg	RHAG	XP_014060117.1	Rhesus blood group%2C B glycoprotein	protein_coding	6.06119e-07	-0.319971	0.32	0.419	0.0209196	5.10351e-11	-0.402726	0.273	0.415	1.76143e-06	1.97865e-11	-0.347238	0.377	0.509	6.8291e-07	5.46099e-09	-0.404417	0.389	0.509	0.000188481	6.06119e-07	7.91459e-11
gene4096:106580750	rhbg	RHBG	XP_014017597.1	Rh family%2C B glycoprotein	protein_coding	6.06119e-07	-0.319971	0.32	0.419	0.0209196	5.10351e-11	-0.402726	0.273	0.415	1.76143e-06	1.97865e-11	-0.347238	0.377	0.509	6.8291e-07	5.46099e-09	-0.404417	0.389	0.509	0.000188481	6.06119e-07	7.91459e-11
[truncated: 81 more rows]

## Sheet: Erythrocytes GO
Gene Ontology ID	Term Category	Term Name	Genes Contained Within Group	Group Size	Effective Size	p-value	q-value
[truncated: 86 more rows]

## Sheet: Vascular Cells (1)
Gene ID	Locus ID	HGNC ID	Protein ID	Product Name	Gene Biotype	T1_p_val	T1_avg_logFC	T1_pct.1	T1_pct.2	T1_p_val_adj	T2_p_val	T2_avg_logFC	T2_pct.1	T2_pct.2	T2_p_val_adj	T3_p_val	T3_avg_logFC	T3_pct.1	T3_pct.2	T3_p_val_adj	T4_p_val	T4_avg_logFC	T4_pct.1	T4_pct.2	T4_p_val_adj	max_pval	minimump_p_val
[truncated: 444 more rows]

[truncated: 35 more sheets: Vascular Cells (1) GO, Pillar Cells, Pillar Cells (GO), MRCs (FW), MRCs (FW) GO, T Cells, T Cells GO, Epithelial Cells (1), Epithelial Cells (1) GO, Goblet Cells, Goblet Cells GO, Non-differentiated Cells, Non-differentiated Cells GO, Vascular Cells (2), Vascular Cells (2) GO, Vascular Cells (3), Vascular Cells (3) GO, Neuroepithelial Cells, Neuroepithelial Cells GO, Monocyte Cells …]
