# Supplementary material for: Immunologic Profiling of the Atlantic Salmon Gill by Single Nuclei Transcriptomics
Source: Front Immunol. 2021 May 4;12:669889. doi: 10.3389/fimmu.2021.669889 (PMC8129531; doi:10.3389/fimmu.2021.669889)
Supplement: Supplementary file 3 [file Table_2.xlsx]

## Sheet: RNAseq T1toT3
Gene ID	Locus ID	Protein ID	Product Name	HGNC ID	Cluster ID	logFC.T1vsT2	logFC.T1vsT3	logFC.T2vsT3	logCPM	PValue	FDR	T1_CPM_1	T1_CPM_2	T1_CPM_3	T1_CPM_4	T1_CPM_5	T1_CPM_6	T2_CPM_1	T2_CPM_2	T2_CPM_3	T2_CPM_4	T2_CPM_5	T2_CPM_6	T3_CPM_1	T3_CPM_2	T3_CPM_3	T3_CPM_4	T3_CPM_5	T3_CPM_6
gene51540:106589985	LOC106589985	XP_014035938.1	calpain-2 catalytic subunit-like	CAPN2	1	0.950477	-5.78414	-6.73462	2.2825	9.01606e-16	2.79435e-11	1.24042	5.18387	2.95914	2.6165	4.31	1.94727	1.8779	1.01465	1.92354	2.41088	0	1.94099	191.873	223.284	156.26	128.808	217.736	123.188
gene40102:106578986	LOC106578986	XP_014013824.1	glutamate receptor ionotropic%2C delta-1-like	GRID1	1	2.72799	-5.67395	-8.40194	1.4467	2.09499e-15	3.24651e-11	1.24042	2.07355	2.95914	0.872167	1.43667	1.94727	0	0	0.961769	0	0	0	119.921	72.5054	80.0737	98.551	72.5785	127.226
gene25926:106565075					1	0.925978	-3.26527	-4.19125	2.41113	3.99785e-13	2.47811e-09	7.44252	24.8826	14.7957	23.5485	20.8317	13.6309	10.3285	10.1465	6.73238	8.43809	12.0753	7.76395	190.95	147.483	97.9542	202.289	189.086	182.762
gene16797:106609886	LOC106609886	XP_014064392.1	bifunctional UDP-N-acetylglucosamine 2-epimerase/N-acetylmannosamine kinase-like	GNE	1	0.00705316	-1.20864	-1.21569	4.99631	5.64999e-12	2.18888e-08	234.439	284.076	308.737	314.852	261.474	276.512	320.182	262.795	241.404	298.95	283.77	280.473	644.804	622.063	603.274	708.875	584.448	693.687
gene16683:106609768	LOC106609768	XP_014064253.1	cytidine monophosphate-N-acetylneuraminic acid hydroxylase-like		1	1.89249	-3.76215	-5.65465	2.69811	1.25028e-11	3.25634e-08	12.4042	29.0296	13.8093	12.2103	7.90167	21.42	7.5116	0	8.65592	3.61632	4.02511	1.94099	246.298	120.293	162.48	322.452	193.861	266.57
gene23459:106562604	LOC106562604	XP_013983028.1	CUB and zona pellucida-like domain-containing protein 1		1	0.614141	-3.60906	-4.2232	8.47133	4.11115e-11	5.67847e-08	1405.4	1075.13	741.758	663.719	949.637	997.002	573.699	478.916	1223.37	770.277	227.419	570.651	11936.7	13360.8	10445.3	18783.5	5245.71	10815.3
gene26145:106565112	LOC106565112	XP_013987325.1	cryptochrome-1-like	CRY1	1	0.0807968	-1.67036	-1.75115	5.12007	1.04019e-10	1.11167e-07	223.276	265.414	281.119	296.537	226.994	244.382	192.485	212.062	308.728	215.774	206.287	331.909	899.404	588.282	645.254	928.454	921.556	881.498
gene21903:106560849	LOC106560849	XP_013979697.1	cholesteryl ester transfer protein-like	CETP	1	-0.188626	-2.10482	-1.91619	3.40971	1.33899e-10	1.33869e-07	58.2997	55.9858	67.0739	61.0517	57.4667	70.1017	60.0928	52.7619	77.9033	74.7374	83.521	76.669	371.754	172.2	207.57	245.513	220.601	365.524
gene29978:106568957	LOC106568957	XP_013995319.1	angiopoietin-related protein 4-like	ANGPTL4	1	-1.1599	-1.78704	-0.627141	4.97323	2.18906e-10	1.70348e-07	129.004	221.869	184.453	168.328	164.498	196.674	299.525	352.085	411.637	506.285	344.147	487.188	611.595	608.88	662.357	595.628	566.304	606.85
gene23154:106562311	LOC106562311	XP_013982581.1	tryptophan 5-hydroxylase 1-like	TPH1	1	-0.117014	-3.6209	-3.50389	2.44702	3.19309e-10	2.41374e-07	8.68294	18.6619	10.8502	13.9547	13.6483	17.5254	3.7558	23.337	12.503	13.2599	15.0942	23.2919	199.253	83.2164	178.028	174.625	297.954	95.9247
gene299:106567189	LOC106567189	XP_013991715.1	Krueppel-like factor 11	KLF11	1	0.193582	-1.92831	-2.12189	4.33563	5.56564e-10	3.59366e-07	102.955	109.898	139.08	191.004	139.357	120.731	117.369	112.626	130.801	115.722	91.5712	140.722	505.511	346.048	443.126	683.806	331.378	723.979
gene16195:106609294	LOC106609294	XP_014063423.1	suppressor of cytokine signaling 2-like		1	-0.313321	-2.07714	-1.76382	3.22804	6.32653e-10	3.92156e-07	34.7318	36.2871	68.0603	48.8413	65.3684	71.0753	89.2003	73.055	44.2414	75.9428	69.4331	55.3182	224.159	214.22	230.115	257.616	251.16	185.791
gene33222:106572218	LOC106572218	XP_014001684.1	5'-nucleotidase domain-containing protein 2-like	NT5DC2	1	0.0603498	-1.51202	-1.57237	3.69696	6.71006e-10	4.07775e-07	83.1081	96.4199	120.338	142.163	79.7351	84.7062	93.895	95.3774	124.068	100.052	78.4896	95.1084	298.879	233.171	284.534	332.826	248.295	321.095
gene11744:106605102	LOC106605102	XP_014055886.1	sodium/potassium-transporting ATPase subunit alpha-3-like	ATP1A3	1	0.277393	-1.51703	-1.79443	4.22344	1.44934e-09	7.13007e-07	102.955	142.038	201.222	162.223	148.695	143.124	148.354	91.3188	113.489	108.49	129.81	158.191	363.452	371.59	461.007	472.872	316.099	572.519
gene1356:106607942	LOC106607942	XP_014060917.1	GDNF family receptor alpha-1-like	GFRA1	1	0.0092592	-2.3241	-2.33336	2.945	2.37226e-09	9.89048e-07	33.4913	27.9929	64.1148	54.0743	29.4517	36.0245	55.3981	38.5568	36.5472	34.9578	25.1569	55.3182	203.865	116.173	178.028	296.517	195.771	231.229
gene24020:100136463	LOC100136463	NP_001117066.1	growth hormone receptor isoform 2 precursor	GHR	1	-0.437634	-1.61257	-1.17494	4.10838	2.34552e-09	9.89048e-07	83.1081	120.266	153.875	159.606	99.1301	103.205	174.645	146.11	135.609	174.789	159.998	192.158	384.668	308.972	314.075	423.596	339.973	413.991
rna133441					1	0.659642	-2.26903	-2.92867	8.80052	3.04854e-09	1.15224e-06	3346.65	1815.39	2257.83	1233.24	4313.59	2763.18	1370.87	1552.42	1497.47	2032.37	1730.8	1866.26	12359.2	17824	8553.11	5416.85	16599.5	14705.8
gene2125:106561998	LOC106561998	XP_013981988.1	thrombospondin-4-B-like	THBS4	1	-0.00712134	-1.37124	-1.36411	5.83057	3.89299e-09	1.35568e-06	458.955	445.812	478.395	644.531	300.264	486.817	399.993	634.158	362.587	431.548	509.176	518.244	1262.86	1210.35	1157.57	1254.36	1060.03	1289.43
gene34283:106573116	LOC106573116	XP_014003299.1	dual specificity protein phosphatase 6-like	DUSP6	1	-0.309908	-1.32574	-1.01583	4.21778	4.69089e-09	1.56328e-06	130.244	156.553	144.012	134.314	153.723	166.492	154.927	185.681	206.78	149.475	179.117	231.948	461.233	309.796	306.301	397.662	313.234	417.02
gene37325:106576227	LOC106576227	XP_014008744.1	neuroepithelial cell-transforming gene 1 protein-like	NET1	1	-0.212592	-1.07407	-0.861479	6.22511	5.21187e-09	1.70033e-06	630.133	718.484	762.472	677.673	579.695	620.205	832.849	768.092	753.065	808.851	632.948	868.592	1498.08	1329.81	1292.06	1466.16	1066.71	1683.23
gene26419:106565564	LOC106565564	XP_013988301.1	inositol hexakisphosphate kinase 2-like	IP6K2	1	-0.196497	-0.922818	-0.72632	5.23622	5.61355e-09	1.73981e-06	374.607	355.613	324.519	388.114	351.265	321.299	400.932	355.128	433.758	407.439	448.799	400.814	715.833	534.727	587.725	720.114	666.577	759.32
gene6180:100194912	angl4	NP_001133413.1	Angiopoietin-related protein 4	ANGPTL4	1	-0.839673	-1.68115	-0.841472	4.95664	7.26523e-09	2.16511e-06	168.697	265.414	165.712	181.411	186.048	206.411	246.005	368.319	464.534	389.358	273.707	377.522	638.346	509.185	530.974	706.282	582.538	770.427
gene40051:106578945	LOC106578945	XP_014013722.1	inositol polyphosphate multikinase-like	IPMK	1	-0.439044	-1.38901	-0.949968	5.39367	9.26883e-09	2.6599e-06	275.373	304.811	406.389	347.994	290.207	293.064	402.81	414.993	528.011	441.192	369.304	467.778	751.81	678.09	804.624	1093.57	645.567	1010.74
gene21351:100306840	ivns1abp	XP_013979000.1	influenza virus NS1A binding protein		1	0.0187657	-0.770308	-0.789073	6.74526	9.63822e-09	2.66898e-06	1032.03	1128.01	1203.38	1124.22	1058.11	1063.21	1187.77	847.235	985.813	1129.5	1222.63	1211.18	1885.52	1773.09	1854.13	2023.75	1779.13	1881.13
gene26209:106565346	LOC106565346	XP_013987820.1	peptidyl-prolyl cis-trans isomerase FKBP5-like	FKBP5	1	0.197026	-2.31402	-2.51104	6.10415	1.53166e-08	3.6799e-06	441.589	542.232	314.656	256.417	337.617	392.375	245.066	200.901	743.447	270.019	213.331	337.732	1684.42	1223.53	1596.81	1616.58	2648.16	2521.31
gene71045:106593429	LOC106593429	XP_014040237.1	pyruvate dehydrogenase E1 component subunit beta%2C mitochondrial-like	PDHB	1	-0.382298	-2.47859	-2.09629	4.62363	1.94123e-08	4.44887e-06	112.878	88.1257	132.175	153.501	144.385	76.9171	179.339	155.242	164.462	184.433	75.4708	172.748	958.442	407.843	500.655	828.174	298.909	923.907
gene13645:106606883	LOC106606883	XP_014058782.1	glycine-rich cell wall structural protein-like		1	0.86783	-2.61304	-3.48087	5.57602	2.51579e-08	5.33576e-06	198.467	124.413	511.932	229.38	264.347	84.7062	127.697	141.037	33.6619	131.393	156.979	190.217	1595.87	907.965	925.901	2284.83	1645.43	1228.85
gene17665:100194692	LOC100194692	XP_014065704.1	Krueppel-like factor 11	KLF11	1	-0.0608622	-1.96876	-1.9079	3.04891	2.53075e-08	5.33576e-06	35.9722	41.4709	64.1148	60.1795	64.65	43.8136	41.3138	61.8938	35.5855	59.0666	44.2762	84.433	236.151	128.532	171.031	259.345	141.337	270.609
gene36210:100195109	plcc	XP_014006701.1	1-acyl-sn-glycerol-3-phosphate acyltransferase gamma		1	-0.554259	-0.972819	-0.41856	4.81816	2.85193e-08	5.81513e-06	236.92	231.2	237.718	300.025	241.36	194.727	351.167	326.718	319.307	356.811	392.448	391.109	452.008	439.976	408.92	488.433	493.725	529.101
gene68502:106592479	LOC106592479	XP_014039309.1	DNA damage-inducible transcript 4 protein-like	DDIT4	1	-0.617744	-2.12496	-1.50722	2.22195	2.93456e-08	5.93555e-06	24.8084	32.14	15.7821	30.5258	25.86	19.4727	25.3517	29.4249	53.8591	45.8068	35.2197	40.7608	135.602	70.8575	83.1834	132.266	90.7232	133.285
gene24289:106563501	slc3a2	XP_013984627.1	solute carrier family 3 (amino acid transporter heavy chain)%2C member 2	SLC3A2	1	-0.0682356	-0.887396	-0.819161	4.90029	3.11701e-08	6.15598e-06	310.105	306.885	315.642	276.477	251.417	275.539	250.7	330.777	352.007	282.073	332.071	289.207	590.378	633.598	543.413	511.774	440.246	471.546
gene45449:106584115	lnx1	XP_014024457.1	ligand of numb-protein X 1%2C E3 ubiquitin protein ligase		1	-0.0681952	-1.1245	-1.05631	3.72195	3.11841e-08	6.15598e-06	140.167	116.119	118.366	117.742	99.8484	110.021	120.186	127.846	103.871	141.037	129.81	120.341	327.475	214.22	223.118	284.415	186.221	285.755
gene47545:106586327	LOC106586327	XP_014028976.1	activin receptor type-2A-like	ACVR2A	1	0.00540447	-0.748739	-0.754144	5.79582	3.28807e-08	6.36919e-06	533.381	540.159	574.074	687.267	591.907	505.316	534.263	591.543	590.526	554.503	529.302	651.202	872.653	859.353	884.698	1015.77	960.711	1134.94
gene31660:106570522	LOC106570522	XP_013998414.1	3-hydroxyisobutyrate dehydrogenase%2C mitochondrial-like	HIBADH	1	-0.450629	-2.39684	-1.94621	2.9585	4.80967e-08	8.28146e-06	27.2892	18.6619	63.1284	41.864	54.5934	21.42	57.276	51.7473	53.8591	54.2449	31.1946	65.0231	215.857	141.715	234.002	235.139	110.778	251.424
gene5686:106596360	LOC106596360	XP_014043136.1	transcription factor BTF3 homolog 4-like	BTF3L4	1	-0.166292	-1.95835	-1.79205	5.13577	6.10441e-08	9.80279e-06	162.495	154.479	307.751	305.258	226.275	170.386	301.403	262.795	257.754	271.224	172.073	237.771	951.062	744.004	715.999	1127.28	372.442	1203.6
gene22975:106562099	LOC106562099	XP_013982154.1	protein MRVI1-like	MRVI1	1	-0.13152	-1.15916	-1.02764	4.48504	6.42182e-08	1.02067e-05	138.927	181.435	255.473	222.402	178.147	193.753	263.845	209.018	199.086	221.801	175.092	225.155	439.094	402.899	411.252	509.18	329.468	502.848
gene7293:106600825	LOC106600825	XP_014048002.1	nuclear receptor subfamily 1 group D member 1-like	NR1D1	1	-1.0582	-2.46823	-1.41003	2.56854	7.64717e-08	1.15053e-05	13.6446	23.8458	35.5097	29.6537	30.17	19.4727	61.9707	54.7913	27.8913	63.8884	47.295	65.0231	138.37	87.336	92.5123	232.546	125.102	163.577
gene18446:100380299	actn1	NP_001167055.1	actinin%2C alpha 1	ACTN1	1	0.230916	-1.38942	-1.62033	5.19344	7.85294e-08	1.16994e-05	191.025	261.267	353.124	459.632	308.165	282.354	307.037	230.326	209.666	273.635	274.714	300.853	987.961	615.472	709.779	967.356	505.185	1040.03
gene40344:106579185	LOC106579185	XP_014014324.1	uncharacterized LOC106579185	MPRIP	1	-0.129995	-1.06911	-0.939119	4.65725	7.92718e-08	1.16994e-05	214.593	186.619	257.445	286.943	200.415	216.147	241.31	240.473	230.825	232.65	263.645	296.001	492.597	394.66	387.93	599.086	406.822	557.373
gene23272:106562417	LOC106562417	XP_013982770.1	sodium-dependent noradrenaline transporter-like		1	-0.0268125	-1.89869	-1.87188	3.17589	8.42778e-08	1.2263e-05	31.0105	41.4709	83.8424	98.5548	48.1284	48.6817	61.0318	43.6301	48.0884	65.0938	60.3766	83.4625	169.734	200.214	219.231	289.602	154.707	269.599
gene19723:106612562	LOC106612562	XP_014069290.1	MDS1 and EVI1 complex locus protein EVI1-like	MECOM	1	-0.0359894	-1.98592	-1.94993	4.77458	9.03343e-08	1.27842e-05	100.474	152.406	280.132	231.996	150.85	119.757	183.095	168.432	144.265	147.064	156.979	271.738	785.941	541.318	667.799	904.248	316.099	854.235
gene34096:106572951	LOC106572951	XP_014003017.1	ATP-binding cassette sub-family D member 1-like		1	-0.588072	-1.65271	-1.06464	4.809	9.30363e-08	1.29886e-05	137.687	177.288	263.364	259.033	162.343	124.625	257.272	305.411	298.148	318.237	208.299	318.322	598.68	566.036	622.709	671.703	371.488	678.541
gene35155:106574034	LOC106574034	XP_014005022.1	leukocyte elastase inhibitor-like		1	-0.501898	-1.44787	-0.94597	3.50526	9.30239e-08	1.29886e-05	78.1464	66.3535	121.325	88.0888	80.4534	61.339	123.941	113.641	131.762	119.339	102.64	117.43	236.151	157.37	185.025	264.532	213.916	286.764
gene51828:106590283	LOC106590283	XP_014036600.1	reversion-inducing cysteine-rich protein with Kazal motifs-like	RECK	1	-0.272955	-1.95658	-1.68363	5.55199	9.36546e-08	1.30163e-05	240.641	199.06	407.375	427.362	249.262	224.91	464.78	285.117	257.754	330.291	378.36	417.312	1432.59	603.113	842.717	1469.62	859.483	1530.76
gene13837:106607023	LOC106607023	XP_014059033.1	mucin-17-like		1	-0.280522	-1.57266	-1.29214	3.39293	9.51672e-08	1.31675e-05	50.8572	59.0961	100.611	100.299	73.9884	69.1281	90.1392	82.1869	92.3298	78.3537	90.5649	123.253	273.05	159.841	200.573	302.569	171.897	234.258
gene44681:106583468	LOC106583468	XP_014023153.1	solute carrier family 25 member 34-like	SLC25A34	1	0.0973208	-1.36939	-1.46671	2.10086	9.8759e-08	1.35808e-05	32.2509	41.4709	38.4689	42.7362	28.015	25.3145	35.6801	33.4835	22.1207	25.3143	34.2134	45.6132	91.3241	91.4556	72.2995	113.247	80.2184	86.8371
gene7609:106601241	LOC106601241	XP_014048762.1	thyrotroph embryonic factor-like	TEF	1	-0.597223	-1.5702	-0.972973	5.04013	1.07562e-07	1.42682e-05	213.352	254.009	233.772	252.056	196.105	211.279	234.738	288.161	517.432	267.608	293.833	475.542	810.847	521.544	528.642	674.296	721.01	759.32
gene16067:106609153	LOC106609153	XP_014063110.1	metalloproteinase inhibitor 3-like	TIMP3	1	-0.0944714	-0.694284	-0.599813	6.47979	1.11924e-07	1.44004e-05	911.709	944.5	952.844	985.548	864.156	848.036	942.706	986.243	980.043	964.353	1046.53	1014.17	1606.01	1276.26	1350.37	1607.07	1271.08	1736.74
gene2341:106564343	LOC106564343	XP_013985876.1	protein phosphatase Slingshot homolog 1-like	SSH1	1	-0.22384	-1.20562	-0.981779	4.481	1.14881e-07	1.44408e-05	121.561	177.288	231.8	181.411	240.642	176.228	186.851	184.667	275.066	213.363	216.35	254.269	356.994	402.899	423.691	431.377	530.014	443.273
gene39837:106578750	ism1	XP_014013361.1	isthmin 1%2C angiogenesis inhibitor	ISM1	1	-0.196473	-0.723038	-0.526565	5.258	1.40722e-07	1.67746e-05	344.837	408.489	404.416	423.001	334.025	371.928	442.245	499.209	418.37	426.726	419.617	438.663	564.549	610.528	559.738	612.918	662.757	739.125
gene10188:106603639	LOC106603639	XP_014053009.1	zinc finger and BTB domain-containing protein 16-A	ZBTB16	1	-0.341216	-1.21771	-0.876491	2.81052	1.42862e-07	1.68997e-05	48.3764	52.8754	61.1556	50.5857	64.65	62.3126	68.5434	64.9378	86.5592	74.7374	64.4017	75.6985	87.6343	130.18	150.818	139.182	156.617	122.178
gene28927:106567958	LOC106567958	XP_013993352.1	autism susceptibility gene 2 protein-like	AUTS2	1	-0.064097	-2.12348	-2.05938	2.70861	1.59885e-07	1.83449e-05	32.2509	19.6987	40.4416	63.6682	45.255	25.3145	51.6423	27.3956	27.8913	45.8068	32.2009	54.3477	208.477	117.821	135.27	192.78	87.8582	240.317
gene47514:106586270	LOC106586270	XP_014028865.1	transcription factor Sox-21-B	SOX21	1	-0.0454817	-1.37075	-1.32527	5.17469	1.60253e-07	1.83449e-05	204.669	261.267	392.58	371.543	267.22	276.512	200.935	312.513	283.722	336.318	337.103	376.552	975.046	566.86	736.212	836.819	526.194	913.809
gene7559:106601199	LOC106601199	XP_014048677.1	myosin-10-like	MYH10	1	0.214996	-1.41801	-1.63301	2.84515	1.6216e-07	1.83449e-05	52.0976	47.6916	82.856	75.8785	51.72	42.8399	48.8254	56.8206	39.4325	61.4775	37.2322	63.0821	129.145	132.652	161.702	212.663	106.003	194.879
gene42150:106581002	LOC106581002	XP_014018122.1	complement C4-B-like	C4B	1	-0.896036	-1.08507	-0.189037	7.35982	1.68809e-07	1.86853e-05	1017.14	959.015	1605.83	1319.59	1441.7	1158.63	2854.41	2449.37	2273.62	2002.24	2127.27	2390.33	2239.75	2500.61	2980.61	2426.6	3031.11	2639.44
gene2564:100136442	ghr1	XP_013989356.1	growth hormone receptor isoform 1 precursor		1	-0.0552587	-1.48059	-1.42533	3.13874	1.69724e-07	1.86887e-05	48.3764	39.3974	100.611	81.9837	68.2417	69.1281	69.4823	75.0843	47.1267	67.5047	73.4582	95.1084	221.392	148.306	167.922	184.999	186.221	223.151
gene23333:106562483	LOC106562483	XP_013982861.1	fibrillin-1-like		1	0.22699	-1.35875	-1.58573	5.06629	1.71057e-07	1.87335e-05	184.823	250.899	389.62	413.407	272.967	207.384	295.769	235.399	176.004	223.007	253.582	298.912	704.764	594.874	747.873	899.926	485.13	942.082
gene51819:106590290	LOC106590290	XP_014036609.1	collagen alpha-1(XXI) chain-like	COL21A1	1	0.142962	-1.27618	-1.41914	3.7302	1.72473e-07	1.8756e-05	89.3102	101.604	115.407	118.615	117.088	147.992	103.285	123.788	72.1327	104.873	100.628	126.164	303.491	255.417	257.324	320.723	150.887	371.582
gene58603:106592849	LOC106592849	XP_014039673.1	rho GTPase-activating protein SYDE1-like	SYDE1	1	-0.109684	-2.52056	-2.41088	1.69092	1.75819e-07	1.90222e-05	12.4042	8.29419	30.5778	20.0598	10.0567	7.78908	9.3895	19.2784	14.4265	15.6707	15.0942	23.2919	60.8827	77.4489	120.499	86.4482	37.2442	128.236
gene7200:100195072	atf4	NP_001133573.1	Cyclic AMP-dependent transcription factor ATF-4	ATF4	1	-0.0121163	-1.02793	-1.01581	5.37738	1.84032e-07	1.96004e-05	303.903	322.436	488.259	459.632	403.704	352.456	406.565	407.89	351.046	399.001	417.605	390.139	822.84	667.379	693.454	942.286	575.853	1014.78
gene37273:106576177	LOC106576177	XP_014008624.1	suppressor of cytokine signaling 2-like		1	-1.06081	-1.41699	-0.356184	2.91524	1.88153e-07	1.99025e-05	42.1743	35.2503	56.2237	51.4578	50.2834	56.4708	104.223	111.612	62.515	127.777	100.628	108.695	155.897	117.821	137.602	122.756	128.922	113.09
gene20984:106613930	LOC106613930	XP_014072225.1	calcium-activated potassium channel subunit beta-2-like		1	-1.45348	-2.10294	-0.649456	3.02823	1.93567e-07	2.01063e-05	31.0105	23.8458	43.4008	61.9238	33.0434	33.1036	114.552	87.2601	102.909	119.339	88.5524	114.518	171.579	107.934	116.612	188.457	122.238	260.511
gene25158:106564305	LOC106564305	XP_013985816.1	lipopolysaccharide-induced tumor necrosis factor-alpha factor homolog	LITAF	1	0.0588642	-1.32543	-1.3843	4.49718	1.9617e-07	2.0199e-05	187.303	270.598	171.63	226.763	132.173	155.782	183.095	157.271	240.442	214.569	142.891	169.836	485.217	343.577	363.83	610.325	422.101	620.986
gene19830:106612870	LOC106612870	XP_014069949.1	complement C4-like	C4B	1	-1.11209	-1.64751	-0.535418	6.92924	2.03946e-07	2.0861e-05	514.774	498.688	1143.22	884.377	708.996	654.283	1861.94	1438.78	1609.04	1370.59	1302.12	2030.27	1726.86	2119.96	2339.24	2589.12	2051.3	2870.67
gene8220:106601855	LOC106601855	XP_014049746.1	RNA-binding protein with serine-rich domain 1-like	RNPS1	1	0.0809822	-1.08081	-1.16179	2.15343	2.06163e-07	2.09495e-05	40.9339	37.3238	43.4008	42.7362	40.2267	36.0245	39.4359	41.6008	34.6237	34.9578	38.2385	40.7608	112.541	58.4986	73.8544	80.3969	79.2634	101.983
gene39071:106577947	LOC106577947	XP_014011901.1	sterile alpha motif domain-containing protein 9-like		1	0.418466	-2.26666	-2.68513	6.11505	2.12585e-07	2.1325e-05	271.652	499.725	419.212	243.334	465.48	502.396	277.929	393.685	487.617	225.418	74.4645	354.23	1518.38	3678.82	1260.97	2374.73	1518.42	1130.9
gene12239:100194549	telt	NP_001133107.1	titin-cap	TCAP	1	-2.08141	-3.56888	-1.48748	1.67604	2.20447e-07	2.16899e-05	4.96168	3.11032	9.86381	4.36083	10.775	6.81544	33.8022	14.2051	25.006	18.0816	35.2197	46.5837	59.9603	28.8374	44.3126	133.13	109.823	101.983
gene3222:106573152					1	-0.270984	-0.948448	-0.677464	4.54237	2.29326e-07	2.22805e-05	202.188	191.803	227.854	209.32	248.544	194.727	236.615	261.78	263.525	238.677	231.444	320.263	405.885	333.689	350.614	529.928	429.741	393.796
gene17667:106610719	LOC106610719	XP_014065703.1	prepronociceptin-like	PNOC	1	-0.187421	-1.49327	-1.30585	1.15945	2.30802e-07	2.22843e-05	14.885	17.6251	20.714	13.0825	14.3667	14.6045	11.2674	26.381	16.3501	18.0816	17.1067	20.3804	35.9762	45.3159	48.9771	44.9531	42.9741	49.477
gene40977:106580186	LOC106580186	XP_014016443.1	ataxin-2-like	ATXN2	1	-0.229968	-1.00749	-0.777521	4.09335	2.34788e-07	2.25987e-05	141.408	126.486	177.549	166.584	158.752	149.94	169.95	144.081	162.539	179.611	194.211	239.712	311.793	282.606	279.092	362.218	259.755	343.31
gene37669:106576598	LOC106576598	XP_014009318.1	plexin-B2-like	PLXNB2	1	-0.261861	-0.90089	-0.63903	5.48835	2.51941e-07	2.38789e-05	331.192	368.054	511.932	439.572	451.114	404.058	565.248	467.755	451.07	499.053	463.894	586.178	796.088	787.672	708.225	920.674	643.657	790.622
gene15526:106608661	LOC106608661	XP_014062228.1	carboxypeptidase Z-like	CPZ	1	-0.0587528	-0.979143	-0.92039	5.36992	2.57182e-07	2.4154e-05	321.269	379.459	470.504	506.729	332.589	328.115	431.917	459.638	369.319	399.001	385.404	413.43	929.846	613.824	743.986	795.324	600.683	894.624
gene47457:106586227	dlx1	XP_014028743.1	distal-less homeobox 1		1	-0.292818	-1.29353	-1.00071	4.96632	2.56118e-07	2.4154e-05	231.958	189.729	303.805	378.52	214.063	196.674	307.037	360.202	362.587	263.992	259.619	320.263	555.324	580.043	573.732	640.581	515.69	821.924
gene4437:106584872	LOC106584872	XP_014025952.1	EGF-containing fibulin-like extracellular matrix protein 1	EFEMP1	1	-0.232369	-0.718334	-0.485965	5.78365	2.80782e-07	2.58228e-05	462.677	530.828	704.276	543.36	507.144	527.71	683.556	588.499	603.029	646.117	668.168	694.874	916.009	837.107	901.801	909.435	843.248	946.121
gene32791:106571652	zfp36l1	XP_014000436.1	ZFP36 ring finger protein-like 1	ZFP36L1	1	-0.263356	-1.06537	-0.802016	5.3222	2.84118e-07	2.60271e-05	277.854	332.804	442.885	393.347	323.969	343.693	370.885	434.271	362.587	473.739	431.693	488.159	838.521	603.113	666.244	900.791	556.754	827.982
gene3280:106573570	LOC106573570	XP_014004197.1	tubulin polymerization-promoting protein-like	TPPP	1	-1.29584	-2.32064	-1.02479	0.642062	2.88073e-07	2.62595e-05	4.96168	9.33096	4.9319	6.10517	7.18334	4.86817	15.0232	14.2051	23.0825	16.8762	7.04394	17.4689	32.2863	23.0699	30.3192	41.4952	25.7845	35.3407
gene17562:106610618	nid2	XP_014065503.1	nidogen 2 (osteonidogen)		1	0.233445	-2.02578	-2.25923	3.3117	2.94736e-07	2.63377e-05	34.7318	35.2503	87.7879	116.87	63.9317	36.9981	76.055	50.7326	47.1267	37.3687	45.2825	65.9936	302.569	172.2	251.882	339.742	127.012	326.144
gene38994:106577888	LOC106577888	XP_014011792.1	proline-%2C glutamic acid- and leucine-rich protein 1-like	PELP1	1	0.0745024	-1.06201	-1.13651	4.99471	2.92786e-07	2.63377e-05	236.92	266.451	389.62	352.355	283.742	260.934	317.365	262.795	262.563	263.992	292.827	316.381	540.565	578.395	657.693	813.478	388.677	729.028
gene47989:106586778	mfsd9	XP_014029867.1	major facilitator superfamily domain containing 9	MFSD9	1	-0.234336	-1.44494	-1.2106	3.9854	2.94879e-07	2.63377e-05	93.0315	95.3831	148.944	160.479	138.638	92.4953	150.232	123.788	149.074	160.324	104.653	177.6	333.933	280.134	317.963	427.054	205.321	405.913
gene21773:106560975	LOC106560975	XP_013979943.1	NUAK family SNF1-like kinase 1	NUAK1	1	-0.311747	-1.24451	-0.932768	5.90441	3.10829e-07	2.72904e-05	421.743	460.327	560.264	668.08	438.902	402.111	540.835	791.429	614.57	565.352	481	704.579	1217.65	1006.01	985.762	1442.82	866.168	1422.72
gene27217:106566180	LOC106566180	XP_013989529.1	collagen alpha-1(II) chain-like		1	0.395939	-2.1223	-2.51824	5.57438	3.10548e-07	2.72904e-05	140.167	191.803	520.809	429.106	328.997	158.702	268.54	165.388	132.724	212.158	219.368	359.083	1041.46	934.33	1141.24	1649.43	687.586	2182.04
gene33514:106572352	scube3	XP_014001883.1	signal peptide%2C CUB domain%2C EGF-like 3	SCUBE3	1	-0.0337091	-1.15649	-1.12278	4.17077	3.29578e-07	2.82142e-05	124.042	127.523	186.426	185.771	174.555	157.729	231.921	156.257	160.615	144.653	132.829	162.073	420.644	234.819	395.704	414.952	295.089	356.436
gene38085:106576973	LOC106576973	XP_014010058.1	ras and Rab interactor 2-like	RIN2	1	-0.219573	-1.22538	-1.00581	4.26922	3.30155e-07	2.82142e-05	125.282	131.67	246.595	165.712	165.935	132.414	182.156	193.799	176.965	198.898	134.841	250.387	389.281	316.387	381.711	442.615	354.298	363.504
gene19838:106612865	LOC106612865	XP_014069926.1	T-box transcription factor TBX2b-like	TBX2	1	-0.478598	-1.75903	-1.28043	5.19975	3.34909e-07	2.84379e-05	150.091	194.913	310.71	373.287	182.457	230.751	396.237	367.304	322.193	325.469	243.519	374.611	903.094	607.232	568.29	1001.93	580.628	1184.42
gene47129:106585881	ube2l3	XP_014028075.1	ubiquitin-conjugating enzyme E2L 3	UBE2L3	1	-0.0342758	-1.22706	-1.19278	6.03339	3.37573e-07	2.85858e-05	501.13	505.945	710.194	634.065	622.795	436.188	632.852	492.107	648.232	632.857	475.969	642.467	1298.83	1136.19	991.203	1720.32	895.772	1876.09
gene36454:106575368	LOC106575368	XP_014007333.1	transformer-2 protein homolog beta-like	TRA2B	1	-0.0624319	-0.76959	-0.707158	5.57965	3.72608e-07	3.03103e-05	485.004	441.665	498.122	545.976	481.284	443.977	458.208	469.784	530.896	493.026	518.233	582.296	951.062	742.356	807.734	851.515	596.863	953.189
gene46779:106585437	LOC106585437	XP_014027106.1	protein CYR61-like		1	-0.54999	-1.52422	-0.974225	3.46326	3.73693e-07	3.03191e-05	48.3764	69.4638	93.7062	102.043	76.8617	73.0226	117.369	125.817	83.6739	120.544	112.703	125.194	263.825	149.13	162.48	284.415	198.636	266.57
gene22780:106561934	LOC106561934	XP_013981840.1	gamma-butyrobetaine dioxygenase-like		1	-0.163245	-0.736927	-0.573682	4.40648	3.88667e-07	3.11265e-05	193.505	228.09	249.554	195.365	221.965	178.175	229.104	223.224	259.678	220.596	216.35	282.414	322.863	376.534	338.953	364.812	347.613	346.339
gene3002:100195918	plk2	XP_013999615.1	polo-like kinase 2	PLK2	1	-0.490787	-1.16693	-0.676138	5.82546	3.94225e-07	3.13288e-05	338.635	376.349	514.891	620.11	454.705	464.424	587.783	696.052	641.5	714.827	636.973	651.202	1014.71	893.134	912.685	1089.25	832.743	1430.79
gene51191:106589632	LOC106589632	XP_014035319.1	collagen alpha-1(I) chain-like	COL1A1	1	0.366765	-1.7824	-2.14917	10.1946	3.936e-07	3.13288e-05	5636.47	6442.51	12647.4	12331.6	8489.27	5634.42	9278.7	6751.5	5189.71	5886.17	4823.09	8148.27	40908.6	14947.6	22829.6	41359.4	16950	37656
gene50542:106588968	LOC106588968	XP_014034034.1	protein tyrosine phosphatase type IVA 3-like		1	-0.0814173	-1.26763	-1.18621	2.89406	3.9858e-07	3.15938e-05	52.0976	45.618	74.965	85.4723	66.0867	46.7345	64.7876	70.011	43.2796	74.7374	76.477	66.9641	153.129	114.526	137.602	152.149	147.067	183.772
gene17088:106610182	LOC106610182	XP_014064853.1	SH3 domain-containing protein 19-like	SH3D19	1	-0.257915	-1.35576	-1.09784	4.0707	4.01952e-07	3.1699e-05	121.561	149.295	131.189	148.268	104.877	142.151	148.354	157.271	164.462	165.146	166.036	161.102	375.444	255.417	228.56	461.634	222.511	481.643
gene3920:106579424	LOC106579424	XP_014014798.1	brain-specific angiogenesis inhibitor 1-like	ADGRB1	1	-0.892762	-2.7956	-1.90284	1.50169	4.0609e-07	3.1944e-05	3.72126	5.18387	18.7412	18.3155	5.02834	10.71	13.1453	22.3224	11.5412	13.2599	20.1255	35.9083	66.4175	45.3159	65.3028	90.7706	78.3084	83.8079
gene38751:106577630	LOC106577630	XP_014011391.1	B-cell CLL/lymphoma 6 member B protein-like	BCL6B	1	-0.0865607	-1.85466	-1.7681	2.99365	4.08542e-07	3.19803e-05	40.9339	34.2135	70.033	80.2393	49.565	37.9718	48.8254	68.9964	38.4708	43.3959	54.339	81.5215	185.416	154.898	174.141	244.648	92.6331	272.628
gene36103:106575034	LOC106575034	XP_014006648.1	tripeptidyl-peptidase 2-like		1	-0.205125	-1.53459	-1.32946	3.53107	4.13621e-07	3.21363e-05	48.3764	58.0593	116.393	107.276	104.158	79.8381	82.6276	100.451	100.986	92.819	87.5461	133.928	190.028	272.719	293.085	294.788	162.347	266.57
gene2720:106568282					1	-0.904099	-3.6649	-2.7608	0.226729	4.23228e-07	3.25844e-05	3.72126	0	1.97276	3.48867	2.155	2.9209	6.57265	3.04396	1.92354	2.41088	2.01255	11.6459	22.1392	32.957	61.4157	17.2896	18.1446	36.3504
gene20524:106613526	LOC106613526	XP_014071347.1	TGF-beta-activated kinase 1 and MAP3K7-binding protein 3-like	TAB3	1	-0.265248	-1.43971	-1.17447	3.32509	4.37034e-07	3.31985e-05	75.6656	58.0593	91.7334	73.262	83.3267	74.9699	101.407	101.465	77.9033	89.2027	90.5649	94.1379	230.616	139.243	151.596	279.228	135.607	294.842
gene45641:106584376	LOC106584376	XP_014025086.1	metalloprotease TIKI2-like	TRABD2B	1	-0.314905	-1.77429	-1.45938	3.38258	4.41964e-07	3.33279e-05	49.6168	46.6548	77.9241	126.464	54.5934	57.4445	99.5287	85.2308	95.2151	81.97	66.4143	90.256	249.988	155.722	181.915	291.331	177.626	346.339
gene51213:106589655	LOC106589655	XP_014035371.1	rho-related GTP-binding protein RhoU-like	RHOU	1	-0.224438	-1.27997	-1.05553	4.45984	4.60546e-07	3.43118e-05	146.37	171.068	247.582	241.59	162.343	113.915	184.034	199.887	261.601	212.158	183.142	235.83	431.714	369.118	393.372	548.082	355.253	512.945
gene27875:106566910	LOC106566910	XP_013990969.1	signal peptide%2C CUB and EGF-like domain-containing protein 3	SCUBE3	1	-0.111454	-1.37976	-1.2683	4.48406	4.72874e-07	3.47293e-05	120.321	116.119	245.609	229.38	193.95	175.254	267.601	174.52	173.118	171.173	152.954	239.712	441.861	356.759	522.423	578.339	371.488	522.033
gene40496:106579065	LOC106579065	XP_014014035.1	sarcoplasmic/endoplasmic reticulum calcium ATPase 1	ATP2A1	1	-0.702199	-2.58133	-1.87913	4.66819	4.72708e-07	3.47293e-05	59.5401	46.6548	126.257	140.419	165.217	129.493	323.938	169.447	105.795	98.8462	151.948	248.446	751.81	291.669	513.094	931.047	659.892	824.953
gene8557:106602222	LOC106602222	XP_014050213.1	UPF0687 protein C20orf27 homolog		1	-0.313366	-1.97516	-1.66179	2.11507	5.13346e-07	3.6744e-05	14.885	12.4413	46.3599	27.9093	25.86	26.2881	33.8022	32.4689	36.5472	30.136	25.1569	34.9378	92.2466	83.2164	72.2995	135.724	67.8036	150.45
gene28049:106566949	LOC106566949	XP_013991107.1	agrin-like	AGRN	1	0.0792072	-1.56617	-1.64537	3.09301	5.16137e-07	3.68586e-05	53.3381	47.6916	86.8015	102.916	58.9034	38.9454	61.9707	52.7619	52.8973	61.4775	67.4206	74.728	234.306	129.356	202.905	250.7	107.913	218.103
gene31638:106570513	LOC106570513	XP_013998406.1	collagen alpha-1(XVI) chain-like	COL16A1	1	0.202147	-1.55416	-1.75631	4.55597	5.19324e-07	3.69727e-05	138.927	128.56	271.255	271.244	179.583	117.81	178.401	160.315	124.068	177.2	125.785	205.745	705.686	364.175	463.339	764.202	318.964	611.899
gene19139:100194634	4ebp	NP_001133191.1	eukaryotic translation initiation factor 4E binding protein 3-1	EIF4EBP3	1	0.167482	-1.16886	-1.33635	5.30313	5.40707e-07	3.81593e-05	487.485	397.084	315.642	311.363	345.519	307.669	284.502	275.986	443.375	300.155	312.952	328.027	1130.94	453.159	614.157	761.609	902.457	975.403
gene23337:106562488	LOC106562488	XP_013982869.1	protein FAM214A-like	FAM214A	1	-0.602003	-2.25636	-1.65435	2.50142	5.46663e-07	3.81593e-05	28.5297	23.8458	30.5778	54.0743	17.9583	16.5518	44.1307	36.5275	61.5532	53.0394	27.1695	40.7608	148.517	83.2164	104.174	166.845	88.8132	224.161
gene23678:106562832	LOC106562832	XP_013983337.1	spectrin alpha chain%2C non-erythrocytic 1-like	SPTAN1	1	-0.684626	-1.21673	-0.5321	5.87395	5.40361e-07	3.81593e-05	337.394	389.827	538.564	584.352	408.014	443.004	791.535	679.817	604.953	752.196	626.91	927.792	1007.33	789.32	989.649	1203.36	928.241	1315.68
gene31973:106570833	LOC106570833	XP_013998866.1	titin-like	FAM169A	1	-0.359284	-1.56413	-1.20485	3.26853	5.42627e-07	3.81593e-05	59.5401	61.1696	96.6653	87.2167	70.3967	36.9981	87.3224	76.099	94.2534	78.3537	68.4268	129.076	171.579	205.981	290.753	166.845	169.987	205.986
gene27657:106566555	LOC106566555	XP_013990139.1	nascent polypeptide-associated complex subunit alpha%2C muscle-specific form-like	NCOA6	1	-0.366287	-1.82332	-1.45703	3.93035	5.56985e-07	3.85327e-05	59.5401	65.3167	136.121	143.907	113.497	71.0753	146.476	113.641	118.298	112.106	116.728	160.132	380.056	271.071	258.102	470.278	197.681	493.76
gene7626:106601254	LOC106601254	XP_014048796.1	protein TANC2-like	TANC2	1	-0.76161	-1.33969	-0.578079	4.0095	5.96429e-07	4.06267e-05	83.1081	101.604	150.916	134.314	104.158	120.731	176.523	208.004	194.277	186.843	185.155	238.742	287.809	251.297	248.773	376.05	203.411	378.65
gene11215:106604568	LOC106604568	XP_014054809.1	alpha-1%2C3-mannosyl-glycoprotein 4-beta-N-acetylglucosaminyltransferase B	MGAT4B	1	0.016909	-0.933566	-0.950475	4.63965	5.98363e-07	4.0669e-05	194.746	232.237	262.377	305.258	273.685	179.149	249.761	213.077	210.627	251.937	223.393	295.03	472.303	392.188	398.036	538.572	389.632	554.344
gene24062:106563289	LOC106563289	XP_013984234.1	mediator of RNA polymerase II transcription subunit 13-like	MED13L	1	-0.658306	-1.08897	-0.430661	4.26885	6.02832e-07	4.07938e-05	143.889	138.928	172.617	204.087	131.455	134.362	249.761	234.385	205.819	231.445	247.544	305.706	329.32	275.191	295.418	403.713	278.854	372.592
gene34816:106573656	LOC106573656	XP_014004376.1	exocyst complex component 3-like protein	EXOC3L1	1	-0.246748	-1.42698	-1.18024	3.94396	6.10796e-07	4.12427e-05	95.5123	72.5741	155.848	168.328	114.933	104.179	138.026	141.037	129.839	125.366	130.816	187.305	371.754	252.945	300.082	356.167	208.186	410.962
gene27942:106566852	LOC106566852	XP_013990818.1	von Willebrand factor A domain-containing protein 1-like	VWA1	1	0.148498	-1.1172	-1.2657	2.95223	6.1298e-07	4.1284e-05	52.0976	86.0522	75.9513	70.6455	59.6217	79.8381	50.7033	79.1429	63.4768	66.2993	63.3954	63.0821	222.314	93.9274	146.931	153.878	164.257	134.295
gene45271:106584031	LOC106584031	XP_014024296.1	VWFA and cache domain-containing protein 1	CACHD1	1	-0.169233	-1.1966	-1.02737	3.78201	6.14071e-07	4.1284e-05	80.6273	92.2728	138.093	148.268	122.117	119.757	118.308	145.095	104.833	130.188	125.785	171.777	293.344	221.636	247.218	339.742	198.636	295.852
gene40419:100194842	ud2a2	NP_001133343.1	UDP-glucuronosyltransferase 2A2		1	-0.113352	-1.19939	-1.08604	4.46641	6.25512e-07	4.15129e-05	186.063	167.957	223.908	245.951	168.09	149.94	230.982	192.784	175.042	183.227	223.393	241.653	601.448	277.663	357.611	468.549	363.848	536.169
gene33160:106572269	LOC106572269	XP_014001796.1	solute carrier family 26 member 6-like	SLC26A6	1	-0.146322	-1.38373	-1.23741	1.87998	6.46771e-07	4.26174e-05	24.8084	18.6619	35.5097	31.398	32.325	27.2618	31.9243	40.5861	27.8913	24.1088	41.2574	24.2624	59.0378	55.2029	80.8511	85.5837	79.2634	81.7885
gene48773:106587540	LOC106587540	XP_014031497.1	suppression of tumorigenicity 5 protein-like	ST5	1	-0.484416	-1.50001	-1.0156	4.39074	6.47796e-07	4.26174e-05	125.282	126.486	202.208	192.749	114.215	146.045	186.851	213.077	184.66	200.103	231.444	264.945	535.953	316.387	323.404	554.133	275.034	542.227
gene28874:106568007	LOC106568007	XP_013993457.1	drebrin-like	DBN1	1	-0.00157496	-1.35925	-1.35768	5.37249	6.6075e-07	4.30825e-05	214.593	265.414	531.659	444.805	359.885	242.435	382.153	352.085	291.416	330.291	282.764	441.575	904.939	679.738	855.156	1030.46	641.747	1129.89
gene40941:106579823					1	0.0341959	-1.99162	-2.02582	0.366795	6.68625e-07	4.30825e-05	2.48084	7.25741	8.87743	6.10517	11.4933	6.81544	9.3895	5.07326	6.73238	8.43809	4.02511	8.73445	25.829	21.422	25.6547	45.8176	21.9646	31.3018
gene64141:106593074	LOC106593074	XP_014039889.1	proline-rich receptor-like protein kinase PERK12		1	-0.201267	-1.49026	-1.28899	4.14417	6.65777e-07	4.30825e-05	104.195	109.898	187.412	155.246	129.3	118.783	146.476	116.685	154.845	165.146	148.929	201.863	373.599	227.403	321.85	466.82	266.44	587.665
gene33158:100194972	mgll	NP_001133473.1	monoglyceride lipase	MGLL	1	-0.419374	-1.49015	-1.07077	5.66919	6.99904e-07	4.4634e-05	301.422	269.561	522.782	480.564	302.419	368.034	477.926	459.638	532.82	587.05	477.982	494.952	1400.3	596.521	936.007	1014.9	840.383	1475.22
gene28195:106567077	LOC106567077	XP_013991420.1	G-protein coupled receptor 182-like	GPR182	1	-0.452738	-1.44957	-0.996828	4.33609	7.13942e-07	4.51442e-05	94.2719	150.332	188.399	213.681	128.582	119.757	231.921	182.638	176.004	207.336	193.205	245.535	421.567	252.945	376.269	477.194	357.163	542.227
gene10135:106603454	LOC106603454	XP_014052637.1	cell surface glycoprotein MUC18-like	MCAM	1	0.0700458	-0.685915	-0.755961	4.36958	7.29875e-07	4.55151e-05	208.391	201.134	214.045	234.613	205.443	248.277	169.011	228.297	180.813	216.979	232.45	233.889	353.304	346.048	352.946	355.302	279.809	408.942
gene12478:106605828	LOC106605828	XP_014057270.1	transmembrane protein 100-like		1	-0.266059	-1.3699	-1.10384	5.96835	7.33284e-07	4.56359e-05	348.558	433.371	779.241	597.434	454.705	359.271	668.532	656.48	632.844	635.268	496.094	518.244	1295.14	1110.65	1246.2	1467.03	821.283	1681.21
gene735:106601461	meis2	XP_014049166.1	Meis homeobox 2		1	-0.305263	-0.866092	-0.560829	4.20845	7.38438e-07	4.57993e-05	155.052	167.957	160.78	182.283	171.682	190.832	211.264	229.312	211.589	196.487	186.161	248.446	377.289	271.895	248.773	371.727	284.584	308.979
gene38905:106577803	LOC106577803	XP_014011634.1	large neutral amino acids transporter small subunit 2-like	SLC7A8	1	-0.72945	-1.28392	-0.554473	3.66948	7.57393e-07	4.65751e-05	86.8294	90.1993	74.965	134.314	81.8901	93.4689	126.758	170.462	207.742	142.242	117.734	175.659	214.012	180.439	206.015	246.377	245.43	267.58
gene35878:106574798	LOC106574798	XP_014006354.1	growth arrest-specific protein 6-like	GAS6	1	-0.156215	-1.20474	-1.04853	5.3232	7.96986e-07	4.78318e-05	270.412	332.804	360.029	361.949	348.392	381.665	414.077	345.997	312.575	390.563	400.498	448.368	800.7	622.063	565.18	1015.77	530.969	1165.23
gene7849:100380463	hlf	NP_001167219.1	Hepatic leukemia factor	HLF	1	-0.502356	-1.69369	-1.19133	5.24784	7.97766e-07	4.78318e-05	197.227	203.208	256.459	382.881	241.36	243.409	346.473	375.422	423.178	359.222	243.519	432.84	772.104	504.242	595.5	1215.46	591.133	1214.71
gene2518:106566947	LOC106566947	XP_013991106.1	tyrosine-protein kinase ABL1-like	ABL1	1	0.0704019	-1.26521	-1.33561	3.74794	8.19768e-07	4.8573e-05	83.1081	91.236	158.807	150.885	96.2567	113.915	126.758	117.7	108.68	81.97	95.5963	136.84	246.298	201.038	246.44	374.321	215.826	372.592
gene51557:106590003	LOC106590003	XP_014035958.1	AT-rich interactive domain-containing protein 4B-like		1	-1.35524	-2.61781	-1.26257	-0.253169	8.31543e-07	4.88146e-05	1.24042	1.03677	3.94552	3.48867	2.87334	2.9209	8.45055	6.08792	10.5795	7.23265	4.02511	4.85247	14.7595	17.3024	18.6579	9.50931	20.0546	18.1752
gene16808:106609894	LOC106609894	XP_014064414.1	DNA-directed RNA polymerase II subunit 1-like		1	-0.255732	-1.42653	-1.1708	4.77002	8.52298e-07	4.93841e-05	153.812	164.847	333.397	266.883	191.077	155.782	263.845	250.619	262.563	248.321	198.237	301.824	588.533	425.145	477.333	709.74	412.552	763.359
gene40172:106579330	LOC106579330	XP_014014635.1	homeobox protein MOX-1-like	MEOX1	1	0.182557	-1.45124	-1.6338	0.49758	8.50414e-07	4.93841e-05	11.1638	11.4045	5.91829	9.59383	12.93	10.71	10.3285	10.1465	8.65592	6.02721	7.04394	12.6164	23.9841	21.422	34.9837	35.4438	25.7845	27.2628
gene14213:106607496	LOC106607496	XP_014059972.1	nuclear receptor subfamily 1 group D member 1-like	NR1D1	1	-0.761721	-1.83307	-1.07135	2.96797	8.57787e-07	4.95073e-05	37.2126	39.3974	63.1284	61.0517	51.72	26.2881	77.9329	75.0843	63.4768	71.1211	75.4708	114.518	162.354	97.2231	132.16	251.564	144.202	199.927
gene31954:106570814	LOC106570814	XP_013998834.1	metal transporter CNNM4-like	CNNM4	1	-0.0509515	-1.02141	-0.970462	3.95123	8.56575e-07	4.95073e-05	101.714	119.229	195.303	144.78	173.118	123.652	173.706	158.286	139.457	128.982	127.797	168.866	233.384	283.43	286.089	312.943	256.89	356.436
gene49229:106588007	LOC106588007	XP_014032144.1	corticosteroid 11-beta-dehydrogenase isozyme 2-like	HSD11B2	1	-0.687571	-1.01308	-0.325506	5.08729	8.7327e-07	5.03072e-05	251.805	201.134	300.846	322.702	271.53	316.431	331.449	538.781	448.184	509.902	461.881	416.342	472.303	519.896	610.27	637.123	520.464	577.568
gene13721:106606950	LOC106606950	XP_014058921.1	hepatic leukemia factor-like	HLF	1	-0.670892	-1.58618	-0.915291	5.40487	8.94963e-07	5.07025e-05	225.756	221.869	384.689	378.52	292.362	215.173	423.466	393.685	503.967	426.726	372.322	641.497	880.032	570.156	637.48	1135.07	721.01	1177.35
gene23838:106562983	LOC106562983	XP_013983626.1	inactive carboxypeptidase-like protein X2	AEBP1	1	-0.861176	-1.57575	-0.714573	5.86496	9.00914e-07	5.07025e-05	233.199	276.818	569.142	586.096	328.997	289.17	701.396	816.796	548.208	699.156	581.628	840.448	1138.32	1037.32	1353.48	1110	973.125	1150.09
gene24102:106563257	LOC106563257	XP_013984149.1	protein PRRC2B-like	PRRC2B	1	-0.270948	-1.06895	-0.798002	5.96942	9.014e-07	5.07025e-05	470.119	503.872	746.69	596.562	538.032	452.74	745.526	660.539	628.997	650.938	530.308	812.304	1362.48	1003.54	1058.84	1317.47	812.689	1333.86
gene30790:106569671	LOC106569671	XP_013996708.1	WD repeat-containing protein 47-like	WDR47	1	-0.490342	-1.69329	-1.20295	3.00065	8.90345e-07	5.07025e-05	42.1743	34.2135	83.8424	71.5177	43.1	41.8663	79.8108	57.8352	59.6297	77.1483	62.3892	112.577	149.439	140.067	168.699	211.798	129.877	218.103
gene38164:106577041	LOC106577041	XP_014010197.1	protein FAM53B-like		1	0.0361557	-0.483598	-0.519754	6.27267	8.88432e-07	5.07025e-05	921.632	891.625	852.233	921.008	805.971	817.853	878.857	855.352	872.324	831.755	876.467	814.245	1427.05	1068.63	1172.34	1188.66	1093.45	1287.41
gene44177:106582990	LOC106582990	XP_014022133.1	eukaryotic translation initiation factor 4 gamma 3-like	EIF4G3	1	-0.210743	-1.15401	-0.943272	5.60923	8.99377e-07	5.07025e-05	306.384	362.871	547.441	558.187	423.099	331.036	538.018	441.374	420.293	474.944	425.655	654.113	901.249	831.34	865.262	1124.69	740.11	1123.83
gene49581:106588125					1	-0.734922	-3.04672	-2.3118	0.337183	8.81917e-07	5.07025e-05	4.96168	2.07355	3.94552	4.36083	4.31	2.9209	7.5116	6.08792	5.77061	7.23265	5.03138	6.79346	30.4414	16.4785	17.1031	57.9203	8.59483	59.5743
gene68801:106596609	LOC106596609	XP_014043356.1	trichohyalin-like		1	-0.309454	-3.27888	-2.96943	0.618189	8.95317e-07	5.07025e-05	2.48084	0	8.87743	9.59383	2.87334	1.94727	6.57265	3.04396	2.88531	7.23265	2.01255	10.6754	35.0537	37.9005	50.5319	36.3083	20.0546	74.7203
gene73878:106595930	LOC106595930	XP_014042747.1	transcriptional regulator ATRX-like		1	0.025741	-1.24415	-1.26989	4.63755	9.00192e-07	5.07025e-05	158.774	214.612	324.519	239.846	193.95	163.571	204.691	224.238	198.124	209.747	179.117	267.856	549.79	362.527	423.691	662.193	358.118	687.629
gene29876:106568766	LOC106568766	XP_013994880.1	angiomotin-like 2a	AMOTL2	1	-0.684112	-0.783666	-0.0995542	4.33001	9.30582e-07	5.17801e-05	152.572	177.288	185.44	180.538	186.767	167.465	241.31	317.586	301.034	282.073	278.739	282.414	338.545	268.599	230.115	327.639	282.674	348.358
gene42161:106580995	LOC106580995	XP_014018105.1	T-box transcription factor TBX2b-like	TBX2	1	-0.453672	-1.54829	-1.09462	4.66242	9.37768e-07	5.19933e-05	125.282	126.486	210.099	286.943	176.71	156.755	264.784	264.824	273.142	227.828	179.117	287.266	437.249	421.025	439.239	661.329	407.777	775.476
gene12860:106606204	LOC106606204	XP_014057815.1	COP9 signalosome complex subunit 1-like		1	-0.285332	-1.69834	-1.41301	3.1562	9.80526e-07	5.31438e-05	48.3764	50.8019	73.9786	75.8785	60.34	55.4972	104.223	55.8059	61.5532	67.5047	80.5021	79.5805	226.927	104.638	171.031	262.803	112.688	297.872
gene14820:106608012	myct1	XP_014061112.1	myc target 1	MYCT1	1	-0.291846	-1.10315	-0.811309	3.82594	9.7972e-07	5.31438e-05	146.37	118.192	125.27	143.035	90.5101	107.1	138.026	166.403	147.151	137.42	145.91	167.895	306.259	181.263	216.121	294.788	227.285	333.212
gene15206:106608387					1	0.120248	-1.09469	-1.21494	4.66032	9.80273e-07	5.31438e-05	193.505	238.458	262.377	228.508	279.432	209.331	224.409	222.209	220.245	191.665	218.362	233.889	490.752	420.202	426.023	703.689	267.395	681.57
gene29479:106568392	LOC106568392	XP_013994176.1	ras-GEF domain-containing family member 1B-B-like		1	-0.419816	-1.42412	-1.0043	3.90221	9.80811e-07	5.31438e-05	74.4252	82.9419	174.589	120.359	113.497	105.153	132.392	159.3	171.195	142.242	141.885	159.161	239.841	231.523	216.121	399.391	318.964	382.689
gene47409:106586176	LOC106586176	XP_014028599.1	protein TANC1-like	TANC1	1	-0.259951	-0.975516	-0.715565	3.29354	9.78039e-07	5.31438e-05	79.3869	89.1625	95.679	110.765	68.9601	83.7326	115.491	107.553	103.871	96.4353	86.5398	128.105	164.199	145.011	156.26	186.728	170.942	208.005
gene5248:106592110	LOC106592110	XP_014038891.1	far upstream element-binding protein 2-like	KHSRP	1	-0.0475832	-1.05455	-1.00696	5.38462	9.73254e-07	5.31438e-05	307.624	329.694	433.021	484.925	415.915	334.93	429.1	356.143	403.943	384.536	402.511	429.929	785.018	663.259	740.876	1089.25	495.635	978.432
gene2788:106568866	LOC106568866	XP_013995103.1	epidermal growth factor-like protein 7		1	0.0425982	-1.27186	-1.31446	5.62611	9.85876e-07	5.32322e-05	363.443	330.731	575.06	538.127	413.76	335.904	396.237	453.55	372.205	448.424	400.498	434.781	1130.94	670.675	815.508	1401.33	650.342	1456.04
gene9772:106603249	LOC106603249	XP_014052105.1	protocadherin gamma-C5-like	PCDHGC5	1	-0.0703475	-1.14084	-1.07049	4.47085	9.97768e-07	5.37806e-05	174.899	167.957	261.391	225.019	208.317	141.177	198.118	197.857	193.316	206.131	203.268	250.387	478.76	306.5	377.046	586.119	310.369	521.023
gene23351:106562504	LOC106562504	XP_013982895.1	NAD(P) transhydrogenase%2C mitochondrial-like		1	0.218815	-1.32613	-1.54495	4.57586	1.0207e-06	5.47312e-05	195.986	226.017	217.99	232.868	186.048	177.202	215.02	175.535	126.954	189.254	171.067	194.099	667.865	289.198	316.408	624.156	348.568	828.992
gene35872:106574791	LOC106574791	XP_014006348.1	fibronectin-like	FN1	1	0.272123	-2.46499	-2.73712	6.77357	1.06341e-06	5.65705e-05	324.99	441.665	1012.03	798.905	513.609	295.985	604.684	490.077	401.058	556.914	250.563	526.978	4342.05	1243.3	1857.24	5285.44	910.097	4885.09
gene33365:106572101	LOC106572101	XP_014001413.1	laminin subunit beta-2-like	LAMB2	1	-0.0551084	-1.66021	-1.6051	3.74494	1.068e-06	5.6679e-05	57.0593	70.5006	122.311	148.268	114.933	67.1808	118.308	97.4067	63.4768	98.8462	99.6214	131.017	323.786	198.566	230.115	405.442	216.781	446.302
gene38755:106577633	LOC106577633	XP_014011401.1	insulin receptor substrate 1-B-like		1	-0.36491	-1.18464	-0.819733	3.45512	1.08258e-06	5.70621e-05	63.2614	87.0889	105.543	111.637	107.032	65.2335	134.27	88.2748	108.68	112.106	119.747	138.781	183.571	185.383	225.45	236.004	164.257	224.161
gene47217:106585972	LOC106585972	XP_014028204.1	atrial natriuretic peptide receptor 3-like	NPR3	1	-0.830387	-2.27519	-1.4448	3.64708	1.0879e-06	5.71726e-05	26.0488	39.3974	107.516	102.916	48.8467	44.7872	114.552	125.817	123.106	130.188	61.3829	108.695	301.646	198.566	284.534	383.83	186.221	422.069
gene44352:106583154	LOC106583154	XP_014022484.1	musculoskeletal embryonic nuclear protein 1-like	MUSTN1	1	0.0666168	-1.61979	-1.68641	4.44678	1.12455e-06	5.85769e-05	163.735	168.994	197.276	211.936	132.892	106.126	129.575	162.344	181.774	182.022	166.036	123.253	578.386	222.46	316.408	637.123	378.172	858.274
gene23860:100286444	cld5	NP_001139855.1	Claudin-5		1	-0.549767	-1.57025	-1.02048	7.56493	1.1394e-06	5.92507e-05	1059.32	1003.6	1675.86	2140.3	959.694	1091.44	1824.38	2072.94	2163.02	2155.33	1593.94	1908.96	4658.45	3041.11	3164.08	4662.15	2564.12	5282.93
gene22493:106561651	LOC106561651	XP_013981286.1	troponin I%2C cardiac muscle-like	TNNI3	1	-1.55375	-3.81206	-2.2583	0.903983	1.14858e-06	5.93297e-05	0	2.07355	6.90467	3.48867	5.74667	2.9209	17.8401	12.1758	4.80884	4.82177	6.03766	18.4394	34.1312	17.3024	48.1997	108.925	43.9291	51.4964
gene51366:106589817	LOC106589817	XP_014035666.1	angiopoietin-2-like	ANGPT2	1	-0.398095	-2.02008	-1.62199	3.18587	1.154e-06	5.95107e-05	42.1743	27.9929	104.556	68.9012	41.6634	34.0772	53.5202	67.9817	83.6739	75.9428	58.3641	85.4035	247.221	119.469	180.36	325.91	152.797	261.521
gene15532:106608656	LOC106608656	XP_014062218.1	regulator of G-protein signaling 12-like	RGS12	1	-0.404308	-1.62266	-1.21835	3.4082	1.16178e-06	5.98122e-05	73.1848	43.5445	85.8151	118.615	63.9317	55.4972	96.7119	116.685	80.7886	104.873	73.4582	116.459	270.282	168.905	193.576	306.891	145.157	263.541
gene44793:100380867	LOC100380867	XP_014023451.1	eukaryotic translation initiation factor 4B	EIF4B	1	-0.216029	-0.965903	-0.749874	5.7665	1.16478e-06	5.98676e-05	714.482	492.467	458.667	495.391	438.902	405.032	611.257	527.619	577.061	593.077	625.904	588.119	1126.33	792.615	944.559	991.561	746.795	1225.82
gene42381:106581221	LOC106581221	XP_014018608.1	serine/threonine-protein kinase ULK2-like	ULK2	1	-0.793855	-1.35918	-0.565325	3.84814	1.18408e-06	6.02735e-05	95.5123	78.7948	109.488	102.916	127.863	97.3635	170.889	170.462	103.871	212.158	180.124	233.889	191.873	219.164	253.437	319.858	264.53	310.998
gene22417:106561563	tmtc3	XP_013981139.1	transmembrane and tetratricopeptide repeat containing 3	TMTC3	1	-0.307371	-1.50148	-1.19411	4.60098	1.20878e-06	6.07192e-05	141.408	173.141	214.045	227.635	172.4	154.808	229.104	203.945	208.704	229.034	224.4	258.151	547.945	371.59	395.704	801.375	251.16	674.502
gene48038:106586785	LOC106586785	XP_014029886.1	lysine-specific demethylase 6A-like	KDM6A	1	-0.250342	-1.27976	-1.02942	3.89874	1.20685e-06	6.07192e-05	102.955	97.4567	179.521	133.441	108.468	106.126	135.209	117.7	144.265	177.2	125.785	173.718	309.949	237.29	275.982	389.017	190.996	351.387
gene24230:106563386	LOC106563386	XP_013984368.1	transmembrane protein 88-like	TMEM88	1	0.0554298	-1.02314	-1.07857	4.40639	1.22805e-06	6.08976e-05	152.572	176.251	211.086	326.19	140.075	193.753	180.278	184.667	165.424	198.898	182.136	254.269	465.845	378.181	394.927	401.984	373.397	409.952
gene31532:106570401	LOC106570401	XP_013998143.1	focal adhesion kinase 1-like	PTK2	1	-0.135924	-1.32973	-1.1938	4.56868	1.23943e-06	6.11249e-05	148.85	131.67	248.568	256.417	201.133	177.202	229.104	194.813	173.118	232.65	176.098	285.325	496.287	405.371	453.233	616.376	293.179	639.162
gene34443:106573310	LOC106573310	XP_014003730.1	class E basic helix-loop-helix protein 41-like	BHLHE41	1	-0.406247	-1.61017	-1.20392	2.84734	1.24407e-06	6.11249e-05	43.4147	34.2135	79.8969	49.7135	48.8467	41.8663	71.3602	76.099	66.3621	49.4231	47.295	88.315	138.37	107.934	119.722	240.326	140.382	157.519
gene46942:106585693	LOC106585693	XP_014027674.1	ubiquitin-associated protein 2-like	UBAP2	1	-0.277146	-1.04855	-0.771399	4.69186	1.24257e-06	6.11249e-05	168.697	191.803	289.996	249.44	252.854	214.2	297.647	242.502	245.251	304.977	285.783	296.001	467.69	402.899	429.133	511.774	355.253	640.171
gene5223:106591896	LOC106591896	XP_014038647.1	polycystin-1-like	PKD1	1	-0.236847	-1.85343	-1.61658	4.71217	1.27595e-06	6.24733e-05	102.955	123.376	238.704	272.116	172.4	114.889	220.653	200.901	149.074	183.227	168.048	296.971	550.712	472.933	536.416	855.837	312.279	943.092
gene24015:106563373	LOC106563373	XP_013984351.1	extensin-like		1	0.171202	-1.57413	-1.74533	1.28266	1.28601e-06	6.28662e-05	13.6446	9.33096	26.6323	24.4207	18.6767	13.6309	15.9622	14.2051	12.503	12.0544	21.1318	19.4099	63.6501	30.4852	50.5319	71.752	43.9291	55.5354
gene35857:106574775	LOC106574775	XP_014006302.1	target of Nesh-SH3-like	ABI3BP	1	-0.712907	-0.856645	-0.143738	5.43489	1.29342e-06	6.31291e-05	285.297	298.591	398.498	465.737	408.014	349.535	647.876	563.132	584.756	564.147	546.408	744.369	633.734	619.591	593.167	763.338	685.676	673.493
gene18630:106611640	LOC106611640	XP_014067528.1	TBC1 domain family member 2A-like		1	-0.455728	-1.50478	-1.04906	4.85606	1.30161e-06	6.32301e-05	173.659	133.744	302.819	292.176	182.457	174.281	294.83	239.458	296.225	342.345	268.676	301.824	633.734	420.202	551.964	739.997	385.812	814.855
gene34766:106573705	LOC106573705	XP_014004473.1	zinc finger protein 423	ZNF423	1	0.142999	-1.36199	-1.50499	1.30173	1.31172e-06	6.36214e-05	12.4042	13.4781	20.714	25.2928	22.9867	22.3936	21.5959	12.1758	18.2736	15.6707	18.113	21.3509	58.1153	37.9005	54.419	63.1072	33.4243	53.5159
gene7957:106601582	LOC106601582	XP_014049367.1	armadillo repeat-containing protein 5-like	ARMC5	1	0.333378	-2.10852	-2.4419	3.06623	1.3766e-06	6.56385e-05	37.2126	23.8458	93.7062	43.6083	76.8617	31.1563	46.0086	41.6008	20.1971	33.7524	52.3264	51.4362	107.929	238.938	188.134	317.265	371.488	92.8955
gene8786:106602350	LOC106602350	XP_014050404.1	GRB2-associated-binding protein 1-like	GAB1	1	-0.17105	-1.05711	-0.886064	3.40555	1.37564e-06	6.56385e-05	69.4635	79.8315	106.529	138.674	89.7917	80.8117	103.285	110.597	108.68	104.873	94.59	120.341	186.338	167.257	163.257	246.377	187.176	218.103
gene25:106612874	LOC106612874	XP_014070387.1	lysyl oxidase homolog 3-like	LOXL2	1	0.306484	-2.70077	-3.00726	2.89035	1.39877e-06	6.64362e-05	18.6063	12.4413	47.3463	60.1795	50.2834	9.73635	33.8022	12.1758	13.4648	28.9306	23.1444	50.4657	166.044	96.3992	164.034	391.61	114.598	350.378
gene31769:106570634	LOC106570634	XP_013998577.1	syndecan-3-like	SDC3	1	0.0698308	-2.20562	-2.27545	2.64398	1.42106e-06	6.65991e-05	18.6063	15.5516	46.3599	82.8558	30.17	17.5254	38.497	25.3663	25.9678	27.7252	30.1883	55.3182	174.346	121.117	156.26	179.812	88.8132	248.395
gene34287:106573117	LOC106573117	XP_014003300.1	testin-like	TES	1	-0.231372	-1.38397	-1.1526	3.55038	1.42253e-06	6.65991e-05	60.7806	68.427	111.461	135.186	90.5101	83.7326	107.04	112.626	76.9415	135.009	111.697	108.695	293.344	202.685	228.56	293.06	143.247	265.56
gene3777:106577793	LOC106577793	XP_014011614.1	kin of IRRE-like protein 3		1	-0.0871112	-1.61158	-1.52447	1.28075	1.41825e-06	6.65991e-05	8.68294	13.4781	16.7685	25.2928	20.1133	16.5518	15.0232	18.2638	9.61769	22.9034	19.1193	23.2919	60.8827	38.7245	42.7578	63.9717	44.8841	56.5451
gene38187:106577061	LOC106577061	XP_014010247.1	alpha-actinin-2	ACTN2	1	-0.612236	-1.90042	-1.28819	2.54414	1.41994e-06	6.65991e-05	22.3276	21.7722	45.3735	50.5857	38.79	27.2618	67.6044	51.7473	55.7826	54.2449	23.1444	65.9936	114.386	80.7446	115.835	181.541	139.427	134.295
gene39183:106578073	LOC106578073	XP_014012126.1	heat shock 70 kDa protein 12B-like	HSPA12B	1	0.135289	-1.70765	-1.84294	4.723	1.42196e-06	6.65991e-05	114.119	134.781	271.255	325.318	197.542	111.968	204.691	191.769	144.265	147.064	143.898	230.007	618.052	393.012	531.752	873.127	367.668	958.238
gene43468:106582303	LOC106582303	XP_014020728.1	inhibin beta B chain-like	INHBB	1	-0.0941886	-1.28649	-1.1923	1.93868	1.4299e-06	6.68431e-05	18.6063	31.1032	31.5642	39.2475	35.9167	29.209	26.2906	41.6008	32.7001	24.1088	46.2887	29.1148	72.8748	74.1532	70.7447	67.4296	69.7136	95.9247
gene2097:106561820	LOC106561820	XP_013981554.1	integrin alpha-1-like	ITGA1	1	-0.310626	-1.41816	-1.10753	6.12099	1.43921e-06	6.69369e-05	396.934	370.128	911.416	644.531	527.257	369.981	571.821	715.33	732.868	731.703	524.27	754.074	1465.8	1174.09	1508.96	1630.41	1011.32	1749.87
gene28252:106567124	LOC106567124	XP_013991524.1	ankyrin repeat domain-containing protein SOWAHB-like		1	-0.658722	-1.39848	-0.73976	3.19835	1.45125e-06	6.71324e-05	60.7806	58.0593	78.9105	89.8332	65.3684	40.8927	91.0782	123.788	117.336	89.2027	105.659	100.931	249.066	141.715	124.386	194.509	156.617	166.606
gene25822:106564790	LOC106564790	XP_013986641.1	son of sevenless homolog 1-like	SOS1	1	-0.529293	-1.27224	-0.742947	3.43667	1.46885e-06	6.77443e-05	68.2231	72.5741	112.447	102.043	74.7067	70.1017	138.965	112.626	117.336	101.257	98.6151	160.132	224.159	147.483	179.583	225.63	170.942	252.434
gene14700:106607875	LOC106607875	XP_014060810.1	tumor necrosis factor receptor superfamily member 21-like	TNFRSF21	1	-0.731645	-1.34064	-0.609	5.53743	1.48633e-06	6.81448e-05	244.363	275.782	478.395	453.527	321.095	257.04	555.858	511.385	631.882	529.189	476.975	697.785	775.794	691.273	817.063	1118.64	685.676	1014.78
gene316:106570006	ahctf1	XP_013997374.1	AT hook containing transcription factor 1	AHCTF1	1	-0.344896	-0.907271	-0.562375	4.32025	1.495e-06	6.84223e-05	147.61	159.663	231.8	199.726	195.387	154.808	287.319	206.989	228.901	212.158	221.381	239.712	323.786	347.696	376.269	344.928	269.305	366.533
gene9052:106602556	LOC106602556	XP_014050723.1	protocadherin Fat 1-like		1	-0.731707	-1.67142	-0.939714	4.99086	1.50534e-06	6.85072e-05	138.927	145.148	313.669	288.687	187.485	158.702	405.626	352.085	256.792	354.4	276.726	421.194	660.486	621.239	670.131	840.277	354.298	750.232
gene12124:106605397	LOC106605397	XP_014056461.1	epithelial discoidin domain-containing receptor 1-like	DDR1	1	-0.537404	-1.47445	-0.937047	5.6002	1.52741e-06	6.92092e-05	264.209	273.708	404.416	510.217	295.235	357.324	492.949	503.268	486.655	530.394	469.931	601.706	999.953	781.904	827.946	1416.89	531.924	1245
gene1587:106610502	LOC106610502	XP_014065361.1	collagen alpha-1(I) chain-like	COL1A1	1	0.230084	-1.42354	-1.65362	8.69246	1.5324e-06	6.92396e-05	2303.46	2658.29	4754.36	4726.27	3320.14	3008.53	3874.11	3132.23	2444.82	2570	2195.7	3665.56	14440.3	4793.59	7233.06	12187.5	7179.55	9506.65
gene28528:106567418	LOC106567418	XP_013992105.1	teneurin-2-like	TENM2	1	-0.934477	-1.42146	-0.486985	2.78197	1.53793e-06	6.92396e-05	34.7318	38.3606	55.2373	54.0743	39.5084	51.6026	70.4213	75.0843	70.2091	90.4081	107.672	114.518	141.137	129.356	139.157	139.182	81.1734	98.9539
gene33351:106572113	LOC106572113	XP_014001440.1	cytochrome c oxidase subunit 4 isoform 2%2C mitochondrial-like	COX4I2	1	-0.0499592	-1.14692	-1.09696	4.55333	1.53568e-06	6.92396e-05	198.467	187.656	208.126	201.47	247.825	206.411	239.432	261.78	213.513	197.692	164.023	230.007	578.386	247.177	317.963	543.759	505.185	558.383
gene8976:106602602	LOC106602602	XP_014050814.1	ATP-binding cassette sub-family A member 1-like	ABCA1	1	-0.542811	-0.905265	-0.362454	6.38612	1.53673e-06	6.92396e-05	539.583	666.645	844.342	864.317	767.181	709.78	1172.75	958.847	1098.34	1013.78	1062.63	1152.95	1176.14	1291.91	1217.43	1506.79	1229.06	1744.82
gene31762:106570627	LOC106570627	XP_013998566.1	CLIP-associating protein 2-like	CLASP2	1	0.0309127	-1.21758	-1.24849	3.89402	1.56093e-06	6.99104e-05	126.523	117.155	149.93	153.501	116.37	114.889	147.415	136.978	98.1004	112.106	133.835	140.722	325.63	208.453	206.015	417.545	201.501	437.215
gene23998:106563159	LOC106563159	XP_013983901.1	splicing factor%2C suppressor of white-apricot homolog	SFSWAP	1	-0.407137	-0.952225	-0.545088	3.83106	1.56763e-06	7.00081e-05	115.359	94.3464	125.27	144.78	137.92	134.362	170.889	142.051	151.959	189.254	181.13	171.777	241.686	207.629	235.557	280.957	191.951	287.774
gene5224:106591906	LOC106591906	XP_014038655.1	tuberin-like	TSC2	1	-0.396458	-2.64343	-2.24697	1.19962	1.60935e-06	7.10521e-05	3.72126	9.33096	15.7821	9.59383	9.33834	8.76271	8.45055	8.11722	18.2736	16.8762	8.05021	15.5279	79.3321	19.7742	33.4288	95.0931	32.4693	93.9053
gene19611:106612657	LOC106612657	XP_014069522.1	large neutral amino acids transporter small subunit 4-like	SLC43A2	1	-0.434933	-0.991214	-0.556281	4.17884	1.63277e-06	7.19835e-05	145.129	177.288	142.039	187.516	160.907	129.493	203.752	210.033	189.468	248.321	174.086	260.092	260.135	284.254	264.321	395.933	308.459	347.349
gene592:106598511	LOC106598511	XP_014045041.1	reticulon-1-A-like	RTN1	1	-0.0587366	-1.25425	-1.19552	2.62559	1.64403e-06	7.20324e-05	58.2997	62.2064	58.1965	48.8413	38.0717	43.8136	62.9097	57.8352	48.0884	47.0122	48.3013	61.1411	174.346	84.0403	90.9575	166.845	96.4531	121.168
gene68823:106592842	LOC106592842	XP_014039666.1	unconventional myosin-IXa-like		1	-0.17402	-1.49763	-1.32361	2.97111	1.66881e-06	7.23378e-05	42.1743	67.3903	70.033	61.9238	63.2134	48.6817	73.2381	65.9524	55.7826	61.4775	67.4206	78.61	218.624	104.638	136.048	226.494	84.0383	221.132
gene44803:106583616	LOC106583616	XP_014023475.1	integrin alpha-5-like	ITGA5	1	-0.0578888	-0.94859	-0.890701	3.62991	1.71618e-06	7.37718e-05	107.917	97.4567	109.488	156.99	106.313	122.678	134.27	135.963	107.718	96.4353	119.747	142.663	255.523	205.157	195.131	252.429	167.122	268.589
gene70193:106594058	LOC106594058	XP_014040901.1	puratrophin-1-like		1	0.240598	-1.454	-1.6946	2.46372	1.74472e-06	7.47665e-05	40.9339	42.5077	55.2373	36.631	43.1	47.7081	27.2296	38.5568	26.9295	50.6285	36.226	47.5542	160.509	78.2728	77.7415	157.336	67.8036	182.762
gene11978:106605337	LOC106605337	XP_014056312.1	tyrosine-protein phosphatase non-receptor type 23-like	PTPN23	1	-0.277495	-1.57559	-1.29809	2.82543	1.76127e-06	7.51888e-05	38.453	51.8387	65.1011	63.6682	48.8467	36.0245	76.9939	62.9085	56.7444	69.9156	43.2699	62.1116	148.517	107.11	114.28	206.611	90.7232	232.239
gene28073:100380686	LOC100380686	XP_013991144.1	tensin-2	TNS2	1	-0.537139	-2.0463	-1.50916	5.21645	1.7697e-06	7.53413e-05	135.206	146.185	355.097	329.679	211.908	103.205	323.938	332.806	284.684	279.662	239.494	416.342	902.172	599.817	768.863	1355.51	455.526	1166.24
gene44012:106582849	LOC106582849	XP_014021848.1	E3 ubiquitin-protein ligase PDZRN3-like	PDZRN3	1	-0.165407	-0.895564	-0.730157	3.89111	1.78848e-06	7.5828e-05	127.763	122.339	140.066	184.899	113.497	150.913	163.377	152.198	148.112	148.269	164.023	174.689	305.336	219.164	234.002	320.723	210.096	262.531
gene7359:106600993	LOC106600993	XP_014048300.1	synaptic vesicle membrane protein VAT-1 homolog	VAT1	1	0.132925	-1.04344	-1.17637	5.01516	1.80207e-06	7.59884e-05	224.516	245.715	442.885	382.009	288.052	261.908	392.481	227.282	274.104	273.635	202.262	328.998	530.418	710.223	720.663	664.787	490.86	659.356
gene51294:106589740	LOC106589740	XP_014035503.1	stonin-1-like	STON1-GTF2A1L	1	-0.154974	-1.13943	-0.984461	3.41728	1.80964e-06	7.60297e-05	70.7039	71.5374	95.679	151.757	87.6367	77.8908	111.735	130.89	92.3298	108.49	90.5649	90.256	160.509	220.812	184.247	215.256	223.465	212.044
gene7911:106601535	LOC106601535	XP_014049264.1	histone-lysine N-methyltransferase SETD1A-like	SETD1A	1	-0.156544	-1.16604	-1.0095	4.13092	1.81432e-06	7.60297e-05	121.561	136.854	180.508	184.899	163.78	119.757	162.438	156.257	176.004	157.913	176.098	192.158	297.956	265.304	307.079	474.601	219.646	455.39
gene22971:106562098	LOC106562098	XP_013982150.1	myotubularin-related protein 13-like	SBF2	1	-0.083621	-0.83573	-0.752109	3.98869	1.84768e-06	7.64555e-05	109.157	148.259	194.317	175.305	160.188	144.098	177.462	153.213	162.539	174.789	166.036	162.073	323.786	248.001	247.218	333.69	232.06	266.57
gene22300:106561462	LOC106561462	XP_013980927.1	protein-methionine sulfoxide oxidase mical2b-like	MICALCL	1	0.100129	-1.19854	-1.29867	3.27107	1.85392e-06	7.65093e-05	80.6273	73.6109	90.747	135.186	66.0867	65.2335	81.6887	71.0257	75.9797	90.4081	67.4206	95.1084	171.579	154.898	181.138	264.532	131.787	261.521
gene32560:106571391	LOC106571391	XP_013999892.1	afadin-like	MLLT4	1	-0.339153	-1.16585	-0.826701	5.02839	1.85836e-06	7.65905e-05	209.631	207.355	353.124	368.054	276.559	225.883	342.717	345.997	311.613	347.167	311.946	435.752	667.865	519.896	564.403	765.067	432.606	704.794
gene56:106584601					1	-0.111347	-1.43813	-1.32678	2.55453	1.88571e-06	7.72046e-05	26.0488	42.5077	66.0875	53.2022	45.9734	37.9718	44.1307	43.6301	33.6619	55.4503	56.3515	63.0821	164.199	94.7513	109.615	140.046	79.2634	144.392
gene1218:106606575	LOC106606575	XP_014058344.1	baculoviral IAP repeat-containing protein 6-like	BIRC6	1	-0.579337	-1.13451	-0.555174	4.8493	1.89581e-06	7.74136e-05	179.861	175.215	322.547	284.326	221.965	208.358	365.252	312.513	307.766	370.071	305.908	438.663	581.153	542.966	516.203	550.675	374.352	471.546
gene40211:106579300	LOC106579300	XP_014014575.1	uncharacterized LOC106579300		1	-0.523631	-1.71478	-1.19115	4.74674	1.92886e-06	7.82474e-05	99.2336	103.677	309.724	212.809	185.33	151.887	274.173	220.18	237.557	271.224	205.28	333.85	516.581	652.548	648.364	685.534	314.189	645.22
gene1854:106611598	LOC106611598	XP_014067465.1	ribosome-binding protein 1-like	RRBP1	1	-0.0784822	-1.13123	-1.05274	2.66213	1.93267e-06	7.82996e-05	44.6551	49.7651	71.0194	66.2847	46.6917	52.5763	79.8108	57.8352	47.1267	62.683	44.2762	61.1411	118.076	84.8642	134.493	152.149	120.328	111.071
gene2309:106564051	LOC106564051	XP_013985508.1	PDZ and LIM domain protein 5-like	PDLIM5	1	0.0464131	-0.843843	-0.890256	4.64529	1.9408e-06	7.85266e-05	199.708	201.134	346.22	273.86	264.347	220.041	258.211	253.663	209.666	244.705	229.431	275.62	480.605	393.836	427.578	542.895	341.883	495.779
gene24233:106563389	LOC106563389	XP_013984371.1	period circadian protein homolog 1-like	PER1	1	-0.760624	-0.941022	-0.180397	3.97037	1.94739e-06	7.86904e-05	86.8294	107.824	165.712	143.035	132.892	129.493	218.775	220.18	216.398	174.789	212.324	267.856	254.601	224.107	230.115	248.106	251.16	253.443
gene33473:106572006	LOC106572006	XP_014001173.1	rho guanine nucleotide exchange factor 19-like	ARHGEF19	1	-0.72464	-1.38354	-0.6589	4.33722	1.98178e-06	7.96646e-05	112.878	96.4199	186.426	220.658	119.962	131.441	233.799	258.736	252.945	241.088	212.324	249.417	380.978	301.556	313.298	460.769	292.224	499.818
gene41603:106580488	LOC106580488	XP_014017084.1	T-box transcription factor TBX1	TBX1	1	-0.172915	-0.976786	-0.803871	4.64507	2.00431e-06	8.00512e-05	207.15	229.127	202.208	279.965	244.234	220.041	231.921	258.736	227.939	273.635	326.034	255.24	538.72	397.132	403.478	529.063	290.314	543.237
gene9210:106602726	slc25a4	XP_014051019.1	solute carrier family 25 (mitochondrial carrier%3B adenine nucleotide translocator)%2C member 4	SLC25A5	1	-0.461223	-2.54097	-2.07974	1.19584	2.01778e-06	8.02788e-05	4.96168	2.07355	9.86381	9.59383	15.8033	16.5518	21.5959	11.1612	9.61769	8.43809	8.05021	23.2919	62.7277	28.8374	55.9738	89.0417	63.0287	44.4283
gene28480:106567380	LOC106567380	XP_013992027.1	GPI transamidase component PIG-T-like	PIGT	1	0.0229126	-0.532396	-0.555309	5.59657	2.02331e-06	8.03956e-05	465.157	489.357	510.945	575.63	582.569	578.339	544.591	476.887	548.208	556.914	490.057	564.828	880.032	687.153	768.863	826.445	669.441	769.417
gene51119:106589574	LOC106589574	XP_014035182.1	forkhead box protein L1-like		1	-0.0339711	-1.23421	-1.20024	4.64943	2.1042e-06	8.27608e-05	163.735	180.399	274.214	279.965	182.457	217.121	223.47	285.117	176.004	159.118	251.569	246.506	523.038	386.421	509.984	623.292	303.684	683.59
gene44872:100194873	ncoa5	XP_014023619.1	nuclear receptor coactivator 5	NCOA5	1	-0.127858	-0.611646	-0.483789	5.65175	2.11906e-06	8.29244e-05	507.332	498.688	561.251	557.314	549.525	479.028	623.463	541.825	526.088	561.736	628.923	595.883	949.217	725.878	810.843	757.286	655.117	887.556
gene48384:106587147	LOC106587147	XP_014030682.1	coiled-coil domain-containing protein 102A-like	CCDC102A	1	-0.400865	-1.20481	-0.803942	2.98962	2.12591e-06	8.29828e-05	59.5401	62.2064	68.0603	92.4497	47.41	53.5499	96.7119	87.2601	71.1709	85.5864	94.59	75.6985	169.734	120.293	128.273	159.065	111.733	188.82
gene33264:106572186	LOC106572186	XP_014001594.1	agrin-like	AGRN	1	-0.118732	-1.37934	-1.26061	6.15536	2.15564e-06	8.36768e-05	496.168	502.835	847.301	716.049	507.144	387.507	648.815	713.301	565.52	565.352	537.352	757.956	1666.9	1057.92	1346.48	1917.42	813.644	2115.39
gene33850:100380641	LOC100380641	XP_014002594.1	E3 ubiquitin-protein ligase HUWE1		1	-0.376069	-1.17031	-0.794236	5.53485	2.15719e-06	8.36768e-05	281.575	325.547	524.755	505.857	365.632	310.589	553.981	449.491	468.381	558.119	454.837	546.388	751.81	841.227	796.072	1055.53	612.143	1110.71
gene47913:106586667					1	-0.398582	-1.81372	-1.41513	1.59376	2.1721e-06	8.37313e-05	8.68294	14.5148	27.6187	24.4207	18.6767	17.5254	25.3517	21.3077	16.3501	26.5197	21.1318	37.8493	67.34	41.1962	52.8642	76.0744	57.2988	95.9247
gene7225:106600868	LOC106600868	XP_014048074.1	sodium channel protein type 4 subunit alpha B-like	SCN4A	1	-0.0905389	-0.839878	-0.749339	5.01248	2.16912e-06	8.37313e-05	301.422	283.039	317.615	400.324	340.49	255.092	331.449	347.011	307.766	309.798	291.82	452.25	484.295	595.697	564.403	625.885	453.616	649.259
gene20568:106613562	LOC106613562	XP_014071436.1	leucine-rich repeat extensin-like protein 3		1	0.085625	-1.96683	-2.05245	0.885616	2.20538e-06	8.46981e-05	7.44252	11.4045	19.7276	13.9547	7.18334	5.84181	12.2064	7.10257	8.65592	10.849	5.03138	18.4394	59.9603	26.3656	34.9837	44.0886	31.5144	59.5743
gene10971:106604335	LOC106604335	XP_014054348.1	ankyrin repeat and KH domain-containing protein 1-like		1	-0.396772	-1.86759	-1.47081	3.44851	2.22563e-06	8.52645e-05	44.6551	74.6477	88.7743	83.728	65.3684	53.5499	98.5898	88.2748	86.5592	113.312	52.3264	106.754	254.601	127.708	200.573	354.438	133.697	416.01
gene28404:106567258	LOC106567258	XP_013991813.1	trichohyalin-like		1	-0.0875499	-1.2069	-1.11935	4.58443	2.23785e-06	8.54566e-05	151.331	143.075	227.854	360.205	189.64	169.412	225.348	247.575	208.704	229.034	170.061	251.358	471.38	393.012	469.558	504.858	396.317	611.899
gene14998:106608164	LOC106608164	XP_014061411.1	zinc finger protein 36%2C C3H1 type-like 1	ZFP36L1	1	-0.411267	-1.06351	-0.652245	4.34988	2.24707e-06	8.55565e-05	152.572	156.553	212.072	207.576	165.935	147.992	274.173	225.253	158.692	223.007	237.481	281.443	378.211	271.895	319.517	453.853	348.568	392.787
gene21027:106613969	LOC106613969	XP_014072311.1	protein PRRC2C-like	PRRC2C	1	-0.0911534	-1.24399	-1.15284	4.96072	2.2581e-06	8.55565e-05	167.457	227.053	391.593	291.304	305.292	209.331	305.159	297.293	239.48	290.511	209.306	369.758	571.929	654.196	633.593	778.899	382.947	719.94
gene26610:106565887	LOC106565887	XP_013989000.1	eukaryotic translation initiation factor 4 gamma 3-like	EIF4G3	1	-0.116421	-0.855282	-0.738862	5.56269	2.25424e-06	8.55565e-05	390.732	365.981	598.733	505.857	503.552	391.401	563.37	489.063	423.178	494.231	469.931	576.474	824.684	724.23	770.418	964.762	680.901	985.5
gene47175:106585928	LOC106585928	XP_014028145.1	anthrax toxin receptor 2-like		1	-0.279726	-1.58953	-1.3098	3.61218	2.25056e-06	8.55565e-05	59.5401	60.1328	127.243	122.103	91.9467	65.2335	113.613	103.495	107.718	108.49	84.5273	127.135	287.809	229.051	277.537	383.83	118.418	275.657
gene14884:106608069	LOC106608069	XP_014061225.1	otoferlin-like		1	-1.21906	-1.69474	-0.47568	2.30189	2.26741e-06	8.55955e-05	21.0871	20.7355	37.4825	43.6083	17.9583	24.3409	76.9939	71.0257	50.012	75.9428	49.3076	65.9936	68.2625	93.9274	102.619	62.2427	115.553	90.8761
gene27285:106566242	LOC106566242	XP_013989608.1	uncharacterized protein PFB0145c-like		1	0.189215	-1.68953	-1.87875	3.28036	2.26421e-06	8.55955e-05	58.2997	42.5077	106.529	84.6002	73.2701	61.339	52.5812	49.718	44.2414	57.8612	65.408	107.725	301.646	145.835	168.699	331.961	105.048	313.018
gene69707:106598105					1	-0.0906173	-1.7952	-1.70458	1.87075	2.26665e-06	8.55955e-05	28.5297	23.8458	31.5642	22.6763	15.8033	21.42	20.6569	16.2344	36.5472	33.7524	22.1381	25.2328	116.231	47.7876	69.9673	116.705	38.1992	108.042
gene36815:106575716	LOC106575716	XP_014007847.1	collagen alpha-1(II) chain-like		1	0.338875	-1.89842	-2.2373	2.65858	2.30259e-06	8.62553e-05	22.3276	22.809	75.9513	71.5177	30.17	31.1563	30.0464	34.4982	13.4648	26.5197	54.339	43.6722	217.702	112.878	111.17	194.509	110.778	194.879
gene42037:106580873	LOC106580873	XP_014017865.1	huntingtin-interacting protein 1-like	HIP1	1	-0.0395703	-1.12315	-1.08358	4.76932	2.30437e-06	8.62553e-05	167.457	208.391	307.751	288.687	277.995	218.094	280.746	213.077	224.092	230.239	242.513	332.879	458.466	402.075	488.216	682.941	405.867	736.096
gene18130:106611184	daam1	XP_014066615.1	dishevelled associated activator of morphogenesis 1	DAAM1	1	-0.378172	-0.544555	-0.166383	5.53779	2.36296e-06	8.78119e-05	405.617	463.438	479.381	546.848	434.592	476.107	600.928	645.319	589.564	585.845	606.785	653.143	681.702	714.343	634.37	740.861	641.747	653.298
gene23034:106562197	tcf12	XP_013982366.1	transcription factor 12	TCF12	1	0.0499376	-0.621511	-0.671448	3.96499	2.37263e-06	8.79604e-05	163.735	154.479	187.412	169.2	178.147	151.887	176.523	157.271	143.304	144.653	163.017	195.069	285.042	244.706	229.337	292.195	215.826	268.589
gene1235:106606791	LOC106606791	XP_014058625.1	zinc finger SWIM domain-containing protein 8-like	ZSWIM8	1	-0.236472	-0.970089	-0.733617	4.97105	2.4019e-06	8.80352e-05	261.729	208.391	356.084	350.611	280.15	260.934	373.702	339.909	338.543	324.264	310.94	356.171	528.573	504.242	540.303	637.123	397.272	733.067
gene8147:106601775	LOC106601775	XP_014049603.1	axin-2-like	AXIN2	1	-0.207878	-1.52663	-1.31875	3.58871	2.40178e-06	8.80352e-05	74.4252	78.7948	110.475	132.569	75.4251	65.2335	98.5898	113.641	77.9033	89.2027	116.728	130.046	270.282	184.559	206.792	372.592	138.472	362.495
gene32449:106571294	LOC106571294	XP_013999669.1	midasin-like		1	0.115041	-0.891066	-1.00611	3.68459	2.43886e-06	8.90312e-05	110.397	120.266	179.521	134.314	132.892	88.6008	139.904	109.583	98.1004	133.804	90.5649	141.692	213.09	261.184	228.56	250.7	196.726	260.511
gene206:106611189	dync1h1	XP_014066736.1	dynein%2C cytoplasmic 1%2C heavy chain 1	DYNC1H1	1	-0.233223	-0.98704	-0.753817	7.04887	2.45933e-06	8.93575e-05	907.987	985.971	1627.53	1487.04	1193.87	1043.74	1659.12	1270.35	1260.88	1400.72	1361.49	1645.96	2546.01	2347.36	2551.47	2414.5	1728.52	2672.77
gene26459:106565529	LOC106565529	XP_013988241.1	rho guanine nucleotide exchange factor 25-like	ARHGEF25	1	-0.252766	-1.10724	-0.854473	3.13822	2.45779e-06	8.93575e-05	64.5018	60.1328	88.7743	104.66	66.8051	68.1544	111.735	95.3774	83.6739	89.2027	87.5461	77.6395	156.819	140.891	131.383	204.018	134.652	201.947
gene26767:106565737	LOC106565737	XP_013988653.1	forkhead box protein P1-B-like		1	-0.244948	-0.956597	-0.711649	4.02881	2.50615e-06	9.0055e-05	116.599	136.854	182.48	193.621	120.68	142.151	201.874	158.286	157.73	174.789	175.092	199.922	252.756	229.875	302.414	357.031	271.215	306.959
gene34407:106573171	LOC106573171	XP_014003366.1	SLIT-ROBO Rho GTPase-activating protein 1	SRGAP1	1	-0.164845	-1.08593	-0.921082	2.63275	2.50088e-06	9.0055e-05	35.9722	50.8019	68.0603	67.1568	51.72	50.629	64.7876	56.8206	51.9355	55.4503	63.3954	74.728	124.533	107.11	94.8446	121.892	92.6331	143.382
gene43075:100286503	LOC100286503	XP_014019879.1	tensin-1	TNS1	1	-0.428951	-1.43331	-1.00436	6.31207	2.50314e-06	9.0055e-05	435.387	466.548	839.41	880.016	527.257	430.347	824.398	765.048	745.371	775.099	656.093	1097.63	1849.54	1252.37	1428.11	2047.09	1068.62	1946.77
gene38060:106576950	LOC106576950	XP_014009988.1	latent-transforming growth factor beta-binding protein 1-like	LTBP1	1	0.0376361	-1.11434	-1.15197	6.28745	2.56233e-06	9.12807e-05	473.84	554.674	997.231	1021.31	702.531	540.367	787.779	735.623	550.132	664.198	644.017	837.536	1601.4	1452.58	1831.59	1556.93	1036.15	1741.79
gene39428:106578330	LOC106578330	XP_014012502.1	hornerin-like	PRR12	1	-0.426595	-1.11851	-0.69191	4.68093	2.60545e-06	9.22101e-05	146.37	168.994	308.737	249.44	214.782	197.648	305.159	292.22	260.639	291.717	252.575	342.584	473.225	434.208	472.668	537.708	330.423	524.052
rna133446					1	-0.291322	-2.09376	-1.80244	2.47315	2.63439e-06	9.27815e-05	37.2126	21.7722	40.4416	39.2475	30.8884	19.4727	30.9854	31.4542	27.8913	45.8068	39.2448	58.2296	169.734	60.1465	100.286	199.695	57.2988	215.073
gene26626:106565871	LOC106565871	XP_013988970.1	leucine-rich repeats and immunoglobulin-like domains protein 2	LRIG2	1	-0.597515	-0.826355	-0.22884	4.6294	2.65326e-06	9.31287e-05	191.025	170.031	245.609	268.627	224.839	206.411	354.923	312.513	378.937	273.635	359.241	317.352	432.636	347.696	343.617	421.003	351.433	405.913
gene43211:106582044	LOC106582044	XP_014020211.1	spore wall protein 2-like		1	-0.11784	-2.60365	-2.48581	0.509806	2.65231e-06	9.31287e-05	3.72126	6.22064	7.89105	6.97733	4.31	5.84181	9.3895	6.08792	4.80884	2.41088	4.02511	11.6459	41.511	15.6546	26.4321	47.5465	11.4598	71.6911
gene38057:106576946	LOC106576946	XP_014009969.1	baculoviral IAP repeat-containing protein 6-like	BIRC6	1	-0.506213	-0.988769	-0.482556	5.206	2.68318e-06	9.37197e-05	292.739	278.892	428.089	395.091	255.727	250.224	472.292	444.418	416.446	464.095	408.548	519.214	725.981	593.226	585.393	724.436	486.085	631.084
gene48196:106586951	LOC106586951	XP_014030187.1	trichohyalin-like		1	-0.288612	-1.54619	-1.25758	2.45035	2.69232e-06	9.37564e-05	26.0488	21.7722	62.142	53.2022	33.7617	37.9718	53.5202	54.7913	34.6237	54.2449	40.2511	52.4067	105.161	135.124	141.489	120.163	71.6236	109.051
gene7054:106600698	scaf1	XP_014047734.1	SR-related CTD-associated factor 1	SCAF1	1	-0.360876	-1.33278	-0.971908	3.58564	2.69712e-06	9.38181e-05	63.2614	57.0225	132.175	111.637	109.905	87.6271	146.476	103.495	115.412	137.42	93.5837	131.987	195.563	238.938	251.105	269.718	166.167	283.735
gene30370:100195202	foxc1	NP_001133703.1	Forkhead box protein C1	FOXC1	1	0.0468532	-1.20188	-1.24873	2.95926	2.70027e-06	9.38221e-05	48.3764	47.6916	77.9241	107.276	69.6784	55.4972	67.6044	66.9671	51.9355	68.7102	63.3954	78.61	173.424	102.991	141.489	198.831	129.877	182.762
gene36271:106575240	LOC106575240	XP_014007101.1	matrix-remodeling-associated protein 5-like	MXRA5	1	-0.762013	-2.82431	-2.0623	5.20833	2.70568e-06	9.39051e-05	49.6168	64.2799	273.228	319.213	85.4817	65.2335	287.319	208.004	211.589	267.608	143.898	349.378	1019.32	645.133	855.933	1320.93	516.645	1664.04
gene43562:106582400	r3hdm1	XP_014020952.1	R3H domain containing 1		1	-0.376535	-1.16063	-0.784094	4.25724	2.74468e-06	9.49397e-05	102.955	129.597	183.467	202.343	188.203	146.045	243.188	170.462	176.965	179.611	225.406	253.299	356.072	303.204	303.192	437.428	293.179	422.069
gene14999:106608163	LOC106608163	XP_014061410.1	thrombospondin-1-like	THBS1	1	-0.923679	-2.2477	-1.32402	7.84669	2.75335e-06	9.50274e-05	478.802	569.188	2257.83	1724.27	1083.97	738.989	2246.91	2256.59	2149.55	2144.48	1219.61	3104.61	4428.76	5844.1	5955.77	6375.56	4001.37	5698.94
gene24976:106564114					1	0.16187	-1.83442	-1.99629	3.25793	2.76356e-06	9.52737e-05	38.453	52.8754	83.8424	81.9837	79.7351	55.4972	62.9097	61.8938	47.1267	54.2449	46.2887	81.5215	157.742	127.708	171.809	395.068	107.913	427.118
gene16397:106609509	LOC106609509	XP_014063876.1	aryl hydrocarbon receptor nuclear translocator-like protein 1		1	-0.0187133	-0.614324	-0.59561	6.25571	2.76974e-06	9.53806e-05	775.262	681.16	885.77	882.633	829.676	846.089	764.305	790.415	878.095	822.111	849.298	907.412	1339.42	990.357	1067.39	1355.51	1230.97	1469.16
gene42330:106581123	LOC106581123	XP_014018358.1	SH3 domain-binding glutamic acid-rich-like protein		1	-0.450377	-1.81078	-1.3604	1.94207	2.79316e-06	9.56558e-05	24.8084	11.4045	34.5233	27.0372	27.2967	17.5254	29.1075	24.3517	23.0825	33.7524	35.2197	51.4362	100.549	47.7876	64.5254	108.06	71.6236	106.022
gene21279:106560461	sgip1	XP_013978861.1	SH3-domain GRB2-like (endophilin) interacting protein 1	SGIP1	1	-0.517846	-1.46378	-0.945938	4.17205	2.80479e-06	9.58423e-05	122.802	90.1993	195.303	157.862	115.652	102.232	171.828	165.388	197.163	171.173	159.998	267.856	352.382	300.732	263.544	488.433	255.935	485.682
gene29182:106568088	LOC106568088	XP_013993586.1	T-box transcription factor TBX2b-like	TBX2	1	-0.321686	-1.56349	-1.2418	3.91353	2.88232e-06	9.74174e-05	74.4252	81.9051	131.189	196.237	87.6367	80.8117	115.491	134.949	145.227	138.626	122.766	165.954	384.668	225.755	263.544	349.251	214.871	476.594
gene10718:106604146	LOC106604146	XP_014054027.1	transforming growth factor-beta-induced protein ig-h3-like	TGFBI	1	0.0324593	-0.985502	-1.01796	6.06043	2.93221e-06	9.78401e-05	512.293	569.188	863.083	844.257	485.594	557.893	647.876	742.726	622.265	731.703	508.17	528.919	1782.2	1133.72	1268.74	1174.83	974.08	1206.63
gene2197:100194501	ckmt2	XP_013979849.1	creatine kinase%2C mitochondrial 2 (sarcomeric)	CKMT2	1	-0.672833	-2.77012	-2.09728	2.48368	2.93416e-06	9.78401e-05	22.3276	8.29419	34.5233	15.699	36.635	13.6309	47.8865	30.4396	13.4648	30.136	35.2197	54.3477	132.835	42.8441	87.8478	254.158	128.922	244.356
gene2899:106570154	lrrc8a	XP_013997667.1	leucine rich repeat containing 8 family%2C member A	LRRC8A	1	-0.106084	-0.924722	-0.818638	4.14136	2.9235e-06	9.78401e-05	117.84	143.075	220.949	213.681	158.752	147.992	169.011	196.843	176.965	186.843	138.866	220.302	337.622	279.31	309.411	306.891	297.954	359.465
gene43956:100196184	cish	NP_001134685.1	cytokine inducible SH2-containing protein	CISH	1	-0.86963	-1.73514	-0.865515	2.71916	2.93587e-06	9.78401e-05	45.8955	21.7722	47.3463	42.7362	38.79	40.8927	69.4823	76.099	57.7061	100.052	63.3954	71.8166	144.827	73.3293	102.619	191.051	94.5431	179.733
gene3876:106579145	LOC106579145	XP_014014223.1	E3 ubiquitin-protein ligase UBR5-like	UBR5	1	-0.455228	-0.866564	-0.411336	4.79366	2.94804e-06	9.81402e-05	208.391	202.171	303.805	292.176	265.065	225.883	399.054	340.923	290.454	302.566	317.983	422.165	461.233	460.574	430.688	501.4	397.272	461.448
gene16570:106609656	LOC106609656	XP_014064097.1	staphylococcal nuclease domain-containing protein 1-like		1	0.147282	-1.15526	-1.30255	4.4518	2.95229e-06	9.81764e-05	192.265	191.803	190.372	232.868	196.105	194.727	194.363	162.344	159.654	207.336	176.098	192.158	543.332	280.134	323.404	544.624	248.295	707.824
gene5167:106591581	LOC106591581	XP_014038272.1	UPF0668 protein C10orf76 homolog		1	-0.117208	-1.61887	-1.50166	3.37204	2.96162e-06	9.82547e-05	48.3764	54.949	116.393	85.4723	71.1151	73.9962	91.0782	82.1869	77.9033	73.5319	69.4331	98.9904	279.507	138.419	173.363	327.639	113.643	340.28
gene18963:106611956	LOC106611956	XP_014068149.1	slit homolog 3 protein-like	SLIT3	1	-0.154461	-1.37279	-1.21833	2.58534	2.9827e-06	9.84481e-05	38.453	40.4342	69.0467	40.9918	53.1567	40.8927	43.1917	37.5422	31.7384	55.4503	68.4268	81.5215	132.835	116.997	118.944	134.859	90.7232	134.295
gene38115:106576998	pcsk2	XP_014010102.1	proprotein convertase subtilisin/kexin type 2	PCSK2	1	-0.809553	-2.78788	-1.97833	1.78248	2.97792e-06	9.84481e-05	1.24042	4.14709	18.7412	27.0372	15.085	10.71	16.9011	22.3224	18.2736	30.136	16.1004	32.9968	79.3321	47.7876	69.9673	122.756	72.5785	139.343
gene17062:106610060	LOC106610060	XP_014064655.1	teneurin-3	TENM3	1	-0.0477297	-1.04855	-1.00082	4.15858	3.02962e-06	9.96613e-05	116.599	135.817	231.8	204.959	148.695	145.072	174.645	181.623	177.927	162.735	125.785	202.833	321.018	274.367	305.524	440.021	278.854	398.845
gene24495:106563650	LOC106563650	XP_013984890.1	protein furry homolog		1	-0.023888	-1.42822	-1.40433	5.30595	3.0818e-06	0.000100647	246.844	240.531	462.613	447.421	263.629	245.356	334.266	263.81	276.989	332.702	337.103	411.49	928.923	627.831	705.892	1069.36	438.336	1317.7
gene32550:106571382	LOC106571382	XP_013999878.1	cardiac phospholamban-like	PLN	1	-0.56536	-1.75255	-1.18718	3.65013	3.14867e-06	0.000102078	60.7806	62.2064	129.216	115.126	64.65	50.629	121.125	112.626	125.992	136.215	106.665	118.4	257.368	153.25	218.453	372.592	187.176	425.098
gene51829:106590282	LOC106590282	XP_014036597.1	collagen alpha-1(XVIII) chain-like	COL15A1	1	-0.097156	-1.82471	-1.72756	6.25609	3.18018e-06	0.000102884	246.844	325.547	792.064	962	420.225	348.561	607.501	653.436	404.905	543.654	404.523	728.841	2126.28	1599.24	1851.8	2413.63	890.042	2000.28
gene32187:106571050	LOC106571050	XP_013999180.1	YLP motif-containing protein 1-like	YLPM1	1	-0.0958405	-0.94143	-0.845589	4.38181	3.19489e-06	0.00010293	155.052	174.178	242.65	232.868	211.19	165.518	241.31	180.608	169.271	229.034	192.199	262.033	368.986	397.956	390.262	440.886	257.845	396.825
gene41830:106580667	LOC106580667	XP_014017442.1	sodium/potassium-transporting ATPase subunit beta-3-like	ATP1B3	1	0.0612625	-1.40079	-1.46205	1.91848	3.20982e-06	0.000103197	18.6063	21.7722	33.537	52.33	31.6067	21.42	30.9854	27.3956	19.2354	27.7252	32.2009	35.9083	68.2625	60.9704	88.6253	95.0931	60.1638	97.9442
gene23263:100194903	mmp2	NP_001133404.1	matrix metalloproteinase 2	MMP2	1	0.104461	-0.785557	-0.890018	7.2937	3.23687e-06	0.000103929	1144.91	1390.31	1985.58	2013.83	1614.1	1622.08	1847.85	1463.13	1197.4	1382.64	1513.44	1772.12	3457.4	2477.54	3027.25	2580.48	2653.89	2545.54
gene45752:106584468	dennd2a	XP_014025305.1	DENN/MADD domain containing 2A		1	-0.431853	-1.67537	-1.24352	3.54357	3.24225e-06	0.000103929	50.8572	60.1328	130.202	117.742	61.0584	52.5763	139.904	99.436	101.948	96.4353	91.5712	114.518	247.221	181.263	200.573	361.354	171.897	336.241
gene44903:106583707	LOC106583707	XP_014023700.1	integrin alpha-7-like	ITGA7	1	-0.217539	-1.61387	-1.39633	1.82204	3.32495e-06	0.000105413	13.6446	12.4413	33.537	32.2702	33.7617	21.42	34.7412	23.337	28.8531	28.9306	18.113	38.8198	62.7277	74.9771	62.9706	89.9062	63.9837	93.9053
gene20740:106613716	LOC106613716	XP_014071727.1	ras-related protein Rab-11B-like	RAB11B	1	0.112446	-1.23086	-1.34331	3.27366	3.35744e-06	0.000105749	60.7806	69.4638	125.27	104.66	71.1151	75.9435	76.055	76.099	66.3621	74.7374	102.64	77.6395	229.694	139.243	158.593	263.667	123.193	267.58
gene36806:100380696	LOC100380696	XP_014007833.1	fibronectin	FN1	1	-0.00295618	-2.25881	-2.25585	6.15591	3.41063e-06	0.000106881	160.014	233.274	687.508	791.927	303.137	211.279	485.437	491.092	335.657	336.318	249.557	517.273	1893.82	1337.23	1360.48	2536.39	830.833	3364.43
gene7833:106601458	LOC106601458	XP_014049151.1	myosin phosphatase Rho-interacting protein-like		1	-0.333546	-1.58252	-1.24898	2.36597	3.42994e-06	0.000107162	16.1255	31.1032	68.0603	36.631	26.5784	37.9718	45.0696	51.7473	40.3943	49.4231	41.2574	47.5542	74.7197	102.167	115.835	112.383	98.363	141.363
gene6283:106599160	LOC106599160	XP_014045750.1	protein FAM110B-like	FAM110B	1	-0.43432	-1.71272	-1.2784	1.43599	3.44377e-06	0.000107377	11.1638	10.3677	21.7004	27.0372	17.9583	14.6045	22.5348	20.2931	22.1207	25.3143	22.1381	28.1443	63.6501	39.5484	52.0868	78.6679	31.5144	70.6814
gene28559:106567436	ubtd2	XP_013992156.1	ubiquitin domain containing 2	UBTD2	1	-0.029358	-1.03283	-1.00347	5.61915	3.45563e-06	0.00010753	467.638	374.275	550.401	544.232	398.675	408.927	426.283	483.989	444.337	501.464	467.919	502.716	946.45	675.618	731.547	1154.08	643.657	1418.68
gene28906:106567980	ncor1	XP_013993395.1	nuclear receptor corepressor 1	NCOR1	1	-0.522845	-1.0557	-0.532858	5.75001	3.4948e-06	0.000108531	357.241	374.275	583.938	578.246	459.734	353.429	686.373	626.041	570.329	672.636	577.603	792.894	1069.14	878.304	867.595	1117.78	678.991	975.403
gene28201:106567083	LOC106567083	XP_013991436.1	carboxy-terminal domain RNA polymerase II polypeptide A small phosphatase 2-like	CTDSP2	1	-0.437356	-0.683155	-0.245799	6.65176	3.51421e-06	0.000109025	1075.44	1090.69	906.484	970.721	839.014	893.797	1177.44	1273.39	1404.18	1370.59	1292.06	1375.19	1689.03	1371.01	1306.83	1822.33	1399.05	1621.63
gene62060:100195846					1	0.118548	-1.56172	-1.68027	2.69372	3.54985e-06	0.000109692	50.8572	46.6548	63.1284	44.4805	53.875	36.0245	40.3749	36.5275	65.4003	50.6285	45.2825	35.9083	200.175	101.343	112.725	220.443	52.5239	177.713
gene2669:106567441					1	0.133857	-1.33358	-1.46743	2.68811	3.61633e-06	0.000111413	64.5018	62.2064	61.1556	35.7588	56.7484	42.8399	54.4591	51.7473	52.8973	49.4231	36.226	52.4067	178.036	65.09	101.841	215.256	109.823	139.343
gene9799:106603270	LOC106603270	XP_014052167.1	T-box transcription factor TBX2b-like	TBX2	1	0.0253809	-0.703486	-0.728867	3.95748	3.62911e-06	0.000111695	127.763	130.633	170.644	202.343	170.963	167.465	138.026	190.755	164.462	142.242	149.935	176.63	238.919	252.121	247.218	268.854	264.53	297.872
gene12141:106605488	LOC106605488	XP_014056683.1	trafficking kinesin-binding protein 1-like		1	-0.111687	-1.15328	-1.04159	2.97517	3.65149e-06	0.000112161	74.4252	51.8387	76.9377	76.7507	79.0167	48.6817	75.116	70.011	56.7444	81.97	73.4582	87.3445	177.113	105.462	139.157	190.186	104.093	184.781
gene21383:106560577	LOC106560577	XP_013979064.1	occludin-like		1	-0.0375019	-0.812439	-0.774937	3.56658	3.66399e-06	0.000112323	105.436	88.1257	136.121	161.351	113.497	99.3107	116.43	125.817	98.1004	139.831	125.785	123.253	221.392	207.629	198.241	204.018	183.356	214.064
gene16244:106609352	LOC106609352	XP_014063579.1	neuroepithelial cell-transforming gene 1 protein-like	NET1	1	-0.132893	-0.833255	-0.700362	6.53095	3.67305e-06	0.000112489	865.813	1026.41	1001.18	825.942	820.337	884.06	897.636	1070.46	1077.18	925.779	894.58	1135.48	1598.63	1437.75	1456.87	1878.52	1102.05	2112.36
gene41926:106580888	exoc3l2	XP_014017895.1	exocyst complex component 3-like 2	EXOC3L2	1	-0.194143	-1.21047	-1.01632	5.40811	3.75773e-06	0.000114742	332.433	426.114	407.375	399.452	282.305	314.484	397.176	445.433	364.51	403.823	411.567	473.601	983.349	556.973	548.077	1116.05	570.123	1188.46
gene19150:106612125	LOC106612125	XP_014068490.1	actin filament-associated protein 1-like 1	AFAP1L1	1	0.0800862	-0.689678	-0.769764	6.43869	3.79208e-06	0.00011545	765.339	953.831	1116.58	960.255	894.326	852.904	947.401	856.367	761.721	904.081	818.103	1004.46	1539.6	1228.47	1367.47	1658.94	1153.62	1924.55
gene48482:106587244	LOC106587244	XP_014030922.1	tight junction protein ZO-1-like	TJP1	1	-0.431305	-1.53002	-1.09872	5.38922	3.82957e-06	0.000116363	174.899	246.752	420.198	432.595	289.489	252.171	430.978	369.334	363.549	425.521	343.14	539.595	1015.63	596.521	686.457	1249.18	554.844	1101.62
gene9472:106602916	LOC106602916	XP_014051385.1	collagen alpha-1(XXIII) chain-like	COL23A1	1	-0.666259	-1.88786	-1.2216	5.40173	3.92225e-06	0.000118713	120.321	185.582	450.776	374.159	225.557	169.412	387.786	453.55	384.708	365.249	266.663	586.178	911.396	674.794	848.159	1289.81	665.622	1212.69
gene34346:106573225	LOC106573225	XP_014003538.1	spondin-1-like	SPON1	1	-0.170259	-0.974574	-0.804315	7.36802	3.93273e-06	0.000118914	1246.62	1446.3	1943.17	2047.85	1349.75	1158.63	1591.52	2172.37	1541.72	1919.06	1452.06	1761.45	3273.83	2919.16	2996.93	3316.15	2186.91	3239.23
gene25035:106564173	LOC106564173	XP_013985684.1	protein tweety homolog 3-like		1	0.119503	-0.933883	-1.05339	5.16816	3.94076e-06	0.000119041	261.729	283.039	450.776	442.188	346.955	343.693	365.252	293.235	292.378	272.43	319.996	434.781	643.881	547.086	700.45	848.922	466.031	828.992
gene38240:100380625	LOC100380625	XP_014010327.1	spectrin beta chain%2C non-erythrocytic 1	SPTBN1	1	-0.0918075	-0.777187	-0.685379	4.71335	3.94597e-06	0.000119082	213.352	264.377	313.669	314.852	240.642	224.91	290.136	313.528	269.295	279.662	228.425	309.588	493.519	439.152	494.436	483.246	327.558	437.215
gene15405:106608520	LOC106608520	XP_014061947.1	period circadian protein homolog 1-like	PER1	1	-0.866354	-1.39841	-0.532057	4.82911	3.96894e-06	0.000119523	140.167	149.295	264.35	264.266	186.767	174.281	353.984	340.923	361.625	327.88	359.241	427.017	678.012	373.238	389.485	607.731	350.478	687.629
gene26258:106565379	LOC106565379	XP_013987900.1	lysyl oxidase homolog 2A-like	LOXL2	1	0.0899982	-0.988768	-1.07877	3.69498	3.99991e-06	0.000120005	88.0698	103.677	181.494	148.268	133.61	87.6271	127.697	132.92	89.4445	113.312	87.5461	153.338	277.662	230.699	252.66	244.648	229.195	230.219
gene21626:106561094	LOC106561094	XP_013980193.1	creatine kinase U-type%2C mitochondrial-like	CKMT1A	1	-0.592582	-1.70881	-1.11622	3.13722	4.01424e-06	0.00012009	28.5297	34.2135	86.8015	90.7053	52.4384	47.7081	95.7729	100.451	104.833	68.7102	67.4206	81.5215	198.33	137.595	191.244	184.999	135.607	258.492
gene23997:106563158	LOC106563158	XP_013983900.1	matrix metalloproteinase-17-like	MMP17	1	-0.804736	-2.56882	-1.76408	1.00696	4.02075e-06	0.000120169	3.72126	5.18387	11.8366	7.8495	7.90167	11.6836	7.5116	5.07326	12.503	24.1088	10.0628	26.2033	55.3479	31.3091	28.7643	80.3969	40.1092	51.4964
gene13911:106607201					1	-0.49583	-1.47724	-0.981413	4.28167	4.06946e-06	0.000121274	91.7911	87.0889	223.908	179.666	149.413	113.915	206.569	184.667	172.157	203.72	174.086	263.004	359.762	327.922	448.568	510.909	249.25	441.254
gene17683:106610734	LOC106610734	XP_014065731.1	phosphatidate phosphatase LPIN1-like	LPIN1	1	-0.708465	-0.814586	-0.106121	3.47429	4.09487e-06	0.00012168	86.8294	90.1993	108.502	94.194	111.342	76.9171	156.805	149.154	152.921	182.022	140.879	155.279	129.145	176.32	143.822	183.27	168.077	191.849
gene28614:106567513	LOC106567513	XP_013992305.1	dihydropyrimidinase-related protein 3-like	DPYSL3	1	-0.00234873	-1.16527	-1.16292	4.6602	4.13854e-06	0.000122508	137.687	162.773	322.547	265.139	239.205	221.015	228.165	253.663	176.004	231.445	204.274	269.797	586.688	392.188	434.575	586.983	334.243	667.434
gene576:106597037	LOC106597037	XP_014043773.1	putative E3 ubiquitin-protein ligase UBR7		1	-0.275616	-1.4227	-1.14708	2.61045	4.15184e-06	0.000122667	34.7318	43.5445	59.1829	61.0517	42.3817	36.0245	53.5202	72.0404	42.3178	60.2721	45.2825	65.0231	160.509	80.7446	110.393	124.485	82.1283	179.733
gene13194:106606543	LOC106606543	XP_014058293.1	coagulation factor X-like		1	-0.424107	-1.11694	-0.692837	3.85714	4.22781e-06	0.000123499	120.321	111.972	128.23	143.035	136.483	83.7326	196.241	168.432	133.686	159.118	133.835	189.246	308.104	181.263	225.45	326.774	216.781	300.901
gene8249:106601886	LOC106601886	XP_014049790.1	vasorin-like	VASN	1	-0.43203	-1.28982	-0.857792	4.16143	4.23832e-06	0.00012369	143.889	113.008	119.352	161.351	175.273	129.493	196.241	164.374	175.042	165.146	262.638	184.394	341.312	270.247	350.614	467.685	186.221	428.127
gene34561:106573425	LOC106573425	XP_014003936.1	phosphatidylinositol phosphatase PTPRQ-like	PTPRQ	1	-0.148594	-1.16991	-1.02132	2.40608	4.24712e-06	0.000123713	55.8189	32.14	52.2782	46.2248	37.3534	44.7872	54.4591	66.9671	43.2796	43.3959	39.2448	53.3772	67.34	84.8642	105.728	133.13	106.003	104.003
gene51901:106590381	LOC106590381	XP_014036830.1	receptor-type tyrosine-protein phosphatase mu-like		1	-0.27723	-1.77957	-1.50234	3.01834	4.25422e-06	0.000123804	34.7318	37.3238	74.965	67.1568	68.2417	37.9718	72.2992	57.8352	51.9355	71.1211	57.3578	81.5215	186.338	101.343	139.157	287.008	96.4531	281.716
gene20702:106613681	LOC106613681	XP_014071671.1	calcium homeostasis endoplasmic reticulum protein-like	CHERP	1	0.0334013	-0.965885	-0.999286	4.04774	4.27731e-06	0.000124242	133.965	150.332	205.167	177.05	165.217	117.81	170.889	155.242	145.227	144.653	139.872	180.512	329.32	229.051	234.779	401.984	238.745	406.923
gene14508:106607725	LOC106607725	XP_014060469.1	dermatan-sulfate epimerase-like		1	-0.051327	-0.732333	-0.681006	4.03851	4.32231e-06	0.000125293	189.784	132.707	194.317	197.11	163.062	125.599	182.156	199.887	166.386	160.324	146.916	193.128	262.903	288.374	282.979	274.905	254.025	291.813
gene27773:106566675	LOC106566675	XP_013990412.1	fibulin-2-like	FBLN2	1	-0.13379	-2.06235	-1.92856	2.38784	4.32562e-06	0.000125293	29.7701	18.6619	44.3871	47.097	23.705	20.4463	35.6801	43.6301	38.4708	25.3143	20.1255	40.7608	125.455	60.9704	108.061	198.831	51.569	219.112
gene29578:106568518	esm1	XP_013994415.1	endothelial cell-specific molecule 1	ESM1	1	-1.18814	-3.42631	-2.23817	0.500326	4.33568e-06	0.000125467	6.2021	2.07355	3.94552	2.6165	5.02834	0	1.8779	8.11722	1.92354	10.849	16.1004	7.76395	59.0378	21.422	30.3192	62.2427	21.0096	25.2434
gene20186:106613194	robo1	XP_014070696.1	roundabout guidance receptor 1	ROBO1	1	-0.513384	-1.5952	-1.08181	2.71543	4.35454e-06	0.00012581	27.2892	36.2871	55.2373	69.7733	29.4517	49.6554	54.4591	58.8499	50.012	66.2993	59.3703	97.0494	137.447	118.645	139.935	144.369	83.0833	180.742
gene29062:106567838	LOC106567838	XP_013993097.1	rho GTPase-activating protein 35-like		1	0.049088	-0.707025	-0.756113	4.41587	4.41835e-06	0.000127384	176.14	228.09	287.037	235.485	227.712	186.938	260.089	223.224	156.768	223.007	217.356	228.066	346.847	358.407	314.075	406.307	379.127	370.572
gene9522:106602957	LOC106602957	XP_014051487.1	cationic amino acid transporter 3-like	SLC7A3	1	0.0662488	-0.663158	-0.729407	5.35655	4.42367e-06	0.00012739	342.356	413.673	481.354	416.023	500.679	473.186	417.833	395.715	403.943	443.603	441.756	429.929	639.269	868.417	822.505	625.885	509.96	666.424
gene2327:106564266	LOC106564266	XP_013985787.1	scavenger receptor class F member 2-like	SCARF2	1	-0.334778	-1.27004	-0.935261	3.54002	4.46538e-06	0.000127892	55.8189	59.0961	128.23	144.78	88.3551	82.759	124.88	116.685	116.374	115.722	99.6214	138.781	189.105	215.868	214.566	242.92	211.051	266.57
gene17132:106610223	LOC106610223	XP_014064909.1	endothelin B receptor-like	EDNRA	1	0.1274	-1.24358	-1.37098	5.20189	4.51495e-06	0.000128775	176.14	220.833	480.368	451.782	354.857	264.829	291.075	316.572	244.289	280.868	285.783	382.375	812.692	561.093	841.94	935.37	479.4	949.15
gene45577:106584337	LOC106584337	XP_014024988.1	breast cancer anti-estrogen resistance protein 3-like	BCAR3	1	-0.40635	-1.36052	-0.954165	5.22592	4.51644e-06	0.000128775	254.286	272.671	391.593	361.949	252.135	202.516	320.182	429.198	388.555	385.741	360.247	436.722	695.539	471.285	604.828	1045.16	511.87	1089.5
gene47631:106586391	LOC106586391	XP_014029089.1	integrin beta-5-like	ITGB5	1	0.0157849	-0.622107	-0.637892	4.3816	4.56736e-06	0.000129868	243.122	228.09	230.813	253.8	169.527	210.305	257.272	227.282	186.583	237.472	214.337	210.597	400.35	305.676	320.295	312.943	373.397	331.193
gene18611:106611626	spry1	XP_014067502.1	sprouty RTK signaling antagonist 1	SPRY1	1	-0.413765	-1.49062	-1.07686	4.4863	4.59756e-06	0.000130188	150.091	117.155	185.44	245.951	143.667	143.124	180.278	250.619	199.086	198.898	241.506	255.24	526.728	327.098	348.282	666.516	246.385	633.103
gene27879:106566904	LOC106566904	XP_013990951.1	pleckstrin homology domain-containing family G member 4B-like		1	-0.337845	-1.52427	-1.18643	5.17493	4.60026e-06	0.000130188	157.533	183.509	396.525	441.316	224.839	189.859	393.42	312.513	290.454	347.167	270.688	419.253	704.764	687.153	734.657	987.239	487.995	947.131
gene46674:106585524	LOC106585524	XP_014027302.1	adhesion G-protein coupled receptor D1-like	ADGRD1	1	-0.509299	-1.16156	-0.652264	4.4602	4.60383e-06	0.000130188	142.648	145.148	225.881	266.883	163.78	123.652	232.86	257.722	307.766	237.472	219.368	279.502	408.652	356.759	368.494	465.091	313.234	460.439
gene36706:106575631	LOC106575631	XP_014007716.1	peripheral plasma membrane protein CASK-like	CASK	1	-0.0396926	-1.40018	-1.36049	2.67307	4.64016e-06	0.000130977	34.7318	35.2503	57.2101	66.2847	52.4384	57.4445	55.3981	51.7473	32.7001	62.683	47.295	65.0231	162.354	93.9274	111.948	204.018	79.2634	144.392
gene6506:106599692	LOC106599692	XP_014046465.1	BTB/POZ domain-containing protein KCTD1	KCTD1	1	-0.0912304	-1.15125	-1.06002	4.18591	4.68284e-06	0.000131936	126.523	110.935	191.358	239.846	162.343	127.546	181.217	169.447	147.151	156.707	164.023	212.538	458.466	246.353	319.517	425.325	262.62	402.884
gene41927:106580774	LOC106580774	XP_014017646.1	tubulin-specific chaperone cofactor E-like protein	TBCEL	1	-0.17365	-1.33276	-1.15911	3.92476	4.70686e-06	0.000132257	96.7527	106.788	150.916	187.516	107.032	87.6271	156.805	131.905	152.921	194.076	82.5147	120.341	291.499	253.769	231.67	418.409	264.53	382.689
gene15032:106608217	LOC106608217	XP_014061524.1	RNA-binding protein 25-like		1	-0.120585	-1.00674	-0.886156	5.64113	4.71817e-06	0.000132343	346.077	442.702	565.196	534.638	485.594	392.375	520.178	436.301	514.546	459.273	466.912	638.585	1026.7	663.259	803.847	1129.01	665.622	1227.84
gene46467:106585015	LOC106585015	XP_014026226.1	RGM domain family member B-like	RGMB	1	-0.826936	-2.22972	-1.40279	0.698975	4.71846e-06	0.000132343	8.68294	4.14709	10.8502	5.233	8.62001	6.81544	14.0843	9.13188	12.503	9.64353	19.1193	15.5279	40.5885	21.422	28.7643	42.3596	15.2797	60.584
gene38871:106577779					1	-0.559244	-1.38601	-0.826769	2.7128	4.72666e-06	0.000132453	32.2509	55.9858	55.2373	57.563	50.2834	35.0509	72.2992	61.8938	60.5914	62.683	77.4833	91.2264	154.974	79.0968	96.3994	140.046	106.958	166.606
gene19623:106612650	LOC106612650	XP_014069493.1	protein phosphatase Slingshot homolog 2-like	SSH2	1	-0.205767	-1.23676	-1.03099	1.7805	4.85349e-06	0.000135036	26.0488	27.9929	25.6459	38.3753	22.9867	24.3409	45.0696	29.4249	25.9678	28.9306	34.2134	29.1148	52.5806	64.2661	53.6416	97.6865	59.2088	60.584
gene3723:106577511	LOC106577511	XP_014011079.1	apolipoprotein C-I-like	APOC1	1	-0.704705	-2.59534	-1.89063	6.07403	4.84879e-06	0.000135036	207.15	181.435	438.94	393.347	416.634	127.546	574.637	291.205	368.358	494.231	587.666	588.119	1490.7	384.773	1142.02	2355.71	1569.99	3631
gene60151:106591602					1	-0.159633	-1.89589	-1.73626	1.4475	4.84044e-06	0.000135036	19.8467	5.18387	17.7549	24.4207	20.1133	12.6573	19.718	14.2051	19.2354	24.1088	18.113	17.4689	58.1153	37.9005	44.3126	98.551	37.2442	94.915
gene37550:100380277	pgs2	NP_001167033.1	Decorin	DCN	1	0.154569	-1.12189	-1.27646	6.04567	4.90745e-06	0.000135801	401.896	484.173	759.513	869.55	651.529	517	664.777	526.605	421.255	530.394	455.843	742.428	1771.13	835.46	1179.34	1595.83	1024.69	1554.99
gene42943:106581809	baz2b	XP_014019618.1	bromodomain adjacent to zinc finger domain%2C 2B	BAZ2B	1	0.182394	-1.21573	-1.39813	4.22381	4.91396e-06	0.000135859	122.802	130.633	244.622	196.237	196.823	112.942	185.912	136.978	117.336	167.556	104.653	180.512	286.887	379.005	388.707	484.11	231.105	543.237
gene15605:106608773	LOC106608773	XP_014062374.1	segment polarity protein dishevelled homolog DVL-2-like	DVL2	1	-0.0568519	-1.18485	-1.12799	3.33071	4.94762e-06	0.000136668	69.4635	81.9051	97.6517	122.103	93.3834	58.4181	100.468	78.1283	70.2091	97.6408	102.64	99.9609	212.167	119.469	175.696	248.106	157.572	267.58
gene29305:106568167	LOC106568167	XP_013993730.1	unconventional myosin-Vb-like	MYO5B	1	-0.260685	-0.6183	-0.357615	5.37948	4.96748e-06	0.000136972	395.694	442.702	439.926	421.256	382.154	448.846	469.475	499.209	522.241	574.996	433.705	559.975	523.038	636.07	618.045	670.838	685.676	724.989
gene9179:106602709	LOC106602709	XP_014050983.1	protein FAM193A-like	FAM193A	1	-0.273156	-1.36891	-1.09576	2.63156	5.04911e-06	0.000138484	37.2126	36.2871	55.2373	62.796	46.6917	48.6817	86.3834	52.7619	45.2031	66.2993	45.2825	54.3477	138.37	102.167	100.286	154.742	76.3985	164.587
gene2476:106565653	LOC106565653	XP_013988468.1	protein PRRC2B-like	PRRC2B	1	-0.402759	-1.12798	-0.725222	5.5845	5.05709e-06	0.00013858	295.22	322.436	527.714	526.789	436.029	308.642	595.294	497.18	523.202	525.573	471.944	612.382	882.8	781.904	848.159	1016.63	582.538	1129.89
gene37208:106576110	LOC106576110	XP_014008474.1	neural Wiskott-Aldrich syndrome protein-like	WASL	1	-0.0501254	-0.898218	-0.848092	5.22545	5.07963e-06	0.000138952	295.22	342.135	462.613	385.498	391.492	299.88	393.42	344.982	346.237	437.575	382.385	369.758	856.048	483.644	559.738	839.412	517.6	771.437
gene49783:106588461	LOC106588461	XP_014032970.1	microtubule-actin cross-linking factor 1-like	MACF1	1	-0.5865	-1.62543	-1.03893	5.93589	5.13716e-06	0.000140032	245.603	275.782	656.93	664.591	362.04	284.301	775.573	572.264	570.329	590.666	457.856	807.451	1045.15	1213.64	1327.05	1518.03	908.187	1609.52
gene43093:106581936	LOC106581936	XP_014019931.1	coagulation factor V-like	F5	1	-0.314278	-1.77754	-1.46326	-0.12617	5.16777e-06	0.000140179	3.72126	4.14709	6.90467	5.233	4.31	5.84181	10.3285	6.08792	3.84708	6.02721	3.01883	8.73445	13.837	22.246	14.7709	17.2896	17.1897	19.1849
gene9496:106602937	LOC106602937	XP_014051436.1	arylsulfatase I-like	ARSI	1	0.061241	-0.704697	-0.765938	2.77827	5.1697e-06	0.000140179	70.7039	58.0593	75.9513	80.2393	73.2701	67.1808	70.4213	74.0697	55.7826	80.7646	67.4206	63.0821	124.533	118.645	130.606	105.467	115.553	94.915
gene40612:106579445	LOC106579445	XP_014014828.1	brother of CDO-like	BOC	1	-0.424343	-1.19795	-0.773607	4.05796	5.18424e-06	0.000140184	93.0315	101.604	185.44	168.328	128.582	133.388	163.377	197.857	171.195	184.433	183.142	197.981	402.195	244.706	265.098	369.134	208.186	357.446
gene5247:106592100	LOC106592100	XP_014038881.1	calcium-binding mitochondrial carrier protein SCaMC-3-like	SLC25A23	1	-0.233276	-1.43292	-1.19965	3.83453	5.18798e-06	0.000140184	104.195	108.861	123.298	112.509	107.032	103.205	123.002	131.905	121.183	159.118	115.722	131.017	340.39	142.539	216.899	448.666	175.716	441.254
gene50322:106588768	LOC106588768	XP_014033603.1	sestrin-1-like		1	-0.330457	-2.04009	-1.70963	2.67506	5.19443e-06	0.000140236	23.568	20.7355	46.3599	61.0517	36.635	34.0772	50.7033	36.5275	51.9355	59.0666	24.1506	60.1706	71.9523	130.18	167.144	248.971	74.4885	216.083
gene21394:106560566	LOC106560566	XP_013979039.1	anosmin-1-like	ANOS1	1	-0.150978	-1.52022	-1.36924	1.97333	5.25493e-06	0.000141623	24.8084	20.7355	38.4689	35.7588	33.0434	19.4727	38.497	34.4982	22.1207	34.9578	28.1758	34.9378	83.9444	57.6747	69.1899	117.57	44.8841	118.139
gene2045:106561388	LOC106561388	XP_013980802.1	tyrosine-protein kinase SgK223-like		1	-0.299443	-1.10427	-0.804827	4.40539	5.27706e-06	0.000141662	121.561	159.663	233.772	221.53	189.64	167.465	189.668	198.872	215.436	251.937	238.488	263.974	415.11	261.184	324.182	481.517	357.163	495.779
gene17134:106610225	LOC106610225	XP_014064912.1	endothelin B receptor-like	EDNRA	1	0.0509703	-1.47192	-1.52289	5.64985	5.33553e-06	0.000142652	226.997	235.348	621.42	623.599	359.885	337.851	373.702	408.905	319.307	370.071	365.279	506.598	1027.63	809.918	1146.69	1572.49	604.503	1456.04
gene38610:106577513	LOC106577513	XP_014011081.1	endosialin-like	CD248	1	0.0225025	-1.45987	-1.48238	4.48509	5.37921e-06	0.000143096	85.589	136.854	265.336	260.778	189.64	131.441	194.363	180.608	124.068	177.2	149.935	236.801	621.742	369.942	405.81	612.918	287.449	623.006
gene47458:106586228	dlx2	XP_014028745.1	distal-less homeobox 2	DLX2	1	0.0333483	-1.06233	-1.09568	3.94718	5.36971e-06	0.000143096	114.119	107.824	170.644	205.831	132.173	124.625	142.72	172.491	124.068	119.339	131.822	153.338	376.366	212.573	260.434	321.587	208.186	394.806
gene50588:106589016	LOC106589016	XP_014034122.1	MAP7 domain-containing protein 1-like	MAP7D1	1	-0.215745	-1.35443	-1.13868	2.8074	5.38348e-06	0.000143096	32.2509	42.5077	83.8424	68.9012	58.9034	43.8136	60.0928	71.0257	54.8208	47.0122	53.3327	100.931	132.835	111.23	137.602	160.794	136.562	160.548
gene1283:106607303	LOC106607303	XP_014059614.1	transcription factor COE3-like	EBF3	1	-0.137989	-1.17173	-1.03374	4.47718	5.43816e-06	0.000144296	132.725	131.67	235.745	282.582	207.598	166.492	223.47	202.931	172.157	190.46	231.444	264.945	455.698	442.448	405.033	577.474	272.17	435.195
gene14602:106607791	mllt4	XP_014060626.1	myeloid/lymphoid or mixed-lineage leukemia%3B translocated to%2C 4	MLLT4	1	-0.227695	-1.2181	-0.990407	5.59024	5.44724e-06	0.000144296	274.133	322.436	579.992	525.916	439.62	290.143	480.742	430.213	455.878	436.37	439.743	631.792	1017.48	817.333	929.01	1191.26	580.628	1079.41
gene14809:106608002	LOC106608002	XP_014061066.1	utrophin-like	UTRN	1	-0.382319	-1.02029	-0.637968	6.89539	5.44341e-06	0.000144296	728.126	875.037	1370.08	1411.17	923.777	943.452	1318.29	1405.29	1221.45	1409.16	1233.7	1637.22	1789.58	2118.31	2240.51	2208.75	1702.73	2528.37
gene30212:106569067	LOC106569067	XP_013995488.1	laminin subunit gamma-1-like	LAMC1	1	-0.089723	-1.28336	-1.19364	5.48616	5.49957e-06	0.000145186	251.805	247.789	521.796	572.141	348.392	319.352	426.283	400.788	285.645	380.92	368.297	567.739	812.692	906.317	1009.08	1062.45	572.988	1099.6
gene34601:106573476	LOC106573476	XP_014004038.1	proteoglycan 4-like		1	-0.727355	-1.8481	-1.12075	3.68361	5.65779e-06	0.000148231	93.0315	69.4638	92.7198	85.4723	72.5517	48.6817	94.834	142.051	162.539	121.75	126.791	124.223	416.032	105.462	165.589	327.639	218.691	419.04
gene47057:106585807	rtkn	XP_014027922.1	rhotekin	RTKN	1	-0.274351	-1.28382	-1.00947	3.39859	5.65798e-06	0.000148231	53.3381	69.4638	121.325	117.742	86.2001	61.339	123.941	102.48	81.7504	97.6408	105.659	110.636	196.485	167.257	188.912	246.377	150.887	281.716
gene25952:106565304	LOC106565304	XP_013987725.1	protein CBFA2T2-like	CBFA2T2	1	-0.104579	-1.34244	-1.23786	2.62938	5.68679e-06	0.000148484	47.136	45.618	71.0194	60.1795	49.565	24.3409	71.3602	50.7326	42.3178	55.4503	42.2636	61.1411	154.052	93.9274	127.496	137.453	81.1734	156.509
gene15467:106608581	LOC106608581	XP_014062066.1	complement component C1q receptor-like	CD248	1	0.197176	-1.55188	-1.74906	3.33049	5.69536e-06	0.000148583	54.5785	60.1328	132.175	102.916	63.2134	56.4708	74.1771	66.9671	34.6237	94.0244	45.2825	98.0199	240.764	141.715	181.138	335.419	158.527	308.979
gene49580:106588121	LOC106588121	XP_014032273.1	telomeric repeat-binding factor 2-like	TERF2	1	-0.0301282	-1.0817	-1.05158	3.00289	5.71651e-06	0.000148979	59.5401	70.5006	82.856	74.1342	86.2001	59.3917	76.9939	78.1283	76.9415	66.2993	82.5147	65.0231	166.966	101.343	108.061	201.424	118.418	213.054
gene28610:106567509	LOC106567509	XP_013992297.1	SH3 and PX domain-containing protein 2B-like	SH3PXD2B	1	-0.144373	-1.06437	-0.919995	4.39251	5.79886e-06	0.000150732	143.889	161.737	243.636	254.673	182.457	145.072	237.554	187.711	166.386	195.282	218.362	257.181	407.73	285.902	360.72	466.82	317.054	510.925
gene4647:106588110	LOC106588110	XP_014032262.1	regulatory-associated protein of mTOR	RPTOR	1	-0.248076	-1.24644	-0.998361	3.23266	5.80206e-06	0.000150732	53.3381	53.9122	98.6381	83.728	89.0734	82.759	100.468	82.1869	74.0562	79.5591	104.653	112.577	194.64	149.13	149.264	225.63	119.373	249.404
gene10345:106603793	LOC106603793	XP_014053376.1	dapper homolog 3-like	DACT3	1	-0.550398	-1.84705	-1.29665	2.03574	5.84029e-06	0.00015146	16.1255	16.5884	34.5233	34.8867	30.17	15.5782	55.3981	29.4249	33.6619	33.7524	22.1381	44.6427	80.2545	51.9072	74.6318	100.28	78.3084	144.392
gene24488:100195970	fmr1	NP_001134471.1	fragile X mental retardation 1		1	0.0219742	-1.44053	-1.4625	5.05624	5.90442e-06	0.000152751	228.237	270.598	348.192	317.469	221.965	219.068	227.226	248.59	246.213	288.101	247.544	337.732	895.714	397.132	481.997	1015.77	356.208	1173.31
gene50608:106589034	LOC106589034	XP_014034155.1	serine/arginine-rich splicing factor 4-like		1	-0.0708171	-0.485742	-0.414925	5.29925	6.00193e-06	0.0001545	430.426	382.569	438.94	452.654	427.409	456.635	468.536	449.491	446.261	435.164	414.586	530.86	659.563	558.621	647.586	581.797	541.474	612.909
gene33827:106572672	LOC106572672	XP_014002528.1	activin receptor type-1-like		1	-0.155988	-1.04226	-0.886276	4.5223	6.0741e-06	0.000155863	172.418	136.854	267.309	269.499	208.317	190.832	264.784	220.18	204.857	214.569	211.318	285.325	468.613	342.753	315.63	560.185	383.902	476.594
gene38476:106577381	LOC106577381	XP_014010822.1	carbohydrate sulfotransferase 15-like		1	-0.259185	-2.04276	-1.78358	1.4986	6.07635e-06	0.000155863	16.1255	13.4781	23.6731	17.4433	19.395	5.84181	15.0232	15.2198	23.0825	24.1088	20.1255	18.4394	112.541	34.6048	36.5385	85.5837	33.4243	91.8858
gene44898:100194955	asic1	XP_014023675.1	acid sensing (proton gated) ion channel 1	ASIC1	1	-0.153066	-1.01647	-0.863402	4.14438	6.24374e-06	0.000159269	137.687	127.523	183.467	177.05	175.992	163.571	215.02	196.843	182.736	177.2	122.766	189.246	341.312	238.938	278.314	428.783	243.52	407.933
gene36232:106575234	LOC106575234	XP_014007087.1	activin receptor type-2A-like	ACVR2A	1	-0.269096	-0.991502	-0.722407	5.44074	6.29229e-06	0.000159959	291.499	279.929	473.463	514.578	467.635	323.247	436.612	472.828	509.738	433.959	434.712	571.621	774.871	648.429	648.364	907.706	734.38	927.946
gene18331:106611378	LOC106611378	XP_014067015.1	EMILIN-1-like	EMILIN1	1	-0.062612	-1.095	-1.03239	4.765	6.30977e-06	0.000160163	155.052	178.325	311.696	384.625	241.36	201.542	288.258	254.678	223.13	224.212	239.494	323.175	505.511	403.723	563.626	554.133	458.391	639.162
gene41955:106580797	ssh2	XP_014017706.1	slingshot protein phosphatase 2	SSH2	1	-0.743424	-1.24691	-0.503488	2.42616	6.35173e-06	0.000161096	31.0105	30.0664	39.4552	45.3527	36.635	52.5763	72.2992	54.7913	58.6679	77.1483	57.3578	77.6395	78.4096	84.0403	78.5189	123.621	78.3084	112.08
gene40797:106579676	LOC106579676	XP_014015281.1	reversion-inducing cysteine-rich protein with Kazal motifs-like	RECK	1	-0.287637	-1.74808	-1.46045	3.77475	6.36976e-06	0.000161421	62.021	45.618	130.202	162.223	87.6367	64.2599	131.453	99.436	92.3298	103.668	119.747	133.928	361.607	169.728	251.105	446.073	194.816	418.03
gene38629:106577532	LOC106577532	XP_014011117.1	splicing factor 1-like	SF1	1	-0.0749669	-1.03906	-0.96409	4.9793	6.38877e-06	0.000161752	226.997	238.458	394.552	309.619	325.405	245.356	308.915	267.868	282.76	321.853	303.896	364.906	695.539	443.271	538.748	767.66	368.623	735.086
gene48898:106587663	LOC106587663	XP_014031723.1	protein FAM214A-like	FAM214A	1	-0.367147	-1.84897	-1.48182	1.63348	6.39325e-06	0.000161752	12.4042	16.5884	16.7685	40.1197	17.9583	9.73635	32.8633	16.2344	25.9678	26.5197	26.1632	20.3804	67.34	70.0336	51.3094	100.28	39.1542	79.769
gene19346:106612328	LOC106612328	XP_014068854.1	golgin subfamily A member 6-like protein 22		1	-0.862436	-3.40455	-2.54211	-0.0451572	6.42224e-06	0.00016222	3.72126	1.03677	1.97276	4.36083	2.155	0	7.5116	0	5.77061	4.82177	1.00628	5.82296	12.9145	14.8306	35.7611	16.4252	21.9646	44.4283
gene38359:106577235	LOC106577235	XP_014010628.1	secreted frizzled-related protein 5-like	SFRP5	1	-0.200488	-3.3503	-3.14981	1.62727	6.46598e-06	0.000162795	2.48084	3.11032	4.9319	37.5032	3.59167	1.94727	16.9011	9.13188	11.5412	7.23265	1.00628	16.4984	60.8827	78.2728	190.467	63.9717	62.0737	93.9053
gene4125:106581810	LOC106581810	XP_014019640.1	synaptic vesicle glycoprotein 2A-like		1	-0.737231	-1.96762	-1.23039	2.06965	6.4616e-06	0.000162795	12.4042	16.5884	36.4961	28.7815	25.86	19.4727	44.1307	43.6301	27.8913	32.5469	24.1506	63.0821	84.8669	72.5054	86.293	128.808	45.8391	125.207
gene48666:100286689	dbnd1	XP_014031178.1	Dysbindin domain-containing protein 1		1	0.153151	-1.59352	-1.74667	0.0664631	6.45517e-06	0.000162795	4.96168	5.18387	10.8502	6.97733	7.18334	5.84181	5.6337	4.05861	6.73238	10.849	4.02511	5.82296	13.837	17.3024	20.2128	29.3924	16.2347	27.2628
gene2090:106561770	LOC106561770	XP_013981487.1	ras-GEF domain-containing family member 1B-B-like	RASGEF1B	1	-0.393396	-0.894937	-0.501541	3.76822	6.51868e-06	0.00016359	100.474	139.964	133.161	133.441	114.215	113.915	145.537	129.876	172.157	186.843	147.923	192.158	261.98	197.742	195.131	241.191	187.176	274.648
gene1234:106606783	LOC106606783	XP_014058617.1	neurotrypsin-like	PRSS12	1	-0.0991743	-1.51948	-1.42031	3.67437	6.57095e-06	0.000164369	57.0593	73.6109	148.944	154.373	83.3267	64.2599	94.834	95.3774	69.2474	120.544	116.728	131.987	271.205	205.981	273.65	357.031	163.302	383.699
gene26030:106565204	LOC106565204	XP_013987539.1	homeobox protein XHOX-7.1-like	MSX1	1	-0.133007	-1.04128	-0.90827	5.45467	6.65029e-06	0.000165654	293.979	348.356	512.918	559.059	391.492	290.143	430.039	491.092	427.025	472.533	418.611	412.46	1117.11	650.077	773.527	726.165	611.188	1019.83
gene35090:106573944	cdc14a	XP_014004894.1	cell division cycle 14A	CDC14A	1	-0.606555	-1.228	-0.621442	4.8197	6.65439e-06	0.000165654	151.331	180.399	248.568	298.281	187.485	248.277	350.228	339.909	355.855	284.484	264.651	426.047	484.295	430.089	429.91	650.091	375.307	686.619
gene46678:106585520	LOC106585520	XP_014027293.1	nuclear receptor corepressor 2-like	NCOR2	1	-0.00974591	-0.799645	-0.789899	5.44341	6.65392e-06	0.000165654	365.924	390.863	561.251	524.172	430.282	363.166	478.865	407.89	396.249	427.932	404.523	562.887	699.229	645.957	654.583	977.729	678.991	897.654
gene50636:106589068	LOC106589068	XP_014034220.1	low density lipoprotein receptor adapter protein 1-A-like	LDLRAP1	1	-0.508783	-1.40692	-0.898135	3.53371	6.69152e-06	0.000166178	49.6168	65.3167	152.889	108.149	64.65	72.049	113.613	131.905	136.571	137.42	94.59	122.282	235.229	209.277	224.673	250.7	167.122	263.541
gene11246:106604622	LOC106604622	XP_014054915.1	protocadherin Fat 4-like	FAT4	1	-0.166349	-1.21614	-1.04979	2.82709	6.79253e-06	0.000167479	44.6551	46.6548	67.0739	98.5548	54.5934	43.8136	84.5055	72.0404	46.1649	55.4503	55.3452	89.2855	141.137	137.595	133.715	121.028	150.887	137.324
gene43539:106582376	LOC106582376	XP_014020908.1	isocitrate dehydrogenase [NADP] cytoplasmic-like	IDH1	1	-0.241692	-1.33399	-1.0923	5.2314	6.81948e-06	0.000167752	234.439	200.097	320.574	420.384	405.859	229.778	394.359	349.041	229.863	386.947	312.952	489.129	731.515	771.193	717.554	784.085	455.526	1072.34
gene21772:106560976	LOC106560976	XP_013979944.1	overexpressed in colon carcinoma 1 protein homolog	C12orf75	1	-1.54056	-2.12439	-0.583824	3.51859	6.89707e-06	0.000168714	35.9722	23.8458	100.611	64.5403	43.1	42.8399	121.125	188.725	178.889	122.955	78.4896	224.184	148.517	200.214	195.131	359.625	212.006	232.239
gene41102:106580079	LOC106580079	XP_014016168.1	ubiquitin-associated protein 2-like	UBAP2	1	-0.680771	-1.29453	-0.613761	4.42952	6.92577e-06	0.000169271	115.359	93.3096	206.154	204.959	192.513	150.913	300.464	238.443	208.704	251.937	276.726	283.384	406.807	306.5	349.837	470.278	295.089	517.994
gene20597:106613588	LOC106613588	XP_014071480.1	sphingosine 1-phosphate receptor 1	S1PR1	1	-0.0854967	-0.93883	-0.853333	4.58514	6.96712e-06	0.000169869	150.091	188.693	326.492	261.65	226.275	212.252	221.592	278.015	235.633	245.91	239.494	241.653	482.45	342.753	404.256	513.502	339.018	516.984
gene39312:100196671	LOC100196671	NP_001135172.1	enolase 3-1	ENO3	1	-0.33676	-1.82611	-1.48935	3.48484	7.01141e-06	0.000170452	62.021	53.9122	71.0194	99.427	95.5384	50.629	159.622	76.099	68.2856	61.4775	89.5586	97.0494	364.374	104.638	144.599	363.083	242.565	305.949
gene20064:106612954	LOC106612954	XP_014070143.1	serine/threonine-protein kinase ULK2-like	ULK2	1	-0.0535142	-1.04559	-0.992077	5.2831	7.06789e-06	0.000171271	266.69	303.775	396.525	486.669	395.802	303.774	388.725	321.645	376.052	333.907	329.053	506.598	679.857	547.086	624.264	932.776	579.673	1047.09
gene14495:106607713	mdn1	XP_014060435.1	midasin AAA ATPase 1	MDN1	1	-0.115799	-1.07221	-0.956407	4.61861	7.1268e-06	0.000172294	156.293	206.318	342.274	250.312	220.529	152.861	262.906	231.341	203.895	248.321	236.475	269.797	414.187	584.986	530.197	493.619	300.819	449.332
gene50859:100196695	htra1	NP_001135189.1	Serine protease HTRA1	HTRA1	1	-0.290454	-1.53848	-1.24803	6.75177	7.1501e-06	0.000172524	679.75	489.357	1268.49	1198.36	611.302	532.578	960.546	1104.96	1134.89	1090.92	798.984	810.363	2896.54	1606.65	1756.96	2507	1546.11	3466.42
gene5163:106591564	LOC106591564	XP_014038255.1	LIM domain-binding protein 1-like	LDB1	1	-0.383562	-1.05023	-0.666667	5.01486	7.153e-06	0.000172524	246.844	212.539	318.601	312.236	300.982	283.328	345.534	308.454	389.516	365.249	354.209	442.545	533.185	369.942	559.738	676.89	477.49	824.953
gene14719:100194620	adssl1	NP_001133177.1	adenylosuccinate synthase like 1	ADSSL1	1	-0.32021	-0.935623	-0.615413	5.20762	7.23688e-06	0.000173467	280.335	317.253	410.334	446.549	282.305	277.486	413.138	453.55	427.025	394.179	367.291	483.306	700.152	484.468	574.509	734.81	537.654	793.651
gene7479:106601099	LOC106601099	XP_014048498.1	myoferlin-like	MYOF	1	-0.500176	-1.34991	-0.849733	3.46462	7.22585e-06	0.000173467	65.7422	54.949	123.298	129.081	58.9034	67.1808	133.331	113.641	105.795	147.064	98.6151	114.518	207.555	222.46	212.234	224.765	149.932	247.385
gene3601:106576536	LOC106576536	XP_014009232.1	arginine-glutamic acid dipeptide repeats protein-like		1	0.21787	-1.66276	-1.88063	0.907952	7.26752e-06	0.000173932	14.885	10.3677	18.7412	11.3382	13.6483	8.76271	11.2674	13.1905	13.4648	10.849	4.02511	14.5574	37.8211	27.1895	34.9837	51.8689	21.0096	72.7009
gene42996:106581767	LOC106581767	XP_014019526.1	homeobox protein Dlx1a	DLX1	1	0.0283601	-0.869483	-0.897843	4.62908	7.29833e-06	0.000174132	251.805	186.619	296.901	324.446	199.697	211.279	206.569	256.707	218.322	243.499	265.657	264.945	422.489	407.019	398.814	551.54	319.919	567.471
gene870:106601783	LOC106601783	XP_014049621.1	gephyrin-like	GPHN	1	-0.0307201	-0.863137	-0.832417	3.67045	7.29763e-06	0.000174132	126.523	114.045	143.025	127.336	117.088	117.81	158.683	111.612	129.839	141.037	104.653	123.253	260.135	144.187	220.786	283.55	184.311	254.453
gene41298:106579918	ncor2	XP_014015779.1	nuclear receptor corepressor 2	NCOR2	1	-0.153426	-0.812362	-0.658936	5.65403	7.36908e-06	0.000175181	385.771	466.548	648.052	554.698	499.242	402.111	626.28	504.282	544.361	535.216	472.95	635.674	920.621	788.496	846.604	1044.29	654.162	899.673
gene4619:106588372	LOC106588372	XP_014032760.1	nascent polypeptide-associated complex subunit alpha%2C muscle-specific form-like		1	-0.0158131	-0.870261	-0.854448	4.34363	7.37055e-06	0.000175181	141.408	161.737	218.977	310.491	191.077	171.36	209.386	181.623	220.245	173.584	200.249	234.86	328.398	305.676	398.814	382.966	384.857	370.572
gene64345:106592191	LOC106592191	XP_014038983.1	vegetative cell wall protein gp1-like		1	-0.310943	-2.85271	-2.54177	-0.137994	7.41474e-06	0.000175826	0	1.03677	4.9319	6.10517	3.59167	1.94727	3.7558	3.04396	6.73238	4.82177	0	3.88198	23.0616	30.4852	27.2095	15.5607	11.4598	23.2239
gene10358:106603809	LOC106603809	XP_014053436.1	protein transport protein Sec24A-like	SEC24A	1	0.00143381	-1.00813	-1.00956	4.77032	7.50436e-06	0.000177273	223.276	224.98	317.615	266.883	292.362	216.147	215.959	244.531	238.519	307.388	241.506	305.706	628.199	362.527	432.242	752.1	337.108	564.441
gene35483:106574231	LOC106574231	XP_014005412.1	bromodomain adjacent to zinc finger domain protein 2B-like		1	-0.572691	-1.09339	-0.520695	4.73942	7.50299e-06	0.000177273	164.976	162.773	294.928	271.244	208.317	206.411	338.961	357.158	316.422	285.69	257.607	409.549	508.279	432.56	461.784	526.47	320.874	523.042
gene19490:106612427	LOC106612427	XP_014069015.1	uncharacterized LOC106612427	ARHGEF12	1	-0.261287	-1.40316	-1.14187	3.08356	7.58659e-06	0.000178269	52.0976	48.7283	91.7334	85.4723	51.72	61.339	104.223	66.9671	56.7444	95.2299	75.4708	74.728	190.95	130.18	164.812	214.392	91.6782	235.268
gene3052:106571898	ror2	XP_014000916.1	receptor tyrosine kinase-like orphan receptor 2	ROR2	1	-0.296761	-1.18737	-0.89061	3.96658	7.58563e-06	0.000178269	112.878	94.3464	131.189	185.771	118.525	139.23	165.255	134.949	149.074	171.173	170.061	179.541	352.382	216.692	243.331	387.288	187.176	381.679
gene15508:106608676	LOC106608676	XP_014062251.1	DNA-directed RNA polymerase II subunit RPB1-like	POLR2A	1	-0.309762	-1.01857	-0.70881	5.17665	7.62166e-06	0.000178547	266.69	246.752	468.531	364.566	336.18	240.488	424.405	361.216	411.637	374.892	395.467	438.663	653.106	616.296	645.254	758.151	428.786	765.378
gene41404:106580375	LOC106580375	XP_014016835.1	tetratricopeptide repeat protein 28-like	TTC28	1	-0.640245	-1.51901	-0.878769	2.53183	7.61257e-06	0.000178547	31.0105	23.8458	51.2918	63.6682	35.9167	30.1827	87.3224	53.7766	52.8973	56.6558	49.3076	71.8166	105.161	99.6949	104.951	133.13	82.1283	147.421
gene48060:106586822	LOC106586822	XP_014029981.1	tensin-1-like	TNS1	1	-0.19427	-1.27537	-1.0811	5.13114	7.65271e-06	0.000179139	200.948	223.943	403.43	409.046	287.334	216.147	374.641	300.337	277.951	321.853	309.933	426.047	792.398	522.368	638.257	908.571	420.192	899.673
gene19758:106612531	LOC106612531	XP_014069205.1	pleckstrin homology-like domain family B member 1	PHLDB1	1	-0.369356	-1.09139	-0.722038	4.68242	7.66551e-06	0.000179168	133.965	200.097	250.541	327.935	217.655	184.017	322.999	308.454	250.06	263.992	216.35	352.289	447.396	433.384	535.639	472.872	389.632	502.848
gene40037:106578928	LOC106578928	XP_014013672.1	protein transport protein Sec24C-like	SEC24C	1	0.00138593	-0.793746	-0.795132	4.90778	7.67372e-06	0.000179225	244.363	292.37	377.784	341.889	332.589	233.672	347.412	302.367	291.416	289.306	268.676	338.702	548.867	391.364	440.017	628.479	471.76	656.327
gene35186:106573999	LOC106573999	XP_014004964.1	TGF-beta-activated kinase 1 and MAP3K7-binding protein 3-like		1	-0.251715	-1.27382	-1.0221	3.12849	7.72635e-06	0.000179902	55.8189	59.0961	85.8151	76.7507	71.8334	74.9699	90.1392	87.2601	79.8268	83.1755	78.4896	91.2264	179.881	103.814	129.051	226.494	111.733	267.58
gene2381:106564789	LOC106564789	XP_013986640.1	apelin receptor B-like	APLNR	1	-0.223861	-1.25689	-1.03303	3.24992	7.76544e-06	0.000180551	60.7806	59.0961	85.8151	110.765	63.2134	87.6271	114.552	101.465	77.9033	101.257	76.477	79.5805	172.501	140.067	192.021	215.256	115.553	273.638
gene46352:106585113	LOC106585113	XP_014026432.1	zinc finger protein 703-like		1	-0.504008	-1.348	-0.843988	4.64891	7.77271e-06	0.000180584	114.119	133.744	237.718	259.033	230.585	168.439	280.746	299.323	240.442	261.581	262.638	293.089	633.734	326.274	395.704	568.829	341.883	625.025
gene27199:106566144	LOC106566144	XP_013989470.1	uncharacterized LOC106566144	DDIT3	1	-0.151166	-0.800778	-0.649612	4.37859	7.80114e-06	0.000180703	191.025	205.281	267.309	200.598	198.978	157.729	203.752	299.323	236.595	201.309	225.406	201.863	361.607	301.556	339.73	435.699	318.009	355.426
gene67174:106594148	LOC106594148	XP_014040988.1	serine/threonine-protein kinase PAK 2-like	PAK2	1	0.0593186	-1.33019	-1.38951	5.09274	7.79164e-06	0.000180703	222.035	242.605	367.92	327.935	284.46	284.301	291.075	256.707	320.269	248.321	216.35	342.584	812.692	442.448	461.007	1039.97	385.812	1169.27
gene21980:106561152	LOC106561152	XP_013980282.1	talin-2-like		1	-0.279386	-1.72197	-1.44259	0.368007	7.83486e-06	0.000181119	4.96168	7.25741	7.89105	12.2103	9.33834	4.86817	12.2064	4.05861	6.73238	8.43809	14.0879	11.6459	27.674	20.5981	20.9902	24.2055	31.5144	29.2823
gene25621:106564956	LOC106564956	XP_013986985.1	keratin%2C type I cytoskeletal 18-A-like		1	-0.346015	-0.849984	-0.503969	3.05103	7.83662e-06	0.000181119	81.8677	75.6844	69.0467	88.0888	80.4534	59.3917	92.0171	96.392	100.024	94.0244	108.678	92.1969	132.835	134.3	115.835	167.71	110.778	152.47
gene18420:106611468	LOC106611468	XP_014067166.1	lysyl oxidase homolog 3-like	LOXL3	1	0.0496346	-1.30903	-1.35866	4.81681	7.84567e-06	0.000181193	160.014	184.546	359.043	374.159	201.133	157.729	264.784	265.839	179.851	237.472	161.004	292.119	614.362	444.095	555.851	701.96	398.227	817.885
gene51741:106590190	gli3	XP_014036400.1	GLI family zinc finger 3	GLI3	1	-0.200163	-1.4293	-1.22914	3.43404	7.86899e-06	0.000181596	54.5785	51.8387	137.107	111.637	91.2284	54.5235	95.7729	96.392	75.018	106.079	80.5021	127.135	295.189	168.905	195.131	282.686	160.437	238.297
gene42562:106581414	nox4	XP_014018940.1	NADPH oxidase 4	NOX4	1	0.164016	-1.3013	-1.46531	1.93735	7.91283e-06	0.000182201	33.4913	30.0664	46.3599	31.398	27.2967	23.3672	30.9854	32.4689	23.0825	25.3143	23.1444	37.8493	71.0299	55.2029	71.5221	120.163	42.0192	110.061
gene48074:106586809	LOC106586809	XP_014029959.1	rho GTPase-activating protein 6-like	ARHGAP6	1	-0.485097	-1.09424	-0.60914	4.22724	7.9438e-06	0.000182642	145.129	123.376	196.29	206.703	144.385	116.836	251.639	203.945	176.004	207.336	188.174	291.148	329.32	284.254	349.059	389.882	247.34	377.641
gene22924:106562151	LOC106562151	XP_013982285.1	tight junction protein ZO-1-like	TJP1	1	-0.459819	-1.5629	-1.10308	5.4017	7.96791e-06	0.000183016	181.101	241.568	405.403	493.646	241.36	236.593	411.26	398.759	435.681	442.397	362.26	448.368	893.869	735.765	703.56	1263.01	442.156	1234.9
gene54620:106591125	LOC106591125	XP_014037791.1	serine/threonine-protein kinase Sgk1-like	SGK1	1	0.0966837	-0.923544	-1.02023	4.51135	7.97778e-06	0.000183016	153.812	180.399	285.064	290.431	218.373	218.094	202.813	218.15	196.201	183.227	213.331	257.181	422.489	344.4	325.737	587.848	334.243	520.013
gene51201:106589641	wnk4	XP_014035338.1	WNK lysine deficient protein kinase 4	WNK4	1	-1.20573	-1.36584	-0.160114	3.21646	8.01928e-06	0.00018329	52.0976	45.618	96.6653	65.4125	59.6217	34.0772	150.232	97.4067	108.68	132.599	137.86	197.01	144.827	140.891	134.493	191.915	131.787	161.557
gene6357:106599468	LOC106599468	XP_014046195.1	receptor-type tyrosine-protein phosphatase N2-like	PTPRN2	1	-0.411483	-0.867023	-0.455539	3.58301	8.03162e-06	0.000183302	80.6273	92.2728	127.243	125.592	99.8484	122.678	147.415	151.183	127.915	149.475	126.791	167.895	227.849	168.081	185.025	202.289	172.852	219.112
gene16836:100195616	pdli3	NP_001134117.1	PDZ and LIM domain protein 3	PDLIM3	1	0.273174	-1.53492	-1.80809	1.59928	8.03827e-06	0.000183319	18.6063	24.8826	18.7412	36.631	25.86	13.6309	34.7412	17.2491	14.4265	14.4653	18.113	16.4984	80.2545	37.9005	41.9804	87.3127	48.704	102.993
gene45174:106583936	LOC106583936	XP_014024100.1	ataxin-2-like protein	ATXN2L	1	-0.105019	-1.23198	-1.12696	3.19834	8.0956e-06	0.000184229	52.0976	50.8019	80.8832	111.637	97.6934	71.0753	92.9561	73.055	90.4063	65.0938	90.5649	92.1969	181.726	152.426	146.154	210.069	124.147	268.589
gene41124:106580065	LOC106580065	XP_014016149.1	retinal dehydrogenase 1-like	ALDH1A1	1	0.0787777	-1.60952	-1.6883	2.22019	8.15803e-06	0.000185232	29.7701	34.2135	35.5097	33.1423	26.5784	45.7608	8.45055	36.5275	20.1971	43.3959	50.3138	36.8788	154.974	102.167	112.725	108.925	70.6686	73.7106
gene30946:106569824	LOC106569824	XP_013996935.1	receptor-type tyrosine-protein phosphatase F		1	-0.0703643	-0.717149	-0.646784	5.47276	8.19259e-06	0.000185801	406.858	442.702	560.264	472.714	423.099	423.531	503.277	467.755	416.446	473.739	472.95	558.034	834.832	624.535	621.932	846.328	591.133	935.014
gene14766:106607958	fndc1	XP_014060957.1	fibronectin type III domain containing 1	FNDC1	1	0.35144	-1.97121	-2.32265	2.7317	8.21478e-06	0.000186112	22.3276	14.5148	72.0058	76.7507	40.945	32.1299	51.6423	36.5275	27.8913	34.9578	6.03766	47.5542	206.632	100.519	166.367	193.644	126.057	216.083
gene41402:106580377	LOC106580377	XP_014016843.1	probable tumor suppressor protein MN1	MN1	1	-0.347746	-1.08467	-0.736928	3.64811	8.24032e-06	0.000186554	84.3485	87.0889	117.379	144.78	110.623	97.3635	129.575	146.11	118.298	137.42	134.841	158.191	190.95	202.685	172.586	309.485	179.536	295.852
gene20046:106612965	LOC106612965	XP_014070173.1	Friend leukemia integration 1 transcription factor-like	FLI1	1	-0.330578	-1.60425	-1.27367	6.91569	8.29285e-06	0.000187333	502.37	512.166	1288.21	1485.3	751.377	643.573	1228.15	1068.43	955.037	1102.98	850.304	1376.16	2791.38	1939.52	2256.83	3585.01	1653.07	3409.87
gene41262:106580217	LOC106580217	XP_014016520.1	zinc finger CCCH domain-containing protein 13-like	KIAA1671	1	-0.246581	-1.13697	-0.890385	4.62887	8.29185e-06	0.000187333	121.561	173.141	309.724	280.838	196.823	194.727	229.104	225.253	234.672	266.403	243.519	329.968	367.141	430.913	540.303	568.829	396.317	484.672
gene42613:106581462	LOC106581462	XP_014019006.1	rho guanine nucleotide exchange factor 26-like	ARHGEF26	1	-0.714747	-1.63968	-0.924937	3.18922	8.32828e-06	0.000187996	40.9339	62.2064	72.0058	67.1568	48.8467	63.2863	83.5666	92.3334	94.2534	100.052	106.665	110.636	182.648	168.905	147.709	277.499	65.8937	253.443
gene21731:106561003	LOC106561003	XP_013980004.1	Golgi apparatus protein 1-like	GLG1	1	0.0313065	-0.51271	-0.544017	5.72106	8.35992e-06	0.000188382	487.485	545.343	679.616	656.741	610.584	538.42	625.341	576.323	524.164	577.407	557.477	614.323	766.569	860.177	963.217	809.155	709.551	876.449
gene28130:106567026	LOC106567026	XP_013991282.1	E3 ubiquitin-protein ligase HUWE1-like		1	-0.314572	-1.12024	-0.805669	5.69259	8.41372e-06	0.000189098	320.028	361.834	649.039	534.638	408.732	384.586	663.838	460.652	528.011	531.6	493.076	660.906	924.311	953.281	1001.31	1106.54	582.538	1167.25
gene13151:106606495	LOC106606495	XP_014058208.1	vasorin-like		1	-0.0523969	-0.845918	-0.793521	3.57985	8.42292e-06	0.00018912	88.0698	138.928	138.093	132.569	101.285	102.232	123.941	107.553	133.686	118.133	109.684	140.722	189.105	213.396	194.354	261.938	151.842	240.317
gene16321:106609442	LOC106609442	XP_014063763.1	netrin-4-like	NTN4	1	-0.662044	-1.1088	-0.446752	4.00886	8.42689e-06	0.00018912	121.561	162.773	137.107	134.314	114.215	96.3898	211.264	193.799	194.277	216.979	217.356	190.217	285.964	177.144	226.228	332.826	226.33	391.777
gene2454:100136561	LOC100136561	XP_013988144.1	bile salt-activated lipase	CEL	1	-0.0192277	-1.3707	-1.35147	1.79968	8.52043e-06	0.000190805	19.8467	23.8458	35.5097	32.2702	31.6067	21.42	36.6191	16.2344	25.006	36.1632	24.1506	30.0853	60.8827	55.2029	48.9771	83.8548	60.1638	114.1
gene18788:106611720	LOC106611720	XP_014067697.1	four and a half LIM domains protein 1-like	FHL1	1	-0.280382	-1.6109	-1.33052	5.54857	8.56227e-06	0.000191327	213.352	238.458	459.654	480.564	382.872	241.461	446.94	469.784	417.408	400.207	314.965	423.135	1160.46	517.425	753.315	1351.19	627.422	1698.37
gene21750:100195293	fbln1	NP_001133794.1	fibulin 1	FBLN1	1	-0.425984	-1.41701	-0.991022	3.01166	8.56224e-06	0.000191327	55.8189	48.7283	82.856	72.3898	46.6917	52.5763	101.407	86.2455	44.2414	55.4503	84.5273	115.489	167.889	126.884	160.925	146.962	124.147	226.18
gene27295:106566246	LOC106566246	XP_013989612.1	extracellular matrix protein 2-like	ECM2	1	-0.242088	-1.27852	-1.03643	4.76182	8.66327e-06	0.00019275	120.321	177.288	328.465	327.062	218.373	161.623	315.487	278.015	233.71	241.088	231.444	292.119	513.813	458.102	479.665	606.867	412.552	739.125
gene11482:106604876	LOC106604876	XP_014055442.1	protocadherin gamma-C5-like		1	-0.0406051	-1.07639	-1.03579	4.28617	8.69431e-06	0.000193178	126.523	134.781	248.568	219.786	183.893	151.887	207.508	198.872	168.31	171.173	147.923	212.538	372.676	262.008	378.601	496.213	256.89	463.468
gene45446:106584117	pdgfra	XP_014024468.1	platelet-derived growth factor receptor%2C alpha polypeptide	PDGFRA	1	-0.304884	-1.58197	-1.27708	6.43688	8.70098e-06	0.000193178	351.039	373.238	998.218	1068.4	545.215	430.347	880.735	703.154	698.244	754.606	668.168	992.815	1867.99	1497.89	1840.92	2369.55	1178.45	2433.46
gene5342:106593061	LOC106593061	XP_014039883.1	meteorin-like protein		1	0.109255	-2.30429	-2.41355	2.44875	8.71367e-06	0.000193178	14.885	15.5516	64.1148	41.864	23.705	15.5782	36.6191	18.2638	22.1207	25.3143	25.1569	36.8788	162.354	52.7312	118.167	242.92	46.7941	239.307
gene6375:106599430	LOC106599430	XP_014046140.1	laminin subunit gamma-1-like	LAMC1	1	-0.161425	-1.14765	-0.98622	6.45796	8.78361e-06	0.00019445	542.063	526.681	1056.41	1032.65	788.731	664.993	907.965	870.572	735.753	836.576	724.519	1131.6	1511	1561.34	1753.07	2052.28	1085.81	2173.96
gene57723:106595184	LOC106595184	XP_014042038.1	trichohyalin-like		1	-1.8599	-3.31201	-1.4521	1.55258	8.82071e-06	0.000194993	2.48084	3.11032	5.91829	22.6763	5.74667	2.9209	11.2674	26.381	53.8591	26.5197	6.03766	34.9378	59.0378	75.8011	66.0802	84.7193	50.614	92.8955
gene25916:106565068	pmepa1	XP_013987166.1	prostate transmembrane protein%2C androgen induced 1	PMEPA1	1	-0.00251664	-0.99767	-0.995153	5.28049	8.88441e-06	0.000195703	305.143	324.51	453.735	449.166	380.717	292.09	343.656	389.627	368.358	383.33	335.09	409.549	822.84	551.206	583.061	1107.4	460.301	844.138
gene27546:106566459	LOC106566459	XP_013989989.1	laminin subunit beta-2-like	LAMB2	1	0.0982026	-1.74792	-1.84612	1.52975	8.91287e-06	0.000196052	11.1638	15.5516	17.7549	36.631	21.55	14.6045	14.0843	27.3956	6.73238	18.0816	16.1004	28.1443	84.8669	39.5484	68.4125	88.1772	41.0642	70.6814
gene25072:106564208	LOC106564208	XP_013985732.1	meteorin-like protein		1	0.110726	-1.96088	-2.07161	2.126	9.07101e-06	0.000198965	14.885	27.9929	35.5097	44.4805	25.1417	16.5518	26.2906	27.3956	37.509	25.3143	10.0628	27.1738	73.7973	53.5551	118.944	150.42	44.8841	194.879
gene26070:106565172	LOC106565172	XP_013987485.1	ras association domain-containing protein 1-like		1	-0.090217	-1.30388	-1.21367	2.56688	9.13271e-06	0.000199511	34.7318	34.2135	70.033	70.6455	45.9734	34.0772	49.7644	57.8352	46.1649	47.0122	52.3264	58.2296	138.37	86.5121	112.725	120.163	77.3534	175.694
gene50949:106589438	LOC106589438	XP_014034901.1	protein quaking-A-like	QKI	1	0.0463752	-1.3905	-1.43687	2.29918	9.1345e-06	0.000199511	18.6063	26.9561	45.3735	55.8187	49.565	39.919	39.4359	27.3956	32.7001	33.7524	45.2825	52.4067	113.463	57.6747	94.0672	140.911	87.8582	122.178
gene39648:106578555	LOC106578555	XP_014012985.1	uncharacterized LOC106578555		1	-0.686964	-1.56827	-0.881307	3.41605	9.19831e-06	0.000200481	43.4147	44.5812	89.7607	121.231	82.6084	47.7081	128.636	99.436	125.992	113.312	79.4959	151.397	214.935	167.257	201.35	267.99	162.347	251.424
gene41049:106580127	LOC106580127	XP_014016305.1	disabled homolog 2-interacting protein-like	DAB2IP	1	-0.710442	-1.71293	-1.00248	1.42403	9.32012e-06	0.000202566	7.44252	10.3677	20.714	24.4207	19.395	14.6045	28.1685	34.4982	15.3883	26.5197	21.1318	34.9378	63.6501	47.7876	54.419	58.7848	38.1992	54.5256
gene39831:106578745	LOC106578745	XP_014013353.1	nidogen-1-like	NID1	1	-0.354024	-1.50048	-1.14645	6.27372	9.38259e-06	0.000203255	317.547	321.4	855.192	975.082	556.709	416.716	862.895	785.341	618.417	763.045	558.484	855.005	1535.91	1487.18	1789.61	1856.04	1117.33	1884.16
gene7653:106601277	LOC106601277	XP_014048837.1	collagen alpha-1(XI) chain-like	COL11A1	1	-0.18775	-1.39475	-1.207	5.56144	9.39119e-06	0.000203255	248.084	308.958	565.196	532.022	316.785	277.486	397.176	434.271	374.128	379.714	409.555	590.06	853.281	900.55	992.758	1264.74	478.445	1372.23
gene10407:106603857	LOC106603857	XP_014053530.1	protein sprouty homolog 4-like	SPRY4	1	-0.807779	-1.8937	-1.08593	3.09435	9.45327e-06	0.000204171	35.9722	37.3238	72.0058	62.796	43.1	43.8136	76.055	140.022	94.2534	47.0122	72.4519	92.1969	162.354	140.067	147.709	321.587	91.6782	225.171
gene31635:106570504	LOC106570504	XP_013998385.1	ras-related protein Rab-5A-like		1	-0.602091	-1.18705	-0.584956	6.34894	9.44699e-06	0.000204171	385.771	491.43	841.383	810.243	748.504	587.102	1075.1	1031.9	883.866	1011.37	743.639	1176.24	1442.74	1361.95	1473.98	1704.76	1008.46	1741.79
gene51100:106589560	arhgap17	XP_014035161.1	Rho GTPase activating protein 17	ARHGAP17	1	-0.407859	-1.18947	-0.781606	4.93623	9.47645e-06	0.000204387	168.697	174.178	326.492	346.25	273.685	216.147	369.007	291.205	331.81	318.237	329.053	377.522	618.052	445.743	442.349	697.637	445.976	759.32
gene33364:106572102	LOC106572102	XP_014001416.1	laminin subunit beta-2-like		1	-0.0402924	-0.846416	-0.806124	6.07044	9.58361e-06	0.000205838	519.736	609.623	765.432	811.987	599.809	684.465	648.815	672.715	553.017	716.032	742.632	809.392	1139.25	1419.62	1651.23	847.193	995.09	1079.41
gene39722:106578639	LOC106578639	XP_014013123.1	sickle tail protein-like	KIAA1217	1	-0.81701	-1.59863	-0.781621	4.60656	9.75456e-06	0.000208931	107.917	110.935	234.759	227.635	161.625	109.047	307.037	257.722	239.48	266.403	239.494	383.345	605.138	432.56	446.236	657.871	236.835	483.663
gene20858:106613823	rgl1	XP_014071945.1	ral guanine nucleotide dissociation stimulator-like 1	RGL1	1	-0.293688	-0.843962	-0.550273	3.81861	9.87167e-06	0.000209918	107.917	134.781	136.121	163.967	130.737	116.836	201.874	139.007	145.227	174.789	159.998	157.22	194.64	229.875	222.341	284.415	197.681	279.696
gene27411:106566360	LOC106566360	XP_013989770.1	arginine-glutamic acid dipeptide repeats protein-like	RERE	1	-0.685917	-1.99184	-1.30593	0.924761	9.87514e-06	0.000209918	8.68294	8.29419	13.8093	7.8495	11.4933	9.73635	24.4127	9.13188	19.2354	14.4653	10.0628	20.3804	24.9066	45.3159	73.077	24.2055	27.6944	43.4186
gene38896:106577794	LOC106577794	XP_014011611.1	apoptotic chromatin condensation inducer in the nucleus-like	ACIN1	1	-0.238172	-0.874752	-0.63658	5.35512	9.84185e-06	0.000209918	333.673	343.172	507	443.061	369.224	318.379	551.164	459.638	448.184	395.385	384.398	517.273	651.261	646.781	845.05	779.763	505.185	784.563
gene9044:100136395	alp	NP_001117019.1	alkaline phosphatase	PDLIM3	1	-0.72036	-2.53358	-1.81322	1.75648	9.83353e-06	0.000209918	6.2021	4.14709	18.7412	23.5485	25.1417	8.76271	33.8022	23.337	21.1589	15.6707	30.1883	20.3804	110.696	29.6613	45.8675	106.331	64.9387	143.382
gene20238:106613227	lamtor1	XP_014070756.1	late endosomal/lysosomal adaptor%2C MAPK and MTOR activator 1	LAMTOR1	1	0.0843462	-0.659819	-0.744166	4.00296	9.94223e-06	0.000210795	150.091	160.7	205.167	175.305	171.682	163.571	163.377	140.022	145.227	141.037	174.086	213.509	250.911	231.523	247.995	325.045	237.79	317.056
gene22414:100306828	dus6	NP_001158839.1	Dual specificity protein phosphatase 6	DUSP6	1	-0.260205	-0.765558	-0.505353	5.86352	9.97961e-06	0.000211414	485.004	590.961	569.142	534.638	554.554	659.151	653.509	809.693	689.588	609.953	563.515	776.395	1175.22	822.277	864.485	1064.18	743.93	1059.21
gene17065:106610161	LOC106610161	XP_014064807.1	vascular endothelial growth factor C-like	VEGFC	1	-0.0765129	-0.984937	-0.908424	2.0319	1.00178e-05	0.000211643	33.4913	42.5077	28.605	37.5032	43.8184	36.0245	33.8022	35.5128	44.2414	34.9578	38.2385	49.4952	71.9523	66.7379	51.3094	81.2613	69.7136	95.9247
gene2176:106561138	LOC106561138	XP_013980262.1	CAP-Gly domain-containing linker protein 1-like		1	-0.33032	-0.967633	-0.637313	3.23221	1.00686e-05	0.000212283	64.5018	68.427	102.584	102.043	76.1434	85.6799	104.223	108.568	109.642	107.284	95.5963	108.695	139.292	146.659	143.044	210.069	128.922	201.947
gene51506:106589953	LOC106589953	XP_014035888.1	nucleolar and coiled-body phosphoprotein 1-like	NOLC1	1	-0.000591881	-0.969366	-0.968774	3.80878	1.00833e-05	0.000212448	107.917	91.236	183.467	129.081	171.682	113.915	123.002	107.553	130.801	131.393	158.992	153.338	291.499	247.177	220.008	305.162	179.536	306.959
gene47063:106585817	pdlim5	XP_014027944.1	PDZ and LIM domain 5		1	-0.324384	-1.28882	-0.964434	4.07023	1.01331e-05	0.000213208	99.2336	95.3831	184.453	177.922	153.723	96.3898	166.194	180.608	119.259	151.886	153.96	248.446	363.452	252.945	344.395	398.526	224.42	374.611
rna133452					1	-0.615392	-2.61002	-1.99463	4.78638	1.01732e-05	0.000213907	192.265	124.413	120.338	122.975	93.3834	70.1017	80.7497	112.626	66.3621	260.375	360.247	237.771	1057.15	271.071	552.742	1063.31	284.584	1152.11
gene50325:106588767	sdc3	XP_014033596.1	syndecan 3	SDC3	1	-0.156685	-1.13052	-0.973836	5.00697	1.02241e-05	0.000214251	209.631	187.656	392.58	403.813	282.305	217.121	311.731	285.117	324.116	321.853	261.632	400.814	561.782	566.036	670.909	617.24	429.741	834.04
gene17845:106610847	LOC106610847	XP_014065953.1	bcl-2-modifying factor-like	BMF	1	-0.152043	-0.625622	-0.473579	5.12967	1.02346e-05	0.000214325	347.318	408.489	302.819	443.933	346.955	323.247	398.115	412.964	430.872	405.028	321.002	468.749	571.006	526.488	506.097	588.712	583.493	555.354
gene11320:106604678	LOC106604678	XP_014055051.1	E3 ubiquitin-protein ligase RNF38-like	RNF38	1	-0.245459	-1.06067	-0.815216	3.89869	1.0276e-05	0.000214901	105.436	123.376	148.944	156.118	150.85	102.232	144.598	148.139	150.998	153.091	173.08	171.777	289.654	179.616	225.45	365.676	203.411	365.524
gene14552:106607758	lama2	XP_014060541.1	laminin%2C alpha 2	LAMA2	1	-0.313112	-1.52167	-1.20856	4.53473	1.0372e-05	0.00021562	80.6273	105.751	274.214	258.161	162.343	144.098	209.386	177.564	145.227	233.856	207.293	312.499	553.479	449.863	504.542	554.133	325.648	536.169
gene68462:106591571	LOC106591571	XP_014038260.1	leucine-rich repeat-containing protein 17-like		1	0.261772	-1.79633	-2.0581	3.0772	1.03538e-05	0.00021562	50.8572	42.5077	60.1692	92.4497	48.8467	60.3654	46.9475	25.3663	41.3561	50.6285	76.477	58.2296	308.104	74.9771	108.838	190.186	127.967	416.01
gene17334:106610398	mtus1	XP_014065234.1	microtubule associated tumor suppressor 1		1	-0.541628	-1.55215	-1.01052	1.68413	1.04364e-05	0.000216162	19.8467	21.7722	26.6323	25.2928	20.8317	14.6045	29.1075	28.4103	27.8913	37.3687	28.1758	38.8198	54.4255	60.1465	52.0868	82.1258	29.6044	97.9442
gene31535:106570405	LOC106570405	XP_013998173.1	serine/threonine-protein phosphatase 6 regulatory ankyrin repeat subunit A-like		1	-0.763718	-2.0565	-1.29278	4.12597	1.05514e-05	0.000217578	47.136	52.8754	154.862	174.433	76.8617	68.1544	211.264	154.227	136.571	160.324	125.785	197.01	333.933	358.407	371.604	503.129	166.167	637.142
gene39032:106577911	LOC106577911	XP_014011827.1	dynactin subunit 1-like		1	-0.254362	-0.585779	-0.331417	4.92942	1.05657e-05	0.000217728	323.75	290.296	354.111	326.19	280.15	295.011	381.214	384.553	309.69	400.207	404.523	370.729	482.45	430.089	461.007	521.283	400.137	491.74
gene48307:106587075	LOC106587075	XP_014030472.1	neuron navigator 2-like	NAV2	1	0.0534787	-0.783899	-0.837378	4.36065	1.06768e-05	0.000219143	156.293	165.884	309.724	232.868	226.994	168.439	199.057	230.326	192.354	225.418	186.161	192.158	316.406	349.344	379.378	414.087	306.549	388.748
gene35906:106574826	LOC106574826	XP_014006396.1	transmembrane 9 superfamily member 2-like		1	0.014516	-1.02463	-1.03915	4.89811	1.08022e-05	0.000220986	276.614	271.635	317.615	295.664	267.22	250.224	267.601	281.059	273.142	278.457	295.845	281.443	705.686	325.45	437.684	824.716	357.163	738.116
gene3083:106572051	LOC106572051	XP_014001283.1	protein Shroom3-like		1	-1.37569	-2.40246	-1.02677	1.51407	1.08581e-05	0.000221882	8.68294	10.3677	6.90467	13.9547	9.33834	19.4727	33.8022	44.6447	34.6237	33.7524	14.0879	20.3804	21.2167	103.814	84.7382	51.8689	58.2538	44.4283
gene24588:106563732					1	-0.793259	-1.92253	-1.12928	0.0282694	1.09068e-05	0.000222244	3.72126	5.18387	4.9319	4.36083	8.62001	2.9209	11.2674	11.1612	8.65592	4.82177	5.03138	11.6459	14.7595	18.9503	17.1031	26.799	17.1897	19.1849
gene44063:106582895	LOC106582895	XP_014021961.1	protein snail homolog Sna-like		1	-0.0449108	-0.989447	-0.944536	3.74606	1.09051e-05	0.000222244	102.955	96.4199	177.549	175.305	101.285	98.3371	145.537	117.7	109.642	132.599	134.841	142.663	236.151	206.805	216.899	271.447	213.916	337.251
gene46527:106585261	LOC106585261	XP_014026766.1	transcription factor COE2	EBF2	1	-0.761072	-2.00444	-1.24337	2.08864	1.10687e-05	0.00022488	6.2021	23.8458	37.4825	33.1423	18.6767	19.4727	34.7412	39.5715	25.006	31.3415	42.2636	65.0231	86.7118	60.1465	89.4027	111.518	71.6236	135.304
gene19145:106612124	LOC106612124	XP_014068489.1	serine/arginine repetitive matrix protein 2-like		1	0.105942	-2.59133	-2.69727	0.234119	1.1142e-05	0.000225407	2.48084	6.22064	5.91829	9.59383	3.59167	0.973635	7.5116	7.10257	2.88531	3.61632	0	5.82296	43.3559	30.4852	28.7643	46.682	11.4598	15.146
gene24701:106563847	LOC106563847	XP_013985224.1	sister chromatid cohesion protein PDS5 homolog B-like		1	-0.225749	-0.903631	-0.677882	4.96207	1.1122e-05	0.000225407	225.756	259.193	372.852	317.469	293.799	279.433	334.266	326.718	315.46	337.524	317.983	431.87	523.961	423.497	499.1	679.483	415.417	704.794
gene50897:106589387	LOC106589387	XP_014034767.1	actin%2C aortic smooth muscle	ACTA2	1	0.173712	-1.50506	-1.67878	6.24509	1.11552e-05	0.000225508	308.865	385.68	832.506	955.022	785.857	380.691	747.404	571.25	388.555	491.82	438.737	628.88	2319.08	1010.13	1229.87	2162.93	1124.01	2432.45
gene617:106599217	LOC106599217	XP_014045817.1	BTB/POZ domain-containing protein 6-B-like	BTBD6	1	-0.114259	-1.04363	-0.929367	3.08758	1.1169e-05	0.000225512	80.6273	57.0225	110.475	89.8332	66.0867	54.5235	99.5287	110.597	78.8651	60.2721	70.4394	81.5215	151.284	132.652	150.818	186.728	144.202	173.674
gene40261:106579382	LOC106579382	XP_014014701.1	leucine-rich repeat-containing protein 3B-like		1	-0.50628	-1.94766	-1.44138	2.6167	1.13217e-05	0.000228002	31.0105	33.1767	48.3327	58.4352	22.2684	23.3672	58.2149	52.7619	25.9678	51.834	48.3013	73.7576	168.811	63.4422	95.622	192.78	88.8132	221.132
gene15495:106608688	LOC106608688	XP_014062262.1	neurexin-2-like	NRXN2	1	-0.559825	-2.41739	-1.85757	1.61453	1.13576e-05	0.000228173	3.72126	7.25741	33.537	20.0598	12.93	6.81544	23.4738	17.2491	18.2736	26.5197	13.0816	27.1738	55.3479	38.7245	55.9738	124.485	62.0737	113.09
gene38649:106577550	LOC106577550	XP_014011143.1	DNA-directed RNA polymerase II subunit RPB1	POLR2A	1	-0.160787	-0.970528	-0.809741	5.53846	1.13734e-05	0.000228173	332.433	358.724	620.434	452.654	489.904	333.957	477.926	471.814	435.681	542.449	405.53	586.178	951.062	764.602	734.657	963.033	586.358	1033.97
gene28897:106567988	LOC106567988	XP_013993417.1	protein FAM222B-like		1	-0.938695	-1.48319	-0.544495	4.5346	1.14425e-05	0.00022939	106.676	108.861	199.249	229.38	162.343	110.994	339.9	270.912	305.843	276.046	199.243	384.316	358.839	351.816	387.152	568.829	291.269	587.665
gene57772:106592443	LOC106592443	XP_014039263.1	parathyroid hormone-related protein-like	PTHLH	1	-0.27659	-2.00101	-1.72442	1.48696	1.14817e-05	0.000230027	11.1638	16.5884	14.7957	21.8042	15.8033	16.5518	28.1685	21.3077	25.006	14.4653	11.069	18.4394	79.3321	37.0766	55.1964	95.0931	17.1897	101.983
gene69012:106592903	LOC106592903	XP_014039727.1	breast cancer anti-estrogen resistance protein 3-like	SH2D3A	1	-0.186459	-1.11407	-0.927612	4.92709	1.14901e-05	0.000230047	228.237	267.487	291.969	289.559	248.544	276.512	323.938	299.323	266.41	319.442	317.983	313.47	755.5	385.597	408.143	755.558	338.063	798.7
gene29635:106568558	tek	XP_013994471.1	TEK tyrosine kinase%2C endothelial	TEK	1	-0.209968	-1.227	-1.01703	4.56563	1.15975e-05	0.000231749	131.484	130.633	289.996	285.198	196.105	157.729	223.47	287.147	171.195	221.801	224.4	263.004	516.581	355.935	414.362	538.572	348.568	594.733
gene67751:106593539	LOC106593539	XP_014040354.1	methionine synthase-like		1	0.0158878	-1.12963	-1.14552	3.89754	1.16062e-05	0.000231773	88.0698	100.567	180.508	178.794	134.328	121.704	117.369	119.729	112.527	142.242	140.879	169.836	380.056	189.503	244.886	376.914	204.366	351.387
gene31107:106570020	LOC106570020	XP_013997382.1	trichohyalin-like		1	-0.875857	-2.51698	-1.64112	4.26273	1.16936e-05	0.000232917	91.7911	45.618	134.148	162.223	45.255	27.2618	168.072	131.905	152.921	172.378	44.2762	268.827	276.74	397.132	566.735	462.498	381.992	792.641
gene4598:106585541	LOC106585541	XP_014027344.1	collagen alpha-6(VI) chain-like	COL6A6	1	-0.290606	-1.37799	-1.08739	6.06847	1.17636e-05	0.00023386	343.596	298.591	704.276	913.158	462.607	439.109	952.095	591.543	526.088	520.751	553.452	762.808	1532.22	1245.77	1408.68	1418.62	1036.15	1521.67
gene41601:106580487	LOC106580487	XP_014017083.1	armadillo repeat protein deleted in velo-cardio-facial syndrome-like	ARVCF	1	-0.166982	-1.36656	-1.19957	4.19694	1.17993e-05	0.000234282	90.5506	122.339	242.65	191.877	131.455	102.232	181.217	189.74	141.38	133.804	139.872	212.538	320.096	297.437	303.192	554.133	273.124	505.877
gene41901:106580753	LOC106580753	XP_014017604.1	glucagon receptor-like	GIPR	1	-0.221212	-0.931144	-0.709932	4.56736	1.18369e-05	0.000234566	189.784	154.479	213.058	288.687	253.572	217.121	292.013	236.414	284.684	263.992	201.255	271.738	291.499	419.378	442.349	493.619	360.983	485.682
gene50393:106588818	LOC106588818	XP_014033741.1	hairy/enhancer-of-split related with YRPW motif protein 1-like	HEY1	1	-0.053912	-0.972004	-0.918092	3.77395	1.18805e-05	0.000235129	76.906	135.817	170.644	150.013	117.088	119.757	140.843	110.597	128.877	122.955	133.835	169.836	301.646	196.918	229.337	278.363	188.131	305.949
gene2696:106568093	LOC106568093	XP_013993597.1	junction-mediating and -regulatory protein-like	JMY	1	-0.17742	-0.685298	-0.507878	3.47151	1.19104e-05	0.000235571	104.195	107.824	141.052	116.87	96.9751	99.3107	132.392	134.949	140.418	110.901	115.722	126.164	191.873	152.426	176.473	192.78	192.906	158.528
gene45040:106583802	ippk	XP_014023860.1	inositol 1%2C3%2C4%2C5%2C6-pentakisphosphate 2-kinase	IPPK	1	-0.161767	-0.990504	-0.828738	4.15449	1.19228e-05	0.000235666	130.244	126.486	193.331	180.538	205.443	143.124	198.118	165.388	159.654	162.735	157.985	262.033	317.328	249.649	295.418	407.171	266.44	395.816
gene60222:106591154	LOC106591154	XP_014037817.1	transcription factor SPT20 homolog		1	0.0839929	-1.19887	-1.28287	3.23755	1.19762e-05	0.000236118	80.6273	66.3535	104.556	111.637	71.8334	63.2863	83.5666	63.9231	73.0944	83.1755	79.4959	91.2264	259.213	144.187	139.935	221.307	94.5431	276.667
gene20403:106613390	LOC106613390	XP_014071050.1	cell adhesion molecule-related/down-regulated by oncogenes-like	CDON	1	-0.165806	-1.54347	-1.37766	3.07282	1.20424e-05	0.000236798	43.4147	39.3974	95.679	89.8332	71.8334	33.1036	69.4823	58.8499	57.7061	68.7102	56.3515	111.607	206.632	114.526	160.147	213.527	131.787	254.453
gene35401:106574308	LOC106574308	XP_014005598.1	B-cell CLL/lymphoma 9 protein-like	BCL9	1	-0.758836	-1.45314	-0.694299	2.36302	1.21185e-05	0.000237565	19.8467	26.9561	52.2782	36.631	45.9734	27.2618	60.0928	47.6887	50.9738	62.683	55.3452	80.551	93.169	80.7446	105.728	100.28	65.8937	123.188
gene25577:106564730	LOC106564730	XP_013986500.1	actin%2C alpha skeletal muscle 2-like	ACTC1	1	-0.57834	-2.6053	-2.02696	4.60378	1.23198e-05	0.000240744	38.453	25.9193	160.78	133.441	183.893	98.3371	254.455	174.52	82.7121	108.49	126.791	220.302	821.917	153.25	499.878	935.37	555.799	908.761
gene13934:106607178	LOC106607178	XP_014059326.1	protein TANC2-like	TANC2	1	-0.476735	-1.19543	-0.718691	3.04903	1.23835e-05	0.000241233	55.8189	61.1696	94.6926	68.9012	61.7767	52.5763	80.7497	122.773	61.5532	89.2027	101.634	98.9904	173.424	114.526	139.935	189.322	111.733	169.635
gene47300:100380858	LOC100380858	XP_014028314.1	E3 ubiquitin-protein ligase MYCBP2	MYCBP2	1	-0.360842	-0.802597	-0.441755	5.55899	1.24008e-05	0.000241419	378.328	390.863	579.992	513.706	406.577	387.507	647.876	541.825	561.673	512.313	511.189	669.641	633.734	868.417	817.84	858.431	629.332	793.651
gene4563:106585772	LOC106585772	XP_014027845.1	RAC-gamma serine/threonine-protein kinase-like		1	-0.0615075	-0.866588	-0.80508	2.98931	1.24429e-05	0.000242086	62.021	65.3167	81.8696	96.8105	75.4251	76.9171	63.8486	89.2894	89.4445	73.5319	77.4833	89.2855	123.61	126.06	130.606	165.116	106.003	178.723
gene27946:106566932	LOC106566932	XP_013991010.1	ras association domain-containing protein 8-like		1	-0.0660037	-1.15772	-1.09171	3.46868	1.26111e-05	0.000243915	63.2614	90.1993	140.066	143.907	69.6784	73.9962	78.8718	123.788	110.603	107.284	114.716	78.61	220.469	191.974	228.56	229.088	150.887	266.57
gene31112:106570016	LOC106570016	XP_013997352.1	microtubule-actin cross-linking factor 1-like	MACF1	1	-0.347868	-1.08673	-0.738861	6.01952	1.26798e-05	0.000244698	380.809	496.614	839.41	634.937	572.512	429.373	759.611	661.554	595.335	629.241	697.35	964.671	930.768	1171.62	1247.75	1378.85	930.151	1408.58
gene11867:106605214	LOC106605214	XP_014056089.1	large proline-rich protein BAG6-like	BAG6	1	-0.130558	-0.828165	-0.697607	4.74183	1.26941e-05	0.000244801	215.833	232.237	288.023	352.355	268.657	208.358	301.403	247.575	247.175	312.209	283.77	337.732	494.442	365.823	475	549.811	362.893	511.935
gene14446:106607672	cnksr3	XP_014060347.1	CNKSR family member 3	IPCEF1	1	-0.88839	-1.48127	-0.592876	2.65982	1.27129e-05	0.000244801	33.4913	35.2503	48.3327	54.0743	37.3534	39.919	76.9939	57.8352	77.9033	74.7374	75.4708	101.902	111.618	86.5121	72.2995	146.962	83.0833	188.82
gene38989:106577879	LOC106577879	XP_014011775.1	ras-like protein family member 11A-like	RASL11A	1	0.060637	-1.11617	-1.17681	4.12974	1.27317e-05	0.000244801	124.042	111.972	222.922	211.936	141.512	145.072	144.598	172.491	148.112	166.351	138.866	156.25	326.553	316.387	342.84	393.339	167.122	512.945
gene48153:106586912	LOC106586912	XP_014030132.1	integrin alpha-V-like	ITGAV	1	0.0840499	-0.791792	-0.875842	4.42339	1.27515e-05	0.000244801	202.188	183.509	249.554	262.522	200.415	221.989	282.624	209.018	191.392	166.351	186.161	222.243	495.364	289.198	354.501	463.363	287.449	380.67
gene7298:106600820	LOC106600820	XP_014047991.1	junction plakoglobin-like		1	-0.0055631	-1.0363	-1.03074	3.11044	1.27486e-05	0.000244801	93.0315	71.5374	83.8424	116.87	60.34	50.629	95.7729	74.0697	68.2856	59.0666	86.5398	98.9904	140.215	122.765	187.357	187.593	150.887	181.752
gene2088:106561763	LOC106561763	XP_013981479.1	anthrax toxin receptor 2-like	ANTXR2	1	-0.0840651	-1.20632	-1.12226	3.25967	1.28871e-05	0.000246396	62.021	58.0593	104.556	121.231	89.7917	55.4972	87.3224	107.553	64.4385	100.052	61.3829	104.813	184.493	144.187	160.147	228.223	159.482	249.404
gene28935:106567954	LOC106567954	XP_013993348.1	C2 domain-containing protein 2-like	C2CD2	1	-0.307826	-0.997446	-0.68962	4.11974	1.288e-05	0.000246396	143.889	134.781	193.331	180.538	143.667	130.467	204.691	211.048	171.195	198.898	148.929	223.214	351.459	261.184	265.098	390.746	199.591	368.553
gene19277:106612262	LOC106612262	XP_014068741.1	probable E3 ubiquitin-protein ligase MID2		1	-0.168817	-0.98291	-0.814093	1.38877	1.29006e-05	0.000246449	21.0871	26.9561	22.6868	29.6537	18.6767	17.5254	29.1075	26.381	25.006	24.1088	27.1695	23.2919	50.7356	48.6116	35.7611	40.6307	46.7941	46.4478
gene52016:106590478	qtrtd1	XP_014037025.1	queuine tRNA-ribosyltransferase domain containing 1	QTRTD1	1	-0.125918	-1.11716	-0.991242	3.30731	1.29137e-05	0.000246449	79.3869	72.5741	133.161	110.765	67.5234	57.4445	99.5287	110.597	105.795	78.3537	79.4959	99.9609	170.656	230.699	207.57	229.952	140.382	143.382
gene16038:106609127	LOC106609127	XP_014063058.1	flocculation protein FLO11-like	PROSER2	1	-0.0565015	-0.432954	-0.376452	6.81792	1.29274e-05	0.000246559	1173.44	1372.69	1237.91	1260.28	1263.55	1263.78	1230.02	1328.18	1348.4	1283.8	1315.2	1441.18	1792.35	1843.12	1414.12	1707.35	1685.54	1713.52
gene10471:106603919	LOC106603919	XP_014053625.1	ankyrin repeat and KH domain-containing protein 1-like	ANKHD1	1	-0.489854	-1.0345	-0.544643	4.13881	1.29361e-05	0.000246573	105.436	108.861	179.521	189.26	158.752	150.913	250.7	161.33	188.507	216.979	198.237	250.387	304.414	304.852	328.069	325.045	213.916	340.28
gene7217:106600877	LOC106600877	XP_014048097.1	integrin alpha-IIb-like	ITGA2B	1	-0.174239	-1.37226	-1.19802	5.47606	1.30468e-05	0.000248074	219.554	265.414	489.245	635.809	290.925	240.488	531.446	508.341	359.702	429.137	241.506	369.758	965.822	845.347	949.223	985.51	681.856	1077.39
gene23241:106562393	LOC106562393	XP_013982731.1	TOX high mobility group box family member 3-like	TOX3	1	-0.690527	-2.17745	-1.48693	0.805303	1.31371e-05	0.000249178	6.2021	9.33096	10.8502	13.0825	2.155	8.76271	17.8401	18.2638	16.3501	8.43809	9.05649	12.6164	42.4334	20.5981	22.545	57.9203	28.6494	56.5451
gene40785:106579667	LOC106579667	XP_014015275.1	microtubule-associated protein 4-like		1	-0.0101037	-0.89701	-0.886906	5.68584	1.32692e-05	0.000251223	359.722	396.047	598.733	545.104	514.327	606.574	462.902	463.696	484.732	527.983	399.492	731.753	667.865	816.509	863.708	1124.69	1048.57	1066.28
gene27593:106566504	cdk16	XP_013990067.1	cyclin-dependent kinase 16	CDK16	1	-0.368139	-1.26965	-0.901513	3.19212	1.3294e-05	0.000251233	48.3764	53.9122	95.679	116.87	67.5234	52.5763	107.04	81.1722	81.7504	94.0244	85.5335	117.43	113.463	189.503	168.699	204.018	173.806	192.859
gene47949:106586706	tfg	XP_014029731.1	TRK-fused gene	TFG	1	0.0606269	-0.949563	-1.01019	4.10832	1.32922e-05	0.000251233	116.599	165.884	204.181	179.666	198.26	136.309	206.569	154.227	162.539	150.68	154.967	139.751	330.243	268.599	247.995	433.97	212.006	425.098
gene5721:100380292	rab31	NP_001167048.1	Ras-related protein Rab-31	RAB31	1	-0.0373435	-0.709759	-0.672415	5.81617	1.32835e-05	0.000251233	482.523	536.012	729.922	690.756	586.16	470.266	593.416	662.568	603.991	578.612	545.402	636.644	1058.07	758.011	827.169	1081.47	799.319	1152.11
gene2586:100194645	LOC100194645	NP_001133202.1	phosphoglycerate mutase 2-2 (muscle)	PGAM2	1	-0.633888	-2.88334	-2.24945	2.03437	1.33642e-05	0.000252404	2.48084	5.18387	22.6868	20.0598	25.86	13.6309	43.1917	28.4103	4.80884	10.849	21.1318	32.9968	134.68	31.3091	73.077	169.439	114.598	140.353
gene10324:106603778	LOC106603778	XP_014053329.1	CAP-Gly domain-containing linker protein 2-like	CLIP2	1	0.113278	-1.10516	-1.21844	3.40202	1.34341e-05	0.000253417	71.9443	67.3903	121.325	134.314	107.032	79.8381	94.834	97.4067	68.2856	90.4081	79.4959	112.577	285.964	153.25	154.705	263.667	136.562	249.404
gene60210:106594302	LOC106594302	XP_014041144.1	replication factor C subunit 1-like		1	0.0300521	-1.60054	-1.63059	2.97619	1.35174e-05	0.000254369	79.3869	43.5445	69.0467	60.1795	52.4384	45.7608	61.9707	57.8352	48.0884	67.5047	35.2197	75.6985	176.191	82.3925	142.267	248.106	82.1283	323.115
gene28296:106567163	LOC106567163	XP_013991624.1	integrin alpha-5-like	ITGA5	1	0.0903329	-1.09297	-1.1833	4.71074	1.35611e-05	0.000254673	135.206	166.92	375.811	324.446	263.629	189.859	222.531	244.531	176.965	231.445	194.211	310.558	497.209	472.109	550.409	595.628	377.217	590.694
gene10297:106603740	LOC106603740	XP_014053265.1	rho guanine nucleotide exchange factor 12-like	ARHGEF12	1	-0.172777	-0.805805	-0.633028	5.55613	1.3623e-05	0.000254965	374.607	381.533	555.332	544.232	482.72	417.689	532.385	499.209	480.884	550.887	471.944	600.736	691.849	778.609	794.518	1038.24	577.763	900.683
gene16934:100194655	LOC100194655	NP_001133211.1	solute carrier family 25-2	SLC25A5	1	-0.279067	-2.43069	-2.15162	-0.148266	1.3631e-05	0.000254965	0	4.14709	4.9319	4.36083	3.59167	4.86817	5.6337	4.05861	1.92354	3.61632	3.01883	8.73445	20.2942	8.23925	12.4386	26.799	29.6044	23.2239
gene45148:106583894	LOC106583894	XP_014024007.1	glutamine and serine-rich protein 1-like	PRR12	1	-0.308345	-2.04708	-1.73874	1.03999	1.35937e-05	0.000254965	6.2021	4.14709	14.7957	20.932	10.775	10.71	13.1453	12.1758	10.5795	14.4653	9.05649	25.2328	48.8907	32.957	43.5352	74.3455	21.0096	58.5646
gene12491:106605835	LOC106605835	XP_014057281.1	trichohyalin-like		1	-0.428694	-0.96856	-0.539867	4.71444	1.36804e-05	0.000255573	158.774	203.208	304.792	268.627	205.443	240.488	315.487	374.407	262.563	329.086	232.45	362.965	419.722	491.059	513.871	439.157	348.568	472.556
gene61787:106592079					1	-0.0401136	-1.47817	-1.43806	2.94717	1.37111e-05	0.00025569	76.906	71.5374	69.0467	43.6083	43.8184	52.5763	41.3138	48.7033	84.6357	71.1211	48.3013	76.669	190.95	94.7513	96.3994	206.611	119.373	280.706
gene47438:106586209	LOC106586209	XP_014028703.1	kelch-like protein 41b	KLHL41	1	-0.25277	-2.11801	-1.86524	2.77237	1.37308e-05	0.000255743	18.6063	8.29419	56.2237	44.4805	80.4534	24.3409	65.7265	50.7326	28.8531	34.9578	44.2762	55.3182	178.958	92.2796	112.725	251.564	184.311	184.781
gene16091:106609234	LOC106609234	XP_014063261.1	cyclin-dependent kinase inhibitor 1B-like		1	-0.665481	-0.852878	-0.187397	4.12294	1.38162e-05	0.000256663	117.84	131.67	169.658	164.839	157.315	153.834	189.668	257.722	273.142	245.91	195.218	271.738	293.344	226.579	212.234	332.826	297.954	244.356
gene47933:106586687	LOC106586687	XP_014029701.1	amyloid beta A4 protein-like	APP	1	-0.118615	-1.00292	-0.884302	7.03054	1.38235e-05	0.000256663	827.36	895.772	1544.67	1716.42	1280.07	1007.71	1523.92	1313.98	1153.16	1278.97	1081.75	1619.75	2455.6	2073.82	2371.11	2761.16	1826.88	2978.72
gene26122:106565127	LOC106565127	XP_013987366.1	ataxin-7-like protein 2	ATXN7L2	1	-0.40128	-1.37801	-0.97673	1.60959	1.38811e-05	0.000257153	16.1255	21.7722	30.5778	29.6537	20.1133	15.5782	30.0464	26.381	31.7384	24.1088	37.2322	29.1148	49.8132	50.2594	55.1964	71.752	36.2893	82.7982
gene32400:106571249	LOC106571249	XP_013999529.1	AT-rich interactive domain-containing protein 1B-like	ARID1B	1	-0.648294	-1.05264	-0.40435	4.04641	1.39269e-05	0.000257579	101.714	103.677	178.535	154.373	145.822	118.783	222.531	194.813	229.863	179.611	177.105	266.886	228.772	251.297	279.869	329.368	214.871	349.368
gene23624:106562777	LOC106562777	XP_013983262.1	unconventional myosin-IXa-like		1	-0.581271	-1.13867	-0.557397	3.59978	1.39704e-05	0.000258087	75.6656	81.9051	115.407	123.848	109.187	73.9962	165.255	150.169	130.801	139.831	113.709	176.63	224.159	193.622	189.689	233.41	138.472	288.784
gene49607:106588163	ubap2l	XP_014032343.1	ubiquitin associated protein 2-like		1	-0.396695	-0.956959	-0.560264	5.20255	1.39997e-05	0.000258424	255.526	277.855	405.403	401.197	333.307	288.196	454.452	394.7	363.549	447.219	426.661	520.185	688.16	555.325	586.948	774.576	420.192	754.271
gene11244:100194988	spy1	NP_001133489.1	sprouty homolog 1	SPRY1	1	-0.285964	-1.48627	-1.2003	3.69136	1.40546e-05	0.000259283	121.561	52.8754	90.747	142.163	74.7067	96.3898	92.0171	148.139	124.068	107.284	142.891	98.0199	348.692	205.157	194.354	371.727	137.517	352.397
gene55343:106591177	LOC106591177	XP_014037850.1	ubiquitin carboxyl-terminal hydrolase 7-like	USP7	1	0.0420434	-0.976454	-1.0185	5.32942	1.40672e-05	0.000259361	277.854	353.54	486.286	420.384	420.944	357.324	369.946	380.495	340.466	424.315	360.247	394.991	908.629	501.77	586.948	999.342	486.085	1039.02
gene24852:106563984	LOC106563984	XP_013985415.1	mucin-12-like		1	-1.21907	-3.56479	-2.34572	-0.180322	1.41034e-05	0.000259753	1.24042	0	4.9319	1.74433	1.43667	0.973635	8.45055	3.04396	3.84708	1.20544	0	8.73445	15.6819	18.1263	19.4354	38.0372	8.59483	29.2823
gene14415:106607646	LOC106607646	XP_014060281.1	serine/threonine-protein kinase MRCK beta-like	CDC42BPB	1	-0.337633	-1.12011	-0.78248	4.71864	1.41702e-05	0.00026064	137.687	166.92	330.438	294.792	219.81	193.753	312.67	279.03	261.601	261.581	226.412	372.67	452.008	472.933	427.578	574.016	407.777	565.451
gene1891:106613804					1	0.116204	-0.959771	-1.07597	3.4247	1.41851e-05	0.000260759	112.878	80.8683	132.175	105.532	120.68	71.0753	80.7497	107.553	107.718	97.6408	87.5461	98.9904	162.354	184.559	185.802	278.363	126.057	265.56
gene851:106602352	ccnk	XP_014050421.1	cyclin K	CCNK	1	-0.27421	-1.6918	-1.41759	2.41034	1.4214e-05	0.000261136	17.3659	24.8826	47.3463	49.7135	42.3817	34.0772	51.6423	33.4835	34.6237	53.0394	42.2636	48.5247	136.525	81.5685	99.5091	160.794	45.8391	168.626
gene27696:106566673	LOC106566673	XP_013990410.1	dystroglycan-like	DAG1	1	0.0211509	-0.673793	-0.694944	6.28359	1.42815e-05	0.00026191	676.029	792.095	973.558	944.556	880.677	679.597	932.377	881.733	700.168	703.978	769.802	932.645	1289.61	1088.4	1326.27	1539.64	1052.39	1535.81
gene28986:106567903	LOC106567903	XP_013993256.1	solute carrier organic anion transporter family member 2B1-like	SLCO2B1	1	-0.38769	-1.16219	-0.774497	7.7936	1.42956e-05	0.000262012	1735.35	1728.3	1923.44	2190.01	1701.73	1829.46	2083.53	2470.68	2915.12	2475.98	2236.95	2486.41	5192.56	2512.97	2845.34	5159.23	2950.89	6007.92
gene38976:106577856	LOC106577856	XP_014011731.1	alpha-actinin-3-like	ACTN2	1	-0.543008	-2.73506	-2.19205	2.17622	1.43134e-05	0.000262185	3.72126	4.14709	17.7549	18.3155	37.3534	27.2618	33.8022	27.3956	14.4265	10.849	26.1632	47.5542	95.9364	37.0766	122.831	204.018	91.6782	169.635
gene5076:106590850	LOC106590850	XP_014037504.1	synaptogyrin-1-like	SYNGR1	1	-0.545813	-2.49181	-1.946	-0.0532181	1.43357e-05	0.000262437	6.2021	6.22064	2.95914	2.6165	4.31	0	2.81685	6.08792	6.73238	9.64353	4.02511	3.88198	21.2167	12.3589	28.7643	26.799	11.4598	27.2628
gene32738:106571694	prima1	XP_014000539.1	proline rich membrane anchor 1	PRIMA1	1	-0.559155	-1.81502	-1.25586	0.338282	1.43707e-05	0.000262905	4.96168	4.14709	8.87743	10.466	6.465	6.81544	10.3285	14.2051	3.84708	8.43809	11.069	14.5574	29.5189	18.9503	19.4354	33.7148	22.9195	23.2239
gene3991:106580162	LOC106580162	XP_014016392.1	ras-related and estrogen-regulated growth inhibitor-like protein		1	0.0188093	-1.25948	-1.27829	6.96714	1.43782e-05	0.000262905	979.932	918.581	1432.23	1529.78	837.577	799.354	1048.81	1210.48	931.954	1156.02	985.145	1140.33	2684.38	1652.79	1800.49	4108.02	1490.72	3683.51
gene23793:106562944	arhgef28	XP_013983545.1	Rho guanine nucleotide exchange factor (GEF) 28	ARHGEF28	1	-0.45389	-2.00996	-1.55607	4.1419	1.43973e-05	0.000262944	42.1743	53.9122	208.126	186.644	75.4251	56.4708	173.706	118.714	127.915	141.037	111.697	188.276	392.97	350.992	398.814	567.965	226.33	552.325
gene3954:106579857	LOC106579857	XP_014015630.1	protein cordon-bleu-like	COBL	1	-0.535405	-1.9915	-1.4561	2.92863	1.45183e-05	0.00026422	24.8084	18.6619	71.0194	91.5775	31.6067	26.2881	76.9939	76.099	48.0884	62.683	42.2636	80.551	166.966	125.237	145.377	225.63	126.057	254.453
gene13943:106607167	LOC106607167	XP_014059283.1	histone acetyltransferase p300-like	EP300	1	-0.517409	-1.19078	-0.673367	4.46776	1.45541e-05	0.000264591	126.523	115.082	252.514	234.613	163.062	169.412	272.296	253.663	251.983	215.774	212.324	328.027	393.893	353.464	391.817	467.685	285.539	512.945
gene39471:106578378	LOC106578378	XP_014012593.1	lipocalin-like	PTGDS	1	0.178829	-1.30587	-1.4847	9.15144	1.45558e-05	0.000264591	7535.55	5569.55	4467.32	4589.34	3994.65	3583.95	4081.62	4088.04	5109.88	4450.49	4552.4	4227.47	18026.8	4267.11	8373.53	13364.9	10988	17968.2
gene42824:106581666	LOC106581666	XP_014019342.1	collagen alpha-3(VI) chain-like	COL6A3	1	-0.273724	-1.60271	-1.32899	7.92193	1.45949e-05	0.000264837	893.102	1055.44	2986.76	2926.12	1448.16	1213.15	2369.91	2101.35	1616.73	2209.57	1541.62	3002.71	5562.47	4857.04	5559.29	5928.62	3402.6	6408.78
gene26179:106565326	LOC106565326	XP_013987773.1	prolargin-like	PRELP	1	0.0855532	-1.07315	-1.15871	5.61104	1.46894e-05	0.000266273	326.23	345.245	582.951	680.29	475.537	332.009	614.073	430.213	352.007	377.303	402.511	433.811	1037.77	654.196	740.099	1090.11	832.743	1373.24
gene37307:106576211	LOC106576211	XP_014008678.1	transcription factor GATA-3-like	GATA3	1	-0.457567	-1.4976	-1.04003	6.65831	1.48028e-05	0.000267751	554.468	540.159	959.749	1050.09	680.262	634.81	1049.75	924.349	929.069	933.012	985.145	1306.29	1740.69	1357.83	1611.58	2964.31	1180.36	3513.87
gene40250:106579262	LOC106579262	XP_014014493.1	angiotensin-converting enzyme-like	ACE	1	-0.279609	-1.32671	-1.0471	4.71287	1.4816e-05	0.000267751	105.436	123.376	297.887	341.017	206.162	183.043	306.098	266.854	210.627	259.17	198.237	299.883	551.635	528.96	608.716	501.4	399.182	543.237
gene14591:106607782	LOC106607782	XP_014060612.1	cardiac phospholamban-like	PLN	1	-0.287335	-1.18999	-0.902653	4.30876	1.50361e-05	0.000270674	151.331	158.626	220.949	160.479	162.343	141.177	234.738	206.989	183.698	167.556	216.35	216.42	529.495	243.058	307.856	557.591	224.42	390.767
gene39468:106578375					1	0.136808	-1.30882	-1.44563	2.46875	1.50389e-05	0.000270674	49.6168	40.4342	51.2918	53.2022	35.9167	48.6817	31.9243	41.6008	41.3561	39.7796	44.2762	57.2592	173.424	67.5618	66.8576	146.962	64.9387	167.616
gene32068:106570929					1	-0.274942	-0.88498	-0.610037	4.78483	1.5062e-05	0.000270775	218.314	201.134	346.22	302.642	256.445	214.2	290.136	292.22	286.607	307.388	315.971	387.227	515.658	475.404	454.01	528.199	324.693	524.052
gene23908:106563046	LOC106563046	XP_013983738.1	junction-mediating and -regulatory protein-like	JMY	1	-0.410837	-0.83311	-0.422273	3.69663	1.51123e-05	0.000271364	84.3485	106.788	145.984	128.208	126.427	117.81	187.79	145.095	144.265	175.994	147.923	151.397	198.33	189.503	216.899	249.835	173.806	227.19
gene19762:106612913	LOC106612913	XP_014070046.1	schwannomin-interacting protein 1-like	IQCJ-SCHIP1	1	-0.0658876	-1.33382	-1.26793	2.6847	1.51459e-05	0.00027181	43.4147	39.3974	85.8151	58.4352	57.4667	28.2354	49.7644	56.8206	39.4325	53.0394	63.3954	67.9346	160.509	104.638	120.499	144.369	74.4885	178.723
gene51775:106590220	arhgap21	XP_014036465.1	Rho GTPase activating protein 21	ARHGAP21	1	-0.746136	-1.09206	-0.345922	3.98147	1.51595e-05	0.000271838	90.5506	96.4199	201.222	155.246	102.722	94.4426	217.836	209.018	176.965	200.103	191.193	259.122	262.903	250.473	264.321	290.466	260.71	240.317
gene13140:106606488	LOC106606488	XP_014058190.1	CREB-binding protein-like	CREBBP	1	-0.406619	-1.15305	-0.746428	4.18542	1.52284e-05	0.000272337	121.561	110.935	207.14	187.516	136.483	139.23	216.897	176.55	204.857	214.569	178.111	217.391	346.847	257.064	328.846	433.106	196.726	430.147
gene1258:106607150	LOC106607150	XP_014059264.1	apoptosis-stimulating of p53 protein 2-like	TP53BP2	1	-0.4487	-0.96976	-0.521059	4.71274	1.54065e-05	0.000274265	167.457	210.465	293.942	258.161	245.67	197.648	307.976	290.191	330.849	324.264	272.701	365.876	397.583	383.125	436.907	511.774	324.693	614.928
gene12238:106605646	LOC106605646	XP_014056992.1	frizzled-6-like		1	0.0491022	-0.748931	-0.798033	4.4899	1.54704e-05	0.000275086	238.161	217.722	251.527	279.093	188.922	218.094	215.02	239.458	178.889	225.418	216.35	284.355	348.692	328.746	379.378	558.456	307.504	401.874
gene29999:106568939	LOC106568939	XP_013995269.1	E3 ubiquitin-protein ligase MARCH2-like		1	0.0474545	-0.704884	-0.752338	3.45727	1.55903e-05	0.0002769	124.042	103.677	106.529	115.998	119.243	115.863	96.7119	120.744	111.565	122.955	108.678	108.695	230.616	126.06	157.038	210.934	164.257	221.132
gene36203:106575142	LOC106575142	XP_014006849.1	ras-associated and pleckstrin homology domains-containing protein 1-like	RAPH1	1	-0.40037	-2.02897	-1.6286	2.90939	1.56349e-05	0.000277534	18.6063	15.5516	77.9241	60.1795	53.1567	36.0245	62.9097	46.674	38.4708	49.4231	48.3013	102.872	185.416	126.884	167.144	261.074	89.7682	230.219
gene31502:106570367	eva1b	XP_013998071.1	eva-1 homolog B (C. elegans)		1	-0.163343	-0.997213	-0.83387	4.68907	1.57294e-05	0.000278731	233.199	210.465	268.296	316.596	203.288	186.938	216.897	311.498	240.442	253.143	285.783	296.001	478.76	322.978	401.923	576.61	360.983	669.454
gene32159:106571013	LOC106571013	XP_013999109.1	E3 ubiquitin-protein ligase RNF19A-like		1	-0.38845	-2.07829	-1.68984	1.17174	1.57659e-05	0.000279218	7.44252	8.29419	16.7685	22.6763	10.775	6.81544	13.1453	12.1758	14.4265	13.2599	19.1193	24.2624	35.0537	38.7245	55.1964	76.9389	18.1446	82.7982
gene25762:106564832	LOC106564832	XP_013986742.1	nidogen-1-like	NID1	1	-0.322103	-2.08564	-1.76354	3.81642	1.57899e-05	0.000279484	35.9722	37.3238	156.835	162.223	56.03	39.919	115.491	97.4067	83.6739	101.257	89.5586	129.076	404.04	211.749	293.863	418.409	180.491	549.295
gene11057:106604357	LOC106604357	XP_014054387.1	thymosin beta	TMSB10	1	-0.17031	-2.96323	-2.79292	-0.0825041	1.5829e-05	0.000280017	1.24042	0	2.95914	5.233	7.18334	0.973635	4.69475	3.04396	0.961769	3.61632	0	7.76395	17.5269	10.711	24.0998	29.3924	20.0546	39.3796
gene38435:106577336	LOC106577336	XP_014010775.1	glutaredoxin-3-like	GLRX3	1	0.0337934	-0.888897	-0.922691	3.40565	1.59248e-05	0.000281229	85.589	98.4935	124.284	126.464	108.468	77.8908	118.308	90.3041	110.603	98.8462	90.5649	103.843	180.803	148.306	184.247	242.92	129.877	255.463
gene20503:106613505					1	-0.954824	-2.37277	-1.41794	2.78447	1.60042e-05	0.000281725	12.4042	14.5148	46.3599	66.2847	29.4517	19.4727	63.8486	53.7766	61.5532	65.0938	58.3641	66.9641	199.253	93.9274	108.061	247.242	63.9837	258.492
gene37222:106576123	LOC106576123	XP_014008496.1	pleckstrin homology domain-containing family A member 5-like	PLEKHA5	1	-0.607453	-1.84567	-1.23821	3.74743	1.60033e-05	0.000281725	37.2126	44.5812	141.052	150.013	70.3967	50.629	133.331	123.788	117.336	113.312	97.6089	174.689	225.082	248.825	264.321	415.816	215.826	392.787
gene40375:106579158	vat1	XP_014014239.1	vesicle amine transport 1	VAT1	1	-0.22434	-0.896633	-0.672293	4.92549	1.59961e-05	0.000281725	214.593	210.465	372.852	396.836	269.375	244.382	407.504	303.381	338.543	327.88	285.783	352.289	563.627	489.411	550.409	528.199	435.471	592.714
gene51753:106590201	LOC106590201	XP_014036432.1	F-box/LRR-repeat protein 7-like	FBXL7	1	-0.142313	-1.80467	-1.66235	0.629953	1.59995e-05	0.000281725	8.68294	5.18387	14.7957	12.2103	8.62001	6.81544	7.5116	8.11722	8.65592	12.0544	7.04394	19.4099	35.9762	18.9503	35.7611	40.6307	17.1897	48.4672
gene3652:106576857	LOC106576857	XP_014009816.1	ras-interacting protein 1-like	RASIP1	1	-0.0156877	-0.967807	-0.952119	2.48237	1.61093e-05	0.000282398	37.2126	38.3606	72.0058	66.2847	56.03	41.8663	53.5202	60.8792	47.1267	53.0394	47.295	56.2887	108.851	84.0403	95.622	125.35	81.1734	111.071
gene67948:106599144	LOC106599144	XP_014045720.1	golgin subfamily A member 6-like protein 22		1	-1.3837	-3.17283	-1.78913	0.833989	1.61145e-05	0.000282398	3.72126	2.07355	10.8502	10.466	0.718334	0.973635	12.2064	13.1905	12.503	20.4925	6.03766	12.6164	22.1392	32.957	59.8609	27.6634	24.8295	95.9247
gene67963:106595856	LOC106595856	XP_014042681.1	E3 ubiquitin-protein ligase RNF216-like	RNF216	1	-1.61124	-3.80573	-2.19449	0.305551	1.6217e-05	0.000283162	0	0	3.94552	5.233	2.87334	0.973635	10.3285	10.1465	5.77061	4.82177	0	10.6754	15.6819	43.668	47.4223	34.5793	9.54981	39.3796
gene46587:106585608	LOC106585608	XP_014027487.1	vinexin-like		1	-0.279047	-1.0975	-0.818453	4.37996	1.63485e-05	0.000284496	125.282	135.817	226.868	232.868	197.542	162.597	234.738	216.121	163.501	186.843	251.569	271.738	380.978	289.198	354.501	522.147	292.224	457.41
gene14105:106607305	LOC106607305	XP_014059615.1	frizzled-2-like	FZD2	1	-0.0545396	-0.855049	-0.800509	4.326	1.63632e-05	0.000284592	137.687	150.332	260.405	264.266	193.95	171.36	218.775	193.799	201.01	201.309	217.356	202.833	420.644	295.789	364.607	279.228	329.468	428.127
gene42295:106581150	LOC106581150	XP_014018475.1	rho GTPase-activating protein 32-like		1	0.0761387	-1.0734	-1.14953	4.15336	1.64728e-05	0.000286017	136.446	116.119	216.017	179.666	196.823	146.045	208.447	129.876	69.2474	177.2	148.929	215.45	270.282	350.168	359.166	377.779	375.307	340.28
gene32106:106570964					1	-0.608734	-1.8593	-1.25056	2.6001	1.66134e-05	0.000287974	22.3276	14.5148	34.5233	46.2248	67.5234	33.1036	78.8718	40.5861	56.7444	56.6558	50.3138	53.3772	144.827	58.4986	100.286	178.948	140.382	165.596
gene51818:106590291	LOC106590291	XP_014036610.1	zinc finger CCHC domain-containing protein 2-like	ZCCHC2	1	-0.442791	-0.811676	-0.368885	4.60784	1.67096e-05	0.000288834	177.38	239.495	225.881	267.755	253.572	177.202	291.075	256.707	347.199	306.182	281.758	357.142	413.265	311.443	366.162	438.293	351.433	457.41
gene34375:106573197	LOC106573197	XP_014003457.1	G1/S-specific cyclin-D2	CCND2	1	-0.152154	-0.551827	-0.399673	7.42701	1.71396e-05	0.000293647	1663.4	1701.34	1934.29	1958.01	1843.96	1846.99	1948.32	2287.03	2228.42	1976.92	1789.16	2050.65	2468.52	2701.65	2948.73	2806.97	2187.86	2823.22
gene31379:106570245	LOC106570245	XP_013997827.1	AT-rich interactive domain-containing protein 1A-like	ARID1A	1	-0.416424	-1.18382	-0.767399	4.67293	1.72132e-05	0.000294583	138.927	135.817	284.078	266.883	229.867	197.648	338.022	258.736	233.71	270.019	260.626	328.027	404.962	419.378	449.346	583.526	330.423	638.152
gene4879:106589071	LOC106589071	XP_014034226.1	myosin-11-like	MYH11	1	-0.380358	-1.32113	-0.940769	7.59583	1.72228e-05	0.000294584	993.576	1159.11	2195.68	2311.24	1321.73	1190.76	2173.67	2162.23	1878.33	2161.36	1414.83	2261.25	3483.23	3411.87	3505.36	5021.78	2375.99	4933.56
gene22027:106561200	LOC106561200	XP_013980363.1	protein FAM107B-like	FAM107B	1	0.0276175	-0.517125	-0.544743	4.54749	1.72878e-05	0.000295044	212.112	244.678	296.901	269.499	252.854	274.565	252.578	267.868	229.863	261.581	258.613	264.945	380.056	350.168	354.501	377.779	298.909	442.264
gene7649:106601274	LOC106601274	XP_014048834.1	neurogenic locus notch homolog protein 1-like		1	-0.0887798	-1.40373	-1.31495	4.78572	1.72805e-05	0.000295044	131.484	148.259	381.729	259.906	248.544	156.755	257.272	218.15	172.157	243.499	193.205	339.673	577.464	453.159	598.609	852.38	322.783	677.532
gene64078:106595195	LOC106595195	XP_014042047.1	replication factor C subunit 1-like	RFC1	1	-0.18265	-1.03555	-0.852896	3.14726	1.73073e-05	0.000295214	62.021	73.6109	101.597	104.66	70.3967	61.339	94.834	98.4213	79.8268	109.695	72.4519	87.3445	138.37	125.237	168.699	207.476	122.238	201.947
gene30022:106568918	LOC106568918	XP_013995225.1	uncharacterized LOC106568918		1	0.0133423	-0.891689	-0.905031	6.5868	1.73856e-05	0.000295736	919.151	953.831	1135.32	1053.58	808.844	813.959	863.834	864.484	810.771	1021.01	1004.26	1118.98	2688.99	1161.73	1264.08	2090.32	1485	1787.23
gene32481:106571315	LOC106571315	XP_013999715.1	DNA polymerase zeta catalytic subunit-like	REV3L	1	-0.205585	-1.03932	-0.833737	2.28658	1.73733e-05	0.000295736	34.7318	38.3606	45.3735	55.8187	40.2267	40.8927	40.3749	44.6447	35.5855	54.2449	61.3829	61.1411	90.4017	70.8575	92.5123	106.331	65.8937	95.9247
gene17060:106610066	LOC106610066	XP_014064672.1	protein WWC2-like	WWC2	1	-0.380195	-0.81454	-0.434345	4.35364	1.75814e-05	0.000298576	204.669	154.479	193.331	230.252	192.513	162.597	243.188	246.561	243.328	245.91	216.35	299.883	339.467	292.493	282.201	403.713	265.485	403.894
gene59505:106595176	LOC106595176	XP_014042025.1	immunoglobulin-like domain-containing receptor 2	ILDR2	1	-0.414077	-2.22318	-1.8091	2.72401	1.75789e-05	0.000298576	21.0871	17.6251	62.142	62.796	35.1984	10.71	52.5812	40.5861	41.3561	44.6013	30.1883	72.7871	154.974	119.469	138.38	274.041	60.1638	225.171
gene16559:106609645	LOC106609645	XP_014064085.1	voltage-dependent calcium channel subunit alpha-2/delta-1-like	CACNA2D1	1	-0.294003	-1.55031	-1.25631	4.08914	1.76189e-05	0.000298659	64.5018	77.758	223.908	154.373	140.793	83.7326	176.523	147.125	113.489	101.257	154.967	229.037	346.847	297.437	300.859	491.89	276.944	452.361
gene39852:106578763	LOC106578763	XP_014013384.1	CSC1-like protein 2	TMEM63B	1	-0.0360461	-0.71541	-0.679363	3.76229	1.76592e-05	0.000298915	130.244	139.964	155.848	156.99	126.427	123.652	140.843	147.125	118.298	168.762	128.803	158.191	246.298	182.911	220.008	245.513	174.761	288.784
gene7276:100194486	hoxb3aa	XP_014047877.1	homeobox protein HoxB3aa		1	-0.113593	-0.950872	-0.837279	4.41658	1.7733e-05	0.0003	129.004	150.332	236.731	293.92	219.092	173.307	225.348	217.136	179.851	206.131	212.324	272.709	421.567	387.245	394.149	401.12	279.809	425.098
gene22066:106561243	kcp	XP_013980453.1	kielin/chordin-like protein	KCP	1	-0.423752	-1.31551	-0.891756	4.97242	1.79765e-05	0.000302961	138.927	185.582	360.029	360.205	211.908	216.147	327.694	319.616	246.213	318.237	372.322	410.519	652.183	567.684	667.799	628.479	353.343	769.417
gene28643:106567535	LOC106567535	XP_013992371.1	phosphatidylinositol-binding clathrin assembly protein-like		1	-0.394101	-0.878254	-0.484153	6.35773	1.79739e-05	0.000302961	594.161	577.483	962.708	943.684	758.561	653.309	1007.49	949.715	811.733	1025.83	959.988	1201.47	1243.48	1282.85	1414.12	1585.46	1095.36	1572.16
gene18533:106611539	LOC106611539	XP_014067306.1	LIM and calponin homology domains-containing protein 1-like	LIMCH1	1	-0.40466	-1.07086	-0.666196	5.59169	1.80141e-05	0.000303242	301.422	301.701	541.523	599.178	437.465	293.064	580.271	587.484	528.973	478.56	471.944	659.936	803.468	731.645	845.827	1045.16	724.83	1009.73
gene10393:106603845	LOC106603845	XP_014053505.1	SH3 and PX domain-containing protein 2B-like	SH3PXD2B	1	0.0103121	-0.878027	-0.888339	5.08324	1.81295e-05	0.000304571	233.199	256.083	507.986	402.069	337.617	269.697	359.618	319.616	268.334	314.62	316.977	431.87	661.408	508.361	613.38	688.992	528.104	662.386
gene42398:106581252	LOC106581252	XP_014018656.1	CUE domain-containing protein 1-like		1	-0.183429	-0.891576	-0.708147	4.05707	1.83467e-05	0.000306864	152.572	143.075	186.426	188.388	123.553	147.019	169.011	171.476	163.501	194.076	167.042	213.509	377.289	228.227	246.44	330.232	204.366	347.349
gene10323:106603779	LOC106603779	XP_014053335.1	general transcription factor II-I repeat domain-containing protein 1-like	GTF2IRD1	1	-0.294958	-0.881404	-0.586446	4.4193	1.84787e-05	0.000308423	145.129	173.141	253.5	275.605	175.992	165.518	252.578	261.78	212.551	256.759	207.293	281.443	350.537	347.696	344.395	398.526	316.099	418.03
gene14167:106607229	LOC106607229	XP_014059456.1	voltage-dependent L-type calcium channel subunit beta-1-like		1	-0.327702	-1.4768	-1.1491	3.69064	1.84602e-05	0.000308423	74.4252	62.2064	153.875	128.208	73.9884	83.7326	87.3224	115.67	124.068	168.762	92.5775	141.692	288.732	200.214	247.995	358.76	139.427	357.446
gene16369:106609379	LOC106609379	XP_014063640.1	histone-lysine N-methyltransferase 2E-like	KMT2E	1	-0.566937	-1.72066	-1.15372	4.03084	1.85054e-05	0.000308627	73.1848	55.9858	151.903	155.246	104.158	97.3635	190.607	129.876	141.38	180.816	114.716	197.01	302.569	283.43	297.75	500.535	150.887	550.305
gene51537:106589977	LOC106589977	XP_014035929.1	chromosome transmission fidelity protein 18 homolog	CHTF18	1	0.00342681	-0.870201	-0.873628	2.45786	1.85118e-05	0.000308627	52.0976	43.5445	65.1011	50.5857	45.9734	60.3654	55.3981	59.8645	44.2414	45.8068	58.3641	56.2887	102.394	85.6882	84.7382	120.163	66.8487	117.129
gene13950:106607162	LOC106607162	XP_014059277.1	thyrotroph embryonic factor-like	TEF	1	-0.350851	-0.919067	-0.568215	5.19825	1.85477e-05	0.000308817	388.251	370.128	336.356	318.341	263.629	322.273	282.624	403.832	519.355	413.466	353.203	599.765	735.205	580.867	530.197	699.366	595.908	613.918
gene45288:106584045	LOC106584045	XP_014024329.1	collagen alpha-1(XXIV) chain-like	COL24A1	1	-0.214122	-1.09875	-0.884626	3.92047	1.85532e-05	0.000308817	111.638	82.9419	183.467	156.99	112.06	146.045	138.026	189.74	136.571	155.502	123.772	185.364	262.903	260.36	350.614	351.844	178.581	282.726
gene1666:106611248	LOC106611248	XP_014066731.1	mitogen-activated protein kinase kinase kinase 4-like	MAP3K4	1	-0.189367	-0.980223	-0.790856	4.38513	1.85668e-05	0.000308879	184.823	154.479	232.786	235.485	150.85	189.859	246.005	230.326	180.813	237.472	172.073	255.24	371.754	283.43	299.305	454.718	306.549	533.14
gene6612:106600426	LOC106600426	XP_014047241.1	epidermal growth factor receptor-like	EGFR	1	-0.0693569	-0.936226	-0.866869	4.85514	1.86278e-05	0.000309691	178.62	222.906	420.198	272.988	257.164	302.8	243.188	318.601	249.098	254.348	300.877	386.257	451.086	549.558	553.519	646.633	436.426	506.886
gene42580:106581433	LOC106581433	XP_014018969.1	pentraxin-related protein PTX3-like	PTX3	1	-0.201208	-1.01666	-0.815447	2.50274	1.87454e-05	0.000310351	54.5785	44.5812	59.1829	66.2847	38.0717	37.9718	59.1539	52.7619	66.3621	48.2177	62.3892	60.1706	72.8748	121.117	93.2897	108.06	84.0383	125.207
gene25460:100380663	LOC100380663	XP_013986237.1	myosin-11	MYH11	1	-0.374563	-1.20693	-0.832365	7.68824	1.88117e-05	0.00031095	1219.33	1211.99	2460.03	2489.16	1466.84	1346.54	2354.89	2333.7	2200.53	2421.73	1646.27	2383.53	3722.15	3369.03	4065.1	4675.98	2593.73	4923.46
gene57722:106595182	LOC106595182	XP_014042037.1	trichohyalin-like		1	-1.2219	-3.22362	-2.00172	1.50917	1.88486e-05	0.000311228	9.92336	2.07355	14.7957	17.4433	3.59167	0	27.2296	15.2198	15.3883	26.5197	4.02511	25.2328	39.666	60.1465	90.1801	56.1913	52.5239	150.45
gene47407:106586174	LOC106586174	XP_014028590.1	plakophilin-4-like	PKP4	1	-0.460676	-1.15517	-0.694496	3.43392	1.89441e-05	0.000312345	47.136	70.5006	106.529	103.788	95.5384	103.205	137.087	100.451	109.642	143.448	101.634	139.751	196.485	164.785	200.573	230.817	139.427	233.249
gene53865:106592423	LOC106592423	XP_014039239.1	DNA polymerase theta-like	POLQ	1	0.133757	-1.33783	-1.47158	1.22864	1.89627e-05	0.000312447	14.885	14.5148	26.6323	24.4207	17.9583	13.6309	24.4127	13.1905	11.5412	14.4653	17.1067	22.3214	36.8986	52.7312	60.6383	70.0231	29.6044	32.3115
gene47679:100194662	LOC100194662	NP_001133218.1	myosin light chain 1-1	MYL1	1	-0.0785806	-2.20503	-2.12645	3.69769	1.90182e-05	0.000312545	38.453	12.4413	69.0467	80.2393	119.243	117.81	98.5898	103.495	51.9355	53.0394	70.4394	89.2855	417.877	74.1532	323.404	483.246	269.305	437.215
gene50163:106588584	LOC106588584	XP_014033209.1	partitioning defective 6 homolog gamma-like	PARD6G	1	-0.170196	-0.867964	-0.697768	4.05962	1.90083e-05	0.000312545	136.446	145.148	206.154	170.072	165.217	129.493	150.232	164.374	177.927	165.146	188.174	235.83	302.569	249.649	263.544	391.61	218.691	299.891
gene24705:106563852	LOC106563852	XP_013985226.1	protein furry homolog		1	-0.333624	-1.81631	-1.48268	1.64637	1.93252e-05	0.000316088	12.4042	6.22064	24.6595	35.7588	14.3667	23.3672	36.6191	23.337	27.8913	15.6707	21.1318	24.2624	50.7356	107.934	81.6285	58.7848	45.8391	65.6327
gene4325:106583455	cep85	XP_014023126.1	centrosomal protein 85kDa		1	-0.344684	-0.845351	-0.500667	3.41125	1.94291e-05	0.00031693	91.7911	87.0889	119.352	121.231	84.7634	82.759	117.369	125.817	124.068	114.517	137.86	132.958	181.726	135.948	161.702	215.256	148.977	203.966
gene29411:106568319	LOC106568319	XP_013994027.1	A disintegrin and metalloproteinase with thrombospondin motifs 6-like	ADAMTS6	1	-0.238867	-1.99558	-1.75671	0.415487	1.9845e-05	0.000322187	4.96168	2.07355	10.8502	10.466	5.02834	9.73635	4.69475	14.2051	7.69415	7.23265	6.03766	11.6459	22.1392	17.3024	24.0998	38.9017	22.9195	47.4575
gene574:106599857					1	-0.416054	-1.46505	-1.049	5.05696	1.9856e-05	0.000322198	300.182	262.304	278.159	246.823	184.612	209.331	233.799	429.198	418.37	295.333	294.839	323.175	1035.93	294.965	510.761	986.374	472.715	759.32
gene11912:106605275	LOC106605275	XP_014056208.1	bromodomain-containing protein 2-like	BRD2	1	-0.27217	-0.801328	-0.529158	3.97638	1.99375e-05	0.000322843	141.408	147.222	169.658	176.178	147.258	116.836	185.912	160.315	192.354	182.022	166.036	208.656	269.36	199.39	227.005	309.485	223.465	326.144
gene5178:106591632					1	-0.0954035	-2.05767	-1.96226	1.98066	1.9925e-05	0.000322843	24.8084	15.5516	34.5233	30.5258	14.3667	18.4991	18.779	20.2931	13.4648	26.5197	33.2071	36.8788	124.533	32.1331	48.1997	148.691	48.704	170.645
gene7693:106601356	LOC106601356	XP_014048990.1	uncharacterized LOC106601356		1	0.0368683	-0.961724	-0.998592	5.49952	1.9927e-05	0.000322843	486.245	526.681	299.86	428.234	400.112	477.081	342.717	701.125	347.199	325.469	351.191	508.539	963.054	693.745	691.121	1048.62	745.84	921.887
gene34749:106573718	cpne2	XP_014004496.1	copine II	CPNE2	1	0.0267964	-1.02031	-1.0471	2.39363	1.99692e-05	0.000323187	37.2126	34.2135	45.3735	76.7507	37.3534	58.4181	43.1917	53.7766	45.2031	51.834	43.2699	49.4952	109.773	78.2728	110.393	91.6351	73.5335	120.158
gene35578:106574547	LOC106574547	XP_014005980.1	zinc finger protein Dzip1-like	DZIP1	1	-0.234912	-1.06705	-0.832133	3.42259	2.00176e-05	0.000323592	73.1848	62.2064	122.311	113.382	103.44	88.6008	123.002	119.729	92.3298	102.463	103.647	128.105	182.648	167.257	176.473	255.887	132.742	256.472
gene43245:106582113	LOC106582113	XP_014020339.1	B-cell CLL/lymphoma 9 protein-like		1	-0.514019	-1.30859	-0.794575	3.91927	2.00255e-05	0.000323592	85.589	93.3096	141.052	154.373	121.398	99.3107	170.889	118.714	152.921	168.762	157.985	232.919	224.159	224.107	350.614	382.966	167.122	359.465
gene28202:106567086	LOC106567086	XP_013991442.1	probable Bax inhibitor 1	TMBIM6	1	0.0328218	-0.688172	-0.720994	3.88275	2.00642e-05	0.000323738	155.052	176.251	150.916	175.305	147.258	121.704	123.941	142.051	149.074	161.529	175.092	162.073	326.553	202.685	222.341	274.041	196.726	260.511
gene32239:106571091	LOC106571091	XP_013999235.1	sushi domain-containing protein 6-like	SUSD6	1	-0.147507	-0.976626	-0.829119	4.90119	2.00862e-05	0.000323738	203.429	218.759	406.389	323.574	276.559	232.699	322.06	265.839	289.492	313.415	297.858	368.788	441.861	452.335	579.174	708.875	397.272	664.405
gene51719:106590171	LOC106590171	XP_014036329.1	chondroitin sulfate glucuronyltransferase-like	CHPF2	1	-0.0977444	-0.582615	-0.484871	4.34165	2.00723e-05	0.000323738	209.631	199.06	235.745	230.252	224.839	184.991	275.112	221.194	205.819	229.034	228.425	228.066	377.289	248.825	309.411	327.639	314.189	334.222
gene8395:106602029	LOC106602029	XP_014049953.1	peripheral myelin protein 22-like		1	0.0031281	-0.711606	-0.714734	4.09852	2.01291e-05	0.000324084	156.293	160.7	210.099	191.004	175.992	169.412	179.339	175.535	156.768	166.351	195.218	197.981	411.42	216.692	267.431	325.91	238.745	270.609
gene41257:106579947	LOC106579947	XP_014015848.1	translational activator GCN1-like	GCN1	1	0.0739969	-0.709953	-0.78395	4.58121	2.02068e-05	0.0003247	202.188	248.826	327.478	246.823	271.53	214.2	263.845	173.506	188.507	309.798	252.575	260.092	410.497	425.969	426.023	477.194	348.568	366.533
gene45427:106584135	LOC106584135	XP_014024511.1	nucleoprotein TPR-like	TPR	1	-0.438224	-0.896002	-0.457778	4.01397	2.02129e-05	0.0003247	105.436	108.861	175.576	198.854	142.948	132.414	239.432	178.579	167.348	206.131	185.155	205.745	250.911	301.556	275.205	279.228	236.835	254.453
gene40530:106579416	LOC106579416	XP_014014781.1	glutamine and serine-rich protein 1-like	PRR12	1	-0.671166	-1.25031	-0.579147	4.18347	2.02931e-05	0.000324984	117.84	91.236	199.249	169.2	133.61	113.915	219.714	228.297	185.621	218.185	170.061	304.735	309.026	317.211	312.521	414.087	197.681	397.835
gene7372:106601005	LOC106601005	XP_014048318.1	cyclin-dependent kinase 12-like	CDK12	1	-0.326858	-1.01407	-0.687209	4.71812	2.0282e-05	0.000324984	164.976	180.399	314.656	268.627	251.417	214.2	338.022	280.044	259.678	271.224	259.619	357.142	415.11	435.856	468.781	574.881	313.234	586.655
gene15473:106608561					1	-0.650422	-2.17587	-1.52545	0.805523	2.04229e-05	0.000325935	4.96168	1.03677	12.823	13.0825	10.0567	8.76271	12.2064	12.1758	14.4265	9.64353	10.0628	22.3214	34.1312	28.0134	45.09	43.2241	21.0096	58.5646
gene32474:106571319	LOC106571319	XP_013999729.1	laminin subunit alpha-4-like	LAMA4	1	-0.137388	-0.882797	-0.74541	4.51527	2.04925e-05	0.00032671	179.861	165.884	277.173	305.258	219.81	163.571	292.013	224.238	199.086	195.282	237.481	308.617	362.529	416.082	384.043	415.816	432.606	392.787
gene6609:106600428	LOC106600428	XP_014047244.1	GATA-binding factor 6-B-like	GATA6	1	-0.210339	-1.82022	-1.60988	2.96098	2.0562e-05	0.000327313	28.5297	31.1032	96.6653	77.6228	51.0017	20.4463	58.2149	67.9817	49.0502	56.6558	42.2636	82.492	181.726	112.054	136.048	317.265	124.147	199.927
gene1686:106613116	LOC106613116	XP_014070546.1	cell division cycle and apoptosis regulator protein 1-like	CCAR1	1	-0.0889023	-0.678364	-0.589462	5.90245	2.05974e-05	0.000327372	489.966	523.57	808.832	743.086	606.274	537.446	634.73	611.836	644.385	655.76	644.017	790.953	1015.63	963.992	1011.42	987.239	795.499	1120.8
gene786:106601027	LOC106601027	XP_014048366.1	apoptosis-stimulating of p53 protein 1-like	PPP1R13B	1	-0.696091	-1.20208	-0.505984	3.44438	2.05831e-05	0.000327372	62.021	78.7948	89.7607	90.7053	71.8334	103.205	175.584	159.3	75.9797	120.544	125.785	155.279	158.664	139.243	170.254	240.326	191.951	234.258
gene16224:100329176	gata3	XP_014063328.1	GATA-binding protein 3	GATA3	1	-0.273326	-1.25547	-0.982143	7.0563	2.06994e-05	0.000328176	746.733	788.984	1373.04	1548.97	1180.22	949.294	1282.61	1203.38	1193.56	1241.6	1347.4	1769.21	2337.53	1960.94	2170.54	3589.33	1649.25	3888.49
gene19698:106612577	LOC106612577	XP_014069335.1	huntingtin-interacting protein 1-like	HIP1	1	-0.383039	-1.07114	-0.688098	4.85951	2.07221e-05	0.000328176	179.861	187.656	350.165	304.386	261.474	209.331	403.749	294.249	251.022	292.922	352.197	371.699	432.636	449.039	520.868	634.53	409.687	666.424
gene49819:106588422	LOC106588422	XP_014032856.1	chromodomain-helicase-DNA-binding protein 4-like		1	-0.113922	-0.84319	-0.729268	6.15458	2.07196e-05	0.000328176	447.792	610.659	962.708	818.092	716.179	622.153	852.567	699.096	702.091	790.77	646.03	872.474	1058.07	1217.76	1285.84	1374.53	1011.32	1491.38
gene64238:106593800	LOC106593800	XP_014040664.1	serum deprivation-response protein-like		1	-0.0671615	-0.541031	-0.47387	6.2576	2.06776e-05	0.000328176	793.869	847.044	871.961	944.556	765.744	742.883	854.445	939.569	852.127	840.193	860.367	904.501	1155.85	1012.6	1121.03	1403.92	1034.24	1444.93
gene34719:106573745	tsnaxip1	XP_014004552.1	translin-associated factor X interacting protein 1	TSNAXIP1	1	-0.17515	-0.787946	-0.612796	2.64447	2.0768e-05	0.000328735	59.5401	73.6109	59.1829	62.796	55.3117	49.6554	69.4823	82.1869	63.4768	63.8884	64.4017	66.9641	123.61	99.6949	83.9608	103.738	88.8132	118.139
gene38104:106576990	LOC106576990	XP_014010091.1	apoptosis-stimulating of p53 protein 2-like	TP53BP2	1	-0.206401	-1.08658	-0.880182	4.42494	2.07796e-05	0.000328751	147.61	155.516	265.336	201.47	206.88	158.702	212.203	194.813	176.965	253.143	186.161	298.912	506.434	281.782	352.946	511.774	278.854	462.458
gene15702:106608829	LOC106608829	XP_014062475.1	transmembrane protein 88-like	TMEM88	1	0.184547	-1.21373	-1.39828	1.7456	2.07957e-05	0.000328838	37.2126	27.9929	26.6323	32.2702	28.7334	20.4463	34.7412	26.381	23.0825	13.2599	31.1946	25.2328	72.8748	37.0766	63.748	75.21	46.7941	104.003
gene74301:100194636	LOC100194636	NP_001133193.1	enolase 3-2	ENO3	1	-0.649673	-2.47336	-1.82369	2.60538	2.08172e-05	0.000329009	11.1638	13.4781	39.4552	38.3753	38.0717	25.3145	46.0086	46.674	18.2736	48.2177	58.3641	45.6132	195.563	34.6048	78.5189	194.509	110.778	302.92
gene37487:106576413	LOC106576413	XP_014009045.1	GAS2-like protein 3		1	0.0262981	-0.934837	-0.961135	1.56341	2.09602e-05	0.000330595	19.8467	23.8458	28.605	29.6537	40.2267	21.42	27.2296	31.4542	24.0442	24.1088	27.1695	28.1443	58.1153	55.2029	45.09	48.411	43.9291	60.584
gene11982:106605342	LOC106605342	XP_014056332.1	SWI/SNF complex subunit SMARCC1-like	SMARCC1	1	-0.251	-1.01182	-0.760816	4.64254	2.10385e-05	0.000331492	168.697	176.251	253.5	328.807	211.908	204.463	278.868	238.443	259.678	288.101	217.356	331.909	327.475	416.906	499.878	542.03	343.793	559.393
gene25726:106564875	LOC106564875	XP_013986831.1	ubiquitin carboxyl-terminal hydrolase 34-like	USP34	1	-0.592821	-0.897497	-0.304676	4.01807	2.11886e-05	0.000333518	114.119	103.677	183.467	185.771	130.018	118.783	253.517	195.828	196.201	216.979	192.199	218.361	232.461	272.719	295.418	268.854	212.961	264.55
gene3538:106575872	zyx	XP_014008050.1	zyxin	ZYX	1	-0.0745645	-1.03733	-0.962767	4.64322	2.12356e-05	0.000333919	169.938	180.399	332.41	306.13	223.402	165.518	240.371	215.106	211.589	270.019	223.393	303.765	496.287	389.716	399.591	663.058	337.108	521.023
gene48977:106587750	LOC106587750	XP_014031848.1	tumor suppressor p53-binding protein 1-like	TP53BP1	1	-0.139871	-0.989761	-0.84989	2.56659	2.12651e-05	0.000334044	43.4147	45.618	65.1011	67.1568	50.2834	49.6554	55.3981	54.7913	60.5914	59.0666	64.4017	63.0821	118.998	84.8642	91.7349	150.42	70.6686	117.129
gene27486:100194963	pnba	NP_001133464.1	Para-nitrobenzyl esterase		1	-0.168047	-0.703533	-0.535486	6.02814	2.13759e-05	0.000334767	635.095	640.726	734.854	743.958	587.597	610.469	701.396	698.081	654.003	814.879	838.229	775.425	1278.54	795.087	974.878	1281.16	866.168	1195.53
gene71687:106593980	LOC106593980	XP_014040830.1	breast cancer anti-estrogen resistance protein 3-like	SH2D3A	1	-0.494643	-1.37188	-0.877233	4.64046	2.13314e-05	0.000334767	135.206	162.773	221.936	240.718	186.767	182.07	278.868	191.769	271.219	265.197	327.04	272.709	610.672	239.762	384.043	649.226	321.829	695.707
gene612:106599102	LOC106599102	XP_014045645.1	nesprin-2-like	SYNE2	1	-0.352889	-1.00147	-0.64858	3.73586	2.14561e-05	0.000335474	70.7039	105.751	126.257	154.373	101.285	142.151	177.462	127.846	154.845	151.886	118.741	172.748	230.616	259.536	252.66	229.088	256.89	166.606
gene2919:100380773	sptan1	XP_013998412.1	spectrin%2C alpha%2C non-erythrocytic 1	SPTAN1	1	-0.49597	-1.00258	-0.506608	6.66272	2.15551e-05	0.000336383	664.865	723.668	1095.87	1114.63	772.927	848.036	1258.19	1126.26	1249.34	1456.17	1142.12	1198.56	1914.12	1445.99	1494.97	1757.49	1249.11	2519.29
gene33566:106572388	LOC106572388	XP_014001964.1	segment polarity protein dishevelled homolog DVL-1-like	DVL1	1	-0.149638	-1.08456	-0.934923	3.85405	2.16129e-05	0.000336921	112.878	107.824	157.821	150.013	150.132	91.5217	157.744	132.92	158.692	125.366	151.948	135.869	287.809	177.968	212.234	376.05	187.176	379.66
gene7561:106601201	LOC106601201	XP_014048680.1	WW domain-binding protein 11-like	WBP11	1	-0.0354752	-0.895542	-0.860066	2.90614	2.1677e-05	0.000337521	57.0593	64.2799	84.8288	91.5775	71.1151	61.339	74.1771	77.1136	70.2091	81.97	78.4896	63.0821	142.06	117.821	101.841	159.929	95.4981	177.713
gene21065:106560254	LOC106560254	XP_013978395.1	palladin-like	PALLD	1	-0.619046	-1.90311	-1.28406	6.40446	2.18289e-05	0.00033878	226.997	322.436	958.762	790.183	442.494	328.115	842.238	718.374	762.683	791.975	579.615	1062.69	2058.02	1186.45	1556.38	2772.39	1049.52	2757.58
gene35827:106574743	LOC106574743	XP_014006249.1	striated muscle preferentially expressed protein kinase-like		1	-1.2309	-2.8421	-1.61121	-0.0486653	2.19078e-05	0.000339594	3.72126	1.03677	4.9319	1.74433	0.718334	4.86817	9.3895	11.1612	4.80884	1.20544	7.04394	7.76395	26.7515	7.41532	17.1031	31.9858	16.2347	26.2531
gene46386:106585083	LOC106585083	XP_014026344.1	autism susceptibility gene 2 protein-like	FBRSL1	1	-0.322357	-1.35056	-1.0282	4.87098	2.19142e-05	0.000339594	131.484	166.92	318.601	328.807	211.908	222.962	276.051	278.015	296.225	255.554	262.638	374.611	636.501	383.125	516.981	812.613	346.658	797.69
gene8812:106602371	LOC106602371	XP_014050441.1	SH3 domain-containing protein 19-like	SH3D19	1	-0.289161	-0.959078	-0.669917	4.51873	2.19524e-05	0.000339845	215.833	240.531	191.358	224.147	196.823	176.228	216.897	278.015	244.289	276.046	235.469	284.355	482.45	286.726	285.311	484.975	308.459	554.344
gene30087:106568870	LOC106568870	XP_013995097.1	5'-3' exoribonuclease 1-like	XRN1	1	-0.230436	-0.763509	-0.533073	5.23854	2.19928e-05	0.000340301	280.335	299.627	450.776	436.083	406.577	338.825	450.696	374.407	423.178	439.986	438.737	493.011	577.464	618.767	548.855	791.001	521.419	671.473
gene72788:106592291	LOC106592291	XP_014039090.1	uncharacterized LOC106592291		1	-0.0234734	-2.30747	-2.284	1.07705	2.20174e-05	0.000340512	6.2021	1.03677	24.6595	13.0825	13.6483	4.86817	17.8401	9.13188	9.61769	6.02721	7.04394	15.5279	27.674	73.3293	88.6253	29.3924	47.749	48.4672
gene24862:106563995					1	-0.0544254	-2.02902	-1.9746	-0.348735	2.21061e-05	0.000341373	4.96168	2.07355	2.95914	4.36083	5.74667	2.9209	5.6337	4.05861	5.77061	4.82177	0	3.88198	18.4493	15.6546	19.4354	9.50931	12.4147	20.1947
gene74025:106594663	LOC106594663	XP_014041534.1	dystrophin-like		1	-0.0516159	-1.4243	-1.37268	3.91937	2.21628e-05	0.000341567	91.7911	75.6844	180.508	186.644	99.1301	88.6008	134.27	124.802	93.2916	136.215	118.741	148.486	339.467	217.516	252.66	473.736	162.347	477.604
gene47504:106586263	LOC106586263	XP_014028832.1	FERM%2C RhoGEF and pleckstrin domain-containing protein 1-like	FARP1	1	0.0115644	-0.7169	-0.728465	5.29204	2.21958e-05	0.000341736	320.028	329.694	472.476	477.075	408.014	437.162	401.871	360.202	393.364	430.343	420.624	441.575	890.18	584.986	628.151	763.338	461.256	663.395
gene34296:106573124	cttnbp2	XP_014003317.1	cortactin binding protein 2	CTTNBP2	1	-0.318707	-0.96039	-0.641683	3.48666	2.222e-05	0.000341785	63.2614	94.3464	98.6381	136.93	110.623	96.3898	134.27	108.568	123.106	106.079	124.778	159.161	250.911	154.898	195.131	192.78	201.501	166.606
gene28401:106567254	mxra8	XP_013991804.1	matrix-remodelling associated 8	MXRA8	1	-0.0193346	-0.95297	-0.933636	5.52566	2.22698e-05	0.000342025	295.22	342.135	660.875	638.426	397.957	313.51	512.667	459.638	434.72	406.234	390.435	505.627	1040.54	710.223	855.156	903.384	733.425	850.196
gene13369:106606721	LOC106606721	XP_014058554.1	voltage-dependent calcium channel gamma-5 subunit	CACNG5	1	-0.599316	-2.00417	-1.40486	0.0047523	2.23018e-05	0.000342348	4.96168	4.14709	7.89105	6.10517	2.155	3.89454	11.2674	9.13188	4.80884	10.849	5.03138	3.88198	29.5189	14.0067	14.7709	27.6634	15.2797	17.1655
gene41301:106579914	adgrd1	XP_014015752.1	adhesion G protein-coupled receptor D1	ADGRD1	1	-0.582962	-1.80277	-1.2198	6.24172	2.24469e-05	0.000343893	205.91	246.752	855.192	852.107	408.014	304.748	761.489	697.066	757.874	699.156	556.471	872.474	1672.43	1314.98	1563.38	2258.03	1073.4	2062.89
gene50705:106589134					1	-0.0828015	-2.01125	-1.92845	2.14208	2.24836e-05	0.000343982	17.3659	31.1032	51.2918	22.6763	20.1133	16.5518	28.1685	30.4396	28.8531	20.4925	26.1632	35.9083	148.517	55.2029	48.1997	163.387	36.2893	185.791
gene51306:106589750	LOC106589750	XP_014035536.1	mitogen-activated protein kinase kinase kinase 4-like	MAP3K4	1	-0.0757302	-0.635676	-0.559946	4.41259	2.25809e-05	0.000344754	209.631	209.428	244.622	264.266	175.992	230.751	284.502	236.414	222.169	216.979	195.218	264.945	325.63	341.929	317.963	408.036	304.639	361.485
gene35919:106574840	LOC106574840	XP_014006420.1	DNA-binding protein SATB2-like		1	0.0430742	-1.7597	-1.80277	2.30123	2.26096e-05	0.000344853	13.6446	18.6619	66.0875	61.9238	25.86	16.5518	33.8022	43.6301	37.509	26.5197	24.1506	32.9968	130.99	86.5121	96.3994	155.607	66.8487	146.411
gene71977:106596088	LOC106596088	XP_014042885.1	suppressor of cytokine signaling 1-like	SOCS1	1	-0.0204796	-1.45951	-1.43903	2.3624	2.2603e-05	0.000344853	50.8572	54.949	25.6459	22.6763	48.1284	36.0245	31.9243	40.5861	37.509	51.834	39.2448	42.7017	129.145	107.11	65.3028	158.2	46.7941	144.392
gene70815:106597072	LOC106597072	XP_014043782.1	uncharacterized LOC106597072		1	-0.495159	-1.68851	-1.19336	2.90879	2.26809e-05	0.00034543	31.0105	58.0593	46.3599	75.0063	54.5934	32.1299	58.2149	75.0843	80.7886	73.5319	66.4143	68.9051	188.183	89.8078	84.7382	227.359	95.4981	265.56
gene16331:106609434	LOC106609434	XP_014063744.1	poly [ADP-ribose] polymerase 12-like		1	-0.440325	-1.38805	-0.947722	2.96887	2.26958e-05	0.000345487	33.4913	40.4342	74.965	68.9012	79.7351	53.5499	91.0782	71.0257	85.5974	67.5047	57.3578	108.695	137.447	152.426	159.37	193.644	83.0833	186.801
gene2384:106564805	LOC106564805	XP_013986692.1	oxysterol-binding protein 2-like	OSBP2	1	0.037757	-0.840278	-0.878035	2.8107	2.30477e-05	0.000349128	49.6168	58.0593	86.8015	82.8558	81.1717	56.4708	66.6655	72.0404	53.8591	62.683	66.4143	86.374	115.308	105.462	114.28	140.911	110.778	151.46
gene40804:106579688	LOC106579688	XP_014015294.1	zinc finger CCHC domain-containing protein 2-like	ZCCHC2	1	-0.320388	-0.789107	-0.468719	3.60303	2.3109e-05	0.000349716	84.3485	114.045	137.107	131.697	118.525	101.258	135.209	142.051	118.298	139.831	151.948	178.571	204.787	167.257	184.247	236.004	199.591	187.811
gene10740:106604165	LOC106604165	XP_014054058.1	kelch-like protein 4	KLHL4	1	-0.360348	-1.13492	-0.774574	1.36256	2.32471e-05	0.00035129	16.1255	19.6987	25.6459	20.932	15.8033	24.3409	23.4738	27.3956	22.1207	22.9034	28.1758	34.9378	46.1233	31.3091	44.3126	57.0558	43.9291	45.438
gene21576:106560783	LOC106560783	XP_013979516.1	ornithine decarboxylase antizyme 2-like		1	-0.1554	-0.627127	-0.471728	5.16459	2.33784e-05	0.000352587	375.847	343.172	432.035	431.722	336.18	304.748	443.184	404.846	394.325	417.083	380.373	460.014	646.649	474.581	481.997	580.932	550.069	677.532
gene38702:106577588	LOC106577588	XP_014011241.1	mucin-5AC-like		1	-0.166755	-0.848107	-0.681352	6.83382	2.36171e-05	0.000354806	1044.43	1058.55	1226.07	1350.11	1022.19	914.243	1019.7	1334.27	1339.74	1291.03	1222.63	1286.88	2410.4	1366.07	1633.35	2349.66	1540.38	2521.31
gene47915:106586671	LOC106586671	XP_014029663.1	collagen alpha-2(IV) chain-like	COL4A2	1	-0.426298	-1.66996	-1.24366	5.98271	2.36512e-05	0.000355146	199.708	217.722	731.895	713.432	457.579	279.433	661.021	539.795	440.49	588.256	440.749	856.946	1336.65	1237.53	1489.53	1554.34	918.691	1675.15
gene26661:106565841	LOC106565841	XP_013988890.1	membrane-associated guanylate kinase%2C WW and PDZ domain-containing protein 1-like	MAGI1	1	-0.605689	-0.922944	-0.317255	4.64063	2.36965e-05	0.000355654	158.774	179.362	267.309	267.755	214.782	189.859	334.266	306.425	291.416	298.95	342.134	390.139	392.048	357.583	355.278	511.774	302.729	485.682
gene29205:106568101	LOC106568101	XP_013993606.1	protocadherin alpha-C2-like	PCDHAC2	1	-0.298978	-1.0785	-0.779527	3.86121	2.37721e-05	0.000356271	83.1081	104.714	181.494	155.246	145.822	83.7326	184.034	157.271	152.921	149.475	131.822	161.102	283.197	197.742	248.773	331.097	216.781	303.93
gene34373:106573200	LOC106573200	XP_014003459.1	CCR4-NOT transcription complex subunit 1	CNOT1	1	-0.17048	-0.760868	-0.590388	5.76368	2.37624e-05	0.000356271	416.781	493.504	651.011	641.042	507.144	520.895	666.655	561.103	542.438	644.911	624.898	629.851	821.917	804.15	820.172	1164.46	704.776	1116.77
gene3363:106574162	LOC106574162	XP_014005300.1	protein naked cuticle homolog 2-like	NKD2	1	-0.149179	-1.51039	-1.36121	3.51225	2.41888e-05	0.000359561	60.7806	50.8019	101.597	146.524	89.7917	67.1808	139.904	67.9817	63.4768	90.4081	99.6214	117.43	259.213	143.363	188.912	322.452	167.122	380.67
gene48578:106587339	LOC106587339	XP_014031125.1	E3 ubiquitin-protein ligase Arkadia-like		1	-0.429571	-0.934247	-0.504676	4.43323	2.41617e-05	0.000359561	172.418	155.516	235.745	202.343	217.655	163.571	261.028	240.473	275.066	254.348	247.544	281.443	433.559	307.324	273.65	442.615	255.935	463.468
gene17221:106610340	lef1	XP_014065115.1	lymphoid enhancer-binding factor 1	LEF1	1	0.0626011	-1.442	-1.5046	3.97801	2.43398e-05	0.000361631	89.3102	85.0154	173.603	164.839	123.553	123.652	116.43	114.656	117.336	114.517	107.672	164.014	521.193	211.749	209.902	516.96	139.427	450.341
gene19021:106612007	atoh8	XP_014068242.1	atonal bHLH transcription factor 8	ATOH8	1	0.0929087	-1.15065	-1.24356	2.31804	2.45393e-05	0.000363029	31.0105	53.9122	41.428	53.2022	43.1	41.8663	42.2528	49.718	36.5472	40.985	33.2071	47.5542	168.811	64.2661	66.0802	120.163	65.8937	98.9539
gene69333:106591834	LOC106591834	XP_014038573.1	collagen alpha-2(VI) chain-like	COL6A2	1	-0.336639	-2.41688	-2.08024	7.03332	2.4529e-05	0.000363029	301.422	218.759	1233.96	1435.59	428.845	299.88	1041.3	758.96	704.015	845.015	514.207	1133.54	3065.35	2503.08	2453.52	4960.4	1356.07	6393.64
gene41975:106580815	LOC106580815	XP_014017744.1	centrosomal protein of 164 kDa-like	CEP164	1	-0.495066	-1.09509	-0.600027	3.25561	2.45706e-05	0.000363319	53.3381	65.3167	102.584	98.5548	71.8334	78.8644	110.796	119.729	109.642	96.4353	87.5461	145.574	144.827	155.722	181.915	176.354	119.373	220.122
gene5625:106595836	LOC106595836	XP_014042660.1	general transcription factor 3C polypeptide 1-like	GTF3C1	1	-0.0348859	-1.0623	-1.02741	3.11212	2.47728e-05	0.000365825	65.7422	68.427	104.556	109.893	68.9601	52.5763	75.116	82.1869	63.4768	97.6408	74.4645	93.1674	154.974	139.243	153.151	210.069	103.138	214.064
gene7096:106600738	sh2b1	XP_014047803.1	SH2B adaptor protein 1		1	-0.541537	-1.19124	-0.649706	4.1548	2.49963e-05	0.000368383	117.84	121.302	179.521	164.839	153.005	111.968	198.118	184.667	202.933	221.801	205.28	233.889	261.98	237.29	280.647	435.699	207.231	498.809
gene13755:100195070	peca1	XP_014058968.1	Platelet endothelial cell adhesion molecule	PECAM1	1	-0.253689	-1.18385	-0.930162	3.63038	2.50743e-05	0.000369357	83.1081	78.7948	141.052	138.674	101.285	80.8117	111.735	120.744	113.489	120.544	132.829	151.397	229.694	183.735	167.144	337.148	159.482	329.173
gene17462:106610507	LOC106610507	XP_014065365.1	prostaglandin D2 receptor 2-like	PTGDR2	1	-0.594624	-1.5701	-0.975474	1.97958	2.50944e-05	0.000369478	18.6063	22.809	37.4825	32.2702	29.4517	16.5518	43.1917	57.8352	21.1589	34.9578	36.226	46.5837	95.9364	46.1398	70.7447	98.551	57.2988	95.9247
gene35392:106574313	LOC106574313	XP_014005625.1	alpha-1%2C6-mannosylglycoprotein 6-beta-N-acetylglucosaminyltransferase A-like	MGAT5	1	-0.0472094	-0.782292	-0.735082	3.97466	2.51273e-05	0.000369611	130.244	144.111	198.263	187.516	160.907	123.652	172.767	155.242	142.342	173.584	152.954	188.276	315.483	228.227	241.776	319.858	193.861	314.027
gene51568:106590012					1	0.0188771	-1.68814	-1.70701	3.2026	2.52365e-05	0.000370866	71.9443	65.3167	102.584	59.3073	48.8467	47.7081	73.2381	68.9964	49.0502	75.9428	45.2825	81.5215	273.972	82.3925	115.835	331.097	103.138	358.456
gene32007:106570859					1	-0.511359	-1.75912	-1.24776	1.77964	2.53599e-05	0.000371798	17.3659	17.6251	28.605	30.5258	16.5217	17.5254	33.8022	20.2931	38.4708	33.7524	32.2009	26.2033	89.4792	57.6747	37.3159	108.925	31.5144	107.032
gene22771:106561926	LOC106561926	XP_013981804.1	DNA damage-binding protein 1-like	DDB1	1	-0.00319118	-0.390898	-0.387707	5.03086	2.5536e-05	0.000373314	342.356	373.238	365.947	395.964	359.885	399.19	399.993	361.216	322.193	395.385	402.511	381.404	523.038	491.059	471.891	455.582	456.481	515.974
gene64266:106591903	LOC106591903	XP_014038651.1	polyadenylate-binding protein 1-like	PABPC1	1	-0.665627	-1.48973	-0.824105	5.18714	2.55476e-05	0.000373314	394.453	226.017	246.595	306.13	191.795	166.492	313.609	424.125	473.19	436.37	469.931	334.82	797.01	382.301	550.409	922.403	489.905	1124.84
gene35224:106574118					1	-0.150213	-1.39141	-1.2412	2.70751	2.57403e-05	0.000375116	27.2892	35.2503	76.9377	59.3073	58.185	49.6554	53.5202	51.7473	39.4325	62.683	62.3892	73.7576	130.99	118.645	117.39	217.85	69.7136	144.392
gene20380:106613369	LOC106613369	XP_014071000.1	translation initiation factor IF-2-like		1	-0.360348	-1.15582	-0.795468	4.54056	2.59403e-05	0.000376858	182.342	194.913	222.922	247.695	197.542	121.704	234.738	254.678	252.945	272.43	228.425	268.827	563.627	274.367	359.943	595.628	270.26	516.984
gene38734:106577615	LOC106577615	XP_014011304.1	adhesion G protein-coupled receptor A3-like	ADGRA3	1	-0.522015	-1.0599	-0.537881	3.27417	2.62158e-05	0.000379498	64.5018	55.9858	101.597	117.742	76.1434	63.2863	130.514	108.568	103.871	100.052	105.659	146.545	166.044	157.37	176.473	169.439	130.832	192.859
gene14860:106608043	fkbp1b	XP_014061181.1	FK506 binding protein 1B%2C 12.6 kDa	FKBP1B	1	-0.246375	-1.40064	-1.15426	2.53007	2.65301e-05	0.00038244	47.136	36.2871	39.4552	61.0517	45.9734	35.0509	62.9097	57.8352	53.8591	43.3959	42.2636	57.2592	151.284	51.0833	83.9608	130.537	88.8132	189.83
gene20253:106613240	LOC106613240	XP_014070783.1	rho guanine nucleotide exchange factor 17-like	ARHGEF17	1	-0.420033	-0.861141	-0.441108	3.33775	2.66577e-05	0.00038321	80.6273	88.1257	111.461	102.043	85.4817	77.8908	126.758	135.963	120.221	113.312	113.709	127.135	118.998	196.918	212.234	158.2	133.697	164.587
gene19426:106612406	LOC106612406	XP_014068979.1	segment polarity protein dishevelled homolog DVL-3-like	DVL3	1	-0.0634499	-1.01524	-0.951788	2.99381	2.67456e-05	0.000383511	52.0976	64.2799	91.7334	101.171	58.9034	69.1281	76.9939	73.055	49.0502	91.6136	74.4645	96.0789	161.432	125.237	129.828	177.219	109.823	174.684
gene27977:106566823	LOC106566823	XP_013990733.1	putative Polycomb group protein ASXL1	ASXL1	1	-0.689991	-0.873509	-0.183518	3.81752	2.67391e-05	0.000383511	99.2336	77.758	124.284	170.072	114.933	127.546	230.982	162.344	174.08	185.638	191.193	219.332	202.942	224.107	231.67	214.392	194.816	232.239
gene34075:106572926	LOC106572926	XP_014002989.1	histone deacetylase 6-like		1	-0.537944	-1.28744	-0.749499	2.54148	2.67372e-05	0.000383511	23.568	31.1032	50.3054	61.9238	51.72	44.7872	62.9097	52.7619	59.6297	63.8884	75.4708	71.8166	74.7197	129.356	133.715	99.4155	81.1734	121.168
gene43602:106582442	LOC106582442	XP_014021032.1	transcription factor Sox-21-B-like		1	-0.171225	-1.3356	-1.16437	4.11132	2.67133e-05	0.000383511	75.6656	100.567	232.786	201.47	137.92	90.548	170.889	187.711	128.877	161.529	131.822	172.748	429.869	280.134	295.418	339.742	245.43	511.935
gene5722:106596679	LOC106596679	XP_014043431.1	twisted gastrulation protein homolog 1-A-like	TWSG1	1	-0.183862	-2.21364	-2.02978	1.33586	2.6801e-05	0.000383669	11.1638	2.07355	16.7685	28.7815	13.6483	6.81544	23.4738	15.2198	14.4265	8.43809	11.069	18.4394	56.2704	42.0202	47.4223	85.5837	25.7845	110.061
gene1578:106610563	LOC106610563	XP_014065426.1	cdc42 effector protein 4-like	CDC42EP4	1	-0.161268	-0.438883	-0.277614	4.46401	2.68194e-05	0.000383755	220.795	230.164	247.582	244.207	253.572	240.488	258.211	275.986	243.328	280.868	260.626	302.794	334.855	336.985	321.072	324.181	309.414	308.979
gene19013:100380520	ctbp1	XP_014068141.1	C-terminal binding protein 1	CTBP1	1	0.0192069	-0.509387	-0.528594	4.03743	2.68499e-05	0.000384015	189.784	149.295	191.358	201.47	173.118	181.096	173.706	193.799	156.768	161.529	199.243	197.01	274.895	231.523	267.431	267.99	220.601	273.638
gene15543:106608647	plin2	XP_014062200.1	perilipin 2	PLIN2	1	-0.782491	-1.61144	-0.828948	1.39103	2.69874e-05	0.000385269	19.8467	16.5884	19.7276	17.4433	16.5217	6.81544	30.9854	22.3224	19.2354	31.3415	24.1506	40.7608	57.1929	29.6613	35.7611	65.7007	48.704	58.5646
gene70037:106595689	LOC106595689	XP_014042524.1	protein BUD31 homolog		1	-0.319814	-1.10803	-0.788218	3.16274	2.73115e-05	0.000388465	84.3485	63.2432	91.7334	82.8558	67.5234	65.2335	104.223	82.1869	90.4063	112.106	81.5084	102.872	114.386	140.067	119.722	170.303	154.707	274.648
gene40312:106579212	LOC106579212	XP_014014374.1	uncharacterized LOC106579212		1	-0.0717032	-0.986632	-0.914928	3.1504	2.73418e-05	0.000388718	63.2614	71.5374	122.311	82.8558	82.6084	70.1017	97.6508	90.3041	58.6679	85.5864	87.5461	102.872	214.935	131.828	141.489	199.695	117.463	164.587
gene16451:106609564	LOC106609564	XP_014063976.1	UHRF1-binding protein 1-like	UHRF1BP1L	1	-0.199146	-0.764482	-0.565336	5.3669	2.74283e-05	0.000389684	315.067	326.584	483.327	443.933	469.79	395.296	539.896	406.876	414.522	508.696	405.53	545.418	606.983	605.585	607.938	799.646	644.612	841.108
gene36062:106574991					1	0.0718455	-1.37378	-1.44563	1.54406	2.74349e-05	0.000389684	26.0488	16.5884	29.5914	23.5485	25.86	16.5518	22.5348	24.3517	22.1207	19.2871	20.1255	24.2624	79.3321	29.6613	28.7643	75.21	48.704	94.915
gene45193:100380288	adgrl4	XP_014024092.1	adhesion G protein-coupled receptor L4	ADGRL4	1	0.0425104	-0.699744	-0.742254	3.9202	2.74791e-05	0.000390132	116.599	145.148	199.249	191.877	152.287	144.098	145.537	188.725	150.036	148.269	129.81	167.895	297.034	215.868	247.995	301.704	205.321	263.541
gene2767:106568667	LOC106568667	XP_013994664.1	laminin subunit gamma-3-like	LAMC3	1	-0.377031	-1.57353	-1.1965	4.42594	2.75997e-05	0.000391307	105.436	87.0889	210.099	276.477	124.99	116.836	247.883	230.326	122.145	195.282	163.017	249.417	350.537	409.491	477.333	592.17	251.16	639.162
gene12280:106605617	LOC106605617	XP_014056928.1	amyloid-like protein 1	APLP1	1	-0.416386	-1.18364	-0.767254	5.94275	2.77345e-05	0.000391823	343.596	446.849	748.663	664.591	483.439	347.588	698.579	664.598	668.429	656.966	585.653	813.274	1257.32	815.685	1051.84	1458.38	765.895	1489.36
gene23711:106562868	LOC106562868	XP_013983390.1	rap guanine nucleotide exchange factor 1-like	RAPGEF1	1	-0.330086	-0.800514	-0.470428	4.08854	2.77292e-05	0.000391823	116.599	147.222	192.344	217.169	149.413	137.283	224.409	191.769	176.965	172.378	213.331	239.712	281.352	243.882	273.65	297.382	281.719	283.735
gene41299:106579917	LOC106579917	XP_014015768.1	E1A-binding protein p400-like	EP400	1	-0.606703	-0.966121	-0.359418	4.44116	2.77457e-05	0.000391823	135.206	115.082	236.731	231.996	186.048	191.806	276.99	219.165	301.995	307.388	239.494	341.614	332.088	356.759	329.624	395.933	331.378	383.699
gene4183:106582304	bag6	XP_014020733.1	BCL2-associated athanogene 6		1	-0.318173	-0.639939	-0.321766	4.82787	2.77144e-05	0.000391823	234.439	224.98	318.601	333.168	298.827	280.407	399.054	320.63	323.154	350.784	376.348	358.112	457.543	406.195	444.681	463.363	371.488	473.565
gene39917:106578811	slc29a3	XP_014013460.1	solute carrier family 29 (equilibrative nucleoside transporter)%2C member 3	SLC29A3	1	-0.220919	-0.953867	-0.732949	3.27231	2.80182e-05	0.000394354	63.2614	94.3464	109.488	107.276	86.2001	67.1808	101.407	98.4213	99.0622	114.517	99.6214	107.725	200.175	126.06	155.483	177.219	126.057	230.219
gene24004:106563165	LOC106563165	XP_013983920.1	sphingomyelin phosphodiesterase 4-like	SMPD4	1	-0.138056	-0.604292	-0.466237	4.73062	2.81724e-05	0.000395985	254.286	257.12	296.901	313.108	277.995	260.934	346.473	293.235	291.416	320.647	319.996	272.709	459.388	351.816	394.149	414.952	353.343	533.14
gene46716:106585486	LOC106585486	XP_014027216.1	trichohyalin-like	KIAA1671	1	-0.309731	-0.681795	-0.372064	5.86625	2.82043e-05	0.000396253	427.945	531.865	616.488	648.02	632.134	590.996	671.349	746.784	632.844	761.839	682.256	818.127	849.591	964.816	908.02	991.561	711.461	1065.27
gene43084:106581930	LOC106581930	XP_014019900.1	PTB domain-containing engulfment adapter protein 1	GULP1	1	-0.141291	-0.687241	-0.545949	3.72738	2.82574e-05	0.00039682	114.119	118.192	153.875	173.561	137.92	105.153	158.683	149.154	140.418	126.571	158.992	160.132	211.245	176.32	216.121	223.901	232.06	225.171
gene45290:106584046	LOC106584046	XP_014024330.1	N(G)%2CN(G)-dimethylarginine dimethylaminohydrolase 1-like	DDAH1	1	-0.399147	-1.40927	-1.01012	2.0577	2.83166e-05	0.000397291	22.3276	21.7722	43.4008	40.9918	32.325	22.3936	40.3749	43.6301	37.509	45.8068	30.1883	46.5837	82.0995	50.2594	56.7513	102.873	66.8487	125.207
gene5188:106591663	LOC106591663	XP_014038363.1	transitional endoplasmic reticulum ATPase-like		1	-0.157136	-1.72698	-1.56984	0.774488	2.83841e-05	0.000397612	9.92336	8.29419	7.89105	11.3382	15.8033	11.6836	10.3285	7.10257	11.5412	9.64353	17.1067	17.4689	46.1233	25.5417	11.6612	57.0558	33.4243	41.3991
gene37144:100286412	LOC100286412	XP_014008341.1	laminin subunit beta-1	LAMB1	1	-0.551139	-1.19932	-0.648178	4.17135	2.8465e-05	0.000398112	84.3485	99.5302	195.303	225.019	137.92	111.968	276.051	209.018	166.386	180.816	191.193	240.683	346.847	290.845	349.059	337.148	291.269	334.222
gene50209:106588626	LOC106588626	XP_014033276.1	phosphatase and actin regulator 4A-like		1	-0.302112	-0.665644	-0.363531	5.83149	2.84527e-05	0.000398112	465.157	512.166	680.603	646.275	577.54	505.316	722.992	694.023	679.009	685.896	599.741	833.654	915.086	945.865	972.546	1002.8	749.66	751.242
gene20436:106613419	shroom2	XP_014071083.1	shroom family member 2	SHROOM2	1	-0.280084	-1.42541	-1.14533	2.0574	2.85419e-05	0.00039871	26.0488	24.8826	40.4416	33.1423	35.1984	26.2881	37.558	41.6008	33.6619	42.1905	36.226	36.8788	95.9364	59.3226	52.8642	121.028	39.1542	128.236
gene58061:106596579	LOC106596579	XP_014043334.1	uncharacterized LOC106596579		1	-0.0258483	-1.29096	-1.26511	3.19348	2.85464e-05	0.00039871	57.0593	62.2064	124.284	84.6002	71.1151	59.3917	108.918	75.0843	46.1649	67.5047	82.5147	91.2264	330.243	125.237	143.822	180.677	141.337	194.879
gene45163:106583906	LOC106583906	XP_014024033.1	serine/arginine repetitive matrix protein 2-like		1	-0.287228	-0.722906	-0.435678	4.98021	2.85786e-05	0.00039898	241.882	268.524	383.702	320.085	331.152	302.8	389.664	407.89	334.696	385.741	346.159	412.46	504.589	438.328	516.203	587.848	389.632	591.704
gene7522:106601060	LOC106601060	XP_014048446.1	KN motif and ankyrin repeat domain-containing protein 2-like	KANK2	1	-0.212572	-1.45064	-1.23806	4.45567	2.86066e-05	0.000399191	95.5123	93.3096	286.05	271.244	158.033	110.021	223.47	181.623	170.233	184.433	156.979	269.797	437.249	404.547	467.226	612.918	289.359	540.208
gene67430:106591049	LOC106591049	XP_014037712.1	phosphatidylinositol 3%2C4%2C5-trisphosphate 5-phosphatase 2A-like		1	-0.715871	-1.92644	-1.21057	2.98291	2.86531e-05	0.00039966	16.1255	16.5884	71.0194	72.3898	57.4667	39.919	70.4213	63.9231	75.018	78.3537	65.408	100.931	100.549	196.094	196.686	236.004	102.183	201.947
gene10601:100380654	LOC100380654	XP_014053853.1	periostin		1	-0.179103	-1.19004	-1.01093	8.0448	2.87224e-05	0.000400087	1577.81	1697.2	3287.61	3590.71	1792.96	1673.68	2710.75	2988.15	2627.55	2941.28	1735.83	2561.13	6437.89	4549.71	5233.55	6147.33	3476.13	5012.32
gene25381:106564532	LOC106564532	XP_013986135.1	nuclear factor interleukin-3-regulated protein-like		1	0.048885	-1.0989	-1.14779	2.42389	2.87142e-05	0.000400087	38.453	40.4342	52.2782	53.2022	65.3684	38.9454	52.5812	60.8792	49.0502	55.4503	17.1067	46.5837	96.8589	89.8078	115.057	108.925	98.363	106.022
gene19686:106612595	LOC106612595	XP_014069365.1	coiled-coil domain-containing protein 9-like	CCDC9	1	-0.206109	-0.876463	-0.670354	4.31053	2.8772e-05	0.000400597	150.091	145.148	243.636	202.343	194.668	187.912	239.432	201.916	207.742	184.433	188.174	287.266	382.823	341.929	318.74	392.475	229.195	383.699
gene17345:106610405					1	-0.387923	-1.86913	-1.48121	1.9378	2.89431e-05	0.000402437	24.8084	24.8826	29.5914	28.7815	16.5217	15.5782	30.0464	23.337	30.7766	34.9578	32.2009	33.9673	107.929	38.7245	38.8707	126.214	41.0642	156.509
gene50926:106589412	LOC106589412	XP_014034849.1	protein transport protein Sec24C-like	SEC24C	1	0.0674449	-0.77138	-0.838825	4.71902	2.90603e-05	0.000403524	239.401	229.127	379.757	273.86	310.32	196.674	287.319	253.663	249.098	276.046	222.387	280.473	529.495	402.899	414.362	561.913	314.189	537.179
gene19497:100195477	c1qtnf5	XP_014069010.1	C1q and tumor necrosis factor related protein 5		1	-0.0758644	-0.65925	-0.583385	3.75678	2.91279e-05	0.00040374	107.917	132.707	154.862	185.771	119.962	136.309	157.744	161.33	144.265	143.448	137.86	146.545	263.825	192.798	193.576	210.934	221.556	232.239
gene42499:106581351	ngef	XP_014018828.1	neuronal guanine nucleotide exchange factor		1	-0.358155	-0.592874	-0.23472	4.72891	2.91788e-05	0.000404264	256.767	269.561	240.677	225.019	308.884	283.328	347.412	356.143	284.684	362.838	328.046	370.729	415.11	338.633	358.388	446.937	389.632	425.098
gene8442:106602075	LOC106602075	XP_014050013.1	trinucleotide repeat-containing gene 18 protein-like	TNRC18	1	-1.07974	-2.21436	-1.13462	1.68409	2.92398e-05	0.000404928	11.1638	6.22064	21.7004	27.9093	16.5217	5.84181	23.4738	25.3663	45.2031	28.9306	16.1004	52.4067	66.4175	57.6747	83.1834	65.7007	38.1992	102.993
gene10713:106604151					1	-0.395888	-1.55512	-1.15923	6.99975	2.93505e-05	0.000406098	755.416	547.416	1454.91	1319.59	693.911	769.171	1069.46	1341.37	1410.92	1482.69	944.894	1108.3	4137.26	1400.67	1881.34	3489.92	1756.21	3497.72
gene49197:106587974	LOC106587974	XP_014032110.1	E3 ubiquitin-protein ligase arih1l-like	ARIH1	1	0.0154804	-0.798109	-0.81359	4.60564	2.93903e-05	0.000406286	212.112	257.12	301.833	267.755	229.149	210.305	244.127	253.663	248.136	231.445	237.481	261.063	548.867	277.663	357.611	499.671	312.279	555.354
gene73496:106596639	LOC106596639	XP_014043386.1	serine/arginine repetitive matrix protein 5-like		1	0.057546	-1.19401	-1.25156	3.61577	2.94928e-05	0.000407158	119.08	91.236	79.8969	177.922	76.1434	104.179	115.491	84.2162	86.5592	142.242	99.6214	100.931	273.972	168.905	183.47	283.55	161.392	401.874
gene38325:106577222	LOC106577222	XP_014010614.1	ankyrin-3-like		1	-0.351649	-0.946169	-0.59452	4.21291	2.96828e-05	0.000408943	137.687	151.369	212.072	173.561	160.188	161.623	174.645	221.194	206.78	233.856	175.092	271.738	328.398	284.254	252.66	424.461	227.285	388.748
gene45838:106584561	LOC106584561	XP_014025462.1	hyaluronidase-4-like	HYAL4	1	-0.959056	-1.81019	-0.851135	4.3278	2.96881e-05	0.000408943	71.9443	75.6844	210.099	186.644	89.7917	69.1281	230.982	251.634	219.283	249.526	168.048	261.063	410.497	332.042	309.411	650.955	214.871	529.101
gene10199:106603674	LOC106603674	XP_014053111.1	junctional adhesion molecule C-like	JAM3	1	-0.369767	-1.22247	-0.852707	6.8066	2.98011e-05	0.000410136	669.827	666.645	1355.29	1410.29	721.926	680.571	1120.17	1357.61	1459.97	1260.89	756.72	1223.79	2397.49	1913.15	1997.18	2510.46	1570.94	2363.79
gene29526:106568434	LOC106568434	XP_013994236.1	tyrosine-protein kinase SgK223-like		1	-0.200853	-0.758832	-0.557978	4.54274	3.00404e-05	0.000413063	205.91	196.987	292.955	232.868	232.74	211.279	286.38	218.15	245.251	247.116	328.046	267.856	401.273	291.669	381.711	409.765	331.378	490.731
gene7787:106601416	LOC106601416	XP_014049097.1	caskin-2-like		1	-0.368316	-1.24015	-0.871836	3.92095	3.02598e-05	0.000415158	88.0698	95.3831	170.644	168.328	120.68	90.548	179.339	141.037	131.762	135.009	145.91	223.214	297.956	220.812	261.211	387.288	183.356	369.563
gene876:106602592	rin3	XP_014050802.1	Ras and Rab interactor 3		1	-0.197582	-0.933633	-0.736051	4.00212	3.03967e-05	0.000416484	124.042	107.824	178.535	181.411	167.372	131.441	215.959	181.623	151.959	168.762	153.96	159.161	243.531	261.184	263.544	305.162	204.366	410.962
gene45685:106584412	LOC106584412	XP_014025184.1	sphingosine 1-phosphate receptor 3-like		1	-0.177674	-0.681155	-0.503481	3.02182	3.05689e-05	0.000418015	78.1464	75.6844	80.8832	100.299	74.7067	75.9435	106.101	95.3774	84.6357	74.7374	103.647	90.256	113.463	135.124	142.267	116.705	137.517	129.246
gene19470:106612455	shox2	XP_014069072.1	short stature homeobox 2	SHOX2	1	0.100033	-0.994254	-1.09429	0.880842	3.06147e-05	0.000418293	18.6063	15.5516	14.7957	18.3155	18.6767	11.6836	15.9622	17.2491	13.4648	15.6707	12.0753	17.4689	38.7436	24.7177	31.0966	38.9017	21.9646	38.3699
gene25657:106564921	LOC106564921	XP_013986910.1	regulatory-associated protein of mTOR-like	RPTOR	1	-0.153985	-1.14484	-0.990853	3.42918	3.0641e-05	0.000418296	68.2231	100.567	122.311	116.87	81.1717	70.1017	114.552	105.524	93.2916	78.3537	97.6089	138.781	252.756	148.306	160.925	236.004	132.742	296.862
gene37711:106576622	LOC106576622	XP_014009339.1	proteoglycan 4-like		1	-0.576131	-1.90332	-1.32719	2.5766	3.07566e-05	0.000419291	21.0871	22.809	48.3327	51.4578	35.1984	33.1036	46.9475	57.8352	41.3561	69.9156	39.2448	64.0526	172.501	65.09	98.7316	190.186	49.659	212.044
gene1865:106613597	slc35f3	XP_014071511.1	solute carrier family 35%2C member F3	SLC35F3	1	-0.27085	-1.71185	-1.441	1.19999	3.09447e-05	0.000420644	11.1638	8.29419	20.714	29.6537	10.0567	8.76271	22.5348	16.2344	23.0825	21.6979	9.05649	15.5279	55.3479	41.1962	48.1997	63.9717	27.6944	53.5159
gene25514:106564682	LOC106564682	XP_013986395.1	ubinuclein-2-like		1	-0.262608	-1.03235	-0.769739	3.44261	3.11027e-05	0.000421498	70.7039	66.3535	132.175	111.637	119.962	73.9962	125.819	114.656	140.418	101.257	100.628	113.548	192.795	151.602	204.46	197.966	158.527	262.531
gene52134:106590597	LOC106590597	XP_014037191.1	E3 ubiquitin-protein ligase MARCH6-like		1	-0.196383	-1.30742	-1.11104	2.49365	3.10929e-05	0.000421498	35.9722	41.4709	45.3735	62.796	51.0017	33.1036	63.8486	39.5715	31.7384	54.2449	66.4143	56.2887	146.672	85.6882	86.293	125.35	63.0287	156.509
gene12240:106605645	LOC106605645	XP_014056989.1	aldehyde dehydrogenase%2C mitochondrial-like	ALDH2	1	-0.44653	-1.55154	-1.10501	1.70945	3.12828e-05	0.000423014	17.3659	24.8826	29.5914	25.2928	22.9867	13.6309	25.3517	20.2931	29.8148	26.5197	46.2887	35.9083	94.0915	46.9637	51.3094	71.752	34.3793	91.8858
gene12278:106605622	LOC106605622	XP_014056932.1	kin of IRRE-like protein 3		1	-0.180663	-1.69273	-1.51206	1.39898	3.14572e-05	0.000424641	3.72126	11.4045	28.605	29.6537	15.085	16.5518	20.6569	18.2638	19.2354	20.4925	24.1506	17.4689	61.8052	55.2029	59.0835	74.3455	29.6044	58.5646
gene26734:106565771	LOC106565771	XP_013988743.1	host cell factor 1-like	HCFC1	1	-0.118547	-0.659482	-0.540935	5.30581	3.14579e-05	0.000424641	308.865	359.76	504.041	482.308	408.014	385.559	515.484	413.978	367.396	449.63	451.818	485.247	578.386	646.781	652.251	746.048	542.429	674.502
gene12582:106605935	LOC106605935	XP_014057414.1	extracellular matrix protein 1-like	ECM1	1	-0.320017	-1.43055	-1.11054	4.89091	3.1627e-05	0.000426552	195.986	182.472	288.023	254.673	232.022	206.411	341.778	259.751	206.78	273.635	327.04	304.735	645.726	318.035	422.136	866.211	321.829	1059.21
gene16255:106609361	LOC106609361	XP_014063598.1	ADM2-like	ADM2	1	-0.0170505	-0.823085	-0.806034	2.49878	3.18643e-05	0.000429197	37.2126	52.8754	67.0739	61.9238	63.2134	48.6817	53.5202	54.7913	51.9355	75.9428	50.3138	51.4362	101.471	102.167	94.8446	115.841	84.0383	83.8079
gene23576:106562727	LOC106562727	XP_013983203.1	ADAMTS-like protein 5	ADAMTSL5	1	-0.56151	-1.34048	-0.778966	4.52472	3.19751e-05	0.000429937	112.878	121.302	241.663	279.965	144.385	139.23	227.226	274.971	235.633	276.046	222.387	312.499	582.076	299.085	381.711	529.928	302.729	519.003
gene11989:106605348	prdm1	XP_014056343.1	PR domain containing 1%2C with ZNF domain	PRDM1	1	-0.437646	-1.11146	-0.673817	1.71148	3.23731e-05	0.000433941	22.3276	21.7722	27.6187	28.7815	24.4234	32.1299	35.6801	32.4689	36.5472	31.3415	38.2385	40.7608	47.9682	48.6116	60.6383	84.7193	39.1542	56.5451
gene18205:106611270	LOC106611270	XP_014066778.1	endoribonuclease Dicer-like		1	-0.173589	-0.744066	-0.570477	3.14284	3.23491e-05	0.000433941	70.7039	73.6109	101.597	90.7053	96.2567	86.6535	84.5055	97.4067	95.2151	106.079	98.6151	109.666	166.044	154.074	139.157	134.859	106.003	164.587
gene31959:106570822	LOC106570822	XP_013998843.1	protein FAM189A2-like	FAM189A2	1	-0.830819	-2.17215	-1.34133	1.22699	3.23794e-05	0.000433941	2.48084	9.33096	19.7276	18.3155	12.2117	5.84181	17.8401	15.2198	18.2736	26.5197	26.1632	18.4394	65.4951	26.3656	53.6416	63.1072	24.8295	72.7009
gene2255:106563467	LOC106563467	XP_013984557.1	heat shock protein beta-11-like		1	-0.677135	-2.51914	-1.842	2.5153	3.24236e-05	0.000434083	8.68294	6.22064	47.3463	24.4207	47.41	17.5254	34.7412	38.5568	30.7766	28.9306	43.2699	68.9051	151.284	41.1962	67.6351	207.476	216.781	182.762
gene40495:106579067	LOC106579067	XP_014014041.1	sulfotransferase 1C2-like	SULT1C4	1	-0.47433	-1.92287	-1.44854	1.04121	3.2462e-05	0.000434398	11.1638	2.07355	16.7685	17.4433	8.62001	13.6309	19.718	15.2198	18.2736	19.2871	10.0628	15.5279	43.3559	32.957	32.6514	51.8689	26.7395	76.7398
gene31753:106570612	LOC106570612	XP_013998549.1	peptidyl-prolyl cis-trans isomerase FKBP9-like	FKBP9	1	0.0507062	-2.46109	-2.5118	0.654573	3.2543e-05	0.000434556	3.72126	2.07355	11.8366	12.2103	10.0567	2.9209	5.6337	8.11722	10.5795	3.61632	5.03138	8.73445	11.9921	57.6747	94.0672	15.5607	23.8745	34.331
gene51549:106589996	LOC106589996	XP_014035950.1	protein jagged-1b-like		1	-1.89951	-2.76529	-0.865782	1.11246	3.2515e-05	0.000434556	1.24042	2.07355	7.89105	19.1877	5.74667	2.9209	27.2296	31.4542	22.1207	20.4925	11.069	36.8788	24.9066	55.2029	55.9738	38.9017	33.4243	59.5743
gene51986:106590444	LOC106590444	XP_014036969.1	E3 ubiquitin-protein ligase RNF6-like	RNF6	1	-0.230906	-0.772681	-0.541775	3.75424	3.29606e-05	0.000438432	129.004	114.045	161.766	136.058	122.835	118.783	160.56	166.403	150.998	173.584	130.816	144.604	232.461	168.905	190.467	261.938	190.041	283.735
gene10887:106604253	LOC106604253	XP_014054198.1	UDP-N-acetylglucosamine--peptide N-acetylglucosaminyltransferase 110 kDa subunit-like	OGT	1	-0.49341	-1.27639	-0.782984	6.34854	3.30544e-05	0.000439094	373.366	372.202	881.825	900.948	703.249	602.68	969.935	829.986	731.906	918.547	847.285	1152.95	1500.85	1310.04	1466.98	1891.49	1030.42	2018.46
gene6628:106600414	LOC106600414	XP_014047206.1	dynamin-3-like		1	-0.382332	-1.26497	-0.882634	1.57672	3.3046e-05	0.000439094	22.3276	10.3677	27.6187	28.7815	20.1133	27.2618	33.8022	31.4542	20.1971	30.136	34.2134	30.0853	52.5806	46.1398	48.1997	61.3782	46.7941	71.6911
gene21454:106560643	farp2	XP_013979191.1	FERM%2C RhoGEF and pleckstrin domain protein 2	FARP2	1	0.0143197	-0.511713	-0.526033	5.75725	3.32241e-05	0.000440933	525.938	604.439	692.439	611.389	612.739	550.104	623.463	621.982	508.776	577.407	499.113	763.779	853.281	823.925	846.604	944.879	736.29	887.556
gene43856:106582696	LOC106582696	XP_014021482.1	interleukin-17 receptor D-like	IL17RD	1	-0.13323	-0.571811	-0.43858	3.71639	3.32367e-05	0.000440933	135.206	131.67	128.23	160.479	122.835	147.019	137.087	170.462	143.304	142.242	153.96	166.925	225.082	216.692	180.36	214.392	174.761	208.005
gene15091:106608274	LOC106608274	XP_014061605.1	DNA helicase INO80-like		1	0.085934	-0.708425	-0.794359	3.54722	3.347e-05	0.00044296	115.359	137.891	140.066	130.825	111.342	99.3107	130.514	107.553	115.412	116.928	112.703	115.489	226.927	138.419	174.141	242.055	152.797	257.482
gene18105:106611167	LOC106611167	XP_014066561.1	cysteine-rich motor neuron 1 protein-like	CRIM1	1	-0.206637	-0.79718	-0.590543	5.56677	3.34725e-05	0.00044296	382.049	359.76	570.128	561.675	481.284	409.9	537.079	596.616	518.393	458.068	460.875	650.231	845.901	677.266	705.892	956.117	637.927	947.131
gene4014:106580342	LOC106580342	XP_014016741.1	GON-4-like protein	GON4L	1	-0.277729	-1.07725	-0.799524	4.07544	3.34901e-05	0.000443004	129.004	105.751	205.167	152.629	147.258	140.203	178.401	186.696	161.577	185.638	157.985	206.715	305.336	237.29	240.998	462.498	199.591	396.825
gene27988:106566815	vps13d	XP_013990712.1	vacuolar protein sorting 13 homolog D (S. cerevisiae)	VPS13D	1	-0.435583	-0.683859	-0.248276	4.79814	3.37202e-05	0.000445288	223.276	263.34	351.152	297.409	213.345	243.409	382.153	326.718	335.657	384.536	343.14	400.814	413.265	406.195	404.256	485.839	372.442	457.41
gene41608:106580493	LOC106580493	XP_014017101.1	methylcytosine dioxygenase TET3-like	TET3	1	-0.247706	-0.930222	-0.682516	4.22745	3.38604e-05	0.000446568	148.85	166.92	202.208	209.32	173.118	133.388	194.363	170.462	192.354	202.514	211.318	267.856	249.988	298.261	298.527	388.153	250.205	469.526
gene30435:106569330					1	-0.158364	-1.23848	-1.08012	0.896705	3.3882e-05	0.000446663	12.4042	12.4413	19.7276	15.699	13.6483	12.6573	13.1453	16.2344	12.503	18.0816	21.1318	16.4984	31.3638	32.1331	25.6547	55.3269	23.8745	35.3407
gene50814:106589326	LOC106589326	XP_014034610.1	transcription factor 7-like 2		1	-0.24758	-1.00469	-0.757108	4.51811	3.41594e-05	0.000449199	157.533	191.803	246.595	248.567	202.57	188.885	243.188	260.766	235.633	201.309	215.343	325.116	481.527	306.5	347.504	541.166	263.575	521.023
gene10561:106604001	LOC106604001	XP_014053795.1	SUMO-specific isopeptidase USPL1-like	USPL1	1	-0.221401	-1.16679	-0.945392	4.81109	3.43835e-05	0.000451737	163.735	144.111	330.438	293.048	250.699	258.987	281.685	250.619	225.054	289.306	229.431	420.224	550.712	415.258	461.784	708.011	390.587	685.609
gene27806:106566730	LOC106566730	XP_013990533.1	death-inducer obliterator 1-like	DIDO1	1	-0.419442	-1.44415	-1.02471	4.15027	3.44296e-05	0.000452118	79.3869	89.1625	205.167	192.749	134.328	91.5217	165.255	205.975	174.08	171.173	110.69	242.624	301.646	467.989	463.339	360.489	202.456	345.329
gene42359:106581097	LOC106581097	XP_014018289.1	Friend leukemia integration 1 transcription factor-like	FLI1	1	-0.342898	-1.26952	-0.926624	4.65146	3.45438e-05	0.000452883	110.397	151.369	313.669	300.897	187.485	151.887	300.464	280.044	215.436	227.828	225.406	307.647	582.998	402.899	439.239	612.053	326.603	546.266
gene4459:106585018	LOC106585018	XP_014026233.1	serine/threonine-protein kinase MARK1-like	MARK1	1	0.0945451	-0.70663	-0.801176	3.67284	3.46484e-05	0.000453493	126.523	106.788	163.739	154.373	124.99	127.546	132.392	118.714	91.3681	151.886	127.797	137.81	235.229	189.503	202.128	255.887	156.617	263.541
gene38096:106576982	bcl11a	XP_014010074.1	B-cell CLL/lymphoma 11A (zinc finger protein)	BCL11A	1	-0.058737	-0.632074	-0.573337	4.78373	3.47428e-05	0.000454338	266.69	240.531	300.846	328.807	300.982	298.906	287.319	285.117	281.798	289.306	312.952	369.758	464.923	393.836	378.601	580.068	364.803	490.731
gene5674:106596250					1	-0.188594	-1.70828	-1.51969	3.10142	3.47355e-05	0.000454338	40.9339	53.9122	81.8696	79.3672	51.0017	47.7081	55.3981	53.7766	60.5914	79.5591	70.4394	88.315	223.237	79.0968	132.938	260.209	82.1283	372.592
gene914:106603645	LOC106603645	XP_014053038.1	dihydropyrimidinase-related protein 5-like	DPYSL5	1	0.0956147	-1.74391	-1.83953	-0.0971353	3.49951e-05	0.000457059	9.92336	3.11032	8.87743	4.36083	5.02834	1.94727	2.81685	4.05861	4.80884	4.82177	8.05021	6.79346	18.4493	12.3589	17.1031	32.8503	14.3247	17.1655
gene12:106601271	LOC106601271	XP_014049198.1	uncharacterized LOC106601271		1	0.0789398	-0.599737	-0.678676	4.75569	3.50963e-05	0.000457803	300.182	293.407	331.424	272.988	307.447	261.908	250.7	301.352	287.569	262.786	272.701	313.47	473.225	327.098	413.585	530.792	341.883	571.509
gene25847:106565001	LOC106565001	XP_013987029.1	spectrin beta chain%2C non-erythrocytic 1-like		1	-0.228614	-1.43827	-1.20966	5.5588	3.52422e-05	0.00045932	193.505	221.869	641.148	587.84	318.94	228.804	489.193	447.462	363.549	448.424	324.021	520.185	1016.56	987.062	1094.6	1216.33	571.078	1010.74
gene26515:106565654	LOC106565654	XP_013988466.1	dual serine/threonine and tyrosine protein kinase-like		1	-0.03527	-0.704518	-0.669248	3.72143	3.52691e-05	0.000459476	117.84	122.339	166.698	141.291	138.638	125.599	156.805	112.626	129.839	148.269	154.967	137.81	206.632	174.672	187.357	265.396	196.726	283.735
gene4719:106587486	LOC106587486	XP_014031391.1	actin%2C alpha skeletal muscle 2-like	ACTC1	1	-0.462624	-2.47491	-2.01229	4.60301	3.53071e-05	0.000459779	45.8955	21.7722	155.848	190.132	188.922	89.5744	246.944	175.535	73.0944	124.16	134.841	209.627	733.36	169.728	467.226	912.029	423.056	1114.75
gene31050:106570147	LOC106570147	XP_013997654.1	protein PRRC2A-like	PRRC2A	1	-0.45248	-1.01967	-0.567193	4.57698	3.53612e-05	0.000460097	145.129	181.435	241.663	279.965	204.007	176.228	314.548	247.575	236.595	280.868	255.594	361.994	287.809	465.517	537.971	435.699	318.009	428.127
gene24008:100194644	LOC100194644	NP_001133201.1	phosphoglycerate mutase 2-1 (muscle)	PGAM2	1	0.118652	-2.00944	-2.1281	2.5505	3.54704e-05	0.000460936	14.885	10.3677	49.319	48.8413	62.495	32.1299	61.0318	26.381	21.1589	20.4925	29.182	44.6427	209.4	46.1398	96.3994	220.443	112.688	188.82
gene37460:106576366					1	-0.123391	-1.91642	-1.79303	0.541751	3.55399e-05	0.000461528	4.96168	3.11032	14.7957	6.97733	8.62001	11.6836	6.57265	7.10257	10.5795	13.2599	6.03766	11.6459	25.829	18.1263	34.9837	38.9017	14.3247	57.5548
gene44734:106583427	ubap2	XP_014023051.1	ubiquitin associated protein 2	UBAP2	1	-0.530345	-0.947993	-0.417648	4.71535	3.55457e-05	0.000461528	186.063	171.068	280.132	270.372	245.67	206.411	356.801	286.132	286.607	341.14	322.009	390.139	443.706	350.992	423.691	529.063	297.954	558.383
gene40248:100195799	dlx3b	XP_014013976.1	distal-less homeobox gene 3b	DLX3	1	-0.070394	-1.00951	-0.939117	4.03028	3.56114e-05	0.0004618	132.725	137.891	188.399	184.899	138.638	124.625	122.064	178.579	177.927	147.064	189.18	146.545	376.366	202.685	234.002	376.05	199.591	424.088
gene15965:106609053	LOC106609053	XP_014062879.1	cysteine and histidine-rich domain-containing protein 1-like	CHORDC1	1	0.191235	-1.55827	-1.74951	0.581865	3.57394e-05	0.000462904	8.68294	11.4045	8.87743	14.8268	11.4933	7.78908	11.2674	6.08792	7.69415	10.849	10.0628	9.70494	43.3559	6.5914	24.8773	38.9017	41.0642	31.3018
gene43097:106581938	kdm6a	XP_014019936.1	lysine (K)-specific demethylase 6A	KDM6A	1	-0.2635	-0.986688	-0.723187	4.36631	3.58364e-05	0.000463276	110.397	147.222	253.5	222.402	206.88	174.281	225.348	183.652	223.13	220.596	223.393	274.65	396.66	291.669	328.069	456.447	288.404	432.166
gene37941:106576760	LOC106576760	XP_014009606.1	thyroid adenoma-associated protein homolog	THADA	1	-0.0369456	-0.798974	-0.762029	3.71924	3.60382e-05	0.000464792	105.436	114.045	160.78	174.433	121.398	110.994	143.659	127.846	117.336	139.831	140.879	145.574	237.074	209.277	200.573	260.209	156.617	295.852
gene51222:100195417	agt	NP_001133918.1	angiotensinogen (serpin peptidase inhibitor%2C clade A%2C member 8)	AGT	1	-0.294191	-1.21647	-0.922281	1.35703	3.61013e-05	0.000464848	21.0871	30.0664	14.7957	20.0598	21.55	12.6573	32.8633	18.2638	29.8148	25.3143	26.1632	16.4984	43.3559	41.1962	51.3094	55.3269	46.7941	40.3894
gene28835:100380745	LOC100380745	XP_013992696.1	AP-2 complex subunit beta	AP2B1	1	-0.0580176	-0.422625	-0.364608	5.85718	3.63138e-05	0.000466807	550.746	625.174	728.936	675.929	667.332	646.493	712.663	647.349	652.079	643.706	724.519	712.343	903.094	823.101	854.379	888.688	760.165	955.208
gene17126:106610220	LOC106610220	XP_014064904.1	mothers against decapentaplegic homolog 1	SMAD1	1	-0.152906	-0.677077	-0.524171	4.36519	3.65818e-05	0.000469279	160.014	201.134	238.704	210.192	237.05	208.358	210.325	242.502	253.907	209.747	229.431	263.004	409.575	289.198	317.185	400.255	274.079	303.93
gene8057:106601692	LOC106601692	XP_014049523.1	WAP%2C Kazal%2C immunoglobulin%2C Kunitz and NTR domain-containing protein 2-like	WFIKKN2	1	-0.313982	-2.09429	-1.78031	0.744354	3.66325e-05	0.000469736	9.92336	8.29419	6.90467	7.8495	10.0567	9.73635	5.6337	11.1612	14.4265	9.64353	8.05021	17.4689	48.8907	15.6546	13.9935	66.5651	19.0996	61.5938
gene17375:106610436	LOC106610436	XP_014065281.1	zinc finger protein 638-like		1	-0.0951049	-0.646925	-0.55182	5.76607	3.66653e-05	0.000469961	450.272	526.681	719.072	630.576	571.794	503.369	649.753	589.513	572.253	596.694	616.848	642.467	804.39	798.383	796.072	955.253	754.435	1178.36
gene50761:106589275	LOC106589275	XP_014034501.1	helicase SRCAP-like		1	-0.452884	-1.10979	-0.656902	4.97588	3.66804e-05	0.000469961	168.697	196.987	388.634	327.935	250.699	242.435	467.597	330.777	322.193	327.88	277.732	451.28	448.318	622.063	635.148	644.039	421.147	604.831
gene12048:106605460	LOC106605460	XP_014056620.1	GON-4-like protein		1	-0.411957	-0.778364	-0.366407	4.34315	3.67485e-05	0.000470363	145.129	166.92	246.595	232.868	184.612	157.729	256.333	283.088	263.525	280.868	199.243	239.712	283.197	325.45	374.714	321.587	324.693	302.92
gene35761:106574673	LOC106574673	XP_014006147.1	serine/threonine-protein kinase ATR-like		1	-0.0888246	-1.55591	-1.46709	2.67795	3.67573e-05	0.000470363	43.4147	49.7651	57.2101	40.1197	51.72	41.8663	55.3981	35.5128	43.2796	49.4231	55.3452	65.9936	187.261	67.5618	95.622	210.934	49.659	218.103
gene2888:106569917	LOC106569917	XP_013997147.1	rap guanine nucleotide exchange factor 1-like	RAPGEF1	1	-0.404172	-0.790984	-0.386812	3.16925	3.69575e-05	0.000471709	66.9827	83.9786	89.7607	101.171	82.6084	72.049	133.331	97.4067	108.68	104.873	107.672	111.607	149.439	132.652	150.818	159.929	104.093	156.509
gene29057:106567841	LOC106567841	XP_013993109.1	UDP-glucuronosyltransferase-like	UGT1A1	1	-0.270805	-1.24129	-0.970483	5.00585	3.69691e-05	0.000471709	182.342	183.509	375.811	465.737	186.048	199.595	302.342	363.246	342.39	312.209	276.726	343.555	735.205	493.531	636.702	666.516	419.237	788.602
gene46409:106585064					1	-0.0601648	-1.5385	-1.47834	0.429214	3.6996e-05	0.000471858	4.96168	13.4781	6.90467	13.9547	6.465	8.76271	9.3895	5.07326	10.5795	9.64353	11.069	11.6459	33.2088	17.3024	17.1031	27.6634	21.9646	41.3991
gene16887:106609972	LOC106609972	XP_014064527.1	protein PAT1 homolog 1-like	PATL1	1	-0.0853133	-0.728972	-0.643659	3.97278	3.7076e-05	0.000472685	117.84	168.994	180.508	167.456	169.527	147.992	198.118	155.242	143.304	149.475	194.211	179.541	261.058	198.566	246.44	302.569	227.285	331.193
gene51132:106589585	dlgap5	XP_014035206.1	discs%2C large (Drosophila) homolog-associated protein 5	DLGAP5	1	-0.047738	-1.18418	-1.13644	3.56546	3.71624e-05	0.000473397	58.2997	85.0154	145.984	129.081	120.68	78.8644	159.622	91.3188	82.7121	107.284	85.5335	118.4	291.499	168.905	185.802	293.06	162.347	292.823
gene13909:106607203	LOC106607203	XP_014059388.1	collagen alpha-1(XI) chain-like	COL11A1	1	-0.0141939	-1.19998	-1.18579	3.7123	3.7242e-05	0.000473766	71.9443	86.0522	160.78	184.899	104.158	76.9171	126.758	99.436	71.1709	114.517	133.835	152.368	253.678	251.297	247.995	328.503	163.302	317.056
gene16854:106609941	LOC106609941	XP_014064458.1	pericentriolar material 1 protein-like		1	-0.458567	-0.728274	-0.269707	4.90568	3.72525e-05	0.000473766	224.516	209.428	337.342	343.634	303.855	265.802	380.275	367.304	390.478	420.699	327.04	451.28	460.31	449.863	428.355	487.568	417.327	529.101
gene31732:106570585	LOC106570585	XP_013998511.1	rap guanine nucleotide exchange factor 5-like	RAPGEF5	1	-0.452865	-1.15748	-0.704613	5.07902	3.72221e-05	0.000473766	203.429	224.98	354.111	363.693	298.827	221.015	366.191	291.205	357.778	372.481	413.58	500.775	497.209	465.517	532.529	810.884	469.851	910.78
gene32713:106571715	ppp1r13b	XP_014000588.1	protein phosphatase 1%2C regulatory subunit 13B	PPP1R13B	1	-0.202684	-0.975754	-0.77307	4.84309	3.73328e-05	0.000474397	199.708	188.693	295.914	368.054	280.869	245.356	317.365	273.956	268.334	325.469	270.688	378.493	492.597	430.089	509.984	593.035	340.928	714.892
gene14208:106607413	LOC106607413	XP_014059814.1	junction plakoglobin-like	JUP	1	-0.0334967	-1.03306	-0.999564	3.77564	3.75314e-05	0.000476243	112.878	96.4199	174.589	194.493	95.5384	83.7326	157.744	113.641	110.603	112.106	125.785	163.043	231.539	188.679	244.886	261.938	259.755	353.407
gene45662:106584391	LOC106584391	XP_014025124.1	semaphorin-6B-like	SEMA6B	1	-0.182669	-1.36479	-1.18212	2.12916	3.75517e-05	0.000476243	29.7701	20.7355	48.3327	57.563	22.9867	24.3409	43.1917	42.6154	39.4325	33.7524	23.1444	51.4362	76.5647	71.6814	126.719	84.7193	70.6686	91.8858
gene50795:106589308	LOC106589308	XP_014034579.1	sclerostin domain-containing protein 1-like	SOST	1	-0.369265	-1.38492	-1.01565	4.63034	3.7619e-05	0.00047648	129.004	125.45	300.846	264.266	188.203	135.335	205.63	308.454	219.283	198.898	228.425	329.968	535.03	285.902	408.92	764.202	416.372	553.334
gene21105:106560285	LOC106560285	XP_013978501.1	nucleoprotein TPR-like	TPR	1	-0.387173	-1.03096	-0.643791	5.86337	3.76811e-05	0.000476886	300.182	414.709	620.434	740.469	416.634	546.209	831.91	562.118	597.259	611.159	679.237	731.753	1007.33	1096.64	1088.38	1063.31	724.83	1185.43
gene3270:106573525	LOC106573525	XP_014004128.1	UPF0469 protein KIAA0907 homolog		1	-0.266514	-1.70742	-1.4409	3.03031	3.79186e-05	0.000479044	43.4147	37.3238	74.965	64.5403	67.5234	45.7608	62.9097	44.6447	50.9738	77.1483	69.4331	99.9609	231.539	88.1599	100.286	293.924	87.8582	279.696
gene50317:106588773	LOC106588773	XP_014033648.1	methyltransferase-like protein 24		1	0.0309723	-0.876824	-0.907796	3.54253	3.79392e-05	0.000479044	88.0698	98.4935	143.025	148.268	125.708	82.759	117.369	129.876	90.4063	104.873	100.628	134.899	214.012	149.954	185.802	261.074	170.942	269.599
gene9259:106602836	LOC106602836	XP_014051236.1	max-binding protein MNT-like		1	-1.59903	-3.16035	-1.56132	0.346424	3.79542e-05	0.000479044	2.48084	0	0	10.466	2.155	3.89454	9.3895	8.11722	10.5795	12.0544	3.01883	16.4984	33.2088	37.9005	43.5352	19.8831	19.0996	21.2044
gene2036:106561289	LOC106561289	XP_013980556.1	alpha-adducin-like	ADD1	1	-0.31683	-0.984335	-0.667504	3.67082	3.81265e-05	0.000480543	107.917	83.9786	133.161	148.268	114.215	90.548	142.72	122.773	121.183	149.475	143.898	172.748	271.205	161.489	197.463	246.377	164.257	291.813
gene38196:106577067	bicc1	XP_014010259.1	BicC family RNA binding protein 1	BICC1	1	0.126931	-0.880565	-1.0075	4.50264	3.82814e-05	0.000481517	130.244	175.215	362.988	282.582	245.67	168.439	230.982	210.033	152.921	189.254	223.393	255.24	405.885	409.491	443.126	412.358	374.352	451.351
gene21436:106560629	LOC106560629	XP_013979161.1	retinoic acid receptor RXR-gamma-B-like		1	-0.448308	-1.50997	-1.06166	1.63348	3.85154e-05	0.00048387	19.8467	18.6619	27.6187	20.932	25.86	15.5782	23.4738	23.337	19.2354	40.985	34.2134	35.9083	63.6501	39.5484	57.5287	94.2286	31.5144	77.7495
gene21302:106560490	LOC106560490	XP_013978930.1	dedicator of cytokinesis protein 7-like	DOCK7	1	-0.44492	-0.944575	-0.499655	4.49491	3.85455e-05	0.000484053	164.976	142.038	262.377	256.417	203.288	160.65	247.883	288.161	240.442	301.36	245.532	311.529	411.42	299.909	338.953	433.97	313.234	476.594
gene31099:100196887	ef1a	NP_001135381.1	elongation factor 1-alpha	EEF1A1	1	-0.308907	-1.26725	-0.95834	3.72758	3.85984e-05	0.000484324	89.3102	91.236	113.434	108.149	123.553	115.863	104.223	156.257	120.221	97.6408	136.854	187.305	322.863	122.765	171.809	363.083	225.375	328.164
gene25167:106564314	LOC106564314	XP_013985832.1	transmembrane channel-like protein 8		1	-0.136586	-1.28503	-1.14844	4.35465	3.86974e-05	0.000485369	146.37	131.67	232.786	129.953	224.839	153.834	283.563	128.861	228.901	141.037	219.368	130.046	394.815	244.706	394.927	482.381	300.819	647.24
gene1096:106604940	LOC106604940	XP_014055567.1	adhesion G protein-coupled receptor A3-like	ADGRA1	1	-0.332095	-1.32399	-0.991893	1.16823	3.87572e-05	0.000485612	16.1255	16.5884	22.6868	22.6763	12.93	8.76271	19.718	20.2931	17.3118	18.0816	30.1883	21.3509	47.9682	31.3091	32.6514	42.3596	37.2442	57.5548
gene19427:106612407	LOC106612407	XP_014068983.1	AP-2 complex subunit mu	AP2M1	1	-0.0106244	-0.557391	-0.546766	6.28732	3.88107e-05	0.000485612	725.646	783.801	895.634	962	897.917	838.3	845.994	837.089	793.459	901.67	906.655	904.501	1329.27	1045.56	1093.04	1486.05	993.18	1508.54
gene30103:106568854	LOC106568854	XP_013995059.1	PERQ amino acid-rich with GYF domain-containing protein 2-like	GIGYF2	1	-0.136042	-0.713731	-0.577689	4.31187	3.87794e-05	0.000485612	167.457	170.031	251.527	211.936	207.598	191.806	201.874	199.887	231.786	247.116	199.243	251.358	327.475	301.556	321.072	366.54	235.88	401.874
gene14200:106607502	LOC106607502	XP_014059981.1	zinc finger protein 646-like		1	-0.0259228	-0.516254	-0.490331	5.58578	3.90337e-05	0.000487221	437.868	502.835	578.019	582.607	540.905	519.921	540.835	540.81	516.47	527.983	513.201	610.441	812.692	666.555	614.935	921.538	675.171	800.719
gene14239:106607477	LOC106607477	XP_014059934.1	pyruvate dehydrogenase (acetyl-transferring) kinase isozyme 2%2C mitochondrial-like	PDK2	1	-0.674388	-0.827868	-0.15348	5.11358	3.92161e-05	0.000488711	306.384	249.862	297.887	248.567	422.38	270.67	515.484	427.169	379.899	515.929	489.051	565.798	578.386	519.896	420.581	449.531	713.371	489.721
gene37893:106576800	LOC106576800	XP_014009699.1	cdc42 effector protein 3-like	CDC42EP3	1	-0.339321	-1.31638	-0.977063	3.51295	3.94093e-05	0.000490199	63.2614	52.8754	131.189	156.99	70.3967	64.2599	107.979	123.788	113.489	101.257	95.5963	146.545	226.927	190.327	193.576	262.803	168.077	291.813
gene22693:106561856	LOC106561856	XP_013981599.1	von Willebrand factor-like	VWF	1	-0.534039	-1.45865	-0.924615	6.68095	3.94709e-05	0.000490623	338.635	480.026	1210.29	1167.83	694.629	598.785	1152.09	1146.56	868.477	1310.32	898.605	1186.91	2690.83	1647.03	2200.08	2147.37	1366.58	2205.26
gene35680:106574467	LOC106574467	XP_014005840.1	cohesin subunit SA-1-like		1	-0.224997	-0.952843	-0.727845	4.05145	3.94803e-05	0.000490623	120.321	133.744	167.685	184.899	167.372	137.283	162.438	166.403	149.074	214.569	169.055	213.509	319.173	201.862	238.666	356.167	224.42	410.962
gene25980:106565254	LOC106565254	XP_013987629.1	SET domain-containing protein 5-like	SETD5	1	-0.223443	-0.872219	-0.648776	4.8375	3.95662e-05	0.000491027	231.958	239.495	357.07	291.304	271.53	228.804	333.327	288.161	293.34	298.95	290.814	404.696	549.79	394.66	521.645	625.885	313.234	538.188
gene29365:106568279	LOC106568279	XP_013993940.1	tetratricopeptide repeat protein 28-like	TTC28	1	-0.340349	-1.24875	-0.908403	2.59018	3.95982e-05	0.000491104	33.4913	34.2135	63.1284	73.262	47.41	36.0245	83.5666	57.8352	52.8973	50.6285	44.2762	78.61	87.6343	99.6949	141.489	123.621	93.5881	133.285
gene39923:106578819	LOC106578819	XP_014013479.1	uncharacterized LOC106578819		1	0.0745771	-2.11473	-2.18931	-0.138463	3.97304e-05	0.000491563	2.48084	2.07355	6.90467	6.97733	3.59167	4.86817	5.6337	4.05861	0.961769	2.41088	2.01255	10.6754	15.6819	22.246	38.0933	15.5607	11.4598	15.146
gene79643:106600198	LOC106600198	XP_014046997.1	mucin-5AC-like		1	-0.0119177	-1.55656	-1.54464	2.25792	3.97888e-05	0.000491893	31.0105	18.6619	29.5914	47.097	56.03	30.1827	43.1917	43.6301	33.6619	26.5197	17.1067	52.4067	154.974	119.469	150.818	54.4624	64.9387	78.7593
gene51401:106589841	LOC106589841	XP_014035711.1	ADP-ribosylation factor-like protein 3	ARL3	1	0.104726	-0.957368	-1.06209	3.24663	3.98884e-05	0.000492443	75.6656	53.9122	114.42	112.509	107.75	84.7062	96.7119	81.1722	72.1327	81.97	83.521	99.9609	190.028	132.652	161.702	236.004	108.868	229.21
gene40770:100136543	pck2	XP_014015159.1	phosphoenolpyruvate carboxykinase 2 (mitochondrial)	PCK2	1	-0.1263	-0.737046	-0.610746	3.2027	4.02517e-05	0.000495207	66.9827	78.7948	104.556	107.276	107.032	83.7326	116.43	89.2894	98.1004	110.901	90.5649	98.9904	170.656	154.074	128.273	166.845	127.967	160.548
gene40913:106579812	LOC106579812	XP_014015486.1	collagen alpha-1(XXVII) chain B-like	COL27A1	1	-0.0706207	-1.21531	-1.14469	5.54799	4.02235e-05	0.000495207	205.91	265.414	651.011	650.636	356.294	299.88	470.414	426.154	350.084	409.85	377.354	541.536	758.267	889.015	1062.73	1122.1	699.046	1067.29
gene30345:106569174	LOC106569174	XP_013995702.1	BTB/POZ domain-containing protein KCTD1-like	KCTD1	1	0.0960151	-0.80419	-0.900205	5.51173	4.04407e-05	0.000496387	364.683	413.673	541.523	675.929	418.789	398.217	394.359	448.477	407.79	439.986	410.561	555.123	1089.43	588.282	750.205	890.417	578.718	980.452
gene58330:106591821	LOC106591821	XP_014038560.1	heterogeneous nuclear ribonucleoprotein U-like protein 1		1	0.0499516	-1.47938	-1.52933	3.24599	4.05008e-05	0.000496535	58.2997	74.6477	97.6517	82.8558	76.1434	57.4445	83.5666	84.2162	72.1327	73.5319	56.3515	65.9936	216.779	98.047	133.715	304.298	84.9933	397.835
gene6389:106599401	tnn	XP_014046081.1	tenascin N	TNN	1	-0.419676	-1.88955	-1.46988	5.78492	4.05703e-05	0.00049719	140.167	173.141	585.91	716.921	290.207	165.518	526.751	479.931	499.158	531.6	265.657	494.952	1288.68	1019.19	1196.44	1546.56	775.444	1791.27
gene41202:106580005	LOC106580005	XP_014016012.1	protein CYR61-like		1	-0.429794	-1.38691	-0.957119	3.13346	4.09009e-05	0.000499859	38.453	40.4342	103.57	95.9383	65.3684	51.6026	83.5666	79.1429	84.6357	90.4081	86.5398	113.548	192.795	121.941	143.044	179.812	124.147	265.56
gene20169:100286515	efhd1	NP_001139926.1	EF-hand domain family%2C member D1	EFHD1	1	-0.215766	-1.27909	-1.06333	2.01541	4.12367e-05	0.000503368	22.3276	40.4342	42.4144	39.2475	30.8884	17.5254	40.3749	36.5275	41.3561	27.7252	42.2636	37.8493	105.161	47.7876	59.0835	99.4155	61.1188	92.8955
gene27653:106566560	tp53inp2	XP_013990153.1	tumor protein p53 inducible nuclear protein 2	TP53INP2	1	0.0116698	-0.691723	-0.703393	6.481	4.13167e-05	0.000504146	777.743	905.103	1138.28	1014.33	934.552	861.667	919.232	871.587	1044.48	972.791	626.91	1202.44	1208.43	1484.71	1383.8	1788.61	1374.22	1789.25
gene14096:106607315	LOC106607315	XP_014059632.1	unconventional myosin-X-like	PLEKHH3	1	0.103484	-0.802798	-0.906283	3.65783	4.13558e-05	0.000504225	110.397	102.641	151.903	166.584	135.765	105.153	123.002	134.949	108.68	125.366	104.653	129.076	230.616	207.629	220.008	277.499	125.102	276.667
gene48857:106587617	LOC106587617	XP_014031653.1	epithelial splicing regulatory protein 2-like	ESRP1	1	-0.378946	-1.29217	-0.91322	6.4591	4.13454e-05	0.000504225	442.83	557.784	926.212	924.497	719.771	640.652	897.636	856.367	741.524	963.148	839.235	1230.59	2217.61	1174.92	1149.02	2448.21	1048.57	2196.17
gene47629:106586388	LOC106586388	XP_014029081.1	ETS translocation variant 5-like	ETV5	1	-0.10333	-1.02901	-0.92568	2.55874	4.14276e-05	0.000504704	29.7701	39.3974	65.1011	61.0517	59.6217	62.3126	52.5812	67.9817	41.3561	47.0122	64.4017	70.8461	115.308	112.878	84.7382	134.859	99.318	96.9345
gene44214:106582957	LOC106582957	XP_014022074.1	multiple epidermal growth factor-like domains protein 6	MEGF6	1	0.148938	-1.12253	-1.27147	2.99354	4.15448e-05	0.000505535	32.2509	54.949	121.325	84.6002	77.5801	65.2335	69.4823	48.7033	61.5532	66.2993	62.3892	88.315	187.261	135.948	160.925	209.205	101.228	148.431
gene33824:106572671	LOC106572671	XP_014002527.1	indian hedgehog protein-like		1	-0.371685	-1.58338	-1.2117	2.40406	4.15681e-05	0.000505621	21.0871	22.809	52.2782	61.0517	37.3534	26.2881	37.558	70.011	44.2414	37.3687	43.2699	56.2887	104.239	76.625	116.612	160.794	58.2538	141.363
gene4410:106584362	LOC106584362	XP_014025065.1	phosphatase and actin regulator 4B-like		1	-0.344727	-1.38382	-1.03909	2.94412	4.17442e-05	0.000506966	39.6934	40.4342	94.6926	76.7507	63.2134	36.9981	88.2613	70.011	50.012	89.2027	61.3829	92.1969	133.758	103.814	128.273	221.307	129.877	194.879
gene32233:106571081	LOC106571081	XP_013999223.1	EMILIN-1-like	EMILIN1	1	-0.270775	-1.29882	-1.02804	6.02953	4.18998e-05	0.000507861	334.913	349.393	893.661	828.558	399.394	374.849	707.029	646.334	709.785	623.213	452.825	734.664	1158.62	1305.92	1316.16	1562.98	856.618	1565.09
gene45020:106583783					1	-0.0437304	-0.977359	-0.933628	4.5532	4.19345e-05	0.000507885	162.495	160.7	301.833	294.792	224.12	184.017	242.249	215.106	187.545	230.239	193.205	313.47	507.356	294.141	352.946	537.708	373.397	531.12
gene30988:106570114	LOC106570114	XP_013997605.1	ubiquitin-associated protein 2-like	UBAP2L	1	-0.173466	-0.808873	-0.635407	5.99551	4.20408e-05	0.000508618	522.217	522.534	790.091	689.884	638.599	573.471	744.587	635.173	676.124	700.362	717.475	780.277	1117.11	804.15	982.652	1315.74	791.679	1484.31
gene52679:106593696	LOC106593696	XP_014040541.1	cytoplasmic phosphatidylinositol transfer protein 1-like	PITPNC1	1	-0.689264	-1.03008	-0.34082	4.57894	4.20549e-05	0.000508618	137.687	152.406	210.099	284.326	199.697	177.202	313.609	321.645	301.034	311.004	314.965	328.998	345.002	401.251	338.175	529.928	253.07	486.692
gene40664:106579549	LOC106579549	XP_014015036.1	alanine aminotransferase 2-like	GPT	1	-0.436185	-1.451	-1.01482	1.69222	4.22768e-05	0.00051058	16.1255	12.4413	20.714	34.8867	36.635	16.5518	44.1307	22.3224	26.9295	32.5469	25.1569	36.8788	61.8052	51.0833	46.6449	78.6679	70.6686	65.6327
gene9743:106603203	LOC106603203	XP_014052010.1	lysine-specific demethylase 6B-like		1	-0.566228	-0.875224	-0.308996	6.22996	4.22629e-05	0.00051058	467.638	499.725	888.729	812.859	675.234	609.495	1132.37	890.865	973.31	941.45	943.888	1028.72	996.263	1187.28	1254.75	1430.72	945.431	1384.35
gene2735:106568355	LOC106568355	XP_013994114.1	claudin-5-like	CLDN5	1	-0.781937	-1.02749	-0.245549	2.91024	4.23231e-05	0.000510794	47.136	49.7651	80.8832	76.7507	45.9734	51.6026	90.1392	111.612	101.948	131.393	74.4645	101.902	150.362	122.765	107.283	121.892	96.4531	115.11
gene4421:106584953	LOC106584953	XP_014026127.1	spectrin beta chain%2C non-erythrocytic 1-like	SPTBN1	1	-0.464502	-1.622	-1.1575	6.0026	4.24365e-05	0.000511167	224.516	258.157	751.622	795.416	365.632	273.591	662.899	624.011	583.794	641.295	423.643	782.218	1284.07	1200.46	1510.52	1773.92	777.354	1604.47
gene9556:106602814	LOC106602814	XP_014051180.1	pro-neuregulin-2%2C membrane-bound isoform-like	NRG2	1	-1.03014	-1.46616	-0.436017	3.12528	4.25817e-05	0.000512717	23.568	36.2871	76.9377	91.5775	53.875	53.5499	108.918	109.583	103.871	104.873	109.684	156.25	104.239	163.961	177.251	190.186	124.147	162.567
gene9174:106602747	LOC106602747	XP_014051058.1	transmembrane protein 131-like	KIAA0922	1	-0.556289	-0.963067	-0.406778	4.93282	4.26281e-05	0.000512877	173.659	210.465	256.459	407.302	242.797	274.565	450.696	307.44	373.166	396.59	382.385	414.401	448.318	500.122	438.462	609.46	445.021	589.685
gene11103:106604476	atp8a1	XP_014054596.1	ATPase%2C aminophospholipid transporter (APLT)%2C class I%2C type 8A%2C member 1	ATP8A1	1	-0.366895	-0.84194	-0.475045	4.75152	4.27907e-05	0.000513662	199.708	234.311	282.105	344.506	239.924	193.753	396.237	318.601	294.301	317.031	307.921	311.529	438.171	418.554	436.907	545.488	318.964	500.828
gene20522:106613522	LOC106613522	XP_014071342.1	transmembrane gamma-carboxyglutamic acid protein 1-like	PRRG1	1	0.0564331	-0.647791	-0.704225	3.95287	4.28571e-05	0.000514037	157.533	139.964	209.113	193.621	150.132	139.23	164.316	154.227	155.807	163.94	164.023	158.191	334.855	191.974	239.444	245.513	218.691	309.988
gene24617:106563776	LOC106563776	XP_013985102.1	uncharacterized PE-PGRS family protein PE_PGRS24-like		1	-0.32246	-0.891735	-0.569275	3.73856	4.28961e-05	0.000514305	115.359	117.155	157.821	122.975	108.468	110.021	153.049	159.3	145.227	143.448	150.942	171.777	277.662	163.961	178.028	264.532	167.122	296.862
gene25585:100194684	LOC100194684	XP_013986506.1	myomesin-2	MYOM2	1	-0.052428	-2.1757	-2.12327	0.533771	4.29705e-05	0.000514708	1.24042	4.14709	15.7821	9.59383	7.90167	5.84181	15.9622	5.07326	5.77061	6.02721	6.03766	7.76395	22.1392	12.3589	24.8773	56.1913	53.4789	33.3212
gene27510:106566421	LOC106566421	XP_013989910.1	uncharacterized LOC106566421	RBBP8NL	1	-0.60131	-0.867462	-0.266152	4.5181	4.29839e-05	0.000514708	156.293	155.516	242.65	233.741	226.275	179.149	320.182	286.132	296.225	259.17	249.557	417.312	282.275	369.942	342.062	421.003	342.838	404.903
gene3796:106577754	LOC106577754	XP_014011551.1	annexin A7-like		1	-0.0580687	-0.568588	-0.51052	6.76866	4.29619e-05	0.000514708	1276.39	1180.88	1172.81	1277.72	1098.33	1032.05	1298.57	1162.79	1186.82	1257.28	1366.52	1123.83	1946.4	1371.01	1469.31	1952.87	1508.87	2115.39
gene48844:106587609	LOC106587609	XP_014031644.1	solute carrier family 12 member 4		1	-0.151219	-1.14361	-0.992389	4.8899	4.29961e-05	0.000514708	195.986	218.759	366.934	332.295	265.065	176.228	301.403	299.323	205.819	304.977	267.67	363.935	788.708	382.301	509.984	752.1	346.658	631.084
gene7616:106601244	LOC106601244	XP_014048766.1	histone acetyltransferase p300-like	EP300	1	-0.599208	-1.3612	-0.761995	4.62599	4.30563e-05	0.000515229	116.599	104.714	255.473	264.266	196.105	161.623	300.464	255.693	242.366	270.019	222.387	390.139	449.241	387.245	418.249	607.731	296.044	643.201
gene34390:106573184	nup205	XP_014003418.1	nucleoporin 205kDa	NUP205	1	-0.265076	-0.714393	-0.449317	4.98035	4.31212e-05	0.000515807	236.92	284.076	370.879	328.807	329.715	311.563	438.49	356.143	301.995	360.427	418.611	383.345	570.084	460.574	497.545	516.96	384.857	603.821
gene48890:100195089	rbpms	NP_001133590.1	RNA-binding protein with multiple splicing	RBPMS2	1	-0.343563	-1.30786	-0.964301	3.93556	4.31699e-05	0.000515991	107.917	100.567	146.971	185.771	107.75	77.8908	119.247	177.564	134.648	182.022	138.866	178.571	390.203	204.333	196.686	427.054	193.861	374.611
gene68234:106590837	LOC106590837	XP_014037491.1	ankyrin repeat and sterile alpha motif domain-containing protein 1B-like	ANKS1B	1	-0.252512	-1.24167	-0.989153	3.82114	4.35757e-05	0.000519078	78.1464	93.3096	157.821	137.802	112.778	118.783	134.27	130.89	140.418	151.886	117.734	164.984	225.082	190.327	247.995	408.036	148.977	418.03
gene57639:106591863	LOC106591863	XP_014038608.1	E3 ubiquitin-protein ligase RNF216-like	RNF216	1	-1.22749	-2.69872	-1.47123	1.01963	4.37443e-05	0.000519951	6.2021	1.03677	12.823	10.466	6.465	5.84181	20.6569	15.2198	15.3883	16.8762	5.03138	29.1148	22.1392	79.0968	82.4059	44.0886	19.0996	33.3212
gene6244:106599100	LOC106599100	XP_014045639.1	nucleoprotein TPR-like	TPR	1	-0.431664	-1.04834	-0.61668	4.70275	4.37528e-05	0.000519951	147.61	137.891	329.451	276.477	243.515	199.595	337.083	314.542	259.678	297.744	246.538	361.994	434.481	521.544	468.781	468.549	349.523	498.809
gene14564:106607767	LOC106607767	XP_014060582.1	hairy/enhancer-of-split related with YRPW motif protein 2-like	HEY2	1	0.179933	-1.58684	-1.76677	1.68172	4.38017e-05	0.000520299	8.68294	17.6251	35.5097	44.4805	17.24	18.4991	20.6569	23.337	17.3118	13.2599	14.0879	37.8493	88.5567	38.7245	62.9706	87.3127	52.5239	94.915
gene4142:106581989	LOC106581989	XP_014020078.1	bromodomain-containing protein 2-like	BRD2	1	-0.171339	-0.814668	-0.643329	4.43786	4.38157e-05	0.000520299	186.063	189.729	249.554	252.928	211.908	171.36	236.615	220.18	208.704	243.499	242.513	282.414	405.885	274.367	317.185	490.161	278.854	436.205
gene25497:106564693	LOC106564693	XP_013986421.1	SH3 and PX domain-containing protein 2A-like	SH3PXD2A	1	0.0525669	-1.0067	-1.05927	4.2476	4.39058e-05	0.00052077	117.84	110.935	251.527	252.928	200.415	146.045	203.752	181.623	154.845	151.886	136.854	222.243	288.732	341.929	392.594	426.19	256.89	447.312
gene25200:106564348	LOC106564348	XP_013985879.1	tether containing UBX domain for GLUT4-like	ASPSCR1	1	-0.253584	-1.17363	-0.920045	1.42817	4.40428e-05	0.000521796	24.8084	25.9193	21.7004	15.699	22.9867	18.4991	27.2296	29.4249	25.9678	24.1088	23.1444	26.2033	59.9603	25.5417	38.0933	63.9717	42.9741	60.584
gene37712:106576623	LOC106576623	XP_014009340.1	mRNA-decapping enzyme 1B-like	DCP1B	1	-0.00734963	-1.32138	-1.31403	3.50108	4.42933e-05	0.000524162	78.1464	94.3464	134.148	87.2167	89.0734	81.7853	95.7729	87.2601	107.718	90.4081	93.5837	98.0199	368.986	116.173	132.938	364.812	125.102	292.823
gene38202:106577144	LOC106577144	XP_014010382.1	ankyrin-3-like	ANK3	1	-0.38309	-1.04667	-0.663577	4.28212	4.44485e-05	0.000525197	122.802	117.155	231.8	233.741	158.033	142.151	252.578	211.048	238.519	225.418	158.992	237.771	321.941	331.218	362.275	448.666	245.43	353.407
gene14336:106607551	LOC106607551	XP_014060063.1	N-myc proto-oncogene protein-like	MYCN	1	-0.197718	-1.12125	-0.923536	2.79811	4.45333e-05	0.000525998	49.6168	53.9122	78.9105	71.5177	43.8184	60.3654	66.6655	103.495	63.4768	63.8884	48.3013	68.9051	135.602	120.293	115.835	182.406	77.3534	142.373
gene13403:106606756	LOC106606756	XP_014058593.1	ATP-dependent RNA helicase DDX42-like		1	-0.339759	-0.650627	-0.310868	4.54521	4.49515e-05	0.000529324	184.823	211.502	233.772	260.778	221.247	264.829	299.525	259.751	287.569	297.744	314.965	299.883	372.676	308.972	317.963	410.629	306.549	430.147
gene72864:106594831	LOC106594831	XP_014041692.1	bromodomain-containing protein 9-like	BRD9	1	-0.0540696	-1.07823	-1.02416	5.11572	4.50225e-05	0.000529959	266.69	268.524	395.539	352.355	320.377	291.117	360.557	316.572	289.492	361.632	332.071	325.116	921.543	369.942	498.323	890.417	375.307	913.809
gene17413:106610470	LOC106610470	XP_014065324.1	rho GTPase-activating protein 7-like	DLC1	1	-0.620297	-1.18874	-0.568445	4.50814	4.51417e-05	0.000530757	126.523	137.891	264.35	215.425	145.103	179.149	245.066	288.161	307.766	251.937	230.437	334.82	274.895	406.195	457.897	481.517	257.845	538.188
gene16181:106609308	LOC106609308	XP_014063452.1	transmembrane and TPR repeat-containing protein 1-like	TMTC1	1	-0.322817	-1.20613	-0.88331	1.96965	4.52001e-05	0.000530912	22.3276	26.9561	36.4961	41.864	33.7617	26.2881	36.6191	35.5128	42.3178	39.7796	39.2448	43.6722	60.8827	48.6116	56.7513	123.621	63.0287	77.7495
gene31354:106570222	LOC106570222	XP_013997791.1	RNA polymerase II subunit A C-terminal domain phosphatase-like	CTDP1	1	-0.134751	-0.904026	-0.769274	2.94925	4.53582e-05	0.000532092	50.8572	67.3903	88.7743	93.3218	64.65	69.1281	92.0171	80.1576	79.8268	86.7918	74.4645	67.9346	127.3	116.173	144.599	145.233	91.6782	181.752
gene39349:106578247	tmem204	XP_014012374.1	transmembrane protein 204		1	0.104313	-0.740136	-0.844449	4.15973	4.54185e-05	0.000532396	132.725	153.442	248.568	255.545	179.583	150.913	190.607	183.652	161.577	166.351	161.004	189.246	336.7	245.53	287.643	342.335	254.025	392.787
gene37243:106576150	LOC106576150	XP_014008545.1	transcription factor SOX-5-like	SOX5	1	-0.366147	-1.17491	-0.808762	2.99867	4.55828e-05	0.000533515	49.6168	54.949	88.7743	92.4497	58.9034	47.7081	99.5287	96.392	61.5532	69.9156	82.5147	100.931	103.316	128.532	150.041	175.49	117.463	204.976
gene13672:106606908	LOC106606908	XP_014058844.1	histone-lysine N-methyltransferase SETD1A-like	SETD1A	1	-0.0267707	-1.36468	-1.33791	3.11321	4.57796e-05	0.000535616	73.1848	53.9122	107.516	68.9012	76.8617	40.8927	81.6887	58.8499	74.0562	77.1483	72.4519	68.9051	163.276	103.814	131.383	236.868	100.273	340.28
gene15218:106608400	LOC106608400	XP_014061784.1	CST complex subunit CTC1-like		1	-0.0675988	-2.4821	-2.4145	0.0302793	4.58784e-05	0.000535623	2.48084	0	13.8093	5.233	2.87334	0.973635	2.81685	6.08792	2.88531	7.23265	2.01255	5.82296	38.7436	14.0067	30.3192	19.8831	19.0996	22.2141
gene28151:106567047	dhh	XP_013991352.1	desert hedgehog		1	-0.112311	-1.18379	-1.07148	4.19375	4.58538e-05	0.000535623	102.955	117.155	179.521	230.252	145.822	173.307	154.927	215.106	135.609	165.146	169.055	196.04	367.141	288.374	392.594	458.176	157.572	475.585
gene50872:100195744	rbp4	NP_001134245.1	retinol binding protein 4%2C plasma	RBP4	1	-0.0346963	-1.04921	-1.01452	6.44569	4.5965e-05	0.00053623	1070.48	840.823	665.807	798.032	701.094	765.277	778.39	776.209	1008.9	783.537	879.486	779.307	2348.6	720.11	1119.48	1732.42	1879.4	2156.79
gene55945:100380725	LOC100380725	XP_014042394.1	probable carboxypeptidase X1	CPXM1	1	-0.200061	-1.17963	-0.979571	5.22857	4.60193e-05	0.000536598	258.007	252.973	476.422	435.211	282.305	221.989	425.344	426.154	375.09	356.811	241.506	409.549	810.847	524.84	589.28	922.403	464.121	1018.82
gene1182:106606172	LOC106606172	XP_014057781.1	inactive ubiquitin carboxyl-terminal hydrolase 54-like	USP54	1	-0.434312	-1.47487	-1.04056	1.68823	4.60645e-05	0.000536792	9.92336	26.9561	32.5506	26.165	20.8317	19.4727	36.6191	26.381	18.2736	32.5469	25.1569	46.5837	72.8748	46.9637	60.6383	82.9903	42.9741	69.6716
gene51794:106590313	prex2	XP_014036669.1	phosphatidylinositol-3%2C4%2C5-trisphosphate-dependent Rac exchange factor 2	PREX2	1	-0.0230367	-1.1862	-1.16317	3.91091	4.61226e-05	0.000536792	75.6656	90.1993	196.29	218.914	119.243	89.5744	133.331	135.963	132.724	130.188	93.5837	184.394	273.972	291.669	300.082	363.083	202.456	353.407
gene34855:106573620	LOC106573620	XP_014004308.1	low-density lipoprotein receptor-related protein 5-like	LRP5	1	-0.189942	-1.10404	-0.914099	3.8448	4.61797e-05	0.000537255	69.4635	102.641	169.658	177.922	142.23	92.4953	175.584	107.553	131.762	126.571	146.916	180.512	336.7	222.46	249.55	327.639	206.276	268.589
gene49633:106588186	LOC106588186	XP_014032398.1	uncharacterized LOC106588186	CIART	1	-0.338091	-0.865231	-0.527141	3.62124	4.63264e-05	0.00053775	83.1081	115.082	118.366	97.6827	142.23	120.731	110.796	143.066	124.068	160.324	153.96	171.777	172.501	182.911	200.573	239.462	170.942	258.492
gene79197:106592881	LOC106592881	XP_014039706.1	sialidase-like		1	-1.48748	-3.37442	-1.88694	0.544854	4.65437e-05	0.000540071	0	1.03677	2.95914	13.9547	1.43667	0.973635	12.2064	10.1465	11.5412	3.61632	5.03138	16.4984	19.3718	29.6613	48.1997	56.1913	13.3697	49.477
gene1222:100380761	ltbp1	XP_014058511.1	latent transforming growth factor beta binding protein 1	LTBP1	1	-0.168397	-1.2804	-1.11201	5.70262	4.68317e-05	0.000542192	236.92	260.23	728.936	613.133	471.227	287.222	582.149	470.799	409.714	479.766	416.599	588.119	1040.54	1001.07	1163.79	1226.7	615.008	1214.71
rna133455					1	-0.122271	-1.67471	-1.55243	2.73967	4.6925e-05	0.000542667	42.1743	34.2135	68.0603	44.4805	58.185	34.0772	47.8865	29.4249	36.5472	81.97	66.4143	46.5837	84.8669	106.286	172.586	223.036	56.3439	247.385
gene10329:106603772	LOC106603772	XP_014053308.1	protein EMSY-like	C11orf30	1	-0.281539	-1.02984	-0.748299	3.50017	4.71029e-05	0.00054371	84.3485	72.5741	130.202	122.975	102.003	84.7062	160.56	85.2308	100.986	114.517	124.778	146.545	210.322	160.665	169.476	248.971	161.392	259.502
gene3261:106573456	LOC106573456	XP_014003995.1	thrombospondin type-1 domain-containing protein 4-like		1	-0.43969	-1.32977	-0.890078	3.57426	4.70938e-05	0.00054371	62.021	67.3903	143.025	129.953	76.1434	71.0753	117.369	124.802	120.221	133.804	114.716	141.692	268.438	177.144	210.679	325.045	116.508	273.638
gene35313:106574207	LOC106574207	XP_014005354.1	dermatopontin-like	DPT	1	-0.160526	-2.43796	-2.27744	3.44212	4.70697e-05	0.00054371	14.885	15.5516	98.6381	93.3218	61.0584	39.919	79.8108	29.4249	30.7766	39.7796	26.1632	159.161	175.269	234.819	265.876	485.839	165.212	412.981
gene10384:100196889	pdli4	NP_001135382.1	PDZ and LIM domain protein 4	PDLIM4	1	-0.513874	-1.29314	-0.779269	4.60928	4.71252e-05	0.000543765	101.714	136.854	299.86	266.011	184.612	143.124	261.967	271.927	303.919	278.457	227.419	288.237	516.581	336.161	389.485	612.053	330.423	569.49
gene35869:106574787	ackr3	XP_014006345.1	atypical chemokine receptor 3	ACKR3	1	-0.589946	-1.26257	-0.672623	1.89245	4.72257e-05	0.000544011	21.0871	19.6987	28.605	40.9918	33.0434	21.42	35.6801	40.5861	36.5472	38.5741	41.2574	58.2296	78.4096	48.6116	61.4157	83.8548	47.749	73.7106
gene44998:106583739	LOC106583739	XP_014023758.1	stonustoxin subunit beta-like		1	-1.49907	-3.06131	-1.56223	0.704733	4.72462e-05	0.000544011	0	2.07355	1.97276	8.72167	6.465	7.78908	5.6337	20.2931	16.3501	9.64353	11.069	15.5279	19.3718	33.7809	38.8707	70.8875	10.5048	55.5354
gene42578:106581427	LOC106581427	XP_014018959.1	angiomotin-like protein 1		1	-0.696779	-1.34269	-0.645913	2.35413	4.73414e-05	0.000544637	18.6063	32.14	48.3327	43.6083	43.8184	32.1299	74.1771	44.6447	59.6297	68.7102	37.2322	73.7576	74.7197	92.2796	94.8446	104.602	67.8036	117.129
gene22909:106562161	LOC106562161	XP_013982320.1	ankyrin repeat domain-containing protein 11-like	ANKRD11	1	-0.528825	-0.674421	-0.145596	5.15678	4.73963e-05	0.000544864	233.199	331.767	389.62	416.896	310.32	321.299	491.071	466.74	512.623	490.615	471.944	484.277	462.155	535.551	447.013	533.386	535.744	661.376
gene47840:106586612	LOC106586612	XP_014029562.1	rho GTPase-activating protein 20-like	ARHGAP20	1	-0.106458	-1.36225	-1.25579	2.46715	4.76002e-05	0.0005466	34.7318	33.1767	71.0194	68.9012	35.9167	19.4727	53.5202	48.7033	30.7766	55.4503	42.2636	55.3182	86.7118	96.3992	136.825	122.756	79.2634	150.45
gene22492:100286648	tnni3	NP_001140059.1	Troponin I%2C cardiac muscle		1	-0.311621	-2.23536	-1.92374	2.19174	4.76643e-05	0.000546763	11.1638	20.7355	46.3599	13.0825	20.8317	32.1299	52.5812	38.5568	12.503	9.64353	23.1444	44.6427	163.276	32.1331	96.3994	180.677	106.003	98.9539
gene12191:106605530	LOC106605530	XP_014056750.1	E3 ubiquitin-protein ligase UBR5	UBR5	1	-0.312896	-0.710072	-0.397175	5.14021	4.78683e-05	0.000548865	308.865	286.149	453.735	363.693	357.73	292.09	435.673	370.348	377.013	456.862	449.806	495.922	641.114	539.671	617.267	519.554	432.606	600.792
gene20699:106613677	LOC106613677	XP_014071660.1	zinc finger RNA-binding protein-like	ZFR2	1	-0.124562	-0.449555	-0.324993	4.53792	4.79266e-05	0.000548933	230.718	256.083	296.901	252.056	253.572	231.725	302.342	282.073	260.639	272.43	248.55	307.647	361.607	345.224	359.943	338.877	335.198	323.115
gene79407:106594819	LOC106594819	XP_014041679.1	corticosteroid 11-beta-dehydrogenase isozyme 2-like	HSD11B2	1	-0.526901	-0.741736	-0.214835	3.76066	4.79164e-05	0.000548933	105.436	150.332	130.202	114.254	127.863	113.915	156.805	229.312	192.354	151.886	203.268	145.574	207.555	207.629	177.251	189.322	201.501	249.404
gene40488:100194942	tgfi1	XP_014013964.1	Transforming growth factor beta-1-induced transcript 1 protein	TGFB1I1	1	0.163735	-1.22388	-1.38761	4.64083	4.82077e-05	0.000551125	126.523	160.7	355.097	307.003	249.98	136.309	223.47	174.52	162.539	221.801	183.142	237.771	596.835	339.457	439.239	716.656	275.989	725.999
gene41809:106580650	LOC106580650	XP_014017418.1	multidrug resistance-associated protein 5-like	ABCC5	1	-0.495681	-1.04952	-0.553842	4.90745	4.83321e-05	0.000552344	162.495	176.251	353.124	349.739	255.009	221.015	384.97	321.645	312.575	364.043	354.209	423.135	488.907	446.567	498.323	607.731	408.732	668.444
gene17236:106610313	LOC106610313	XP_014065072.1	nephronectin-like	NPNT	1	-0.225289	-1.14232	-0.917036	3.30347	4.85761e-05	0.000554928	47.136	73.6109	113.434	104.66	76.1434	90.548	123.002	90.3041	77.9033	102.463	88.5524	114.518	249.988	139.243	196.686	223.036	107.913	191.849
gene24099:106563260	LOC106563260	XP_013984157.1	nuclear pore complex protein Nup214-like	NUP214	1	-0.377956	-1.01619	-0.638237	3.56841	4.8695e-05	0.000555672	71.9443	78.7948	149.93	119.487	117.807	78.8644	136.148	115.67	125.03	144.653	120.753	166.925	226.004	176.32	202.905	266.261	155.662	212.044
gene41293:106579924	LOC106579924	XP_014015803.1	rasGAP-activating-like protein 1	RASAL1	1	-1.73294	-1.95153	-0.218592	-0.0426432	4.88106e-05	0.000556786	3.72126	1.03677	2.95914	5.233	4.31	4.86817	16.9011	9.13188	12.503	10.849	13.0816	13.5869	5.53479	18.1263	20.2128	14.6962	12.4147	16.1557
gene1296:106607425	ctbp2	XP_014059840.1	C-terminal binding protein 2	CTBP1	1	0.0665069	-0.614639	-0.681146	3.84761	4.88903e-05	0.000557285	151.331	148.259	154.862	172.689	127.863	175.254	151.171	175.535	120.221	136.215	142.891	170.807	299.801	179.616	216.899	261.074	201.501	256.472
gene36262:106575210	LOC106575210	XP_014007032.1	double-stranded RNA-specific editase 1-like	ADARB1	1	-0.534109	-0.994759	-0.46065	3.23845	4.90462e-05	0.000558857	49.6168	86.0522	91.7334	109.893	67.5234	71.0753	107.04	103.495	102.909	112.106	121.76	148.486	160.509	133.476	128.273	204.018	155.662	160.548
gene21925:106560830	LOC106560830	XP_013979648.1	protein FAM65A-like	FAM65A	1	-0.374351	-1.18962	-0.815274	4.03002	4.91749e-05	0.000559911	83.1081	99.5302	209.113	195.365	126.427	91.5217	188.729	181.623	150.998	169.967	143.898	218.361	285.042	265.304	331.956	372.592	215.826	352.397
gene21761:106560985	LOC106560985	XP_013979971.1	DENN domain-containing protein 2A-like	DENND2A	1	0.00244841	-1.38401	-1.38646	2.68559	4.92755e-05	0.000560135	29.7701	32.14	65.1011	93.3218	51.72	37.9718	66.6655	52.7619	27.8913	61.4775	51.3201	52.4067	135.602	109.582	115.057	176.354	75.4435	191.849
gene30086:106568871	LOC106568871	XP_013995101.1	thymocyte selection-associated high mobility group box protein TOX-like	TOX	1	-0.217876	-0.889934	-0.672058	4.39054	4.92876e-05	0.000560135	147.61	192.84	227.854	245.079	166.653	200.569	252.578	195.828	221.207	195.282	252.575	268.827	400.35	272.719	275.982	486.704	295.089	441.254
gene68696:106594076					1	-0.251651	-1.08048	-0.828825	4.2464	4.9303e-05	0.000560135	157.533	162.773	187.412	205.831	137.202	145.072	204.691	180.608	172.157	218.185	215.343	205.745	360.684	234.819	247.995	473.736	224.42	547.276
gene37341:106576238	LOC106576238	XP_014008774.1	E3 ubiquitin-protein ligase Hakai-like	CBLL1	1	-0.202482	-1.16701	-0.964523	2.63219	4.94971e-05	0.000561106	32.2509	62.2064	43.4008	62.796	53.875	58.4181	55.3981	42.6154	56.7444	62.683	69.4331	76.669	166.966	77.4489	101.064	119.299	78.3084	155.499
gene26425:106565558	LOC106565558	XP_013988292.1	MAP kinase-activated protein kinase 2-like	MAPKAPK3	1	-0.168958	-1.06676	-0.897797	3.01283	4.96559e-05	0.000561796	65.7422	41.4709	92.7198	104.66	58.185	64.2599	86.3834	86.2455	83.6739	77.1483	55.3452	96.0789	127.3	126.884	129.828	155.607	139.427	210.025
gene40335:106579193	LOC106579193	XP_014014343.1	netrin-3-like	NTN1	1	-0.531021	-1.33007	-0.799045	2.07997	4.99103e-05	0.000563823	22.3276	21.7722	26.6323	54.0743	28.7334	33.1036	48.8254	27.3956	43.2796	61.4775	39.2448	52.4067	77.4871	60.1465	65.3028	95.0931	76.3985	92.8955
gene9560:106603032	LOC106603032	XP_014051619.1	extensin-like		1	-0.374244	-1.56379	-1.18955	3.5643	4.99628e-05	0.00056391	65.7422	73.6109	116.393	84.6002	103.44	62.3126	91.0782	120.744	84.6357	102.463	88.5524	174.689	371.754	120.293	186.579	356.167	120.328	330.183
gene60674:106591971	LOC106591971	XP_014038724.1	desmin-like		1	-0.422098	-2.39206	-1.96996	2.9557	5.00041e-05	0.00056417	12.4042	10.3677	55.2373	47.097	64.65	37.9718	93.895	54.7913	25.9678	30.136	27.1695	76.669	197.408	59.3226	134.493	332.826	154.707	309.988
gene19272:106612258	fat2	XP_014068735.1	FAT atypical cadherin 2	FAT2	1	-0.260891	-0.839808	-0.578917	5.30019	5.03935e-05	0.000567737	248.084	278.892	439.926	466.609	399.394	407.953	425.344	429.198	438.567	479.766	394.461	543.477	532.263	625.359	628.928	711.469	619.782	865.342
gene30112:106568852	LOC106568852	XP_013995056.1	glypican-1-like	GPC1	1	-0.124851	-0.736426	-0.611575	5.06537	5.0433e-05	0.000567976	228.237	290.296	444.858	404.685	327.56	325.194	409.382	393.685	364.51	335.113	294.839	427.017	518.426	563.564	698.118	524.741	532.879	507.896
gene2150:106562225	LOC106562225	XP_013982493.1	A disintegrin and metalloproteinase with thrombospondin motifs 6-like		1	-0.366058	-1.30648	-0.940423	1.08889	5.05063e-05	0.000568595	8.68294	20.7355	13.8093	14.8268	19.395	16.5518	19.718	21.3077	19.2354	18.0816	13.0816	31.0558	35.9762	26.3656	35.7611	44.9531	49.659	39.3796
gene24069:106563284	LOC106563284	XP_013984224.1	tyrosine-protein kinase ABL1-like	ABL1	1	-0.211561	-0.7906	-0.57904	4.81451	5.05409e-05	0.000568778	217.073	217.722	334.383	311.363	277.277	281.38	333.327	301.352	267.372	315.826	347.166	351.319	459.388	377.357	374.714	593.035	405.867	604.831
gene39561:106578470	arhgef4	XP_014012768.1	Rho guanine nucleotide exchange factor (GEF) 4		1	-0.186771	-0.4938	-0.307029	5.32047	5.06914e-05	0.000569546	390.732	416.783	451.762	526.789	377.125	393.348	509.85	460.652	525.126	496.642	457.856	487.188	528.573	600.641	620.377	611.189	560.574	654.308
gene41406:106580373	LOC106580373	XP_014016828.1	probable E3 ubiquitin-protein ligase HECTD4	HECTD4	1	-0.611424	-0.832209	-0.220785	4.34669	5.06394e-05	0.000569546	145.129	148.259	220.949	225.019	151.568	176.228	316.426	260.766	267.372	227.828	235.469	338.702	250.911	279.31	312.521	383.83	298.909	361.485
gene51129:100137050	prvb	NP_001117189.1	parvalbumin beta		1	-0.0995917	-2.41702	-2.31742	1.90396	5.0701e-05	0.000569546	11.1638	6.22064	15.7821	6.97733	17.9583	51.6026	19.718	39.5715	8.65592	13.2599	22.1381	15.5279	175.269	18.1263	109.615	82.9903	97.408	102.993
gene44064:106582783					1	-0.0659311	-2.27054	-2.20461	2.55028	5.08666e-05	0.000570476	7.44252	7.25741	43.4008	44.4805	67.5234	18.4991	62.9097	31.4542	25.006	19.2871	20.1255	40.7608	145.75	52.7312	101.841	237.733	150.887	217.093
gene7295:106600823	LOC106600823	XP_014047999.1	protein CASC3-like	CASC3	1	-0.017915	-0.625072	-0.607157	4.41063	5.08996e-05	0.000570476	198.467	200.097	274.214	224.147	262.192	193.753	209.386	223.224	239.48	236.267	202.262	271.738	445.551	308.972	308.634	385.559	279.809	344.319
gene19831:106612871	LOC106612871	XP_014069951.1	tripartite motif-containing protein 3-like		1	-0.0558322	-0.867565	-0.811733	3.11734	5.15463e-05	0.000575288	68.2231	69.4638	106.529	94.194	76.1434	87.6271	84.5055	88.2748	72.1327	83.1755	79.4959	119.371	176.191	115.349	143.822	196.237	107.913	170.645
gene15600:106608781	LOC106608781	XP_014062383.1	arf-GAP domain and FG repeat-containing protein 2-like		1	-0.231914	-1.24633	-1.01441	2.2889	5.17785e-05	0.000577463	28.5297	35.2503	36.4961	68.9012	23.705	43.8136	41.3138	50.7326	41.3561	40.985	45.2825	61.1411	95.014	69.2097	74.6318	94.2286	82.1283	143.382
gene38491:106577395	LOC106577395	XP_014010841.1	DNA damage-inducible transcript 4 protein-like	DDIT4	1	-0.600256	-1.28431	-0.684052	2.3074	5.2025e-05	0.000579587	37.2126	55.9858	23.6731	32.2702	38.0717	33.1036	53.5202	56.8206	53.8591	47.0122	55.3452	70.8461	128.223	70.8575	91.7349	101.144	47.749	93.9053
gene16918:106610017	LOC106610017	XP_014064591.1	protein FAM193A-like	FAM193A	1	-0.26493	-1.0925	-0.827574	2.9581	5.21068e-05	0.000579915	60.7806	43.5445	82.856	95.0662	66.0867	51.6026	99.5287	70.011	65.4003	92.819	64.4017	93.1674	136.525	131.004	141.489	184.999	91.6782	161.557
gene42467:106581334	LOC106581334	XP_014018803.1	RAC-beta serine/threonine-protein kinase	AKT2	1	-0.0601377	-0.772606	-0.712468	5.70309	5.23079e-05	0.000580932	384.53	447.886	695.399	600.923	517.2	508.237	603.745	492.107	493.387	484.588	512.195	733.694	809.925	830.516	913.462	1117.78	653.207	1022.86
gene11477:106604881	LOC106604881	XP_014055473.1	protocadherin alpha-C2-like	PCDHAC2	1	-0.538509	-0.878486	-0.339977	3.84575	5.25819e-05	0.000582858	106.676	87.0889	129.216	170.072	160.188	101.258	211.264	189.74	196.201	167.556	153.96	188.276	234.306	216.692	218.453	254.158	189.086	265.56
gene26519:100286497	nbl1	NP_001139908.1	neuroblastoma%2C suppression of tumorigenicity 1	NBL1	1	-0.452513	-0.901907	-0.449394	4.04812	5.28411e-05	0.000584894	131.484	143.075	142.039	199.726	119.243	145.072	183.095	237.429	183.698	201.309	211.318	199.922	314.561	167.257	268.985	295.653	237.79	350.378
gene8788:106602354	LOC106602354	XP_014050418.1	type II inositol 3%2C4-bisphosphate 4-phosphatase-like	INPP4B	1	-0.502725	-1.15822	-0.655497	4.60788	5.29635e-05	0.00058604	172.418	165.884	229.827	262.522	148.695	207.384	239.432	269.898	297.187	312.209	255.594	323.175	481.527	350.992	342.84	624.156	237.79	590.694
gene20999:106614022	LOC106614022	XP_014072389.1	uncharacterized LOC106614022		1	-0.434634	-1.03055	-0.595919	4.47175	5.31955e-05	0.000587978	135.206	150.332	260.405	282.582	173.118	140.203	251.639	233.37	274.104	266.403	290.814	241.653	511.969	316.387	330.401	350.98	340.928	467.507
gene56769:106595307	LOC106595307	XP_014042158.1	endochitinase 2-like		1	-0.3292	-1.82897	-1.49977	1.27006	5.3227e-05	0.000588116	18.6063	11.4045	12.823	18.3155	17.24	9.73635	21.5959	10.1465	25.9678	16.8762	14.0879	23.2919	74.7197	33.7809	32.6514	75.21	16.2347	79.769
gene50563:106588992	LOC106588992	XP_014034067.1	focal adhesion kinase 1-like	PTK2	1	-0.228132	-0.898793	-0.670662	3.8529	5.37496e-05	0.000592411	109.157	104.714	168.671	156.118	155.878	111.968	169.95	122.773	147.151	133.804	183.142	197.01	248.143	206.805	209.902	272.312	213.916	342.3
gene952:106603250	LOC106603250	XP_014052111.1	beta-taxilin-like		1	0.113039	-1.67529	-1.78833	0.588469	5.37228e-05	0.000592411	7.44252	5.18387	9.86381	8.72167	15.8033	12.6573	14.0843	11.1612	7.69415	6.02721	6.03766	10.6754	45.2008	13.1828	19.4354	42.3596	19.0996	51.4964
gene35589:106574540	LOC106574540	XP_014005968.1	vang-like protein 1	VANGL1	1	-0.373337	-1.15993	-0.786592	2.53602	5.39627e-05	0.000593915	58.2997	30.0664	53.2646	59.3073	41.6634	40.8927	62.9097	70.011	50.012	56.6558	66.4143	65.0231	109.773	66.7379	96.3994	135.724	74.4885	146.411
gene47682:106586449	LOC106586449	XP_014029233.1	protein HEG-like	HEG1	1	-0.0775825	-1.02886	-0.951276	4.62094	5.39925e-05	0.000594033	135.206	137.891	287.037	335.784	233.459	229.778	260.089	254.678	208.704	231.445	205.28	288.237	384.668	404.547	478.11	557.591	329.468	598.772
gene4666:106588003	LOC106588003	XP_014032142.1	stress response protein NST1-like		1	-0.0782581	-0.75778	-0.679522	3.06656	5.42021e-05	0.000595493	55.8189	73.6109	101.597	88.0888	102.722	77.8908	91.0782	93.3481	85.5974	81.97	84.5273	96.0789	130.068	140.067	125.941	146.962	115.553	180.742
gene30024:106568916	LOC106568916	XP_013995222.1	rab effector MyRIP-like		1	-0.567371	-1.62668	-1.05931	2.96062	5.4277e-05	0.000596105	21.0871	37.3238	78.9105	90.7053	49.565	34.0772	76.9939	84.2162	71.1709	73.5319	41.2574	119.371	141.137	152.426	164.812	192.78	113.643	191.849
gene23196:100380403	st5	XP_013982636.1	suppression of tumorigenicity 5	ST5	1	-0.266185	-1.42985	-1.16366	3.3436	5.43159e-05	0.000596321	47.136	51.8387	108.502	122.975	68.9601	65.2335	101.407	79.1429	85.5974	84.3809	90.5649	123.253	273.05	139.243	140.712	276.634	112.688	300.901
gene39102:106577970	LOC106577970	XP_014011941.1	zinc finger protein 536-like	ZNF219	1	-0.125517	-1.15466	-1.02914	2.43972	5.44027e-05	0.000597062	40.9339	30.0664	50.3054	75.8785	44.5367	36.0245	52.5812	54.7913	53.8591	49.4231	34.2134	61.1411	86.7118	79.0968	106.506	120.163	72.5785	149.441
gene3167:106572748	ythdc1	XP_014002672.1	YTH domain containing 1	YTHDC1	1	-0.258872	-0.829441	-0.57057	5.85123	5.49006e-05	0.000600127	581.757	450.996	652.984	557.314	543.06	514.079	609.379	580.381	640.538	666.609	659.111	829.772	1105.11	722.582	867.595	1154.08	673.261	1297.51
gene48239:106587021	LOC106587021	XP_014030327.1	actin filament-associated protein 1-like 2		1	-0.233185	-1.45639	-1.22321	4.98408	5.49041e-05	0.000600127	115.359	164.847	383.702	428.234	198.26	167.465	313.609	261.78	313.537	262.786	245.532	332.879	780.406	522.368	582.283	944.879	350.478	789.612
gene8389:106602025	LOC106602025	XP_014049945.1	epsin-3-like	EPN3	1	-0.328862	-1.00033	-0.671468	3.30647	5.49046e-05	0.000600127	62.021	81.9051	115.407	103.788	81.8901	75.9435	94.834	95.3774	115.412	137.42	107.672	109.666	189.105	117.821	136.048	204.018	151.842	236.278
gene19551:106612711	LOC106612711	XP_014069619.1	latent-transforming growth factor beta-binding protein 4-like	LTBP4	1	-0.499505	-1.4216	-0.922093	4.35264	5.49834e-05	0.000600459	85.589	92.2728	191.358	238.974	191.077	107.1	268.54	247.575	166.386	218.185	150.942	242.624	498.132	285.902	330.401	510.045	275.034	511.935
gene6295:106599575	LOC106599575	XP_014046339.1	5'-3' exoribonuclease 1-like	XRN1	1	-0.228113	-0.683278	-0.455164	4.5455	5.51248e-05	0.000601155	173.659	209.428	293.942	272.988	249.262	199.595	300.464	251.634	276.028	262.786	251.569	311.529	356.072	382.301	341.285	414.952	317.054	419.04
gene350:106572928	LOC106572928	XP_014003024.1	peroxidasin-like	PXDN	1	0.106928	-0.905577	-1.0125	4.22377	5.52465e-05	0.000602059	124.042	132.707	252.514	266.883	162.343	171.36	226.287	185.681	125.03	150.68	156.979	196.04	293.344	273.543	415.917	415.816	275.034	390.767
gene30813:106569700	LOC106569700	XP_013996744.1	zinc finger FYVE domain-containing protein 9-like	ZFYVE9	1	-0.108388	-1.04203	-0.933647	3.25099	5.55235e-05	0.000603592	74.4252	75.6844	120.338	86.3445	87.6367	71.0753	82.6276	73.055	98.1004	121.75	76.477	108.695	222.314	110.406	139.935	209.205	128.922	243.346
gene3606:106576265	LOC106576265	XP_014008826.1	chromodomain-helicase-DNA-binding protein 4-like	CHD4	1	-0.367065	-1.31569	-0.948625	3.27727	5.56612e-05	0.000604452	38.453	59.0961	126.257	95.0662	70.3967	65.2335	91.0782	88.2748	79.8268	100.052	98.6151	133.928	177.113	148.306	191.244	214.392	117.463	274.648
gene28453:106567456	plch2	XP_013992209.1	phospholipase C%2C eta 2	PLCH2	1	-0.677051	-0.861386	-0.184335	3.90552	5.58418e-05	0.00060555	100.474	101.604	156.835	148.268	135.765	121.704	214.081	199.887	178.889	196.487	187.167	258.151	238.919	220.812	182.692	317.265	176.671	243.346
gene34511:106573371	LOC106573371	XP_014003847.1	round spermatid basic protein 1-like	RSBN1L	1	-0.185869	-0.562907	-0.377038	3.87439	5.58474e-05	0.00060555	127.763	157.59	162.753	174.433	140.793	150.913	180.278	167.418	163.501	184.433	159.998	194.099	204.787	215.868	210.679	248.971	201.501	259.502
gene5385:106593482	LOC106593482	XP_014040287.1	collagen alpha-1(XI) chain-like	COL11A1	1	-0.0733518	-1.32135	-1.248	4.66455	5.586e-05	0.00060555	136.446	122.339	289.996	348.867	183.175	180.122	173.706	271.927	201.971	215.774	150.942	325.116	406.807	379.829	646.031	734.81	330.423	629.064
gene26108:106565139	LOC106565139	XP_013987400.1	cytokine-inducible SH2-containing protein-like	CISH	1	-0.856258	-1.98106	-1.1248	0.501114	5.58809e-05	0.000605565	7.44252	6.22064	7.89105	2.6165	10.0567	7.78908	22.5348	16.2344	4.80884	18.0816	6.03766	9.70494	29.5189	19.7742	25.6547	37.1727	29.6044	25.2434
gene41622:106580503	LOC106580503	XP_014017125.1	zinc finger protein 703-like		1	-0.840449	-1.50058	-0.660135	2.04499	5.60799e-05	0.000606661	21.0871	19.6987	22.6868	43.6083	22.2684	31.1563	55.3981	45.6594	44.2414	34.9578	55.3452	55.3182	71.0299	48.6116	62.1932	94.2286	49.659	126.217
gene14040:100380767	LOC100380767	XP_014059730.1	myoferlin	MYOF	1	-0.24891	-0.826283	-0.577372	6.81402	5.61751e-05	0.000607252	719.443	866.742	1355.29	1432.1	1016.44	1070.02	1456.31	1271.36	1149.31	1271.74	1231.68	1370.34	1805.27	1872.78	1808.27	2086.86	1438.2	2359.75
gene14556:106607760	LOC106607760	XP_014060544.1	transmembrane protein 200A-like	TMEM200A	1	-0.0213834	-1.03007	-1.00869	2.12807	5.64682e-05	0.00060902	23.568	37.3238	42.4144	67.1568	28.015	37.9718	52.5812	37.5422	33.6619	37.3687	45.2825	35.9083	79.3321	60.9704	80.0737	93.3641	84.9933	81.7885
gene241:106562352	LOC106562352	XP_013982693.1	lysine-specific histone demethylase 1A-like	KDM1A	1	-0.280489	-0.542727	-0.262238	5.03889	5.65275e-05	0.000609087	358.481	283.039	349.179	375.904	342.645	320.326	395.298	384.553	336.619	471.328	436.724	463.896	512.891	465.517	531.752	449.531	459.346	519.003
gene14842:106608029	nhsl1	XP_014061146.1	NHS-like 1	NHSL1	1	-0.178513	-1.26772	-1.08921	1.84497	5.6686e-05	0.000610447	14.885	18.6619	50.3054	28.7815	32.325	27.2618	36.6191	30.4396	32.7001	34.9578	27.1695	34.9378	67.34	63.4422	72.2995	80.3969	40.1092	88.8566
gene35227:106574124	sned1	XP_014005215.1	sushi%2C nidogen and EGF-like domains 1		1	-0.0416348	-1.37125	-1.32961	0.916353	5.67142e-05	0.00061054	14.885	6.22064	21.7004	9.59383	20.1133	12.6573	15.9622	14.2051	11.5412	7.23265	22.1381	17.4689	35.0537	35.4288	38.8707	41.4952	27.6944	41.3991
gene34454:106573318	polg	XP_014003748.1	polymerase (DNA directed)%2C gamma		1	0.0630256	-0.500628	-0.563654	3.49825	5.69879e-05	0.000612781	127.763	130.633	137.107	111.637	127.863	117.81	122.064	120.744	117.336	110.901	109.684	146.545	175.269	154.074	178.805	146.962	187.176	216.083
gene20506:106613507	LOC106613507	XP_014071281.1	receptor-type tyrosine-protein phosphatase S-like	PTPRS	1	-0.297591	-1.1531	-0.855508	5.86191	5.71369e-05	0.000613811	292.739	321.4	765.432	702.094	501.397	383.612	595.294	610.821	518.393	556.914	522.258	877.327	987.038	999.421	1063.5	1270.79	890.042	1338.91
gene34191:106573043	LOC106573043	XP_014003141.1	L-lactate dehydrogenase A chain-like	LDHB	1	-1.42276	-2.53548	-1.11272	1.22071	5.72015e-05	0.000614079	6.2021	1.03677	3.94552	14.8268	7.18334	18.4991	30.0464	30.4396	14.4265	18.0816	23.1444	25.2328	68.2625	20.5981	27.9869	70.8875	42.9741	70.6814
gene19214:100380730	LOC100380730	XP_014068634.1	UDP-N-acetylglucosamine--peptide N-acetylglucosaminyltransferase 110 kDa subunit	OGT	1	-0.436065	-1.19826	-0.762199	5.86235	5.72829e-05	0.000614527	248.084	322.436	697.371	648.892	478.41	447.872	714.541	542.839	545.323	661.787	603.766	815.215	923.388	985.414	1065.84	1271.65	770.669	1457.05
gene12604:106605954	LOC106605954	XP_014057449.1	uncharacterized LOC106605954	TMEM200B	1	-0.32993	-1.5465	-1.21657	0.789716	5.75137e-05	0.000615937	9.92336	6.22064	17.7549	11.3382	12.93	10.71	23.4738	11.1612	13.4648	10.849	15.0942	13.5869	30.4414	21.422	31.874	46.682	20.0546	50.4867
gene21882:106560867	znf423	XP_013979726.1	zinc finger protein 423	ZNF423	1	-0.337956	-1.36157	-1.02361	2.8719	5.74707e-05	0.000615937	32.2509	32.14	97.6517	81.9837	52.4384	40.8927	62.9097	49.718	75.018	94.0244	63.3954	85.4035	165.121	106.286	151.596	170.303	120.328	148.431
gene51665:106590119	LOC106590119	XP_014036192.1	atypical chemokine receptor 4-like	ACKR4	1	-0.53533	-0.964797	-0.429467	3.25327	5.74444e-05	0.000615937	106.676	82.9419	72.0058	87.2167	57.4667	78.8644	98.5898	126.832	97.1387	130.188	137.86	119.371	164.199	131.828	150.041	160.794	114.598	219.112
gene76641:106593962					1	-0.485912	-2.14817	-1.66226	0.12268	5.764e-05	0.000616863	3.72126	2.07355	7.89105	10.466	3.59167	2.9209	5.6337	5.07326	7.69415	9.64353	2.01255	13.5869	35.9762	19.7742	24.8773	17.2896	12.4147	27.2628
gene36179:106575115	adamts1	XP_014006798.1	ADAM metallopeptidase with thrombospondin type 1 motif%2C 1	ADAMTS1	1	-0.0486273	-1.4356	-1.38698	3.94597	5.78367e-05	0.000618204	85.589	71.5374	176.562	162.223	122.117	114.889	115.491	188.725	87.521	112.106	123.772	137.81	381.901	182.087	275.982	456.447	143.247	527.081
gene29544:106568465					1	-0.0936725	-1.22404	-1.13036	4.39417	5.79741e-05	0.000619021	115.359	143.075	278.159	206.703	201.133	135.335	180.278	183.652	168.31	172.378	168.048	290.178	498.132	332.866	338.953	533.386	208.186	590.694
gene39496:106578404	kiaa1468	XP_014012625.1	KIAA1468 ortholog	KIAA1468	1	-0.232237	-0.581231	-0.348994	4.93455	5.80165e-05	0.000619021	285.297	305.848	355.097	296.537	340.49	304.748	395.298	342.953	336.619	403.823	350.184	409.549	480.605	412.786	469.558	557.591	365.758	517.994
gene39635:106578544	LOC106578544	XP_014012963.1	neuropilin-1a		1	-0.197707	-0.799111	-0.601404	4.24479	5.79935e-05	0.000619021	129.004	155.516	213.058	255.545	181.02	167.465	216.897	217.136	196.201	243.499	159.998	241.653	317.328	306.5	317.963	363.947	255.935	342.3
gene14413:106607644	LOC106607644	XP_014060279.1	eukaryotic translation initiation factor 5-like	EIF5	1	-0.0780941	-0.692981	-0.614887	5.76668	5.81083e-05	0.000619522	506.091	601.328	649.039	578.246	533.004	500.448	589.661	564.147	558.788	620.802	646.03	608.5	1086.66	627.831	747.873	976.001	734.38	1231.88
gene29729:106568644	tmeff1	XP_013994614.1	transmembrane protein with EGF-like and two follistatin-like domains 1	TMEFF1	1	0.147166	-1.03183	-1.17899	1.49464	5.82328e-05	0.000620209	34.7318	15.5516	31.5642	27.9093	25.1417	18.4991	20.6569	25.3663	36.5472	16.8762	15.0942	25.2328	49.8132	42.0202	52.8642	54.4624	64.9387	48.4672
gene38741:106577621	LOC106577621	XP_014011313.1	myozenin-2-like	MYOZ2	1	0.0507822	-2.21461	-2.26539	2.07963	5.82931e-05	0.00062061	7.44252	7.25741	37.4825	27.9093	42.3817	17.5254	47.8865	10.1465	10.5795	16.8762	16.1004	34.9378	110.696	28.8374	71.5221	158.2	137.517	141.363
gene22210:106561419	LOC106561419	XP_013980842.1	liprin-beta-1-like	PPFIBP1	1	-0.36334	-0.62251	-0.25917	4.51262	5.84816e-05	0.000621855	186.063	193.877	268.296	272.988	203.288	224.91	304.22	306.425	246.213	300.155	263.645	331.909	358.839	350.168	374.714	302.569	332.333	346.339
gene46370:106585097	LOC106585097	XP_014026401.1	semaphorin-4C-like	SEMA4C	1	-0.492414	-1.52343	-1.03101	4.34969	5.85294e-05	0.000622085	81.8677	81.9051	217.004	237.229	145.103	109.047	240.371	204.96	201.971	190.46	126.791	274.65	304.414	350.992	431.465	589.577	255.935	555.354
gene4574:106585679	LOC106585679	XP_014027637.1	probable helicase with zinc finger domain		1	-0.109673	-0.754291	-0.644618	5.16848	5.86139e-05	0.00062277	356	329.694	469.517	416.023	341.927	253.145	399.993	339.909	388.555	371.276	392.448	466.808	696.462	496.003	555.851	760.744	450.751	667.434
gene41928:106580775	LOC106580775	XP_014017651.1	ubiquitin carboxyl-terminal hydrolase 2-like		1	-0.719751	-2.36447	-1.64472	1.18652	5.87322e-05	0.000623646	1.24042	5.18387	10.8502	20.0598	11.4933	12.6573	19.718	21.3077	16.3501	13.2599	3.01883	29.1148	45.2008	42.0202	73.077	65.7007	27.6944	63.6132
gene15794:106608893	LOC106608893	XP_014062563.1	alpha-actinin-3-like	ACTN2	1	-0.315086	-2.06487	-1.74978	3.93067	5.87767e-05	0.000623859	37.2126	30.0664	141.052	116.87	140.075	69.1281	150.232	118.714	84.6357	59.0666	83.521	175.659	366.219	118.645	293.863	619.834	264.53	556.363
gene1197:106606324	LOC106606324	XP_014057955.1	RING finger protein 122-like		1	-0.342553	-0.581296	-0.238743	3.64881	5.90033e-05	0.000625407	112.878	115.082	143.025	143.035	118.525	116.836	145.537	175.535	139.457	178.405	164.023	156.25	174.346	184.559	164.812	192.78	208.186	189.83
gene60624:106594430	LOC106594430	XP_014041274.1	probable E3 ubiquitin-protein ligase HERC1		1	-0.377326	-1.65753	-1.28021	3.41252	5.89954e-05	0.000625407	71.9443	75.6844	87.7879	100.299	51.72	50.629	100.468	92.3334	84.6357	108.49	60.3766	128.105	260.135	121.941	143.044	380.372	94.5431	370.572
gene24132:100380649	LOC100380649	XP_013984099.1	hamartin	TSC1	1	-0.310995	-0.703421	-0.392426	3.63759	5.92564e-05	0.000626083	106.676	108.861	141.052	138.674	127.863	100.284	166.194	145.095	164.462	136.215	138.866	155.279	210.322	168.905	164.034	237.733	169.987	219.112
gene1812:106612072	LOC106612072	XP_014068371.1	complement C1q tumor necrosis factor-related protein 1-like	C1QTNF1	1	-0.426749	-1.12562	-0.698871	5.99873	5.9894e-05	0.00063032	424.224	364.944	784.173	735.236	464.044	437.162	570.882	882.748	793.459	700.362	530.308	877.327	1042.39	1057.92	1221.32	1305.37	796.454	1526.72
gene13931:106607180	LOC106607180	XP_014059340.1	serine/threonine-protein kinase WNK4-like	WNK4	1	-0.248336	-0.865521	-0.617185	3.70516	5.99377e-05	0.000630352	130.244	135.817	104.556	136.058	124.99	100.284	193.424	137.993	94.2534	173.584	106.665	171.777	204.787	195.27	196.686	237.733	244.475	246.375
gene30425:106569340	wnt9a	XP_013996061.1	wingless-type MMTV integration site family%2C member 9A	WNT9A	1	-0.109014	-0.988495	-0.879481	2.08443	5.9935e-05	0.000630352	28.5297	21.7722	50.3054	52.33	35.9167	39.919	39.4359	52.7619	41.3561	44.6013	32.2009	38.8198	71.0299	77.4489	73.077	81.2613	63.9837	84.8177
gene52065:106590529	LOC106590529	XP_014037107.1	lipocalin-like	PTGDS	1	-0.376999	-1.18725	-0.810248	3.98923	6.00141e-05	0.000630941	104.195	151.369	154.862	82.8558	152.287	137.283	146.476	145.095	211.589	133.804	189.18	199.922	379.133	189.503	197.463	446.937	236.835	320.086
gene39970:106578866	LOC106578866	XP_014013574.1	forkhead box protein K2-like	FOXK2	1	-0.300654	-0.681933	-0.381279	5.2229	6.01033e-05	0.000631452	267.931	332.804	415.266	404.685	384.309	403.085	451.635	424.125	386.631	433.959	526.283	523.096	616.207	458.102	539.526	650.091	579.673	675.512
gene50316:106588772	LOC106588772	XP_014033647.1	wiskott-Aldrich syndrome protein family member 2-like	WASF2	1	-0.144171	-0.937942	-0.793772	6.31336	6.0099e-05	0.000631452	601.604	664.572	870.974	880.016	859.127	620.205	859.139	827.957	823.274	748.579	778.858	978.258	1501.77	1015.08	1146.69	1907.05	909.142	2063.9
gene46426:106585050	LOC106585050	XP_014026280.1	claudin-4-like	CLDN5	1	-0.593695	-1.32222	-0.728527	4.44926	6.01862e-05	0.000632109	109.157	153.442	186.426	272.988	131.455	132.414	234.738	242.502	276.989	259.17	178.111	310.558	538.72	257.064	330.401	503.129	272.17	546.266
gene7367:106601000	LOC106601000	XP_014048311.1	telethonin-like		1	-0.731635	-2.31336	-1.58173	1.8545	6.04246e-05	0.000633753	6.2021	3.11032	28.605	16.5712	33.7617	14.6045	29.1075	17.2491	19.2354	26.5197	35.2197	45.6132	77.4871	32.1331	59.0835	140.911	90.7232	110.061
gene18852:106611851	LOC106611851	XP_014067925.1	protocadherin gamma-A12-like		1	-0.0223184	-0.967257	-0.944939	4.44265	6.05831e-05	0.0006352	137.687	150.332	306.764	242.462	219.092	182.07	203.752	200.901	173.118	189.254	213.331	289.207	360.684	339.457	363.053	538.572	280.764	520.013
gene50495:106588922	dlx6	XP_014033944.1	distal-less homeobox 6	DLX6	1	0.0862879	-0.880255	-0.966543	4.29474	6.06182e-05	0.000635354	114.119	176.251	293.942	225.891	191.077	171.36	143.659	187.711	144.265	191.665	239.494	207.686	474.147	259.536	325.737	408.036	361.938	316.047
gene45503:106584273	prrc2c	XP_014024806.1	proline-rich coiled-coil 2C	PRRC2C	1	-0.247692	-0.906304	-0.658612	5.51349	6.06873e-05	0.000635647	328.711	341.098	607.611	472.714	436.029	367.06	606.562	495.151	507.814	532.805	372.322	545.418	689.082	918.676	758.757	863.618	526.194	992.569
gene21270:106560452	col24a1	XP_013978850.1	collagen%2C type XXIV%2C alpha 1	COL24A1	1	-0.499768	-1.26043	-0.76066	4.03035	6.09246e-05	0.000637057	69.4635	78.7948	170.644	182.283	134.328	130.467	212.203	200.901	137.533	171.173	152.954	219.332	296.112	279.31	361.498	354.438	177.626	353.407
gene32524:106571366	LOC106571366	XP_013999847.1	hairy/enhancer-of-split related with YRPW motif protein 2	HEY2	1	-0.220588	-1.03693	-0.816346	3.58311	6.14685e-05	0.000640484	73.1848	91.236	138.093	153.501	118.525	64.2599	133.331	120.744	118.298	128.982	98.6151	151.397	240.764	174.672	194.354	253.293	168.077	270.609
gene43161:106581995	rev1	XP_014020092.1	REV1%2C polymerase (DNA directed)	REV1	1	-0.164378	-0.783867	-0.619489	4.28121	6.15771e-05	0.000641068	141.408	142.038	211.086	250.312	200.415	197.648	248.822	176.55	194.277	209.747	223.393	240.683	356.072	274.367	307.856	344.064	264.53	407.933
gene20590:106613581	LOC106613581	XP_014071465.1	syntaxin-6-like	STX6	1	-0.465074	-0.596661	-0.131587	5.01949	6.1702e-05	0.000641937	310.105	322.436	343.261	315.724	302.419	295.011	391.542	438.33	455.878	400.207	398.486	547.359	610.672	440.8	443.126	520.418	387.722	435.195
gene14540:100194970	ctgf	NP_001133471.1	connective tissue growth factor	CTGF	1	-0.587094	-1.48831	-0.901211	5.73237	6.2056e-05	0.000644334	255.526	274.745	548.428	435.211	475.537	285.275	601.867	884.777	502.043	483.382	404.523	573.562	1069.14	645.133	750.982	1721.18	683.766	1458.06
gene15598:106608782	LOC106608782	XP_014062387.1	B-cell CLL/lymphoma 6 member B protein-like		1	-0.276285	-1.99534	-1.71905	2.17345	6.20689e-05	0.000644334	12.4042	20.7355	43.4008	35.7588	28.015	19.4727	39.4359	54.7913	11.5412	28.9306	18.113	42.7017	75.6422	75.8011	80.0737	208.34	45.8391	147.421
gene38658:106577556	LOC106577556	XP_014011174.1	eukaryotic translation initiation factor 5A-1		1	-0.0317231	-1.75477	-1.72304	1.62236	6.20702e-05	0.000644334	4.96168	7.25741	26.6323	31.398	32.325	20.4463	29.1075	27.3956	20.1971	10.849	20.1255	19.4099	85.7893	35.4288	59.0835	102.009	60.1638	71.6911
gene48588:106587346	LOC106587346	XP_014031142.1	transcription factor 12-like	TCF12	1	0.0602378	-0.70778	-0.768018	4.39626	6.20987e-05	0.000644334	176.14	147.222	275.2	290.431	211.908	223.936	199.057	206.989	213.513	218.185	180.124	264.945	422.489	315.563	363.83	386.424	276.944	384.709
gene42514:106581366	LOC106581366	XP_014018857.1	F-BAR and double SH3 domains protein 2-like		1	-0.433316	-1.40005	-0.966731	3.55256	6.22036e-05	0.00064499	57.0593	59.0961	151.903	121.231	82.6084	56.4708	139.904	103.495	109.642	121.75	83.521	162.073	221.392	166.433	193.576	293.924	173.806	335.232
gene28193:101448061	igfbp-6b2	XP_013991072.1	insulin-like growth factor binding protein 6 paralog B2		1	-0.865352	-1.12421	-0.258855	5.31203	6.22674e-05	0.00064522	261.729	324.51	237.718	307.875	274.404	395.296	304.22	555.015	440.49	589.461	816.091	607.529	661.408	763.778	851.269	645.768	439.291	540.208
gene47740:106586502	LOC106586502	XP_014029353.1	serine/arginine repetitive matrix protein 2-like		1	0.0223113	-0.831575	-0.853886	3.4984	6.23543e-05	0.000645769	90.5506	73.6109	143.025	137.802	124.99	104.179	135.209	104.509	108.68	103.668	105.659	112.577	204.787	170.552	171.031	229.952	140.382	274.648
gene76793:106596276	LOC106596276	XP_014043059.1	golgin subfamily A member 6-like protein 22		1	-0.0136198	-1.7417	-1.72808	0.303898	6.24646e-05	0.000646615	3.72126	8.29419	14.7957	9.59383	4.31	4.86817	10.3285	9.13188	6.73238	3.61632	4.02511	12.6164	26.7515	34.6048	30.3192	21.6121	11.4598	28.2726
gene23477:106562621	LOC106562621	XP_013983056.1	ADAMTS-like protein 5	ADAMTSL5	1	-0.639191	-1.15894	-0.519748	4.54409	6.25653e-05	0.000647441	127.763	116.119	245.609	266.883	160.907	184.017	257.272	308.454	285.645	308.593	258.613	313.47	564.549	312.267	346.727	445.208	279.809	494.77
gene37659:106576569	LOC106576569	XP_014009270.1	plexin-B2-like	PLXNB2	1	-0.207334	-0.774059	-0.566726	4.08354	6.284e-05	0.0006492	145.129	143.075	206.154	185.771	163.78	146.045	205.63	157.271	192.354	185.638	176.098	236.801	284.119	212.573	245.663	364.812	242.565	331.193
gene10670:106604099	LOC106604099	XP_014053966.1	transcriptional regulator ATRX-like		1	-0.415557	-1.49137	-1.07581	4.78782	6.30697e-05	0.00065117	137.687	175.215	301.833	290.431	153.005	157.729	292.013	343.967	246.213	285.69	148.929	320.263	365.296	832.988	954.665	365.676	424.011	454.38
gene52073:100286481	spr2h	NP_001139892.1	Small proline-rich protein 2H		1	-0.176787	-1.29693	-1.12014	3.19742	6.31411e-05	0.000651442	57.0593	58.0593	110.475	76.7507	65.3684	79.8381	88.2613	86.2455	65.4003	92.819	65.408	112.577	196.485	112.878	125.164	297.382	106.003	253.443
gene881:106602651	ttbk2	XP_014050879.1	tau tubulin kinase 2	TTBK2	1	0.0217708	-0.921456	-0.943227	3.39748	6.31288e-05	0.000651442	74.4252	76.7212	129.216	139.547	107.75	81.7853	104.223	99.436	92.3298	100.052	63.3954	146.545	189.105	153.25	187.357	227.359	161.392	228.2
gene28025:106566779	LOC106566779	XP_013990641.1	monoglyceride lipase-like	MGLL	1	-0.810464	-1.37395	-0.563484	6.92649	6.32614e-05	0.000652249	554.468	584.74	1308.93	1375.41	806.689	546.209	1511.71	1618.37	1920.65	1495.95	843.26	1774.06	2231.44	1965.06	2236.62	2483.66	1781.99	2621.27
gene12526:100380869	LOC100380869	XP_014057335.1	ATPase family AAA domain-containing protein 2	ATAD2	1	0.0588295	-0.6763	-0.73513	4.69666	6.32975e-05	0.000652404	234.439	264.377	323.533	285.198	272.967	269.697	301.403	282.073	234.672	274.841	232.45	273.679	519.348	372.414	355.278	534.25	282.674	553.334
gene28148:106567044	LOC106567044	XP_013991345.1	serine/threonine-protein kinase receptor R3-like	ACVRL1	1	-0.454416	-1.05308	-0.598668	7.69385	6.3345e-05	0.000652549	1489.74	1569.67	1940.21	2469.98	1536.52	1594.81	2694.79	2567.07	2187.06	2367.49	2228.9	2620.33	3899.26	2847.48	2790.92	5129.84	2234.65	4916.4
gene35364:106574335	LOC106574335	XP_014005668.1	amyloid beta A4 protein-like		1	-0.113785	-0.846463	-0.732677	7.28466	6.33759e-05	0.000652561	1125.06	1345.73	1902.73	1826.32	1535.8	1408.85	1792.46	1677.22	1519.59	1697.26	1528.53	1773.09	2617.04	2087	2574.02	3532.27	1791.54	3706.73
gene22276:106561350	LOC106561350	XP_013980670.1	CCR4-NOT transcription complex subunit 1-like	CNOT1	1	-0.318562	-0.703342	-0.38478	5.84264	6.38317e-05	0.0006566	447.792	423.003	676.657	704.711	569.639	541.341	790.596	660.539	627.073	700.362	726.532	729.812	735.205	896.43	908.798	1039.97	828.923	1028.92
gene4569:106585727	LOC106585727	XP_014027758.1	nucleosome-remodeling factor subunit BPTF-like	BPTF	1	-0.31772	-0.840939	-0.523219	4.43402	6.38952e-05	0.000656817	146.37	164.847	270.268	259.033	191.795	178.175	292.013	224.238	219.283	221.801	251.569	314.44	315.483	355.111	416.694	401.12	303.684	361.485
gene35202:106574093	LOC106574093	XP_014005121.1	lysine-specific demethylase 4B-like	KDM4B	1	-0.196487	-0.732811	-0.536325	4.62884	6.40603e-05	0.000658296	189.784	209.428	269.282	264.266	295.235	242.435	307.037	250.619	292.378	274.841	267.67	308.617	455.698	370.766	375.491	486.704	273.124	464.478
gene6498:106599664	LOC106599664	XP_014046426.1	laminin subunit alpha-3-like	LAMA3	1	-0.225851	-0.793869	-0.568018	5.59719	6.41163e-05	0.000658654	300.182	407.452	662.848	558.187	407.295	480.002	542.713	626.041	556.864	553.298	490.057	555.123	688.16	729.997	989.649	771.983	771.624	897.654
gene37846:106576843	abcc2	XP_014009788.1	ATP-binding cassette%2C sub-family C (CFTR/MRP)%2C member 2	ABCC2	1	-0.896998	-1.86527	-0.96827	1.57876	6.43385e-05	0.000660498	8.68294	11.4045	27.6187	29.6537	16.5217	4.86817	38.497	31.4542	25.006	26.5197	21.1318	43.6722	48.8907	52.7312	54.419	74.3455	47.749	80.7787
gene11642:106605010	LOC106605010	XP_014055678.1	phosphatase and actin regulator 4B-like		1	-0.503943	-1.21186	-0.707915	2.14191	6.45518e-05	0.00066174	22.3276	24.8826	44.3871	40.1197	41.6634	31.1563	46.0086	34.4982	46.1649	53.0394	49.3076	64.0526	94.0915	56.0269	76.964	102.009	55.3889	86.8371
gene18218:106611275	LOC106611275	XP_014066787.1	ras and Rab interactor 3-like	RIN3	1	-0.232876	-0.846894	-0.614019	4.09598	6.45663e-05	0.00066174	112.878	129.597	233.772	196.237	159.47	139.23	230.982	170.462	176.004	189.254	171.067	214.479	237.996	297.437	310.966	331.961	246.385	309.988
gene66595:106591130	LOC106591130	XP_014037795.1	vascular endothelial growth factor receptor 3-like		1	-0.0138278	-1.45171	-1.43788	1.5418	6.48793e-05	0.000663851	16.1255	12.4413	31.5642	24.4207	28.015	19.4727	30.0464	14.2051	10.5795	21.6979	23.1444	34.9378	67.34	37.0766	47.4223	70.8875	42.0192	94.915
gene26231:106565360	LOC106565360	XP_013987848.1	arginine-glutamic acid dipeptide repeats protein-like	RERE	1	-0.339454	-1.13028	-0.79083	4.33068	6.56429e-05	0.000669233	141.408	142.038	237.718	205.831	167.372	126.573	221.592	185.681	205.819	241.088	171.067	278.532	404.04	270.247	301.637	533.386	226.33	481.643
gene52439:106595163	LOC106595163	XP_014042012.1	ubiquitin carboxyl-terminal hydrolase 7-like	USP7	1	-0.240443	-1.0218	-0.781356	4.29308	6.57306e-05	0.000669687	101.714	154.479	231.8	211.936	177.428	174.281	194.363	213.077	162.539	201.309	232.45	250.387	345.925	277.663	298.527	433.97	253.07	509.916
gene4401:106584244	LOC106584244	XP_014024772.1	discoidin%2C CUB and LCCL domain-containing protein 1-like		1	-0.624313	-1.4164	-0.792086	2.89136	6.5864e-05	0.000670826	27.2892	27.9929	81.8696	91.5775	41.6634	46.7345	98.5898	93.3481	70.2091	69.9156	81.5084	80.551	171.579	133.476	122.831	153.013	109.823	151.46
gene48681:106587358	LOC106587358	XP_014031179.1	genetic suppressor element 1-like	GSE1	1	-0.340371	-1.15054	-0.810173	3.86007	6.59408e-05	0.000671387	88.0698	103.677	155.848	168.328	114.933	98.3371	165.255	131.905	144.265	151.886	138.866	199.922	232.461	219.164	234.779	369.134	157.572	392.787
gene50356:106588741	LOC106588741	XP_014033538.1	serine/threonine-protein phosphatase 6 regulatory ankyrin repeat subunit A-like		1	-0.2237	-0.746383	-0.522683	3.17863	6.62361e-05	0.00067317	62.021	81.9051	108.502	91.5775	93.3834	89.5744	100.468	102.48	96.1769	115.722	97.6089	108.695	151.284	114.526	136.048	152.149	137.517	186.801
gene50911:106589401	LOC106589401	XP_014034805.1	inositol polyphosphate multikinase-like	IPMK	1	-0.589896	-1.39724	-0.807345	7.53003	6.64845e-05	0.000674879	946.44	949.684	2349.56	1964.12	1149.33	827.59	2040.34	2106.42	2423.66	2175.82	1417.84	2270.96	3637.28	2643.15	3394.19	4473.7	2381.72	4857.83
gene1207:106606490	LOC106606490	XP_014058197.1	heat shock 70 kDa protein 12A-like	HSPA12A	1	-0.302134	-1.01336	-0.711229	3.32808	6.65689e-05	0.000674915	70.7039	72.5741	116.393	136.93	61.7767	71.0753	103.285	81.1722	91.3681	127.777	113.709	141.692	157.742	178.792	164.812	178.083	186.221	196.898
gene13208:106606560	LOC106606560	XP_014058325.1	BAH and coiled-coil domain-containing protein 1-like	BAHCC1	1	-0.460264	-1.3248	-0.864538	2.73792	6.66244e-05	0.000675036	29.7701	31.1032	72.9922	71.5177	57.4667	40.8927	72.2992	39.5715	60.5914	72.3265	74.4645	102.872	122.688	109.582	129.828	148.691	99.318	146.411
gene30470:106569302	LOC106569302	XP_013995983.1	lipid phosphate phosphohydrolase 3-like	PLPP3	1	-0.296271	-0.7452	-0.448929	5.10312	6.66386e-05	0.000675036	244.363	312.069	417.239	409.046	314.63	298.906	427.222	481.96	354.893	388.152	335.09	487.188	543.332	550.382	520.09	629.343	458.391	620.986
gene34299:106573126	LOC106573126	XP_014003320.1	receptor-type tyrosine-protein phosphatase beta-like	PTPRB	1	-0.282347	-1.38585	-1.1035	2.75352	6.6721e-05	0.000675338	34.7318	25.9193	90.747	75.0063	53.875	30.1827	62.9097	50.7326	55.7826	66.2993	53.3327	92.1969	151.284	97.2231	132.16	160.794	110.778	154.489
gene44725:106583434					1	-0.196113	-0.971498	-0.775385	2.43073	6.67133e-05	0.000675338	48.3764	43.5445	57.2101	55.8187	39.5084	45.7608	32.8633	55.8059	68.2856	59.0666	60.3766	59.2001	118.998	78.2728	85.5156	102.009	66.8487	114.1
gene36311:106575161	LOC106575161	XP_014006875.1	bromodomain adjacent to zinc finger domain protein 2B-like	BAZ2B	1	-0.754075	-1.0768	-0.322725	4.75862	6.68253e-05	0.000675731	157.533	134.781	313.669	270.372	226.275	175.254	436.612	345.997	335.657	309.798	339.115	409.549	409.575	419.378	486.661	532.521	290.314	537.179
gene27348:106566301	LOC106566301	XP_013989680.1	arginine-glutamic acid dipeptide repeats protein-like	RERE	1	-0.811238	-1.91115	-1.09991	3.06017	6.68581e-05	0.000675842	19.8467	21.7722	66.0875	78.495	51.72	47.7081	78.8718	74.0697	83.6739	78.3537	41.2574	150.427	83.0219	240.586	251.882	171.167	151.842	170.645
gene19637:106612637	LOC106612637	XP_014069465.1	serine/threonine-protein kinase SIK3 homolog	SIK3	1	-0.475634	-1.06388	-0.588247	5.37509	6.71182e-05	0.000677809	224.516	258.157	456.694	451.782	393.647	316.431	560.553	467.755	427.025	465.3	435.718	593.942	612.517	640.189	684.902	968.22	500.41	952.179
gene9045:106602561	LOC106602561	XP_014050739.1	sorbin and SH3 domain-containing protein 2-like	SORBS2	1	0.0581835	-1.21392	-1.2721	4.3641	6.74729e-05	0.000680282	99.2336	148.259	260.405	239.846	237.769	102.232	195.302	157.271	123.106	157.913	153.96	266.886	522.116	268.599	335.843	619.834	339.018	420.049
gene24193:106563189	LOC106563189	XP_013983985.1	inositol polyphosphate 5-phosphatase K-like	INPP5J	1	-0.526261	-2.18249	-1.65623	1.28226	6.76796e-05	0.00068148	9.92336	3.11032	23.6731	19.1877	15.085	2.9209	23.4738	12.1758	13.4648	14.4653	15.0942	29.1148	58.1153	22.246	42.7578	77.8034	48.704	85.8274
gene12435:106605783	LOC106605783	XP_014057195.1	cytoplasmic phosphatidylinositol transfer protein 1-like		1	-0.352087	-1.47879	-1.1267	2.80352	6.78027e-05	0.000682497	39.6934	30.0664	52.2782	87.2167	43.8184	53.5499	69.4823	53.7766	77.9033	47.0122	50.3138	97.0494	77.4871	183.735	185.802	174.625	77.3534	150.45
gene35429:106574285	LOC106574285	XP_014005554.1	glutaminase kidney isoform%2C mitochondrial-like	GLS	1	-0.571077	-0.683615	-0.112539	3.23515	6.78377e-05	0.000682628	96.7527	67.3903	88.7743	82.8558	89.7917	89.5744	129.575	128.861	125.992	122.955	128.803	136.84	120.843	112.878	128.273	144.369	129.877	185.791
gene7082:106600666	LOC106600666	XP_014047659.1	serine/arginine repetitive matrix protein 2-like	SRRM2	1	-0.322429	-0.74405	-0.421621	5.3947	6.79321e-05	0.000683134	329.952	318.289	508.973	496.263	412.324	366.087	512.667	525.59	451.07	524.367	470.938	585.208	519.348	713.519	729.215	749.506	555.799	776.485
gene9741:106603202					1	-0.111026	-2.17052	-2.05949	0.936151	6.79109e-05	0.000683134	3.72126	4.14709	11.8366	13.0825	20.8317	6.81544	7.5116	10.1465	1.92354	16.8762	10.0628	19.4099	40.5885	14.0067	34.9837	59.6493	62.0737	61.5938
gene5222:106591893	LOC106591893	XP_014038641.1	transportin-2-like		1	-0.0591083	-0.820407	-0.761299	4.69276	6.80452e-05	0.000683976	233.199	248.826	303.805	275.605	245.67	230.751	268.54	258.736	242.366	312.209	252.575	282.414	387.436	318.035	478.11	645.768	288.404	575.548
gene19856:106612847	LOC106612847	XP_014069895.1	carboxypeptidase D-like	CPD	1	-0.0787218	-0.511969	-0.433247	6.21167	6.83552e-05	0.000686403	739.29	744.403	868.015	956.767	762.152	767.224	852.567	883.763	935.801	838.987	746.657	899.648	1197.36	1038.14	1019.97	1342.54	959.756	1292.46
gene32627:106571444	LOC106571444	XP_014000033.1	CAD protein-like	CAD	1	-0.00478884	-0.763967	-0.759178	3.92286	6.86536e-05	0.000689048	104.195	156.553	202.208	163.095	167.372	130.467	202.813	136.978	115.412	168.762	166.036	145.574	235.229	313.091	289.198	288.737	212.006	220.122
gene15099:106608280	LOC106608280	XP_014061618.1	signal-induced proliferation-associated 1-like protein 1		1	-0.530014	-1.38274	-0.852727	1.96045	6.8847e-05	0.000690766	22.3276	20.7355	39.4552	37.5032	31.6067	16.5518	41.3138	36.5275	33.6619	48.2177	35.2197	50.4657	61.8052	56.8508	71.5221	114.112	43.9291	87.8469
gene10621:106604051	timm10b	XP_014053868.1	translocase of inner mitochondrial membrane 10 homolog B (yeast)	TIMM10B	1	-0.22026	-1.5181	-1.29784	1.47952	6.89494e-05	0.000691122	11.1638	18.6619	23.6731	25.2928	26.5784	13.6309	22.5348	19.2784	17.3118	26.5197	28.1758	26.2033	49.8132	51.0833	41.203	69.1586	23.8745	104.003
gene22406:106561553	LOC106561553	XP_013981120.1	hepatocyte growth factor receptor-like		1	0.0359511	-0.913072	-0.949023	2.42763	6.89379e-05	0.000691122	31.0105	42.5077	72.9922	48.8413	60.34	52.5763	63.8486	43.6301	48.0884	45.8068	34.2134	67.9346	82.0995	93.1035	112.725	95.0931	98.363	95.9247
gene51071:106589538	LOC106589538	XP_014035118.1	trinucleotide repeat-containing gene 6B protein-like		1	-0.175541	-0.556358	-0.380816	5.47098	6.90776e-05	0.000691736	406.858	418.856	544.482	585.224	446.804	394.322	546.469	514.429	509.738	527.983	481	608.5	686.315	695.392	726.883	664.787	583.493	728.018
gene682:100380701	LOC100380701	XP_014047174.1	uncharacterized protein KIAA1109	KIAA1109	1	-0.408877	-1.06944	-0.660564	4.89387	6.93169e-05	0.000693467	157.533	188.693	393.566	338.401	228.43	215.173	337.083	326.718	279.875	312.209	315.971	467.778	480.605	562.74	536.416	606.867	392.497	591.704
gene38715:100380660	frem1	XP_014011277.1	FRAS1 related extracellular matrix 1		1	-0.13807	-1.30667	-1.1686	2.56513	6.94036e-05	0.000693879	28.5297	25.9193	69.0467	71.5177	38.0717	53.5499	50.7033	45.6594	47.1267	51.834	54.339	68.9051	92.2466	132.652	137.602	131.401	58.2538	152.47
gene28773:100194713	LOC100194713	XP_013992821.1	ubiquitin carboxyl-terminal hydrolase 28		1	-0.339953	-1.86968	-1.52972	0.838907	6.94495e-05	0.000694114	6.2021	6.22064	9.86381	13.9547	19.395	6.81544	23.4738	16.2344	6.73238	7.23265	5.03138	21.3509	35.9762	26.3656	34.9837	52.7334	38.1992	40.3894
gene1357:106607945	LOC106607945	XP_014060933.1	attractin-like protein 1	ATRNL1	1	0.000746481	-0.951403	-0.952149	2.36367	6.95289e-05	0.000694684	29.7701	39.3974	66.0875	61.0517	54.5934	37.9718	66.6655	48.7033	44.2414	42.1905	39.2448	50.4657	118.076	80.7446	101.064	102.009	81.1734	72.7009
gene28618:100380838	p4ha2	XP_013992240.1	procollagen-proline%2C 2-oxoglutarate 4-dioxygenase (proline 4-hydroxylase)%2C alpha polypeptide 2	P4HA2	1	-0.0328307	-0.719496	-0.686665	3.59973	6.97462e-05	0.000696406	133.965	89.1625	138.093	155.246	106.313	119.757	134.27	155.242	115.412	115.722	106.665	139.751	242.609	172.2	178.805	210.934	167.122	243.346
gene16741:106609827					1	-0.0191553	-0.557452	-0.538297	5.34314	6.98929e-05	0.000696972	382.049	421.967	538.564	450.038	444.649	406.006	441.307	461.667	452.031	430.343	436.724	481.365	693.694	454.806	591.612	748.642	593.043	780.524
gene35997:106574923	LOC106574923	XP_014006533.1	STE20-related kinase adapter protein beta-like	STRADB	1	-0.222505	-1.20896	-0.986459	3.05325	6.98603e-05	0.000696972	47.136	69.4638	91.7334	75.0063	67.5234	63.2863	80.7497	99.436	59.6297	72.3265	82.5147	93.1674	203.865	101.343	128.273	212.663	82.1283	222.141
gene36651:106575567	LOC106575567	XP_014007619.1	tensin-like	TNS1	1	-0.387611	-1.61042	-1.22281	4.60337	6.98774e-05	0.000696972	89.3102	106.788	316.628	256.417	170.245	86.6535	269.479	224.238	195.239	173.584	154.967	337.732	452.931	388.068	484.329	709.74	345.703	727.009
gene51403:106589844	LOC106589844	XP_014035713.1	RING finger protein 157-like	RNF157	1	-0.505469	-2.04965	-1.54418	1.26749	6.98864e-05	0.000696972	1.24042	10.3677	20.714	22.6763	17.9583	4.86817	26.2906	15.2198	16.3501	15.6707	13.0816	25.2328	59.9603	41.1962	55.9738	71.752	31.5144	61.5938
gene1583:106610530	LOC106610530	XP_014065395.1	heparan sulfate glucosamine 3-O-sulfotransferase 3A1-like	HS3ST3A1	1	-0.362601	-1.64201	-1.27941	1.1784	6.99424e-05	0.000697242	8.68294	12.4413	17.7549	23.5485	14.3667	11.6836	13.1453	20.2931	16.3501	27.7252	17.1067	20.3804	43.3559	31.3091	42.7578	63.9717	18.1446	75.7301
gene48035:106586788	LOC106586788	XP_014029916.1	amine oxidase [flavin-containing]	MAOB	1	-0.891836	-1.27817	-0.386331	2.4064	7.00251e-05	0.000697842	26.0488	25.9193	43.4008	54.0743	40.945	31.1563	89.2003	67.9817	66.3621	61.4775	47.295	83.4625	76.5647	82.3925	64.5254	93.3641	79.2634	138.334
gene6176:106598974	LOC106598974	XP_014045479.1	small conductance calcium-activated potassium channel protein 2-like	KCNN1	1	-0.138344	-1.04234	-0.903992	1.43895	7.03141e-05	0.000699373	18.6063	20.7355	22.6868	29.6537	26.5784	21.42	22.5348	24.3517	25.9678	31.3415	16.1004	34.9378	43.3559	38.7245	47.4223	63.1072	38.1992	55.5354
gene12121:106605400	LOC106605400	XP_014056473.1	mediator of DNA damage checkpoint protein 1-like		1	-0.0952798	-0.959975	-0.864695	3.48175	7.03879e-05	0.000699683	68.2231	86.0522	155.848	134.314	99.8484	80.8117	119.247	112.626	100.986	115.722	89.5586	135.869	150.362	227.403	263.544	200.56	152.797	213.054
gene38000:106576706	mmrn2	XP_014009505.1	multimerin 2	MMRN2	1	-0.561159	-1.21783	-0.656671	4.32918	7.0842e-05	0.000703011	94.2719	114.045	270.268	213.681	124.272	129.493	232.86	235.399	176.965	237.472	202.262	324.145	304.414	348.52	398.036	351.844	330.423	452.361
gene44410:106583162	LOC106583162	XP_014022502.1	leucine-rich repeat neuronal protein 1-like	LRRN1	1	-0.0259095	-1.21383	-1.18792	2.62873	7.08614e-05	0.000703011	23.568	30.0664	72.9922	79.3672	56.7484	53.5499	52.5812	61.8938	37.509	54.2449	42.2636	76.669	162.354	95.5753	119.722	126.214	104.093	122.178
gene66991:106593557	LOC106593557	XP_014040379.1	meteorin-like protein	METRNL	1	0.0903336	-1.1839	-1.27423	2.87959	7.16749e-05	0.000709719	70.7039	76.7212	70.033	65.4125	50.2834	56.4708	69.4823	55.8059	72.1327	61.4775	47.295	63.0821	165.121	78.2728	97.1768	259.345	78.3084	199.927
gene35933:106574853	LOC106574853	XP_014006446.1	R3H domain-containing protein 1-like	R3HDM1	1	-0.0762443	-0.943927	-0.867682	4.26505	7.18913e-05	0.000710988	133.965	165.884	219.963	206.703	201.852	163.571	195.302	178.579	172.157	196.487	196.224	223.214	333.933	292.493	312.521	489.297	179.536	475.585
gene48736:106587497	LOC106587497	XP_014031415.1	transcription factor SOX-6-like	SOX6	1	-0.0200313	-1.23499	-1.21496	2.60607	7.18948e-05	0.000710988	62.021	40.4342	64.1148	56.6908	43.1	42.8399	50.7033	59.8645	43.2796	38.5741	51.3201	72.7871	190.95	76.625	75.4092	176.354	68.7586	135.304
gene47102:106585853	LOC106585853	XP_014028023.1	ataxin-2-like	ATXN2	1	-0.248294	-0.939271	-0.690977	4.34841	7.19516e-05	0.000711322	116.599	141.001	221.936	198.854	257.882	184.991	218.775	197.857	232.748	213.363	206.287	275.62	399.428	292.493	298.527	420.138	271.215	453.371
gene16913:106610024	LOC106610024	XP_014064606.1	transmembrane protein 131-like	KIAA0922	1	-0.494313	-0.879931	-0.385618	3.63365	7.27156e-05	0.00071527	75.6656	88.1257	136.121	138.674	114.933	103.205	180.278	147.125	128.877	148.269	157.985	171.777	184.493	173.848	188.134	206.611	174.761	272.628
gene28434:106567285	LOC106567285	XP_013991890.1	protein phosphatase 1 regulatory subunit 12B-like		1	-0.704915	-1.33992	-0.635	3.73728	7.27145e-05	0.00071527	52.0976	59.0961	145.984	149.14	104.877	70.1017	187.79	148.139	158.692	156.707	111.697	194.099	228.772	205.981	230.892	326.774	196.726	272.628
gene33102:106571938	LOC106571938	XP_014000995.1	bromodomain adjacent to zinc finger domain protein 2A-like	BAZ2A	1	-0.507884	-0.71066	-0.202776	4.55503	7.27201e-05	0.00071527	184.823	160.7	285.064	237.229	239.924	202.516	357.74	304.396	275.066	294.128	266.663	383.345	323.786	383.125	364.607	352.709	326.603	379.66
gene6833:106600469	LOC106600469	XP_014047303.1	signal peptide peptidase-like 2B	SPPL2B	1	0.076731	-0.753448	-0.830179	3.89343	7.31786e-05	0.000719322	114.119	101.604	193.331	188.388	165.217	158.702	148.354	128.861	102.909	153.091	146.916	201.863	276.74	224.107	247.218	283.55	229.195	282.726
gene1724:106612875	slit1	XP_014069958.1	slit guidance ligand 1	SLIT1	1	-0.287576	-1.17299	-0.885419	5.29014	7.33531e-05	0.000720581	208.391	210.465	453.735	514.578	290.925	304.748	384.031	417.022	293.34	402.617	367.291	579.385	687.237	779.433	765.753	819.529	457.436	928.955
gene52024:106590496	LOC106590496	XP_014037058.1	proteoglycan 4-like		1	-0.410185	-2.01324	-1.60305	0.259293	7.37074e-05	0.000723018	2.48084	4.14709	10.8502	10.466	5.02834	3.89454	9.3895	8.11722	6.73238	9.64353	8.05021	7.76395	25.829	11.5349	12.4386	36.3083	16.2347	47.4575
gene36182:106575113	app	XP_014006793.1	amyloid beta (A4) precursor protein	APP	1	-0.149149	-0.782619	-0.633469	7.44013	7.37668e-05	0.000723269	1219.33	1517.84	2100.01	2067.03	1773.57	1643.5	1889.17	2115.55	1786	2043.22	1597.97	2120.53	3014.62	2435.52	2934.74	3700.85	2054.16	3479.54
gene4417:106584444	arid1a	XP_014025277.1	AT rich interactive domain 1A (SWI-like)	ARID1A	1	-0.293364	-0.97611	-0.682746	4.99402	7.39117e-05	0.000724232	188.544	217.722	404.416	369.799	288.052	254.119	406.565	335.85	298.148	351.989	307.921	430.899	574.696	463.046	513.094	675.161	410.642	727.009
gene20224:106613213	LOC106613213	XP_014070725.1	cholinesterase-like	BCHE	1	0.191531	-1.76499	-1.95652	0.137238	7.39855e-05	0.000724658	1.24042	4.14709	11.8366	6.10517	9.33834	7.78908	5.6337	4.05861	11.5412	3.61632	4.02511	6.79346	12.9145	23.0699	25.6547	38.9017	13.3697	24.2336
gene8765:106602328	LOC106602328	XP_014050372.1	coronin-2A-like		1	-0.0307779	-1.00033	-0.969551	3.24723	7.41362e-05	0.000725056	79.3869	88.1257	127.243	61.9238	90.5101	81.7853	70.4213	100.451	100.024	81.97	87.5461	104.813	213.09	104.638	140.712	184.999	136.562	270.609
gene51555:106589999	LOC106589999	XP_014035955.1	AT-rich interactive domain-containing protein 4B-like		1	-0.755761	-2.2222	-1.46643	-0.017202	7.4255e-05	0.00072576	1.24042	3.11032	8.87743	4.36083	2.87334	4.86817	1.8779	8.11722	4.80884	7.23265	8.05021	13.5869	14.7595	23.8938	17.8805	21.6121	10.5048	31.3018
gene11894:106605379	LOC106605379	XP_014056402.1	collagen alpha-1(XXVIII) chain-like	COL28A1	1	-0.632344	-2.74753	-2.11518	-0.237988	7.44865e-05	0.000727335	1.24042	1.03677	5.91829	3.48867	2.87334	1.94727	7.5116	4.05861	1.92354	0	4.02511	8.73445	28.5964	4.94355	13.216	31.1214	16.2347	20.1947
gene37640:106576552	LOC106576552	XP_014009252.1	tetraspanin-11-like	TSPAN11	1	-0.00215343	-1.30044	-1.29829	2.72234	7.4937e-05	0.000731042	29.7701	51.8387	71.0194	86.3445	54.5934	35.0509	51.6423	71.0257	53.8591	34.9578	38.2385	82.492	154.052	81.5685	111.17	182.406	100.273	174.684
gene813:106601921	akap6	XP_014049832.1	A kinase (PRKA) anchor protein 6	AKAP6	1	-0.676154	-2.32483	-1.64868	-0.092844	7.51449e-05	0.000732379	1.24042	2.07355	2.95914	6.10517	8.62001	1.94727	14.0843	6.08792	2.88531	3.61632	4.02511	6.79346	13.837	14.0067	13.9935	27.6634	16.2347	31.3018
gene9159:106602762	LOC106602762	XP_014051077.1	alpha-1D adrenergic receptor-like	ADRA1D	1	-0.0223391	-1.25564	-1.2333	2.72595	7.522e-05	0.00073265	44.6551	46.6548	88.7743	59.3073	70.3967	24.3409	57.276	51.7473	55.7826	50.6285	50.3138	76.669	154.052	70.0336	115.057	136.588	109.823	206.995
gene37176:106576070	LOC106576070	XP_014008408.1	non-muscle caldesmon-like	CALD1	1	-0.131177	-0.939417	-0.80824	7.9215	7.52474e-05	0.000732687	1699.38	1835.09	3256.04	3196.49	2022.11	1744.75	2517.33	2913.07	2232.27	2513.35	1842.49	3185.16	4687.05	4393.99	5031.43	4622.39	2996.73	4455.96
gene31774:106570637	LOC106570637	XP_013998581.1	wiskott-Aldrich syndrome protein family member 2-like	WASF2	1	-0.185398	-0.875242	-0.689844	6.2695	7.53551e-05	0.000733505	621.45	714.337	798.969	791.055	869.184	621.179	819.703	834.045	804.039	907.698	828.166	874.415	1498.08	929.387	1086.83	1764.41	869.032	1887.19
gene41828:106580666	LOC106580666	XP_014017439.1	endothelin-converting enzyme 2-like		1	-0.1858	-0.663733	-0.477934	6.42814	7.5416e-05	0.000733867	697.116	800.389	980.463	1143.41	825.366	813.959	1127.68	1032.92	891.56	1006.54	915.712	1066.57	1504.54	1119.71	1380.69	1422.94	1142.16	1705.44
gene13197:106606547	LOC106606547	XP_014058303.1	SUN domain-containing protein 1-like	SUN1	1	-0.41064	-0.996616	-0.585976	5.19253	7.58692e-05	0.000737264	214.593	292.37	386.661	453.527	268.657	301.827	427.222	483.989	395.287	384.536	364.272	518.244	573.774	529.784	576.842	891.281	453.616	771.437
gene21538:106560696	peak1	XP_013979302.1	pseudopodium-enriched atypical kinase 1		1	-0.0771213	-0.898039	-0.820918	3.92087	7.58445e-05	0.000737264	93.0315	119.229	217.99	188.388	130.018	122.678	179.339	143.066	110.603	143.448	139.872	211.568	246.298	265.304	289.198	286.144	244.475	281.716
gene2269:106563573	rai14	XP_013984756.1	retinoic acid induced 14	RAI14	1	-0.0585374	-0.944181	-0.885644	4.51502	7.5985e-05	0.000738014	133.965	168.994	282.105	329.679	197.542	191.806	209.386	253.663	227.939	197.692	221.381	261.063	430.792	452.335	441.571	486.704	239.7	440.244
gene29989:106568947	LOC106568947	XP_013995288.1	cAMP-specific 3'%2C5'-cyclic phosphodiesterase 4D-like	PDE4D	1	-0.274702	-1.03261	-0.757906	3.52036	7.64204e-05	0.000741081	80.6273	82.9419	115.407	150.885	102.722	73.0226	138.026	119.729	102.909	163.94	96.6026	118.4	221.392	147.483	195.131	248.106	153.752	264.55
gene2949:106570334	LOC106570334	XP_013998005.1	protein CYR61-like		1	-0.190553	-1.80404	-1.61349	2.58205	7.68407e-05	0.000744459	17.3659	21.7722	78.9105	52.33	43.8184	21.42	40.3749	51.7473	28.8531	42.1905	43.2699	65.0231	155.897	106.286	91.7349	217.85	51.569	193.869
gene2116:100194848	dab2	NP_001133349.1	disabled homolog 2 (Drosophila)		1	-0.211559	-1.30672	-1.09516	4.07032	7.69156e-05	0.000744952	58.2997	93.3096	215.031	193.621	158.752	99.3107	205.63	142.051	127.915	135.009	129.81	216.42	309.026	281.782	310.188	414.087	249.25	445.293
gene4504:100196185	s5a2	NP_001134686.1	3-oxo-5-alpha-steroid 4-dehydrogenase 2	SRD5A2	1	-0.085457	-0.775196	-0.689739	4.20358	7.72187e-05	0.000746488	204.669	186.619	160.78	211.064	199.697	140.203	193.424	205.975	213.513	200.103	204.274	164.014	415.11	204.333	264.321	291.331	286.494	413.991
gene29339:106568146	LOC106568146	XP_013993696.1	heat shock protein beta-11-like		1	0.124726	-1.42307	-1.5478	2.27187	7.73481e-05	0.00074704	21.0871	18.6619	53.2646	34.0145	71.1151	33.1036	37.558	36.5275	29.8148	36.1632	34.2134	39.7903	123.61	41.1962	59.8609	133.13	123.193	136.314
gene25656:106564926	LOC106564926	XP_013986933.1	junctional adhesion molecule A-like		1	-0.363905	-1.38608	-1.02218	5.67497	7.73919e-05	0.00074723	203.429	232.237	669.753	654.125	385.745	221.989	524.873	533.707	538.591	508.696	435.718	533.772	1066.37	773.665	923.568	1253.5	794.544	1329.82
gene57662:106592938	LOC106592938	XP_014039768.1	coiled-coil domain-containing protein 171-like	CCDC171	1	-0.290939	-1.46771	-1.17677	0.884828	7.74978e-05	0.000747838	8.68294	14.5148	17.7549	13.9547	9.33834	12.6573	16.9011	14.2051	10.5795	16.8762	18.113	18.4394	49.8132	20.5981	22.545	31.1214	26.7395	61.5938
gene16187:106609304	LOC106609304	XP_014063447.1	cadherin-like and PC-esterase domain-containing protein 1	CPED1	1	-0.391221	-1.58173	-1.19051	3.75815	7.7835e-05	0.000750106	54.5785	58.0593	213.058	121.231	71.8334	55.4972	136.148	129.876	92.3298	120.544	133.835	147.515	202.02	254.593	237.889	424.461	199.591	386.728
gene7868:106601494	LOC106601494	XP_014049195.1	ras-associating and dilute domain-containing protein-like		1	-0.0970278	-1.38706	-1.29004	1.68982	7.81122e-05	0.000752076	28.5297	10.3677	25.6459	34.8867	22.2684	27.2618	28.1685	23.337	31.7384	20.4925	27.1695	30.0853	79.3321	38.7245	49.7545	78.6679	35.3343	106.022
gene23984:106563118	LOC106563118	XP_013983819.1	calcium/calmodulin-dependent protein kinase kinase 2-like	CAMKK2	1	-0.705339	-0.879341	-0.174003	2.98649	7.84287e-05	0.00075442	57.0593	62.2064	66.0875	81.1115	66.8051	62.3126	113.613	87.2601	86.5592	103.668	120.753	139.751	135.602	113.702	101.064	156.471	85.9483	130.256
gene16188:106609303	LOC106609303	XP_014063445.1	inhibitor of growth protein 3	ING3	1	-0.110532	-1.00861	-0.898074	3.51587	7.85752e-05	0.000755562	91.7911	79.8315	121.325	134.314	101.285	99.3107	124.88	97.4067	106.756	132.599	122.766	99.9609	224.159	131.828	156.26	250.7	151.842	339.271
gene7398:106601028	LOC106601028	XP_014048367.1	polymerase I and transcript release factor-like	PTRF	1	-0.126367	-0.879796	-0.753429	3.43378	7.87351e-05	0.000756663	76.906	78.7948	134.148	139.547	102.722	84.7062	118.308	114.656	89.4445	125.366	80.5021	151.397	180.803	168.081	178.028	210.069	174.761	216.083
gene14256:106607530	LOC106607530	XP_014060036.1	peptide YY	PYY	1	0.43724	-2.18865	-2.62589	0.420856	7.8823e-05	0.000757244	11.1638	7.25741	8.87743	7.8495	1.43667	5.84181	7.5116	5.07326	3.84708	1.20544	6.03766	7.76395	61.8052	2.47177	20.9902	53.5979	28.6494	27.2628
gene29004:106567887	LOC106567887	XP_013993219.1	protein sprouty homolog 3-like		1	-0.0539165	-1.75417	-1.70025	2.44696	7.88689e-05	0.000757244	17.3659	19.6987	62.142	59.3073	46.6917	17.5254	33.8022	40.5861	34.6237	31.3415	24.1506	68.9051	82.0995	86.5121	151.596	184.135	60.1638	181.752
gene17661:106610723	LOC106610723	XP_014065715.1	disintegrin and metalloproteinase domain-containing protein 17-like	ADAM17	1	-0.0868992	-0.408021	-0.321122	6.22754	7.93114e-05	0.000759375	803.792	836.676	890.702	886.121	833.267	775.987	840.36	875.645	839.624	961.942	845.273	1024.84	1145.7	1034.85	1027.74	1136.79	1021.83	1257.12
gene22605:106561768	LOC106561768	XP_013981482.1	tight junction protein ZO-1-like	TJP1	1	-0.109188	-1.64195	-1.53276	1.20607	7.93483e-05	0.000759494	4.96168	8.29419	24.6595	27.0372	14.3667	14.6045	11.2674	19.2784	6.73238	15.6707	24.1506	25.2328	57.1929	39.5484	39.6481	51.8689	43.9291	60.584
gene32404:106571244	LOC106571244	XP_013999517.1	connector enhancer of kinase suppressor of ras 3-like	IPCEF1	1	-0.739314	-1.30647	-0.567157	2.77217	7.96117e-05	0.000760841	31.0105	37.3238	78.9105	72.3898	41.6634	34.0772	91.0782	91.3188	63.4768	67.5047	96.6026	88.315	122.688	106.286	116.612	141.775	82.1283	156.509
gene3624:100136417	gapdh	NP_001117033.1	glyceraldehyde-3-phosphate dehydrogenase	GAPDH	1	-0.223787	-1.9486	-1.72481	1.06028	7.96029e-05	0.000760841	3.72126	12.4413	11.8366	15.699	20.1133	8.76271	27.2296	11.1612	5.77061	6.02721	17.1067	18.4394	64.5726	19.7742	34.9837	63.9717	36.2893	60.584
gene23644:106562800	LOC106562800	XP_013983292.1	eukaryotic translation initiation factor 5B-like	PLEKHG4B	1	-0.268468	-1.83802	-1.56955	-0.083872	7.96471e-05	0.000760944	2.48084	2.07355	6.90467	7.8495	6.465	4.86817	4.69475	4.05861	4.80884	6.02721	10.0628	7.76395	16.6044	30.4852	21.7676	6.91586	21.0096	14.1363
gene16123:106609198	LOC106609198	XP_014063190.1	leiomodin-2-like	LMOD2	1	-1.60942	-3.02197	-1.41255	-0.323756	7.97946e-05	0.000761479	0	0	0.986381	3.48867	5.02834	1.94727	6.57265	4.05861	1.92354	3.61632	8.05021	12.6164	16.6044	9.06317	11.6612	25.07	18.1446	17.1655
gene24151:100196650	bnip3l	NP_001135151.1	BCL2/adenovirus E1B interacting protein 3-like	BNIP3L	1	-0.215832	-0.548109	-0.332277	5.69067	7.98506e-05	0.000761479	604.084	549.49	504.041	484.925	574.667	519.921	614.073	569.22	606.876	596.694	756.72	651.202	846.824	642.661	658.47	829.039	791.679	932.994
gene4276:106583045	LOC106583045	XP_014022281.1	MAP7 domain-containing protein 1-like	MAP7D1	1	-0.320269	-0.882539	-0.56227	4.59483	7.98375e-05	0.000761479	164.976	295.48	249.554	233.741	178.865	214.2	225.348	294.249	277.951	265.197	249.557	371.699	430.792	333.689	324.182	474.601	346.658	536.169
gene28450:106567359	ski	XP_013991984.1	SKI proto-oncogene	SKI	1	-0.170664	-0.773244	-0.602581	4.7957	7.988e-05	0.000761526	212.112	223.943	340.301	334.912	308.165	221.015	307.037	304.396	280.837	286.895	316.977	367.817	477.837	378.181	465.671	599.086	348.568	513.955
gene16360:106609381	LOC106609381	XP_014063642.1	liprin-alpha-4-like	PPFIA2	1	-1.02271	-2.20247	-1.17976	0.97458	7.99932e-05	0.000762136	2.48084	5.18387	7.89105	20.0598	7.18334	10.71	25.3517	13.1905	23.0825	9.64353	15.0942	24.2624	41.511	29.6613	38.0933	63.9717	17.1897	56.5451
gene31165:106570138	LOC106570138	XP_013997650.1	protein capicua homolog	CIC	1	-0.528188	-1.02654	-0.498349	4.11497	8.00448e-05	0.000762394	127.763	99.5302	210.099	191.877	144.385	99.3107	221.592	196.843	212.551	203.72	182.136	254.269	308.104	293.317	312.521	328.503	187.176	336.241
gene18077:106611109					1	-0.211407	-1.48387	-1.27246	2.07237	8.01605e-05	0.000763099	24.8084	31.1032	23.6731	48.8413	27.2967	30.1827	28.1685	50.7326	32.7001	33.7524	34.2134	37.8493	107.929	37.0766	62.1932	140.911	47.749	121.168
gene18188:106611247	LOC106611247	XP_014066726.1	uncharacterized LOC106611247		1	-0.536783	-0.745081	-0.208298	4.55255	8.01681e-05	0.000763099	157.533	168.994	275.2	276.477	210.472	197.648	325.816	298.308	270.257	304.977	318.99	365.876	312.716	400.427	348.282	410.629	326.603	343.31
gene14825:106608013	tulp4	XP_014061113.1	tubby like protein 4	TULP4	1	0.0421359	-0.747591	-0.789727	3.24561	8.07579e-05	0.00076777	81.8677	77.758	128.23	107.276	104.158	82.759	96.7119	92.3334	75.018	90.4081	100.628	115.489	146.672	150.778	146.154	220.443	119.373	186.801
gene27194:106566136	LOC106566136	XP_013989463.1	rho GTPase-activating protein 12-like	ARHGAP9	1	-0.333278	-0.783628	-0.45035	4.80734	8.10738e-05	0.000770065	250.565	202.171	297.887	272.988	338.335	230.751	419.711	298.308	344.313	294.128	363.266	306.676	389.281	411.138	530.974	390.746	401.092	599.782
gene51345:106589788	LOC106589788	XP_014035605.1	dystonin-like	DST	1	-0.420326	-1.04671	-0.626385	3.88993	8.13442e-05	0.000771923	84.3485	110.935	188.399	162.223	94.8201	117.81	177.462	235.399	134.648	198.898	130.816	147.515	209.4	322.155	253.437	254.158	246.385	271.618
gene2479:106565702	LOC106565702	XP_013988560.1	nuclear pore complex protein Nup214-like	NUP214	1	-0.468946	-1.1245	-0.655558	2.99433	8.17685e-05	0.000774968	42.1743	44.5812	77.9241	86.3445	73.2701	65.2335	107.979	85.2308	81.7504	83.1755	89.5586	97.0494	163.276	147.483	144.599	168.574	71.6236	148.431
gene4102:106580670	LOC106580670	XP_014017457.1	platelet endothelial aggregation receptor 1-like	PEAR1	1	-0.355085	-1.19257	-0.837482	1.66029	8.17563e-05	0.000774968	17.3659	25.9193	28.605	32.2702	28.015	17.5254	34.7412	37.5422	14.4265	33.7524	33.2071	39.7903	56.2704	52.7312	49.7545	51.0045	57.2988	73.7106
gene22229:106561399	LOC106561399	XP_013980813.1	teashirt homolog 3-like	TSHZ3	1	-0.504649	-1.13985	-0.635203	1.64438	8.20893e-05	0.000776319	17.3659	24.8826	34.5233	22.6763	19.395	27.2618	37.558	40.5861	25.9678	37.3687	30.1883	37.8493	58.1153	46.1398	49.7545	77.8034	39.1542	49.477
gene81579:808307					1	-0.156706	-2.06142	-1.90472	3.89957	8.2241e-05	0.000777339	174.899	80.8683	85.8151	86.3445	61.0584	45.7608	63.8486	56.8206	49.0502	125.366	182.136	124.223	531.34	149.13	247.995	562.778	112.688	609.879
gene46568:106585621	LOC106585621	XP_014027510.1	probable tumor suppressor protein MN1	MN1	1	-0.347678	-1.13235	-0.784672	2.83097	8.22913e-05	0.000777577	39.6934	53.9122	58.1965	95.0662	41.6634	66.2072	81.6887	93.3481	73.0944	79.5591	60.3766	67.9346	130.99	100.519	99.5091	153.013	105.048	183.772
gene37209:106576111	LOC106576111	XP_014008477.1	leiomodin-2-like	LMOD2	1	-0.240912	-1.6882	-1.44728	0.160152	8.26322e-05	0.000779848	3.72126	4.14709	12.823	9.59383	5.02834	4.86817	10.3285	12.1758	4.80884	6.02721	5.03138	9.70494	23.0616	13.1828	17.8805	20.7476	21.0096	34.331
gene21791:106560964	LOC106560964	XP_013979927.1	low-density lipoprotein receptor-related protein 5-like	LRP5	1	-0.221986	-0.79437	-0.572384	5.32733	8.28434e-05	0.000781379	311.345	315.179	520.809	443.933	418.07	326.168	438.49	390.641	407.79	436.37	489.051	587.149	849.591	555.325	694.231	714.927	504.23	704.794
gene40253:106579259	LOC106579259	XP_014014484.1	MAGUK p55 subfamily member 2-like	MPP2	1	-0.925511	-1.59371	-0.668201	4.62295	8.29995e-05	0.000782127	96.7527	101.604	278.159	254.673	118.525	92.4953	350.228	350.055	390.478	284.484	137.86	294.06	365.296	439.976	568.29	466.82	438.336	546.266
gene4473:106585299	LOC106585299	XP_014026853.1	signal-induced proliferation-associated 1-like protein 2	SIPA1L2	1	-0.32082	-0.783599	-0.462779	3.61993	8.29998e-05	0.000782127	102.955	108.861	150.916	122.103	119.962	91.5217	111.735	166.403	120.221	165.146	128.803	185.364	206.632	212.573	189.689	217.85	166.167	197.908
gene4796:106586780	LOC106586780	XP_014029873.1	SH3 and PX domain-containing protein 2A-like	SH3PXD2A	1	-0.32451	-1.02629	-0.701781	5.2052	8.29953e-05	0.000782127	208.391	232.237	477.408	423.001	328.279	281.38	418.772	453.55	364.51	380.92	332.071	516.303	601.448	613	729.992	735.674	439.291	823.943
gene4960:106589772	LOC106589772	XP_014035580.1	stromal cell-derived factor 1-like	CXCL12	1	-0.049083	-0.895886	-0.846803	3.97047	8.3036e-05	0.00078223	131.484	118.192	156.835	219.786	160.188	120.731	194.363	149.154	127.915	142.242	117.734	216.42	346.847	186.207	250.327	334.555	296.999	263.541
gene30231:106569083	LOC106569083	XP_013995546.1	protein patched homolog 1	PTCH2	1	-0.527535	-1.82757	-1.30004	2.55563	8.33625e-05	0.000783876	17.3659	12.4413	58.1965	60.1795	35.9167	33.1036	45.0696	43.6301	41.3561	44.6013	58.3641	83.4625	60.8827	153.25	192.799	161.658	79.2634	119.149
gene30961:106569837	LOC106569837	XP_013996959.1	casein kinase I isoform gamma-2-like		1	0.0403696	-0.558715	-0.599084	4.22293	8.34772e-05	0.000784716	162.495	201.134	229.827	224.147	222.684	184.017	227.226	194.813	176.965	209.747	186.161	206.715	334.855	249.649	272.095	328.503	235.88	369.563
gene28093:106566989	LOC106566989	XP_013991192.1	uncharacterized protein C1orf106 homolog	C1orf106	1	-0.594447	-2.04952	-1.45507	2.60702	8.35535e-05	0.000785195	14.885	13.4781	61.1556	67.1568	25.86	20.4463	54.4591	60.8792	45.2031	48.2177	31.1946	69.8756	122.688	98.047	109.615	271.447	67.8036	165.596
gene15701:106608825	LOC106608825	XP_014062468.1	lysine-specific demethylase 6B-like		1	-0.0588523	-0.831856	-0.773003	4.46702	8.38173e-05	0.000786482	153.812	178.325	328.465	261.65	221.247	165.518	237.554	243.517	188.507	210.952	212.324	283.384	360.684	351.816	401.923	448.666	291.269	458.419
gene17342:100195198	vps37a	NP_001133699.1	vacuolar protein sorting 37 homolog A (S. cerevisiae)	VPS37A	1	-0.230778	-1.14032	-0.90954	4.18646	8.3785e-05	0.000786482	126.523	173.141	163.739	163.095	163.78	148.966	169.011	192.784	183.698	172.378	179.117	215.45	430.792	185.383	209.902	476.33	222.511	529.101
gene2678:106568217	f2r	XP_013993842.1	coagulation factor II (thrombin) receptor		1	-0.263611	-1.236	-0.972394	2.87119	8.37793e-05	0.000786482	38.453	54.949	77.9241	98.5548	53.875	34.0772	78.8718	64.9378	75.9797	80.7646	59.3703	73.7576	195.563	86.5121	140.712	146.098	99.318	169.635
gene30564:106569428	slc7a8	XP_013996253.1	solute carrier family 7 (amino acid transporter light chain%2C L system)%2C member 8	SLC7A8	1	-0.102991	-0.950182	-0.847191	1.91392	8.40349e-05	0.000788285	32.2509	34.2135	34.5233	30.5258	33.7617	39.919	41.3138	42.6154	37.509	33.7524	38.2385	29.1148	84.8669	33.7809	70.7447	76.9389	55.3889	72.7009
gene30725:106569611	LOC106569611	XP_013996621.1	nicotinamide riboside kinase 2-like		1	-1.17844	-2.78646	-1.60802	0.265385	8.46131e-05	0.000792397	1.24042	0	6.90467	3.48867	9.33834	1.94727	15.9622	8.11722	3.84708	3.61632	13.0816	8.73445	27.674	11.5349	19.4354	35.4438	24.8295	42.4088
gene37474:106576421	LOC106576421	XP_014009067.1	tubby-related protein 3-like	TULP3	1	-0.136242	-0.839205	-0.702962	4.45192	8.49092e-05	0.000794803	158.774	176.251	297.887	241.59	229.149	169.412	260.089	246.561	231.786	231.445	215.343	227.096	475.992	302.38	344.395	462.498	254.98	421.059
gene12683:106606028	LOC106606028	XP_014057574.1	focal adhesion kinase 1-like	PTK2	1	-0.31051	-1.00141	-0.690901	3.27633	8.52368e-05	0.000794843	89.3102	91.236	77.9241	101.171	65.3684	86.6535	123.941	91.3188	80.7886	95.2299	111.697	137.81	213.09	112.054	126.719	197.102	138.472	230.219
gene16275:106609433	LOC106609433	XP_014063743.1	leucine-rich repeats and immunoglobulin-like domains protein 3	LRIG3	1	-0.132227	-0.96208	-0.829853	3.68098	8.50612e-05	0.000794843	97.9932	87.0889	160.78	161.351	102.003	104.179	144.598	114.656	95.2151	114.517	142.891	177.6	251.833	189.503	208.347	265.396	165.212	299.891
gene18302:106611355	LOC106611355	XP_014066984.1	FERM domain-containing protein 6-like	FRMD6	1	-0.421172	-0.865994	-0.444823	4.88218	8.51407e-05	0.000794843	197.227	242.605	345.233	320.957	273.685	225.883	318.304	414.993	306.804	343.551	335.09	451.28	554.402	379.829	480.442	601.68	361.938	527.081
gene5957:106597414	fbxl7	XP_014044082.1	F-box and leucine-rich repeat protein 7	FBXL7	1	-0.648852	-1.27621	-0.62736	2.20662	8.52017e-05	0.000794843	34.7318	25.9193	46.3599	42.7362	30.17	23.3672	31.9243	64.9378	49.0502	53.0394	50.3138	72.7871	99.6263	55.2029	73.8544	114.976	71.6236	74.7203
gene66848:106591349	LOC106591349	XP_014038043.1	tensin-like	TNS1	1	-0.217876	-1.36985	-1.15197	4.41793	8.51507e-05	0.000794843	94.2719	120.266	260.405	266.883	168.09	108.073	207.508	195.828	139.457	163.94	203.268	285.325	368.064	287.55	436.13	632.801	287.449	597.763
gene24203:100136432	LOC100136432	NP_001117038.1	prion protein		1	-0.659533	-1.10133	-0.441795	3.49808	8.53334e-05	0.00079488	45.8955	78.7948	105.543	143.035	76.8617	86.6535	149.293	143.066	152.921	163.94	126.791	120.341	208.477	152.426	165.589	225.63	165.212	227.19
gene29471:106568400	LOC106568400	XP_013994184.1	integrin alpha-1-like	ITGA1	1	-0.658402	-1.7073	-1.0489	6.08711	8.53118e-05	0.00079488	245.603	239.495	744.718	811.987	364.914	236.593	786.84	756.931	829.045	723.265	356.222	759.897	1036.85	1322.4	1556.38	1844.81	945.431	1856.9
gene56303:106593510	LOC106593510	XP_014040326.1	serine/threonine-protein kinase Sgk1-like	SGK1	1	0.220486	-1.50465	-1.72514	1.15956	8.5339e-05	0.00079488	12.4042	7.25741	28.605	20.932	15.8033	15.5782	11.2674	14.2051	10.5795	14.4653	17.1067	19.4099	45.2008	24.7177	35.7611	71.752	21.9646	84.8177
gene20432:100380796	LOC100380796	XP_014071081.1	cytoplasmic FMR1-interacting protein 1 homolog		1	0.00950719	-0.860002	-0.869509	5.71988	8.55584e-05	0.000796344	532.14	567.115	611.556	559.931	466.199	406.979	424.405	560.088	489.54	564.147	536.346	576.474	1212.12	603.937	685.68	1212.87	640.792	1305.59
gene30678:106569568	LOC106569568	XP_013996520.1	rho GTPase-activating protein 12-like	ARHGAP12	1	-0.0269142	-0.454226	-0.427311	5.30074	8.57733e-05	0.000797831	426.704	440.629	456.694	478.819	422.38	413.795	436.612	462.682	420.293	480.971	459.869	453.221	509.201	575.099	548.855	711.469	521.419	722.97
gene52188:106590652	LOC106590652	XP_014037262.1	polypyrimidine tract-binding protein 2-like	PTBP2	1	0.0502689	-0.595178	-0.645447	6.33075	8.59895e-05	0.000799362	682.231	793.132	1039.65	1050.09	980.526	718.542	917.354	798.532	854.051	855.864	750.683	954.966	1519.3	1379.25	1236.09	1535.32	921.556	1304.58
gene21299:106560486	LOC106560486	XP_013978926.1	proline-rich receptor-like protein kinase PERK9		1	0.0385568	-0.641494	-0.680051	4.52505	8.62124e-05	0.000800473	202.188	206.318	318.601	288.687	239.205	219.068	239.432	231.341	237.557	231.445	199.243	309.588	371.754	368.294	351.391	472.872	289.359	429.137
gene11580:106604933	LOC106604933	XP_014055552.1	slit homolog 3 protein-like	SLIT3	1	-0.223573	-1.20862	-0.985047	4.73076	8.63362e-05	0.000800936	138.927	143.075	347.206	269.499	198.978	244.382	249.761	217.136	154.845	262.786	348.172	349.378	536.875	542.966	600.164	532.521	282.674	584.636
gene45680:106584409	LOC106584409	XP_014025175.1	transducin-like enhancer protein 4	TLE4	1	-0.149416	-0.818083	-0.668667	3.13459	8.69554e-05	0.000805683	89.3102	63.2432	101.597	107.276	74.7067	71.0753	119.247	82.1869	83.6739	85.5864	93.5837	103.843	196.485	118.645	129.051	133.995	139.427	171.655
gene3170:106572774					1	-0.294736	-1.6007	-1.30596	3.14956	8.75661e-05	0.000810372	33.4913	55.9858	90.747	65.4125	70.3967	61.339	74.1771	58.8499	83.6739	69.9156	88.5524	92.1969	249.988	79.0968	109.615	301.704	93.5881	301.91
gene11012:106604389	LOC106604389	XP_014054438.1	autophagy-related protein 2 homolog A-like	ATG2A	1	-0.3845	-0.721481	-0.336981	5.40965	8.77265e-05	0.000811564	324.99	342.135	506.013	494.518	390.055	381.665	529.568	515.444	541.476	527.983	535.339	564.828	619.897	560.269	580.729	783.221	569.169	879.478
gene24835:106563968	LOC106563968	XP_013985399.1	fibrous sheath CABYR-binding protein-like		1	-0.30074	-1.51839	-1.21765	3.56908	8.77472e-05	0.000811564	66.9827	48.7283	137.107	111.637	98.4117	60.3654	86.3834	89.2894	75.018	119.339	139.872	140.722	296.112	186.207	159.37	401.12	114.598	330.183
gene39273:106578169	LOC106578169	XP_014012273.1	fibrinogen alpha chain-like	FGA	1	0	-8.39067	-8.39067	0.32737	8.78964e-05	0.000812701	0	0	0	0	0	0	0	0	0	0	0	0	56.2704	0	81.6285	35.4438	48.704	27.2628
gene16231:106609340	LOC106609340	XP_014063545.1	USP6 N-terminal-like protein	USP6NL	1	-0.547161	-1.10385	-0.556687	5.01745	8.82489e-05	0.000815474	220.795	205.281	407.375	310.491	263.629	184.991	395.298	327.733	366.434	411.056	353.203	494.952	648.493	414.434	518.535	798.782	376.262	640.171
gene32915:106571769	LOC106571769	XP_014000697.1	major facilitator superfamily domain-containing protein 2B-like		1	-0.0754823	-1.03944	-0.963953	2.58606	8.83769e-05	0.000816169	27.2892	45.618	78.9105	83.728	49.565	38.9454	59.1539	64.9378	56.7444	65.0938	47.295	51.4362	107.006	97.2231	106.506	128.808	98.363	124.197
gene16185:100380678	stab2	XP_014063449.1	stabilin 2	STAB2	1	-0.45558	-1.29138	-0.835797	4.66792	8.90958e-05	0.000820852	93.0315	132.707	311.696	301.77	201.852	152.861	335.205	238.443	186.583	254.348	249.557	389.168	463.078	555.325	502.21	464.227	405.867	512.945
gene25588:106564737	LOC106564737	XP_013986522.1	collagen alpha-1(IX) chain-like	COL9A1	1	0.0891568	-0.758364	-0.847521	5.44801	8.90761e-05	0.000820852	424.224	408.489	670.739	457.015	407.295	361.218	451.635	379.48	320.269	419.494	461.881	556.093	973.201	678.914	993.536	618.105	537.654	783.554
gene47671:106586441	abca12	XP_014029202.1	ATP-binding cassette%2C sub-family A (ABC1)%2C member 12	ABCA12	1	-0.108233	-0.616978	-0.508745	8.80329	8.92545e-05	0.00082207	3670.4	5031.46	4951.63	5660.36	4917	3941.27	6320.07	4767.85	4421.25	4749.44	4960.94	5434.77	6941.56	8274.67	6828.03	7343.78	7574.91	5974.6
gene33295:106572161	LOC106572161	XP_014001542.1	kazrin-like	KAZN	1	-0.385158	-0.625051	-0.239893	4.42313	8.9295e-05	0.000822198	210.871	229.127	224.895	215.425	195.387	184.991	246.005	300.337	259.678	259.17	236.475	360.053	347.77	289.198	269.763	357.031	300.819	366.533
gene19371:106612354	LOC106612354	XP_014068888.1	somatostatin-2-like		1	-0.267523	-1.74348	-1.47596	2.59726	8.9629e-05	0.000824294	21.0871	33.1767	58.1965	58.4352	36.635	34.0772	45.0696	34.4982	40.3943	56.6558	43.2699	73.7576	216.779	62.6183	81.6285	211.798	52.5239	178.723
gene13966:106607148	LOC106607148	XP_014059254.1	caspase recruitment domain-containing protein 10-like	CARD10	1	-0.62916	-0.851507	-0.222347	3.75585	8.9998e-05	0.000826539	86.8294	121.302	119.352	156.118	90.5101	124.625	148.354	176.55	154.845	191.665	176.098	243.594	214.012	155.722	207.57	209.205	212.006	254.453
gene20626:106613615	LOC106613615	XP_014071533.1	membralin-like	TMEM259	1	-0.265055	-0.417686	-0.152631	4.8981	9.00162e-05	0.000826539	289.018	300.664	337.342	344.506	308.165	330.062	393.42	407.89	400.096	339.935	360.247	415.371	429.869	400.427	435.352	436.564	386.767	445.293
gene14633:100194707	LOC100194707	XP_014060666.1	beta-taxilin		1	-0.0578241	-1.55884	-1.50102	2.03831	9.0371e-05	0.000828904	14.885	19.6987	40.4416	33.1423	43.8184	28.2354	50.7033	25.3663	27.8913	19.2871	35.2197	31.0558	83.0219	32.1331	50.5319	122.756	121.283	119.149
gene15591:106608788	LOC106608788	XP_014062407.1	multiple PDZ domain protein-like	MPDZ	1	-0.311031	-0.93764	-0.626609	4.39767	9.04788e-05	0.000829647	166.216	135.817	261.391	252.928	175.273	154.808	265.723	203.945	216.398	213.363	217.356	319.293	358.839	306.5	364.607	424.461	269.305	456.4
gene17111:106610206	LOC106610206	XP_014064878.1	zinc finger protein 827-like		1	-0.117542	-0.858637	-0.741095	4.51908	9.06723e-05	0.00083093	179.861	180.399	309.724	271.244	208.317	181.096	236.615	263.81	187.545	266.403	215.343	287.266	426.179	293.317	383.265	489.297	296.044	506.886
gene18297:100194689	LOC100194689	XP_014066983.1	beta-taxilin		1	-0.158233	-2.391	-2.23277	0.110969	9.08083e-05	0.00083193	0	3.11032	5.91829	3.48867	10.775	4.86817	11.2674	3.04396	3.84708	4.82177	3.01883	5.82296	25.829	4.11962	23.3224	34.5793	28.6494	33.3212
gene404:106579139	LOC106579139	XP_014014244.1	serine/arginine repetitive matrix protein 1-like	SRRM1	1	-0.450058	-0.938025	-0.487966	6.25592	9.12997e-05	0.000835445	485.004	514.24	904.511	805.01	714.024	633.836	945.523	899.997	810.771	878.767	935.837	1123.83	1451.96	993.653	1097.71	1637.33	917.736	1615.57
gene23895:106563056	LOC106563056	XP_013983751.1	transcription factor 7-like 1-B		1	-0.0734347	-0.912919	-0.839485	4.46629	9.14301e-05	0.000835897	117.84	154.479	272.241	271.244	228.43	225.883	244.127	209.018	209.666	179.611	234.463	272.709	363.452	374.062	370.827	497.077	277.899	490.731
gene33760:106572606	LOC106572606	XP_014002412.1	junctophilin-2-like		1	-0.789758	-2.16313	-1.37337	0.143006	9.14095e-05	0.000835897	1.24042	1.03677	8.87743	6.10517	9.33834	2.9209	8.45055	13.1905	7.69415	6.02721	6.03766	10.6754	21.2167	10.711	20.9902	27.6634	21.9646	31.3018
gene32593:106571415	LOC106571415	XP_013999953.1	G-protein coupled receptor 126-like	ADGRG6	1	-0.445235	-1.39899	-0.953752	4.50433	9.21999e-05	0.000841199	111.638	71.5374	234.759	310.491	175.273	122.678	276.051	226.268	235.633	202.514	181.13	290.178	386.513	422.673	461.784	551.54	300.819	564.441
gene5008:106590279	LOC106590279	XP_014036592.1	sarcalumenin-like	SRL	1	-0.681262	-2.50229	-1.82103	0.593576	9.2508e-05	0.000842521	0	4.14709	7.89105	11.3382	11.4933	1.94727	20.6569	10.1465	4.80884	4.82177	7.04394	12.6164	23.0616	23.0699	32.6514	59.6493	30.5594	41.3991
gene17668:106610714	LOC106610714	XP_014065690.1	kinesin-like protein KIF13B	KIF13B	1	-0.218264	-0.64422	-0.425956	4.39096	9.30394e-05	0.000844674	199.708	177.288	242.65	224.147	242.079	186.938	289.197	234.385	215.436	272.43	192.199	291.148	310.871	320.507	383.265	335.419	282.674	343.31
gene51580:106590025	LOC106590025	XP_014035982.1	integrin beta-1-like		1	-0.219506	-0.91725	-0.697744	5.89432	9.30986e-05	0.000844674	408.098	411.599	827.574	771.867	507.144	407.953	691.067	746.784	651.118	641.295	483.013	705.549	1166	997.773	1082.16	1135.07	789.769	1082.43
gene18758:106611743	LOC106611743	XP_014067757.1	vascular endothelial growth factor receptor kdr-like	FLT1	1	-0.727807	-1.24797	-0.520163	3.83803	9.32879e-05	0.000845374	58.2997	62.2064	170.644	122.975	117.807	108.073	218.775	167.418	151.959	191.665	140.879	199.922	226.004	242.234	241.776	328.503	169.987	300.901
gene7166:106600922	LOC106600922	XP_014048181.1	bromodomain-containing protein 4-like		1	-0.191914	-0.94946	-0.757546	5.50558	9.32604e-05	0.000845374	316.307	368.054	587.883	426.489	476.974	356.35	509.85	502.253	443.375	449.63	381.379	632.762	713.066	697.04	747.095	1154.08	509.96	1027.91
gene9235:106602818	LOC106602818	XP_014051184.1	segment polarity protein dishevelled homolog DVL-2-like	DVL2	1	-0.202013	-0.7932	-0.591188	3.84859	9.35457e-05	0.000846642	99.2336	113.008	173.603	191.004	142.948	115.863	163.377	148.139	151.959	142.242	161.004	203.804	252.756	243.058	227.005	293.924	208.186	214.064
gene16364:106609404	LOC106609404	XP_014063672.1	golgin subfamily B member 1-like	GOLGB1	1	-0.285634	-0.656579	-0.370945	4.61481	9.3638e-05	0.00084675	193.505	256.083	280.132	299.153	191.795	240.488	292.952	342.953	264.486	300.155	255.594	341.614	349.615	376.534	391.817	388.153	339.018	442.264
gene23228:106562378	LOC106562378	XP_013982709.1	Wilms tumor protein 1-interacting protein homolog		1	-0.139888	-0.9002	-0.760312	3.55211	9.36291e-05	0.00084675	70.7039	96.4199	140.066	145.652	112.06	99.3107	127.697	108.568	121.183	131.393	95.5963	154.309	152.207	204.333	217.676	258.48	155.662	242.336
gene51255:100196157	cyh1	NP_001134658.1	Cytohesin-1		1	-0.226957	-1.0923	-0.865345	3.84324	9.37514e-05	0.000847239	116.599	118.192	138.093	102.043	158.752	117.81	109.857	160.315	156.768	151.886	113.709	195.069	411.42	202.685	210.679	306.027	140.382	320.086
gene6311:106599535	LOC106599535	XP_014046292.1	PERQ amino acid-rich with GYF domain-containing protein 2-like	GIGYF2	1	-0.330378	-0.62021	-0.289832	4.82315	9.39099e-05	0.000848062	228.237	252.973	319.587	295.664	289.489	303.774	373.702	360.202	320.269	329.086	353.203	408.578	370.831	407.019	433.797	482.381	352.388	532.13
gene44069:106582900	LOC106582900	XP_014021967.1	rho GTPase-activating protein 39-like		1	-0.077083	-1.35037	-1.27329	0.771954	9.41287e-05	0.000848982	13.6446	15.5516	16.7685	13.9547	10.775	5.84181	15.0232	11.1612	8.65592	12.0544	18.113	16.4984	34.1312	17.3024	29.5418	35.4438	25.7845	52.5062
gene7045:106600692	LOC106600692	XP_014047719.1	U1 small nuclear ribonucleoprotein 70 kDa-like	SNRNP70	1	-0.0117143	-0.339933	-0.328219	6.39454	9.42398e-05	0.000849557	884.419	938.28	1070.22	975.082	1015.01	960.004	1028.15	950.73	909.833	939.039	1029.42	1088.89	1130.02	1298.51	1309.17	1181.75	1192.77	1234.9
gene41011:106580156	LOC106580156	XP_014016374.1	drebrin-like protein B		1	-0.183115	-1.01238	-0.829266	4.6951	9.44703e-05	0.000851386	137.687	180.399	281.119	382.009	229.149	201.542	256.333	309.469	215.436	294.128	231.444	311.529	504.589	421.849	466.449	604.273	318.009	512.945
gene1625:106610889	LOC106610889	XP_014066027.1	centrosomal protein of 170 kDa-like		1	-0.183518	-1.43933	-1.25581	2.85061	9.46005e-05	0.000852065	32.2509	29.0296	90.747	89.8332	49.565	39.919	61.9707	60.8792	51.9355	55.4503	63.3954	86.374	144.827	134.3	130.606	192.78	69.7136	220.122
gene16114:106609206	LOC106609206	XP_014063203.1	synaptophysin-like protein 1		1	0.0981558	-0.785406	-0.883561	3.15661	9.47665e-05	0.000852639	62.021	87.0889	112.447	123.848	89.0734	71.0753	101.407	102.48	70.2091	80.7646	66.4143	93.1674	175.269	121.941	166.367	158.2	119.373	192.859
gene24250:106563533	LOC106563533	XP_013984690.1	CD81 antigen-like	CD81	1	-0.0917652	-0.556846	-0.46508	7.07632	9.4771e-05	0.000852639	1376.87	1257.61	1629.5	1666.71	1448.16	1302.72	1388.71	1689.4	1556.14	1588.77	1524.51	1590.64	2308.93	1705.52	1883.68	2333.24	1835.47	2614.2
gene20426:106613411	herc2	XP_014071074.1	HECT and RLD domain containing E3 ubiquitin protein ligase 2	HERC2	1	-0.838706	-1.69618	-0.857473	4.26228	9.48765e-05	0.00085331	60.7806	47.6916	183.467	197.11	135.047	94.4426	266.662	196.843	200.048	220.596	130.816	283.384	258.29	419.378	457.12	486.704	220.601	469.526
gene23271:106562414	LOC106562414	XP_013982760.1	solute carrier family 12 member 4-like	SLC12A4	1	-0.0529904	-0.763153	-0.710163	4.25965	9.51575e-05	0.00085423	161.255	166.92	261.391	254.673	183.175	131.441	227.226	203.945	191.392	166.351	180.124	244.565	309.026	297.437	387.93	364.812	261.665	332.203
gene24609:106563759	LOC106563759	XP_013985075.1	rho GTPase-activating protein 24-like		1	-0.118677	-0.801821	-0.683144	5.00663	9.50796e-05	0.00085423	269.171	269.561	385.675	358.46	377.844	242.435	310.792	312.513	253.907	359.222	403.517	445.457	530.418	500.122	475.778	711.469	424.966	650.269
gene28659:106567549	LOC106567549	XP_013992468.1	protein EMSY-like	C11orf30	1	-0.295377	-0.755115	-0.459739	3.72734	9.50678e-05	0.00085423	96.7527	100.567	166.698	158.734	117.807	120.731	168.072	153.213	131.762	161.529	155.973	172.748	217.702	174.672	195.908	251.564	201.501	235.268
gene44115:106583046	LOC106583046	XP_014022279.1	FYVE%2C RhoGEF and PH domain-containing protein 5-like	FGD5	1	-0.155321	-0.910847	-0.755526	2.57836	9.51909e-05	0.00085423	35.9722	49.7651	69.0467	68.9012	68.9601	38.9454	71.3602	52.7619	60.5914	54.2449	53.3327	80.551	100.549	108.758	114.28	113.247	98.363	84.8177
gene361:106574021	LOC106574021	XP_014005248.1	cytospin-A-like		1	-0.405197	-1.69188	-1.28668	3.15012	9.5266e-05	0.000854582	23.568	41.4709	76.9377	136.058	51.0017	28.2354	89.2003	62.9085	82.7121	100.052	63.3954	79.5805	173.424	166.433	174.141	236.004	110.778	285.755
gene4069:106581105	LOC106581105	XP_014018327.1	SWI/SNF complex subunit SMARCC1-like	SMARCC1	1	-0.289134	-1.298	-1.00887	4.35384	9.53614e-05	0.00085519	93.0315	101.604	238.704	230.252	177.428	146.045	248.822	194.813	159.654	200.103	170.061	244.565	260.135	344.4	383.265	531.657	257.845	630.074
gene31463:106570326	LOC106570326	XP_013997995.1	large proline-rich protein BAG6-like	BAG6	1	-0.156889	-0.615975	-0.459086	5.10085	9.54376e-05	0.000855625	274.133	322.436	424.144	417.768	373.534	321.299	458.208	364.26	352.007	384.536	371.316	470.69	496.287	510.833	516.203	649.226	482.265	591.704
gene26085:106565154	LOC106565154	XP_013987433.1	protein bicaudal D homolog 2-like	BICD2	1	0.0108298	-0.601937	-0.612767	3.74308	9.54692e-05	0.000855662	114.119	117.155	169.658	191.877	147.977	117.81	158.683	151.183	132.724	133.804	124.778	159.161	214.012	199.39	199.018	245.513	214.871	222.141
gene22394:100380677	LOC100380677	XP_013981090.1	receptor-type tyrosine-protein phosphatase beta	PTPRB	1	-0.453245	-1.23631	-0.783069	3.48337	9.55101e-05	0.000855709	45.8955	68.427	108.502	141.291	91.2284	75.9435	115.491	104.509	96.1769	121.75	99.6214	197.01	199.253	195.27	212.234	268.854	150.887	217.093
gene42759:106581604	LOC106581604	XP_014019209.1	EH domain-containing protein 2-like	EHD2	1	-0.702475	-2.06201	-1.35953	0.121377	9.55573e-05	0.000855709	2.48084	2.07355	8.87743	9.59383	2.87334	4.86817	10.3285	9.13188	7.69415	7.23265	4.02511	12.6164	9.22466	26.3656	28.7643	31.1214	16.2347	18.1752
gene38139:106577017	sh3pxd2a	XP_014010135.1	SH3 and PX domains 2A	SH3PXD2A	1	-0.370089	-1.22338	-0.853288	5.02151	9.61737e-05	0.000860483	141.408	167.957	424.144	431.722	251.417	174.281	422.528	321.645	308.728	332.702	287.795	402.755	686.315	543.79	613.38	677.754	501.365	667.434
gene18938:106611943	LOC106611943	XP_014068108.1	collagen alpha-1(XXIII) chain-like	COL23A1	1	-0.313104	-1.2268	-0.913692	2.02302	9.66854e-05	0.000864258	21.0871	29.0296	35.5097	40.1197	38.0717	30.1827	34.7412	49.718	32.7001	36.1632	24.1506	65.9936	90.4017	59.3226	78.5189	95.0931	49.659	78.7593
gene67473:106594672	LOC106594672	XP_014041543.1	nucleoporin seh1-like		1	0.0382077	-0.679661	-0.717868	3.98692	9.67353e-05	0.00086426	193.505	176.251	181.494	150.885	150.132	147.992	144.598	150.169	171.195	192.871	158.992	164.984	367.141	197.742	245.663	299.111	181.446	299.891
gene39575:100380776	col11a1	XP_014012750.1	collagen%2C type XI%2C alpha 1	COL11A1	1	0.149944	-0.971898	-1.12184	6.00181	9.68997e-05	0.000864537	404.377	453.07	1001.18	925.369	551.68	434.241	586.844	597.631	340.466	572.585	584.647	747.28	1277.62	1251.54	1292.06	1314.88	801.229	1402.52
gene33121:106571956	LOC106571956	XP_014001043.1	methyl-CpG-binding domain protein 6-like		1	-0.124687	-0.769656	-0.644968	3.32554	9.69651e-05	0.000864568	76.906	81.9051	119.352	131.697	103.44	78.8644	111.735	91.3188	110.603	116.928	105.659	115.489	181.726	155.722	151.596	199.695	123.193	190.84
gene26306:106565419	LOC106565419	XP_013988004.1	uncharacterized protein C1orf106 homolog	C1orf106	1	-0.706355	-0.954982	-0.248626	4.05228	9.7019e-05	0.0008648	93.0315	127.523	151.903	162.223	132.173	151.887	218.775	259.751	178.889	250.732	224.4	216.42	273.05	191.974	198.241	346.657	205.321	360.475
gene21639:106561080	LOC106561080	XP_013980178.1	phosphatidylinositol 4-phosphate 3-kinase C2 domain-containing subunit alpha-like		1	-0.362799	-0.788258	-0.425459	6.11365	9.71455e-05	0.00086554	499.889	576.446	831.519	800.649	662.304	551.077	861.017	769.107	779.995	923.368	790.934	965.642	1098.66	969.759	1083.72	1377.12	813.644	1378.29
gene17764:106610815	LOC106610815	XP_014065892.1	serine/arginine repetitive matrix protein 1-like	SRRM1	1	-0.388095	-0.835125	-0.44703	6.3738	9.7594e-05	0.000868369	592.921	607.549	1016.96	867.806	814.591	706.859	1021.58	879.704	912.719	999.311	989.17	1282.99	1560.81	1138.66	1162.23	1642.52	1023.74	1630.72
gene31223:106569924	LOC106569924	XP_013997138.1	metastasis suppressor protein 1-like	MTSS1	1	-0.754944	-0.952476	-0.197533	4.39258	9.76905e-05	0.000868369	195.986	191.803	194.317	138.674	181.02	125.599	316.426	246.561	223.13	320.647	261.632	381.404	418.799	205.981	261.211	357.896	319.919	410.962
gene4595:106585544	LOC106585544	XP_014027359.1	collagen alpha-6(VI) chain-like	COL6A6	1	-0.188632	-1.10432	-0.915686	7.22165	9.80264e-05	0.000870027	960.085	1090.69	1685.73	1747.82	1328.92	1104.1	2822.48	1365.72	1068.53	1175.31	1190.43	1493.59	3715.69	2663.75	2962.73	2605.55	1993.04	2968.62
gene3029:100380665	LOC100380665	XP_014000191.1	talin-1	TLN1	1	-0.216727	-0.627666	-0.410939	7.72672	9.82265e-05	0.000871303	1804.81	2129.53	2713.53	2389.74	2118.37	1852.83	2458.17	2404.73	2480.4	2633.89	2475.44	2802.79	3704.62	2937.29	3306.34	4172.86	2707.37	3127.15
gene67713:106596731	LOC106596731	XP_014043476.1	coiled-coil domain-containing protein 97-like	CCDC97	1	0.158309	-1.08454	-1.24285	0.960661	9.83549e-05	0.000871701	24.8084	11.4045	12.823	23.5485	15.085	13.6309	13.1453	10.1465	17.3118	19.2871	17.1067	14.5574	37.8211	21.422	29.5418	47.5465	33.4243	44.4283
gene15345:106608490	LOC106608490	XP_014061903.1	uncharacterized LOC106608490		1	-0.279543	-1.22378	-0.944234	2.93971	9.84725e-05	0.000872346	44.6551	44.5812	97.6517	80.2393	60.34	48.6817	82.6276	95.3774	61.5532	63.8884	66.4143	91.2264	185.416	102.991	127.496	191.915	83.0833	181.752
gene22779:106561933	LOC106561933	XP_013981823.1	MAP kinase-activating death domain protein-like	MADD	1	-0.333957	-0.842868	-0.508911	5.03429	9.84848e-05	0.000872346	244.363	301.701	366.934	320.957	331.87	266.776	394.359	319.616	375.09	405.028	344.147	493.011	515.658	454.806	462.562	712.333	390.587	724.989
gene26187:106565330	LOC106565330	XP_013987792.1	receptor-type tyrosine-protein phosphatase gamma-like	PTPRG	1	-0.147187	-1.34573	-1.19854	5.04901	9.86981e-05	0.000873717	121.561	141.001	432.035	470.97	239.924	208.358	322.06	286.132	254.869	307.388	255.594	378.493	630.044	606.408	700.45	897.333	410.642	825.962
gene31768:106570635	LOC106570635	XP_013998578.1	pumilio homolog 1-like	PUM1	1	-0.597127	-1.83091	-1.23378	2.47464	9.87628e-05	0.00087381	23.568	27.9929	53.2646	65.4125	13.6483	18.4991	49.7644	64.9378	34.6237	66.2993	42.2636	51.4362	81.177	159.017	213.789	72.6165	106.003	84.8177
gene49591:106588132	LOC106588132	XP_014032283.1	G patch domain-containing protein 1-like		1	0.14539	-1.04207	-1.18746	3.17454	9.88242e-05	0.000874103	69.4635	74.6477	116.393	86.3445	89.0734	73.9962	62.9097	80.1576	70.2091	103.668	71.4457	76.669	209.4	96.3992	146.931	185.864	97.408	305.949
gene42886:106581852	mcm3ap	XP_014019743.1	minichromosome maintenance complex component 3 associated protein	MCM3AP	1	-0.23873	-0.891208	-0.652477	3.98945	9.96926e-05	0.000879275	106.676	111.972	182.48	173.561	155.16	157.729	217.836	166.403	141.38	183.227	174.086	174.689	319.173	227.403	274.427	344.928	169.987	298.881
gene34881:106573594	LOC106573594	XP_014004237.1	transcriptional repressor p66-alpha-like	GATAD2A	1	-0.153855	-0.622723	-0.468868	5.82892	9.97851e-05	0.000879634	549.506	560.894	675.671	652.381	589.034	508.237	721.114	624.011	609.762	603.926	679.237	732.723	972.279	788.496	730.77	1111.72	701.911	1098.59
gene45744:106584473	LOC106584473	XP_014025316.1	uncharacterized protein KIAA1644 homolog	KIAA1644	1	-0.0451282	-0.868371	-0.823243	1.79221	9.99834e-05	0.000880838	23.568	31.1032	36.4961	39.2475	31.6067	33.1036	30.0464	28.4103	29.8148	39.7796	39.2448	35.9083	72.8748	41.1962	52.8642	55.3269	54.4339	77.7495
gene35361:106574336	LOC106574336	XP_014005670.1	A disintegrin and metalloproteinase with thrombospondin motifs 1-like	ADAMTS1	1	-0.00561583	-1.2838	-1.27818	2.65023	0.000100056	0.000881222	34.7318	38.3606	56.2237	82.8558	58.9034	42.8399	49.7644	81.1722	38.4708	42.1905	51.3201	55.3182	92.2466	94.7513	122.054	167.71	66.8487	215.073
gene45476:106584222	LOC106584222	XP_014024740.1	protein NDNF-like	NDNF	1	-0.0590883	-0.823667	-0.764579	4.09563	0.000100279	0.000882692	135.206	123.376	186.426	239.846	153.723	173.307	168.072	231.341	154.845	179.611	153.96	176.63	395.738	222.46	294.64	306.027	220.601	340.28
gene48672:106587373	foxf1	XP_014031192.1	forkhead box F1	FOXF1	1	-0.188775	-1.62642	-1.43765	3.49241	0.000100495	0.000883833	26.0488	51.8387	140.066	143.907	68.9601	52.5763	80.7497	133.934	98.1004	83.1755	59.3703	100.931	273.05	159.017	221.563	339.742	146.112	342.3
gene51717:106590168	LOC106590168	XP_014036317.1	transcriptional repressor NF-X1-like		1	-0.163391	-0.729548	-0.566158	3.87339	0.00010098	0.000887603	114.119	116.119	181.494	136.93	155.878	169.412	161.499	177.564	110.603	155.502	182.136	200.892	241.686	238.114	234.779	253.293	205.321	266.57
gene28911:106567975	LOC106567975	XP_013993380.1	active breakpoint cluster region-related protein-like	ABR	1	-0.0119261	-0.418741	-0.406815	5.68478	0.000101051	0.000887718	457.715	543.269	634.243	674.185	622.795	559.84	606.562	595.601	561.673	579.817	613.829	596.854	820.072	691.273	749.428	846.328	705.731	823.943
gene50916:106589405	msh2	XP_014034833.1	mutS homolog 2	MSH2	1	0.0064866	-0.550589	-0.557075	4.61255	0.000101026	0.000887718	218.314	273.708	348.192	229.38	251.417	279.433	304.22	213.077	228.901	308.593	295.845	257.181	392.048	402.075	401.923	389.882	334.243	407.933
gene25474:106564628	LOC106564628	XP_013986270.1	RING finger protein 122-like		1	-0.0874972	-1.2403	-1.15281	2.03113	0.000101888	0.000891783	33.4913	36.2871	38.4689	35.7588	28.015	30.1827	33.8022	38.5568	37.509	32.5469	47.295	27.1738	96.8589	37.9005	41.203	102.873	66.8487	129.246
gene39208:106578100	LOC106578100	XP_014012168.1	serine/threonine-protein kinase MARK2-like	MARK2	1	-0.482577	-1.26607	-0.783497	3.9828	0.000101849	0.000891783	64.5018	73.6109	184.453	156.99	162.343	100.284	172.767	149.154	188.507	169.967	132.829	233.889	245.376	350.992	367.717	323.316	193.861	291.813
gene47312:100194537	LOC100194537	NP_001133095.1	LOC394070 protein-like		1	-0.969096	-2.51805	-1.54896	0.937193	0.000102084	0.000892493	6.2021	0	5.91829	13.9547	10.775	8.76271	25.3517	12.1758	6.73238	18.0816	13.0816	15.5279	48.8907	14.0067	22.545	71.752	53.4789	52.5062
gene51942:106590424	anks6	XP_014036917.1	ankyrin repeat and sterile alpha motif domain containing 6	ANKS6	1	-0.366995	-0.973228	-0.606233	2.01438	0.000102244	0.000893135	29.7701	30.0664	47.3463	38.3753	33.0434	29.209	46.9475	41.6008	32.7001	56.6558	43.2699	49.4952	73.7973	61.7943	64.5254	70.0231	48.704	86.8371
gene47820:106586599	popdc2	XP_014029527.1	popeye domain containing 2		1	-0.0670198	-1.53357	-1.46655	0.222217	0.000102514	0.000894304	9.92336	3.11032	6.90467	6.97733	8.62001	10.71	10.3285	6.08792	6.73238	7.23265	4.02511	14.5574	26.7515	11.5349	17.8805	25.9345	21.0096	31.3018
gene6686:106600278	LOC106600278	XP_014047063.1	apoptotic chromatin condensation inducer in the nucleus-like	ACIN1	1	-0.512349	-0.795131	-0.282782	6.56227	0.000102457	0.000894304	673.548	674.939	1071.21	1161.73	776.519	805.196	1403.73	1115.1	1183.94	1178.92	1061.62	1492.62	1154.93	1647.03	1612.36	1550.88	1276.81	1654.95
gene91:106600942	LOC106600942	XP_014048406.1	alpha-actinin-1-like	ACTN1	1	-0.158759	-0.676498	-0.51774	6.21609	0.000102932	0.00089712	527.178	631.395	804.887	947.173	798.069	839.273	975.569	839.118	660.735	978.819	839.235	832.684	1103.27	1247.42	1278.85	1231.89	996.045	1362.13
gene25895:106565044	rbl1	XP_013987117.1	retinoblastoma-like 1	RBL1	1	-0.00285166	-0.57095	-0.568098	4.32853	0.000103362	0.00089961	184.823	216.686	249.554	252.928	232.74	165.518	264.784	185.681	221.207	185.638	241.506	218.361	373.599	280.958	296.972	348.386	286.494	335.232
gene47515:100137092	LOC100137092	XP_014028867.1	dopachrome tautomerase-like	DCT	1	-0.656496	-2.25015	-1.59366	0.850237	0.000103663	0.000901969	8.68294	8.29419	12.823	6.97733	10.0567	3.89454	32.8633	11.1612	17.3118	6.02721	7.04394	6.79346	83.9444	16.4785	24.8773	45.8176	37.2442	34.331
gene36698:106575614	LOC106575614	XP_014007701.1	lysine-specific demethylase 6A-like		1	-0.100148	-0.934875	-0.834727	3.82979	0.000103928	0.00090377	112.878	124.413	202.208	127.336	126.427	110.994	143.659	146.11	128.877	150.68	128.803	171.777	317.328	158.194	187.357	327.639	200.546	335.232
gene3303:106573719	LOC106573719	XP_014004502.1	transmembrane protein 196-like	TMEM196	1	-0.243507	-0.675823	-0.432315	3.88617	0.000104372	0.000905857	132.725	150.332	183.467	104.66	170.963	139.23	165.255	167.418	185.621	149.475	193.205	192.158	237.074	200.214	217.676	242.055	219.646	281.716
gene18948:106611932	LOC106611932	XP_014068082.1	receptor expression-enhancing protein 2-like		1	-0.537639	-1.00333	-0.465687	3.52438	0.000104512	0.000906309	75.6656	57.0225	125.27	129.081	93.3834	99.3107	134.27	154.227	140.418	155.502	98.6151	166.925	179.881	147.483	223.118	213.527	171.897	219.112
gene1500:106609288	LOC106609288	XP_014063404.1	rho GTPase-activating protein 17-like		1	-0.432873	-0.791649	-0.358776	3.90525	0.000104746	0.000907324	109.157	134.781	182.48	164.839	135.047	101.258	192.485	185.681	156.768	192.871	190.186	209.627	244.453	184.559	236.334	280.957	201.501	274.648
gene35408:106574301	LOC106574301	XP_014005583.1	activin receptor type-2A	ACVR2A	1	-0.394762	-0.863575	-0.468813	5.98753	0.000105003	0.000909294	404.377	407.452	658.902	745.702	606.274	663.045	803.741	784.327	831.93	765.455	582.634	859.858	1056.22	967.287	1035.52	1139.39	767.805	1331.84
gene4053:106581253	LOC106581253	XP_014018661.1	SH3 domain-binding protein 5-like	SH3BP5	1	-0.757548	-0.890378	-0.132831	2.57251	0.000105067	0.000909591	48.3764	40.4342	53.2646	61.9238	40.2267	45.7608	84.5055	80.1576	64.4385	95.2299	61.3829	109.666	109.773	79.0968	81.6285	84.7193	75.4435	104.003
gene6211:106599054	LOC106599054	XP_014045585.1	coatomer subunit beta'-like	COPB2	1	-0.0118018	-0.549999	-0.538197	5.21651	0.00010517	0.00091023	485.004	418.856	368.906	374.159	372.097	409.9	471.353	385.568	414.522	417.083	418.611	364.906	682.625	443.271	500.655	659.6	522.374	722.97
gene10068:106603505	LOC106603505	XP_014052754.1	nuclear receptor corepressor 1-like	NCOR1	1	-0.394635	-0.82418	-0.429545	5.58944	0.000105419	0.000911109	342.356	419.893	576.046	558.187	402.985	376.797	631.913	574.293	488.579	594.283	531.314	730.782	1001.8	661.611	713.667	891.281	580.628	856.254
gene16103:100380494	cr3l2	NP_001167250.1	cAMP-responsive element-binding protein 3-like protein 2	CREB3L2	1	-0.0573648	-0.883494	-0.826129	4.71593	0.000105403	0.000911109	219.554	219.796	231.8	284.326	284.46	291.117	322.999	240.473	258.716	278.457	233.456	274.65	606.06	271.895	426.023	580.068	296.044	624.016
gene39503:106578414	LOC106578414	XP_014012637.1	zinc finger homeobox protein 4-like	ZFHX4	1	-0.0167168	-1.11075	-1.09403	3.47567	0.000105379	0.000911109	57.0593	62.2064	167.685	112.509	115.652	83.7326	115.491	70.011	76.9415	103.668	105.659	139.751	208.477	171.376	216.899	280.957	150.887	255.463
gene41606:106580491	LOC106580491	XP_014017093.1	histone acetyltransferase KAT6A-like		1	-0.45613	-0.744169	-0.288039	4.66517	0.000105954	0.000914012	197.227	185.582	306.764	278.221	261.474	189.859	320.182	323.674	311.613	313.415	318.99	377.522	359.762	388.892	407.365	503.993	309.414	390.767
gene26446:106565540	LOC106565540	XP_013988261.1	oxytocin receptor-like		1	-0.354633	-0.940151	-0.585518	2.62474	0.000106401	0.000916529	50.8572	48.7283	69.0467	59.3073	44.5367	53.5499	52.5812	71.0257	63.4768	61.4775	71.4457	100.931	118.076	88.1599	91.7349	136.588	81.1734	106.022
gene39886:106578792	LOC106578792	XP_014013429.1	uncharacterized LOC106578792		1	-0.312177	-2.02036	-1.70818	2.71983	0.000106475	0.000916914	7.44252	15.5516	66.0875	82.8558	33.0434	27.2618	63.8486	46.674	35.5855	43.3959	27.1695	74.728	122.688	148.306	139.935	257.616	80.2184	187.811
gene33211:106572228	LOC106572228	XP_014001706.1	putative Polycomb group protein ASXL1	ASXL1	1	-0.625389	-1.13035	-0.504961	2.58351	0.000106537	0.000917199	31.0105	38.3606	65.1011	56.6908	43.8184	45.7608	89.2003	68.9964	62.515	54.2449	73.4582	89.2855	85.7893	94.7513	123.609	99.4155	67.8036	139.343
gene41855:106580687	LOC106580687	XP_014017488.1	eukaryotic translation initiation factor 4 gamma 1-like	EIF4G1	1	0.0290498	-0.825033	-0.854082	4.33117	0.000106945	0.000919924	166.216	165.884	288.023	191.877	242.079	158.702	191.546	186.696	161.577	229.034	207.293	223.214	528.573	280.134	329.624	425.325	244.475	326.144
gene49885:106588367	LOC106588367	XP_014032749.1	DEP domain-containing mTOR-interacting protein-like		1	-1.29811	-1.45339	-0.155283	0.987178	0.000106975	0.000919924	7.44252	9.33096	11.8366	12.2103	12.2117	13.6309	39.4359	25.3663	19.2354	32.5469	15.0942	34.9378	26.7515	21.422	48.9771	32.8503	31.5144	21.2044
gene28370:100194871	f110a	XP_013991019.1	FAM110A		1	-0.252276	-0.611526	-0.359251	4.16941	0.00010714	0.000920344	194.746	177.288	187.412	165.712	204.725	162.597	230.043	205.975	185.621	253.143	188.174	250.387	316.406	225.755	239.444	319.858	271.215	285.755
gene28530:106567420	LOC106567420	XP_013992117.1	ankyrin repeat and KH domain-containing protein 1-like	ANKHD1	1	-0.375309	-0.905	-0.529691	4.05098	0.000108188	0.000925061	99.2336	106.788	153.875	197.11	170.963	168.439	236.615	194.813	161.577	178.405	176.098	227.096	285.964	286.726	300.859	306.027	187.176	300.901
gene44674:106583475	LOC106583475	XP_014023162.1	ataxin-7-like protein 2	ATXN7L2	1	-0.320616	-1.52333	-1.20272	0.993649	0.000108177	0.000925061	11.1638	12.4413	22.6868	15.699	8.62001	10.71	19.718	19.2784	20.1971	12.0544	11.069	20.3804	44.2784	23.0699	38.8707	43.2241	19.0996	64.623
gene50457:106588884	tbc1d5	XP_014033872.1	TBC1 domain family%2C member 5	TBC1D5	1	-0.304628	-0.500781	-0.196153	4.49417	0.000108306	0.000925483	215.833	224.98	270.268	257.289	203.288	224.91	333.327	279.03	294.301	280.868	264.651	289.207	338.545	277.663	303.192	352.709	340.928	350.378
gene6294:106599578	LOC106599578	XP_014046342.1	thymocyte selection-associated high mobility group box protein TOX-like	TOX	1	-0.433471	-1.07814	-0.644669	2.86918	0.000108572	0.000926742	60.7806	42.5077	70.033	77.6228	66.0867	47.7081	108.918	81.1722	62.515	73.5319	75.4708	96.0789	166.044	102.167	90.1801	153.013	94.5431	159.538
gene21329:106560517	LOC106560517	XP_013978959.1	tyrosine-protein kinase receptor Tie-1-like	TIE1	1	-0.429957	-0.609965	-0.180008	4.34167	0.000108884	0.000928123	187.303	184.546	201.222	244.207	176.71	188.885	293.891	231.341	260.639	347.167	247.544	228.066	282.275	272.719	309.411	318.994	278.854	331.193
gene6474:106599276	LOC106599276	XP_014045904.1	potassium voltage-gated channel subfamily H member 6-like	KCNH2	1	-0.313971	-1.8103	-1.49633	2.82888	0.000109421	0.000932181	17.3659	14.5148	74.965	93.3218	44.5367	30.1827	78.8718	35.5128	58.6679	45.8068	64.4017	62.1116	152.207	98.871	114.28	240.326	131.787	221.132
gene21628:106561093	LOC106561093	XP_013980191.1	uncharacterized protein C11orf96 homolog	C11orf96	1	-0.971842	-2.0971	-1.12526	0.872457	0.000109491	0.000932267	6.2021	5.18387	11.8366	14.8268	9.33834	4.86817	31.9243	10.1465	17.3118	8.43809	15.0942	21.3509	38.7436	14.8306	26.4321	57.0558	29.6044	57.5548
gene11808:106605149	LOC106605149	XP_014055977.1	protein argonaute-1	AGO1	1	0.135559	-0.991809	-1.12737	2.6332	0.000110421	0.000937608	32.2509	47.6916	86.8015	79.3672	57.4667	49.6554	56.337	38.5568	40.3943	59.0666	56.3515	73.7576	99.6263	104.638	109.615	146.098	82.1283	155.499
gene7297:106600821	wipf2	XP_014047995.1	WAS/WASL interacting protein family%2C member 2	WIPF2	1	-0.243906	-0.935697	-0.691791	2.90105	0.000110503	0.000938053	74.4252	53.9122	73.9786	75.0063	69.6784	59.3917	73.2381	60.8792	70.2091	84.3809	86.5398	110.636	117.153	99.6949	106.506	178.948	103.138	166.606
gene11220:106604573	LOC106604573	XP_014054818.1	protocadherin-12-like	PCDH12	1	-0.250383	-1.09093	-0.840543	3.91006	0.000110632	0.000938628	76.906	110.935	170.644	203.215	124.272	98.3371	180.278	156.257	120.221	132.599	147.923	204.774	325.63	224.931	258.102	367.405	187.176	295.852
gene10745:106604170	LOC106604170	XP_014054065.1	uncharacterized LOC106604170	TSC22D3	1	-0.323349	-0.709398	-0.386049	6.91136	0.00011071	0.000939033	1307.4	1331.22	1000.19	1269	1030.09	1108.97	1194.34	1622.43	1905.26	1298.26	1308.16	1570.26	2504.49	1564.63	1749.18	1660.67	1946.25	2027.55
gene16342:106609419	LOC106609419	XP_014063695.1	protein phosphatase 1 regulatory subunit 12A-like	PPP1R12A	1	-0.369317	-1.17492	-0.805603	4.17301	0.000110934	0.000940424	102.955	115.082	210.099	194.493	153.723	118.783	199.996	156.257	184.66	162.735	188.174	275.62	314.561	247.177	283.756	466.82	211.051	481.643
gene3197:106572954	mtbp	XP_014003025.1	MDM2 binding protein	MTBP	1	-0.0904001	-1.34071	-1.25031	1.2944	0.000111051	0.000940698	12.4042	21.7722	23.6731	18.3155	17.9583	19.4727	21.5959	20.2931	19.2354	26.5197	13.0816	21.3509	58.1153	27.1895	37.3159	81.2613	22.9195	59.5743
gene23022:106562205	rnf111	XP_013982380.1	ring finger protein 111	RNF111	1	-0.363723	-0.86254	-0.498817	4.41443	0.000111542	0.000943662	174.899	166.92	229.827	225.019	194.668	183.043	255.394	246.561	238.519	266.403	257.607	261.063	333.933	273.543	268.985	480.652	258.8	502.848
gene40234:106579276	pdzd7	XP_014014519.1	PDZ domain containing 7	PDZD7	1	-0.636405	-1.42858	-0.792174	2.82567	0.000111763	0.00094512	40.9339	50.8019	63.1284	83.728	35.9167	26.2881	88.2613	62.9085	92.3298	96.4353	63.3954	68.9051	154.052	74.9771	109.615	160.794	103.138	201.947
gene2834:106569301	LOC106569301	XP_013995996.1	metal transporter CNNM3-like	CNNM3	1	-0.605742	-1.24751	-0.641765	4.29055	0.000111798	0.000945162	95.5123	82.9419	216.017	205.831	170.963	131.441	215.02	216.121	229.863	238.677	172.073	315.411	276.74	382.301	377.823	439.157	221.556	430.147
gene29741:106568653	wdr33	XP_013994624.1	WD repeat domain 33	WDR33	1	-0.0250438	-0.42174	-0.396696	5.34979	0.000111962	0.000945424	389.492	436.482	500.095	461.376	500.679	468.318	511.728	411.949	478.961	450.835	449.806	527.949	716.756	527.312	619.599	634.53	573.943	596.753
gene30851:106569732	LOC106569732	XP_013996781.1	collagen alpha-1(VI) chain-like	COL6A1	1	-0.188382	-1.4725	-1.28412	6.90407	0.00011236	0.000947847	513.534	466.548	1538.75	1699.85	745.631	578.339	1303.26	1135.4	1161.82	1109.01	671.187	996.697	2785.85	2079.59	2516.49	3304.92	1362.76	3210.95
gene3219:106573122	LOC106573122	XP_014003314.1	succinate dehydrogenase [ubiquinone] flavoprotein subunit%2C mitochondrial-like		1	-0.426542	-0.981743	-0.555201	2.70511	0.000112322	0.000947847	63.2614	49.7651	43.4008	74.1342	50.2834	54.5235	73.2381	66.9671	75.018	80.7646	86.5398	72.7871	131.913	63.4422	94.0672	146.962	104.093	118.139
gene50337:106588737	clasp2	XP_014033496.1	cytoplasmic linker associated protein 2	CLASP2	1	-0.187076	-0.817864	-0.630787	4.86156	0.000112349	0.000947847	209.631	214.612	377.784	351.483	276.559	258.013	374.641	296.279	252.945	321.853	263.645	430.899	426.179	459.75	534.084	553.269	419.237	562.422
gene3023:106571489	LOC106571489	XP_014000129.1	interleukin-6 receptor subunit beta-like	IL6ST	1	0.00263845	-0.425082	-0.42772	6.11275	0.000112853	0.000950436	672.308	762.028	969.612	847.746	760.716	696.149	868.529	818.825	791.536	734.114	750.683	780.277	1106.04	1115.59	1060.39	1074.55	858.528	1063.25
gene51459:106589875	LOC106589875	XP_014035758.1	zinc finger protein 503-like	ZNF503	1	-0.338249	-1.06969	-0.731444	2.277	0.000112882	0.000950436	29.7701	31.1032	43.4008	59.3073	35.1984	45.7608	55.3981	65.9524	41.3561	44.6013	35.2197	69.8756	114.386	74.1532	80.0737	82.9903	85.9483	73.7106
gene4444:106584773	LOC106584773	XP_014025804.1	son of sevenless homolog 1-like	SOS1	1	-0.490075	-1.40629	-0.916217	3.3716	0.000113785	0.000956995	53.3381	48.7283	91.7334	101.171	91.9467	72.049	123.002	96.392	103.871	101.257	98.6151	128.105	276.74	116.997	149.264	252.429	94.5431	318.066
gene43296:106582069	LOC106582069	XP_014020258.1	serine/threonine-protein kinase LATS2-like	LATS2	1	-0.508909	-0.914988	-0.40608	4.19538	0.00011388	0.000957539	129.004	129.597	222.922	217.169	157.315	104.179	242.249	225.253	222.169	214.569	180.124	295.03	295.189	279.31	286.866	338.013	262.62	336.241
gene36214:100286499	LOC100286499	XP_014006728.1	intersectin-1		1	-0.0568201	-0.624387	-0.567567	4.38535	0.000114332	0.000960037	186.063	216.686	279.146	238.101	224.12	175.254	246.005	196.843	214.474	226.623	226.412	274.65	396.66	271.071	329.624	396.797	273.124	352.397
gene40259:106579256	LOC106579256	XP_014014470.1	gap junction delta-3 protein-like		1	-0.321456	-1.32846	-1.00701	5.23999	0.000114376	0.000960147	160.014	194.913	507	499.751	252.854	185.964	344.595	393.685	402.019	401.412	280.751	448.368	861.583	603.937	709.002	953.524	489.905	870.391
gene18687:106611790	LOC106611790	XP_014067851.1	E3 ubiquitin-protein ligase RNF38-like	RNF38	1	-0.244418	-0.971383	-0.726965	3.90656	0.000114474	0.00096045	111.638	91.236	135.134	184.027	142.948	149.94	161.499	164.374	127.915	180.816	154.967	185.364	294.267	210.101	246.44	345.793	153.752	336.241
gene18549:100196221	cssa09h4orf45	NP_001134722.1	chromosome ssa09 open reading frame%2C human C4orf45	C4orf45	1	0.219034	-1.54148	-1.76052	2.29017	0.00011474	0.000962154	29.7701	26.9561	38.4689	90.7053	13.6483	26.2881	30.9854	20.2931	24.0442	45.8068	52.3264	22.3214	121.765	91.4556	133.715	102.009	52.5239	152.47
gene23696:106562852	LOC106562852	XP_013983370.1	gamma-secretase subunit Aph-1b-like	APH1A	1	-0.141183	-0.928329	-0.787146	4.17371	0.000114823	0.000962332	146.37	164.847	206.154	182.283	185.33	132.414	170.889	182.638	182.736	191.665	181.13	223.214	413.265	198.566	234.779	425.325	221.556	428.127
gene35511:106574436	LOC106574436	XP_014005806.1	oxysterol-binding protein-related protein 11-like	OSBPL11	1	-0.304914	-0.48351	-0.178597	4.31749	0.000115161	0.000964645	186.063	182.472	211.086	208.448	246.389	205.437	259.15	231.341	259.678	241.088	274.714	280.473	289.654	276.015	265.876	288.737	275.989	326.144
gene48829:106587588	tox3	XP_014031589.1	TOX high mobility group box family member 3	TOX3	1	-0.353954	-1.41157	-1.05762	0.798636	0.000115285	0.00096541	8.68294	9.33096	9.86381	22.6763	14.3667	7.78908	16.9011	15.2198	14.4265	10.849	21.1318	15.5279	43.3559	26.3656	19.4354	37.1727	27.6944	39.3796
gene7037:106600685	LOC106600685	XP_014047705.1	transmembrane protein 11%2C mitochondrial	TMEM11	1	-0.316382	-0.82622	-0.509838	3.44869	0.000115495	0.000966398	140.167	113.008	76.9377	93.3218	86.2001	100.284	128.636	112.626	112.527	138.626	153.96	120.341	225.082	137.595	155.483	185.864	157.572	213.054
gene22534:106561692	LOC106561692	XP_013981373.1	filamin-C-like	FLNC	1	-0.740301	-2.37843	-1.63813	2.95971	0.000115592	0.000966707	2.48084	8.29419	60.1692	57.563	51.72	39.919	109.857	51.7473	33.6619	51.834	50.3138	74.728	132.835	101.343	160.925	304.298	171.897	267.58
gene44999:106583740	LOC106583740	XP_014023759.1	stonustoxin subunit beta-like		1	-0.704819	-1.4394	-0.734579	3.89104	0.000116278	0.000971112	106.676	118.192	99.6245	104.66	117.807	78.8644	134.27	125.817	116.374	232.65	220.375	199.922	214.935	139.243	259.656	449.531	184.311	435.195
gene23019:106562196	LOC106562196	XP_013982365.1	genetic suppressor element 1-like	GSE1	1	-0.547088	-1.21083	-0.663742	3.42295	0.000116509	0.000971998	66.9827	64.2799	114.42	126.464	73.2701	58.4181	142.72	101.465	136.571	127.777	111.697	123.253	165.121	166.433	178.028	265.396	110.778	271.618
gene18864:106611843	LOC106611843	XP_014067919.1	protocadherin alpha-C2-like	PCDHAC2	1	-0.0671327	-1.44456	-1.37743	1.50157	0.000116623	0.000972551	7.44252	12.4413	43.4008	23.5485	25.1417	15.5782	34.7412	18.2638	14.4265	22.9034	26.1632	18.4394	55.3479	61.7943	76.1866	56.1913	42.9741	53.5159
gene36843:106575750	LOC106575750	XP_014007900.1	histone-lysine N-methyltransferase SETDB2-like	SETDB2	1	-0.226772	-1.29489	-1.06812	2.10432	0.000116701	0.000972551	38.453	37.3238	41.428	30.5258	28.015	28.2354	33.8022	49.718	32.7001	45.8068	36.226	42.7017	118.998	43.668	52.0868	96.822	50.614	135.304
gene35974:106574898	LOC106574898	XP_014006504.1	phosphorylase b kinase regulatory subunit alpha%2C liver isoform-like		1	-0.270458	-1.15842	-0.887961	3.21434	0.000116734	0.000972566	66.9827	86.0522	93.7062	77.6228	71.8334	72.049	92.9561	74.0697	81.7504	107.284	94.59	119.371	214.012	87.336	95.622	247.242	157.572	236.278
gene31311:106570208	LOC106570208	XP_013997768.1	A-kinase anchor protein 9-like	AKAP9	1	-0.348433	-0.434611	-0.0861781	5.79125	0.000117089	0.000974998	547.025	574.372	658.902	656.741	513.609	519.921	751.16	753.887	725.174	732.908	662.13	834.625	774.871	830.516	770.418	822.123	675.171	785.573
gene29538:106568455	LOC106568455	XP_013994276.1	alpha-adducin-like	ADD1	1	-0.212252	-0.857234	-0.644982	6.02381	0.0001172	0.000975396	458.955	492.467	819.683	736.981	655.12	560.814	731.442	674.744	661.697	712.416	698.356	876.356	1264.7	851.114	948.446	1454.06	778.309	1398.48
gene42466:106581335	LOC106581335	XP_014018805.1	integrin-linked protein kinase		1	0.0349143	-0.453442	-0.488357	5.69526	0.000117353	0.00097604	519.736	500.761	662.848	674.185	594.78	564.708	587.783	585.455	525.126	626.83	566.534	573.562	856.048	697.864	784.411	851.515	636.017	956.218
gene7420:106601140	LOC106601140	XP_014048576.1	unconventional myosin-X-like	PLEKHH3	1	-0.0751799	-0.610726	-0.535546	4.23618	0.000117372	0.00097604	153.812	167.957	242.65	244.207	204.007	176.228	230.982	189.74	221.207	196.487	217.356	208.656	321.941	246.353	299.305	309.485	262.62	363.504
gene51729:106590179	LOC106590179	XP_014036355.1	protein scribble homolog	SCRIB	1	-0.451585	-0.754824	-0.30324	5.65974	0.000117512	0.000976813	364.683	406.415	603.665	562.547	515.045	378.744	757.733	557.044	587.641	646.117	577.603	782.218	784.096	704.456	740.876	877.45	665.622	970.354
gene75353:106595651					1	0.111023	-1.09492	-1.20594	1.95531	0.000117599	0.00097714	18.6063	24.8826	57.2101	44.4805	38.0717	25.3145	44.1307	34.4982	25.9678	26.5197	20.1255	43.6722	78.4096	53.5551	86.293	69.1586	78.3084	77.7495
gene13143:106606491	LOC106606491	XP_014058195.1	sarcalumenin-like	SRL	1	-0.10632	-2.06734	-1.96102	1.42983	0.000117635	0.00097718	4.96168	4.14709	14.7957	26.165	33.0434	8.76271	32.8633	11.1612	12.503	10.849	17.1067	15.5279	62.7277	20.5981	58.3061	110.654	53.4789	78.7593
gene36622:106575536	LOC106575536	XP_014007568.1	tubulin alpha-1A chain-like	TUBA1A	1	-0.158231	-1.38974	-1.23151	1.69825	0.000117707	0.000977513	24.8084	24.8826	14.7957	22.6763	28.015	33.1036	30.0464	30.4396	13.4648	33.7524	34.2134	25.2328	101.471	28.8374	55.1964	78.6679	41.0642	81.7885
gene47865:106586628	LOC106586628	XP_014029591.1	calsequestrin-2-like	CASQ2	1	-0.39793	-2.09067	-1.69274	2.04815	0.000117914	0.000978631	11.1638	9.33096	32.5506	25.2928	44.5367	14.6045	52.5812	33.4835	23.0825	13.2599	19.1193	41.7312	77.4871	41.1962	48.1997	177.219	92.6331	146.411
gene2187:106561151	LOC106561151	XP_013980284.1	tetratricopeptide repeat protein 28-like	TTC28	1	-0.519817	-1.85637	-1.33655	1.42541	0.000118125	0.000979678	2.48084	12.4413	25.6459	27.9093	10.775	15.5782	34.7412	16.2344	23.0825	19.2871	17.1067	27.1738	45.2008	48.6116	80.0737	67.4296	30.5594	70.6814
gene12732:106606078	LOC106606078	XP_014057653.1	collagen alpha-1(VI) chain-like		1	-0.261099	-0.923945	-0.662846	4.85762	0.000118158	0.000979691	241.882	243.642	281.119	348.867	202.57	285.275	329.571	317.586	310.651	351.989	277.732	352.289	746.275	304.852	414.362	543.759	384.857	628.055
gene14430:106607658	LOC106607658	XP_014060321.1	membrane-bound O-acyltransferase domain-containing protein 2-like	MBOAT2	1	-0.0220645	-0.552552	-0.530488	4.11638	0.000118318	0.000980022	171.178	186.619	182.48	209.32	200.415	174.281	207.508	188.725	183.698	167.556	200.249	204.774	265.67	240.586	253.437	328.503	205.321	343.31
gene35482:106574235	LOC106574235	XP_014005428.1	E3 ubiquitin-protein ligase MARCH7-like	MARCH7	1	-0.274759	-0.535973	-0.261214	4.59533	0.000118325	0.000980022	236.92	261.267	248.568	279.965	247.107	221.015	353.045	264.824	283.722	306.182	288.801	328.998	406.807	316.387	332.733	387.288	306.549	402.884
gene23637:106562790	LOC106562790	XP_013983280.1	RNA-binding protein with multiple splicing-like	RBPMS2	1	-0.105803	-1.26714	-1.16133	4.30404	0.000118907	0.000982614	127.763	118.192	252.514	245.079	137.202	114.889	179.339	180.608	205.819	163.94	150.942	200.892	569.161	206.805	254.992	520.418	256.89	570.5
gene30551:106569440	acin1	XP_013996268.1	apoptotic chromatin condensation inducer 1	ACIN1	1	-0.137627	-0.714699	-0.577073	5.7527	0.000118868	0.000982614	444.07	421.967	746.69	696.861	491.34	472.213	660.082	589.513	539.552	653.349	532.32	659.936	858.816	812.39	967.881	994.155	681.856	1017.81
gene47685:106586453	LOC106586453	XP_014029241.1	phosphatidylcholine-sterol acyltransferase-like	LCAT	1	0.0902061	-0.826287	-0.916493	2.34062	0.000118972	0.000982614	38.453	33.1767	64.1148	73.262	45.255	46.7345	47.8865	33.4835	51.9355	60.2721	43.2699	48.5247	84.8669	69.2097	93.2897	96.822	90.7232	95.9247
gene47873:106586636	LOC106586636	XP_014029607.1	B-cell CLL/lymphoma 9 protein-like		1	-0.5313	-1.02923	-0.497932	4.37482	0.000119018	0.000982614	146.37	118.192	217.004	228.508	150.85	184.017	266.662	222.209	255.831	235.061	219.368	326.086	325.63	316.387	444.681	385.559	199.591	445.293
gene16258:106609367	LOC106609367	XP_014063614.1	E3 ubiquitin-protein ligase Hakai-like	CBLL1	1	-0.356157	-1.0484	-0.692242	2.34418	0.000119675	0.000986197	31.0105	31.1032	53.2646	46.2248	56.03	39.919	55.3981	54.7913	44.2414	48.2177	64.4017	65.9936	116.231	67.5618	64.5254	114.112	73.5335	93.9053
gene34042:106572895	LOC106572895	XP_014002952.1	carbonic anhydrase 6-like	CA6	1	-0.219846	-0.588979	-0.369133	4.79468	0.000119765	0.000986417	253.046	299.627	303.805	325.318	229.867	301.827	319.243	296.279	327.963	361.632	313.958	394.991	470.458	371.59	478.887	461.634	339.018	438.225
gene7508:106601072	LOC106601072	XP_014048453.1	hemoglobin subunit alpha	HBZ	1	0.0276044	-1.07296	-1.10056	3.51536	0.000119962	0.000987513	102.955	115.082	80.8832	153.501	106.313	70.1017	147.415	118.714	108.68	109.695	41.2574	97.0494	291.499	140.891	254.215	195.373	219.646	214.064
gene36686:106575602	LOC106575602	XP_014007682.1	gap junction gamma-1 protein-like	GJC1	1	0.0828359	-0.73813	-0.820966	2.62183	0.000120368	0.000990569	58.2997	68.427	55.2373	81.1115	45.9734	69.1281	56.337	68.9964	57.7061	56.6558	65.408	55.3182	101.471	95.5753	92.5123	121.892	71.6236	143.382
gene19138:106612131	cystm1	XP_014068495.1	cysteine-rich transmembrane module containing 1	CYSTM1	1	-0.14845	-0.815732	-0.667282	4.55168	0.000120697	0.000992244	248.084	230.164	236.731	171.817	295.235	189.859	300.464	201.916	250.06	313.415	187.167	281.443	475.07	294.965	359.943	486.704	326.603	454.38
gene34232:106573078	LOC106573078	XP_014003225.1	non-muscle caldesmon-like		1	-0.221873	-1.06623	-0.844354	5.68153	0.000120785	0.000992706	327.471	335.915	695.399	673.313	395.084	308.642	467.597	642.275	521.279	601.515	334.084	653.143	1085.74	907.141	1024.63	923.267	680.901	1067.29
gene40672:106579554	rreb1	XP_014015050.1	ras responsive element binding protein 1	RREB1	1	-0.491904	-0.954461	-0.462557	4.14661	0.000121129	0.000994743	130.244	132.707	165.712	203.215	142.23	146.045	206.569	226.268	188.507	194.076	196.224	295.03	270.282	276.839	282.979	370.863	173.806	394.806
[truncated: 29,627 more rows]

## Sheet: Cluster 1
Gene ID	Locus ID	Protein ID	Product Name	HGNC ID	Cluster ID	logFC.T1vsT2	logFC.T1vsT3	logFC.T2vsT3	logCPM	PValue	FDR	T1_CPM_1	T1_CPM_2	T1_CPM_3	T1_CPM_4	T1_CPM_5	T1_CPM_6	T2_CPM_1	T2_CPM_2	T2_CPM_3	T2_CPM_4	T2_CPM_5	T2_CPM_6	T3_CPM_1	T3_CPM_2	T3_CPM_3	T3_CPM_4	T3_CPM_5	T3_CPM_6
[truncated: 3,170 more rows]

[truncated: 9 more sheets: Cluster 1 GO, Cluster 2, Cluster 2 GO, Cluster 3, Cluster 3 GO, Cluster 4, Cluster 4 GO, Cluster 5, Cluster 5 GO]
