# Supplementary material for: Immunologic Profiling of the Atlantic Salmon Gill by Single Nuclei Transcriptomics
Source: Front Immunol. 2021 May 4;12:669889. doi: 10.3389/fimmu.2021.669889 (PMC8129531; doi:10.3389/fimmu.2021.669889)
Supplement: Supplementary file 4 [file Table_3.xlsx]

## Sheet: T3 vs T4
Gene ID	Locus ID	Protein ID	Product Name	HGNC ID	logFC	logCPM	PValue	FDR	T3_CPM_1	T3_CPM_2	T3_CPM_3	T3_CPM_4	T3_CPM_5	T3_CPM_6	T4_CPM_1	T4_CPM_2	T4_CPM_3	T4_CPM_4	T4_CPM_5	T4_CPM_6
gene48784:100136916	cyp1a	NP_001117159.1	cytochrome P450 1A		2.53397	8.46827	2.43061e-29	7.3487e-25	1998.06	854.41	1109.37	1767.87	1081.99	984.491	7371.85	5794.24	9364.41	8486.65	6391.55	7481.54
gene18047:106611136	LOC106611136	XP_014066501.1	ornithine decarboxylase 1-like	ODC1	-1.88002	7.82508	5.49478e-27	8.30645e-23	4370.64	4665.06	4380.73	4829	4594.41	3768.33	1620.78	1065.72	855.756	966.398	1063.63	1624.37
gene41046:106580130	LOC106580130	XP_014016312.1	formin-binding protein 1-like	FNBP1	1.81921	4.64942	1.01132e-25	1.01921e-21	139.292	121.941	140.712	147.826	169.987	101.983	617.15	411.681	447.544	528.902	541.557	341.876
gene13954:106607159	LOC106607159	XP_014059274.1	cold shock domain-containing protein C2-like	CSDC2	2.16993	4.31081	4.05094e-25	3.0619e-21	95.014	70.8575	61.4157	125.35	66.8487	115.11	265.488	424.131	471.994	403.903	386.688	443.515
gene17920:106611031	LOC106611031	XP_014066318.1	ectonucleoside triphosphate diphosphohydrolase 5-like	ENTPD5	2.07174	3.43371	3.79182e-23	2.29283e-19	48.8907	37.0766	48.1997	38.0372	79.2634	53.5159	194.111	258.96	211.547	237.498	205.519	170.938
gene23207:100136926	cyp1a	NP_001117166.1	cytochrome P450 1A	CYP1A1	3.57766	5.78396	8.22061e-20	4.14237e-16	82.0995	93.9274	170.254	63.9717	154.707	67.6522	1358.77	972.762	608.065	2579.67	1319.8	693.916
gene6061:106598526	LOC106598526	XP_014045048.1	regulator of G-protein signaling 21-like	RGS13	1.09587	6.3881	2.20757e-18	9.5348e-15	561.782	713.519	709.779	653.549	672.306	666.424	1048.02	1323.02	1453.19	1603.11	1641.23	1400.77
gene19280:106612265	LOC106612265	XP_014068743.1	TSC22 domain family protein 3-like	TSC22D3	1.0417	7.43169	2.73604e-18	1.03402e-14	1524.84	1515.2	1449.1	1199.04	1474.49	1258.13	2808.08	2591.26	3252.93	3149.97	3099.34	2359.87
gene38727:106577610	LOC106577610	XP_014011292.1	peroxisome proliferator-activated receptor gamma coactivator 1-alpha-like	PPARGC1A	1.77305	4.18946	3.96041e-18	1.33043e-14	73.7973	155.722	127.496	84.7193	89.7682	78.7593	296.824	399.231	339.113	389.841	376.947	278.121
gene24198:106563184	LOC106563184	XP_013983971.1	V-type proton ATPase 116 kDa subunit a isoform 2-like	ATP6V0A2	1.53884	3.33425	5.73525e-17	1.734e-13	63.6501	54.379	68.4125	57.9203	80.2184	54.5256	198.463	171.81	167.962	228.123	195.779	135.826
gene18189:106611249	LOC106611249	XP_014066734.1	tyrosine-protein kinase receptor TYRO3-like	TYRO3	1.20375	4.69611	4.78513e-16	1.31522e-12	213.09	186.207	202.905	165.116	226.33	170.645	441.319	489.701	433.725	524.214	474.35	306.764
gene47359:106586132	LOC106586132	XP_014028498.1	1-phosphatidylinositol 4%2C5-bisphosphate phosphodiesterase delta-4-like	PLCD4	1.27794	3.83948	5.60109e-16	1.41119e-12	113.463	88.9839	84.7382	93.3641	118.418	118.139	231.54	248.17	323.167	224.217	242.532	220.833
gene4714:106587516	LOC106587516	XP_014031453.1	hexokinase-1-like	HK1	1.18889	6.51879	4.64157e-15	1.07949e-11	656.796	734.117	847.382	562.778	810.779	553.334	1620.78	1759.6	1374.52	1904.67	1569.15	1227.06
gene23764:100195999	cxl10	XP_013983422.1	C-X-C motif chemokine 10	CXCL10	-1.5043	3.07813	5.86661e-15	1.26694e-11	136.525	164.785	136.048	167.71	142.292	167.616	56.5793	42.3301	62.72	45.3121	74.0258	39.7315
gene40641:106579534	LOC106579534	XP_014015007.1	mitochondrial fission regulator 1-like	MTFR1	1.31387	5.03278	2.09474e-14	4.22215e-11	278.585	198.566	216.899	263.667	166.167	272.628	550.996	720.441	721.811	482.809	438.311	538.685
gene68502:106592479	LOC106592479	XP_014039309.1	DNA damage-inducible transcript 4 protein-like	DDIT4	1.60157	4.13741	1.30244e-13	2.46112e-10	135.602	70.8575	83.1834	132.266	90.7232	133.285	208.038	323.701	434.788	313.279	372.077	299.372
gene6530:106599739	LOC106599739	XP_014046516.1	forkhead box protein Q1-like	FOXQ1	1.82235	5.02641	2.31028e-13	4.10877e-10	122.688	210.925	174.918	101.144	331.378	124.197	620.632	629.971	601.687	611.714	641.882	653.26
gene37891:106576803	LOC106576803	XP_014009708.1	cytochrome P450 1B1-like	CYP1B1	1.47911	5.56404	4.38774e-13	6.97164e-10	361.607	214.22	324.182	433.106	265.485	261.521	1043.67	618.351	782.405	1176.55	890.258	647.716
gene41906:106580757	LOC106580757	XP_014017614.1	uncharacterized LOC106580757		1.39801	4.23012	4.61179e-13	6.97164e-10	122.688	97.2231	121.277	185.864	124.147	113.09	317.715	484.721	344.428	286.716	267.857	303.068
gene40618:106579507	lnx2	XP_014014930.1	ligand of numb-protein X 2		2.95337	0.659098	4.46836e-13	6.97164e-10	3.68986	4.11962	5.4419	2.59345	4.7749	3.0292	32.2067	39.8401	18.0719	51.5621	24.3506	21.2517
gene467:106583171					2.07736	4.84043	8.41538e-13	1.21157e-09	160.509	84.8642	78.5189	170.303	114.598	206.995	411.723	395.081	923.791	501.558	441.233	753.975
gene10745:106604170	LOC106604170	XP_014054065.1	uncharacterized LOC106604170	TSC22D3	1.12451	7.9299	1.52093e-12	2.09017e-09	2504.49	1564.63	1749.18	1660.67	1946.25	2027.55	2976.07	3566.52	4898.54	4635.9	4893.5	3878.9
gene26498:106565668	LOC106565668	XP_013988493.1	probable G-protein coupled receptor 61	GPR61	0.954362	5.39921	2.66685e-12	3.4119e-09	362.529	364.175	283.756	318.129	391.542	417.02	738.143	750.321	748.387	692.182	699.349	493.41
gene38491:106577395	LOC106577395	XP_014010841.1	DNA damage-inducible transcript 4 protein-like	DDIT4	1.73446	3.96464	2.7084e-12	3.4119e-09	128.223	70.8575	91.7349	101.144	47.749	93.9053	165.386	327.851	400.77	294.529	313.636	265.185
gene16077:106609245	LOC106609245	XP_014063284.1	forkhead box protein P2-like		1.03465	4.96145	1.24934e-11	1.5109e-08	299.801	219.164	195.131	280.957	223.465	300.901	513.566	471.441	619.758	473.434	615.583	403.783
gene31223:106569924	LOC106569924	XP_013997138.1	metastasis suppressor protein 1-like	MTSS1	-1.26621	4.23699	1.53927e-11	1.78993e-08	418.799	205.981	261.211	357.896	319.919	410.962	141.884	107.07	148.827	141.405	155.844	121.043
gene47850:106586618	LOC106586618	XP_014029575.1	G-protein coupled receptor 143-like		1.94178	2.96054	2.34423e-11	2.62502e-08	70.1074	35.4288	26.4321	35.4438	35.3343	32.3115	201.945	199.2	155.205	140.624	84.7401	117.347
gene45663:106584392	LOC106584392	XP_014025131.1	nuclear receptor ROR-beta-like		0.747095	4.70018	4.75017e-11	5.12916e-08	237.996	266.952	230.892	258.48	237.79	208.005	423.039	394.251	435.851	376.559	436.363	340.952
gene34009:106572868	LOC106572868	XP_014002885.1	adenosylhomocysteinase 2-like		0.839914	6.18043	6.14902e-11	6.19698e-08	534.108	715.167	719.886	591.306	642.702	668.444	1267.38	1165.32	884.458	1365.61	1137.66	1080.14
gene43924:106582757	LOC106582757	XP_014021622.1	caM kinase-like vesicle-associated protein		-1.46145	2.48559	6.14644e-11	6.19698e-08	112.541	76.625	107.283	117.57	113.643	68.6619	34.818	43.1601	36.1437	24.9998	38.961	36.9595
gene18766:106611739	LOC106611739	XP_014067737.1	phosphatidylinositol 3%2C4%2C5-trisphosphate 5-phosphatase 2B-like		-0.919964	4.55079	7.50691e-11	7.09262e-08	363.452	316.387	385.598	443.479	355.253	410.962	196.722	153.55	238.123	210.155	231.818	166.318
gene33543:106572414	LOC106572414	XP_014002032.1	FERM domain-containing protein 4B-like	FRMD4B	-2.08621	1.12121	7.34817e-11	7.09262e-08	48.8907	37.9005	27.2095	56.1913	33.4243	40.3894	10.4454	7.47001	17.0088	5.46871	9.74024	6.46792
gene33996:100195428	mmp9	NP_001133929.1	matrix metalloproteinase 9	MMP9	1.6574	4.11025	2.16039e-10	1.97931e-07	97.7814	99.6949	105.728	119.299	79.2634	113.09	200.204	325.361	629.326	257.81	247.402	272.577
gene14257:106607467	LOC106607467	XP_014059922.1	MAGUK p55 subfamily member 2-like	MPP2	0.939965	5.93879	2.93556e-10	2.6104e-07	702.919	405.371	459.452	617.24	443.111	505.877	1088.06	1058.25	1153.41	959.367	853.245	865.777
gene25949:106565281	LOC106565281	XP_013987695.1	protein-glutamine gamma-glutamyltransferase 5-like	TGM7	1.19004	4.05817	3.20801e-10	2.77117e-07	126.378	131.004	127.496	166.845	106.958	91.8858	229.799	274.731	382.698	206.248	293.181	319.7
gene47631:106586391	LOC106586391	XP_014029089.1	integrin beta-5-like	ITGB5	-0.746624	4.45911	3.61427e-10	3.03538e-07	400.35	305.676	320.295	312.943	373.397	331.193	210.649	207.5	193.475	217.967	173.376	208.821
gene24310:106563479	LOC106563479	XP_013984570.1	steroid hormone receptor ERR1-like		0.673061	5.89447	4.23714e-10	3.45214e-07	503.666	594.05	526.31	593.035	589.223	607.86	1031.48	903.872	827.053	957.805	934.089	765.063
gene41076:106580103	fam222a	XP_014016248.1	family with sequence similarity 222%2C member A	FAM222A	1.09871	3.64912	4.33887e-10	3.45214e-07	128.223	70.8575	81.6285	99.4155	88.8132	120.158	173.22	206.67	211.547	250.779	223.052	190.342
gene43813:106582660	LOC106582660	XP_014021394.1	mitogen-activated protein kinase kinase kinase 12-like	MAP3K12	-2.31123	0.981511	6.62854e-10	5.13865e-07	41.511	26.3656	21.7676	30.2569	53.4789	52.5062	11.3159	4.98001	4.2522	11.7187	7.79219	4.61994
gene37517:106576386					-1.49605	1.68336	7.03295e-10	5.31585e-07	57.1929	51.0833	48.1997	69.1586	52.5239	58.5646	26.1135	24.9	23.3871	11.7187	14.6104	17.5558
gene25710:106564871	LOC106564871	XP_013986824.1	cytoplasmic phosphatidylinositol transfer protein 1-like	PITPNC1	0.748468	4.80809	7.62029e-10	5.61932e-07	260.135	245.53	261.211	280.957	215.826	288.784	425.651	396.741	492.192	435.153	491.882	354.812
gene34348:106573224	LOC106573224	XP_014003534.1	liprin-beta-2-like	PPFIBP2	0.739179	5.61139	7.93224e-10	5.71008e-07	472.303	496.003	421.359	493.619	467.941	374.611	775.572	763.601	767.522	839.056	806.492	577.493
gene18362:106611413	LOC106611413	XP_014067075.1	uncharacterized LOC106611413		-1.37357	2.49069	9.12578e-10	6.41649e-07	74.7197	109.582	96.3994	125.35	97.408	84.8177	37.4294	36.5201	56.3417	28.906	35.0649	31.4156
gene40779:106579614	LOC106579614	XP_014015176.1	solute carrier family 22 member 17-like	SLC22A17	0.681267	4.9928	9.98125e-10	6.85848e-07	238.919	290.845	309.411	341.471	300.819	335.232	493.546	502.981	444.355	485.152	464.61	510.042
gene43926:106582759	LOC106582759	XP_014021631.1	semaphorin-3F-like	SEMA3F	1.33748	5.63108	2.29201e-09	1.53993e-06	304.414	252.121	274.427	507.451	254.98	499.818	753.811	579.341	861.071	1144.52	923.375	1002.53
gene37158:106576095	LOC106576095	XP_014008460.1	forkhead box protein P2-like	FOXP2	0.970956	4.30428	2.71585e-09	1.78502e-06	151.284	149.13	134.493	176.354	182.401	194.879	265.488	312.911	447.544	260.935	343.831	299.372
gene2341:106564343	LOC106564343	XP_013985876.1	protein phosphatase Slingshot homolog 1-like	SSH1	0.791461	5.57016	3.88445e-09	2.49878e-06	356.994	402.899	423.691	431.377	530.014	443.273	861.747	585.151	805.792	655.463	859.089	695.764
gene15763:106608897	LOC106608897	XP_014062576.1	uncharacterized LOC106608897		-0.983293	4.69829	5.11533e-09	3.22202e-06	514.736	330.394	380.933	482.381	355.253	497.799	251.56	176.79	279.582	217.967	163.636	198.658
gene30144:106568821	LOC106568821	XP_013994981.1	receptor-type tyrosine-protein phosphatase N2-like	PTPRN2	1.68483	0.698825	5.34928e-09	3.30061e-06	12.9145	7.41532	7.77415	8.64482	7.63985	7.06814	30.4658	30.7101	37.2068	24.2186	22.4026	21.2517
gene39852:106578763	LOC106578763	XP_014013384.1	CSC1-like protein 2	TMEM63B	0.852289	4.68143	5.6499e-09	3.41638e-06	246.298	182.911	220.008	245.513	174.761	288.784	364.719	424.961	483.688	368.747	444.155	353.888
gene24289:106563501	slc3a2	XP_013984627.1	solute carrier family 3 (amino acid transporter heavy chain)%2C member 2	SLC3A2	-0.782494	5.08517	8.88106e-09	5.2649e-06	590.378	633.598	543.413	511.774	440.246	471.546	304.658	302.121	372.068	250.779	263.961	352.964
gene21079:106560267	LOC106560267	XP_013978451.1	ras-like protein family member 11B	RASL11B	0.844808	3.71031	1.21716e-08	7.07684e-06	153.129	102.167	115.057	114.112	99.318	107.032	183.665	208.33	227.493	224.998	189.935	200.506
gene14373:106607584	LOC106607584	XP_014060137.1	serine/threonine-protein phosphatase 2A 56 kDa regulatory subunit alpha isoform-like	PPP2R5A	0.701238	5.92778	1.26905e-08	7.23933e-06	514.736	567.684	639.035	630.208	566.304	534.149	932.253	971.932	685.667	1077.33	1006.17	914.749
gene10424:106603870	LOC106603870	XP_014053549.1	cytoplasmic polyadenylation element-binding protein 4-like	CPEB4	0.738694	4.49599	1.48774e-08	8.32969e-06	189.105	205.157	239.444	248.106	172.852	198.918	297.694	379.311	314.663	342.185	390.584	358.508
gene43113:106581954	LOC106581954	XP_014020002.1	UDP-glucuronosyltransferase-like	UGT1A1	0.758209	5.46054	1.87936e-08	1.0331e-05	464.923	332.866	357.611	414.087	363.848	502.848	564.052	621.671	766.459	751.556	618.505	777.999
gene8107:100380438	gtpb1	NP_001167193.1	GTP-binding protein 1		-0.996453	3.3152	2.04591e-08	1.10457e-05	181.726	149.13	118.167	184.999	146.112	194.879	76.5997	78.8502	94.6115	63.2807	85.7141	86.8549
gene6804:106600484	LOC106600484	XP_014047334.1	junctional protein associated with coronary artery disease homolog	KIAA1462	2.67437	1.67941	2.61253e-08	1.38574e-05	7.37973	16.4785	9.32897	3.45793	17.1897	7.06814	65.2838	68.8901	25.5132	84.3743	120.779	26.7957
gene37522:106576384					-1.33344	1.27539	2.68883e-08	1.40162e-05	33.2088	37.9005	45.8675	48.411	41.0642	35.3407	19.1499	14.11	11.6936	14.8436	21.4285	13.8598
gene49845:100136493	tapbp	NP_001117077.1	TAP binding protein	TAPBP	-0.657685	7.49006	3.43528e-08	1.73104e-05	2593.05	2915.05	2852.33	3147.58	2304.37	2605.11	1921.96	1447.52	1522.29	1890.61	1696.75	1881.24
gene12460:106605810	LOC106605810	XP_014057232.1	hepatic leukemia factor-like		0.643173	5.4895	3.42384e-08	1.73104e-05	360.684	398.78	397.259	516.96	422.101	513.955	655.45	646.571	746.261	652.338	720.778	636.628
gene41124:106580065	LOC106580065	XP_014016149.1	retinal dehydrogenase 1-like	ALDH1A1	1.28846	3.85993	4.23981e-08	2.10142e-05	154.974	102.167	112.725	108.925	70.6686	73.7106	259.394	346.111	300.843	160.155	249.35	198.658
gene7693:106601356	LOC106601356	XP_014048990.1	uncharacterized LOC106601356		0.725158	6.49277	4.39732e-08	2.14433e-05	963.054	693.745	691.121	1048.62	745.84	921.887	1451.04	1285.67	1627.53	1417.96	1312.01	1233.52
gene43092:106581890	LOC106581890	XP_014019802.1	major histocompatibility complex class I-related gene protein-like		-1.40674	1.76167	5.74064e-08	2.75496e-05	66.4175	54.379	50.5319	69.1586	70.6686	39.3796	27.8544	15.77	20.198	28.1248	25.3246	13.8598
gene14258:106607466	LOC106607466	XP_014059921.1	putative all-trans-retinol 13%2C14-reductase		1.57733	0.660064	5.91814e-08	2.79577e-05	8.30219	8.23925	7.77415	6.91586	10.5048	11.1071	26.1135	17.43	34.0176	30.4685	29.2207	21.2517
gene33156:106572273					-1.27696	4.21943	6.06614e-08	2.8216e-05	484.295	164.785	350.614	408.9	249.25	297.872	112.288	163.51	114.809	126.561	121.753	162.622
gene50834:106589341					0.911062	4.7964	7.21776e-08	3.27417e-05	306.259	199.39	244.886	274.905	172.852	235.268	433.485	397.571	583.615	358.591	378.895	530.37
gene21381:106560576	LOC106560576	XP_013979062.1	nuclear receptor subfamily 2 group F member 6-like	NR2F6	-0.547627	4.6571	7.25572e-08	3.27417e-05	336.7	349.344	357.611	395.068	391.542	392.787	237.633	259.79	244.502	270.31	248.376	253.173
gene7265:106600850	LOC106600850	XP_014048041.1	pyruvate dehydrogenase (acetyl-transferring) kinase isozyme 2%2C mitochondrial-like	PDK2	0.858842	5.13831	7.69486e-08	3.42127e-05	254.601	291.669	274.427	306.891	336.153	396.825	405.63	562.741	558.101	621.87	739.284	473.082
gene8041:106601675	LOC106601675	XP_014049503.1	uncharacterized LOC106601675		-1.37727	1.971	9.99068e-08	4.37766e-05	55.3479	73.3293	76.1866	85.5837	52.5239	62.6035	25.2431	20.75	43.5851	17.1874	22.4026	25.8717
gene40134:106579008	LOC106579008	XP_014013874.1	transcription factor Sox-9-B-like	SOX9	-0.694328	5.46677	1.0466e-07	4.52042e-05	689.082	631.126	744.763	682.077	740.11	579.587	407.371	520.411	304.032	421.872	432.467	414.871
gene36040:106574970	LOC106574970	XP_014006580.1	mitochondrial pyruvate carrier 2-like		1.88611	1.55312	1.08772e-07	4.63186e-05	11.0696	15.6546	27.2095	17.2896	11.4598	5.04867	72.2474	64.7401	37.2068	57.0308	60.3895	33.2636
gene30349:106569169	LOC106569169	XP_013995697.1	cadherin-4-like	DSG2	0.886875	4.4677	1.17163e-07	4.91986e-05	141.137	248.825	230.892	194.509	164.257	170.645	344.699	427.451	281.708	330.466	328.246	406.555
gene42294:106581151	LOC106581151	XP_014018481.1	cell adhesion molecule 1-like	CADM1	1.98036	1.24636	1.19406e-07	4.94535e-05	5.53479	15.6546	16.3257	4.32241	14.3247	10.0973	60.0611	34.0301	31.8915	47.6559	63.3116	25.8717
gene12962:106606312					1.31288	2.96025	1.26702e-07	5.17662e-05	69.1849	36.2527	43.5352	72.6165	30.5594	74.7203	116.64	132.8	137.133	130.468	114.935	176.482
gene16076:106609244	LOC106609244	XP_014063281.1	uncharacterized LOC106609244		1.13013	2.28249	1.31499e-07	5.30099e-05	30.4414	28.0134	40.4256	38.0372	47.749	35.3407	86.1747	86.3202	56.3417	89.843	87.6622	73.9191
gene29511:106568448	LOC106568448	XP_013994264.1	notch-regulated ankyrin repeat-containing protein A-like	NRARP	0.587303	5.78788	1.39895e-07	5.56523e-05	522.116	540.495	607.938	606.867	445.021	565.451	773.831	902.212	763.27	719.525	885.388	873.169
gene41948:100196425	xaf1	NP_001134926.1	XIAP-associated factor 1	XAF1	-0.769943	3.66632	1.67412e-07	6.57343e-05	214.935	207.629	181.138	215.256	155.662	205.986	141.013	107.07	110.557	109.374	103.247	117.347
gene30598:106569487	LOC106569487	XP_013996353.1	carbonic anhydrase 4-like		1.3893	7.97549	1.93122e-07	7.4857e-05	1241.64	1912.33	2596.56	1110.86	2166.85	1334.87	6734.68	4003.1	3046.7	4701.52	5740.9	2827.41
gene7771:106601393	LOC106601393	XP_014049043.1	envoplakin-like	EVPL	0.677452	6.27545	1.97073e-07	7.54217e-05	608.827	903.845	682.57	673.432	899.592	669.454	1287.4	1153.7	1206.56	1143.74	1278.89	1000.68
gene17851:106610840	LOC106610840	XP_014065933.1	formin-like	FMN1	1.16512	2.56832	2.26819e-07	8.57206e-05	32.2863	54.379	41.9804	46.682	50.614	39.3796	104.454	122.01	129.692	79.6868	81.818	75.7671
gene18339:106611380	LOC106611380	XP_014067017.1	calpain-1 catalytic subunit-like		2.07133	1.54875	2.30268e-07	8.59495e-05	15.6819	13.1828	16.3257	4.32241	15.2797	14.1363	51.3566	105.41	23.3871	54.6871	61.3635	36.0356
gene28553:106567483	LOC106567483	XP_013992231.1	forkhead box protein I1-ema-like	FOXI1	-1.2027	3.86595	2.37234e-07	8.74698e-05	252.756	159.017	281.424	307.756	280.764	220.122	80.952	88.8102	111.62	78.9056	106.169	182.95
gene28232:106567110	LOC106567110	XP_013991487.1	calcium/calmodulin-dependent protein kinase type 1D-like	CAMK1G	-0.690309	5.85874	2.44023e-07	8.88889e-05	882.8	845.347	789.853	928.454	956.891	932.994	752.07	478.081	432.661	570.308	516.233	541.457
gene30432:106569334	LOC106569334	XP_013996051.1	HIG1 domain family member 1A%2C mitochondrial-like	HIGD1A	0.677961	6.77	3.09441e-07	0.000111376	1145.7	1127.95	946.113	1139.39	1025.65	875.439	2065.58	1588.62	1941.13	1442.96	1574.02	1356.42
gene31821:106570689	LOC106570689	XP_013998637.1	MARCKS-related protein-like	MARCKSL1	-1.10054	4.54368	4.12395e-07	0.000146609	335.778	527.312	406.588	403.713	254.025	431.156	288.119	166.83	130.755	200.78	162.662	145.066
gene35190:106573995	LOC106573995	XP_014004958.1	prolyl 3-hydroxylase 2-like	P3H2	0.83338	3.97808	4.17025e-07	0.000146609	171.579	105.462	143.822	151.284	121.283	144.392	248.949	239.87	336.987	214.842	228.896	216.213
gene22457:106561638	LOC106561638	XP_013981239.1	fibroblast growth factor 4B-like	FGF4	1.19925	1.01365	4.64428e-07	0.000161397	16.6044	17.3024	13.9935	9.50931	13.3697	13.1265	33.9476	38.1801	26.5763	30.4685	32.1428	31.4156
gene6370:106599438	LOC106599438	XP_014046150.1	25-hydroxycholesterol 7-alpha-hydroxylase-like	CYP7B1	0.752234	4.25605	4.70359e-07	0.0001616	205.71	136.771	185.802	216.121	156.617	153.48	309.881	278.051	328.483	331.247	281.493	238.389
gene41220:106579978	LOC106579978	XP_014015934.1	multiple epidermal growth factor-like domains protein 9	MEGF9	-1.11205	2.43392	4.81118e-07	0.00016344	117.153	58.4986	79.2963	83.8548	81.1734	116.119	39.1703	35.6901	43.5851	46.0934	43.8311	37.8835
gene38878:106577783	LOC106577783	XP_014011599.1	putative E3 ubiquitin-protein ligase ARI6		-1.04725	3.89838	5.08978e-07	0.000170983	253.678	327.098	211.457	280.092	207.231	204.976	168.868	100.43	98.8637	113.28	152.922	80.387
gene32042:106570903	LOC106570903	XP_013998953.1	granzyme A-like	GZMA	-1.05214	4.29929	5.4386e-07	0.000180693	426.179	253.769	265.876	413.223	304.639	305.949	239.374	156.04	153.079	121.093	105.195	169.09
gene4564:106585752	LOC106585752	XP_014027804.1	nucleoplasmin-like protein ANO39		0.889717	7.96813	6.25783e-07	0.000205651	2753.56	1741.78	1477.86	1854.31	2860.17	2420.33	4424.5	3229.54	4558.36	4621.06	3444.15	3886.3
gene28921:106567965					1.13188	3.90039	6.5476e-07	0.00021286	87.6343	149.954	121.277	121.892	69.7136	140.353	184.536	244.02	355.059	203.905	312.662	208.821
gene27168:106566111	LOC106566111	XP_013989436.1	protein slowmo homolog 2-like	PRELID3B	1.43728	2.38743	6.83386e-07	0.000218874	14.7595	32.1331	47.4223	31.9858	41.0642	36.3504	107.065	85.4902	76.5396	109.374	119.805	52.6674
gene19306:106612291	LOC106612291	XP_014068796.1	PCTP-like protein	STARD10	2.98232	1.31132	6.87737e-07	0.000218874	5.53479	4.94355	13.216	0	8.59483	6.0584	59.1907	91.3002	28.7024	85.1556	29.2207	12.9358
gene4641:106588224	LOC106588224	XP_014032482.1	programmed cell death 1 ligand 1-like		-0.963667	3.68696	7.65122e-07	0.000240966	224.159	201.038	161.702	263.667	196.726	209.015	121.863	64.7401	146.701	96.8742	109.091	101.639
gene5320:106592855	LOC106592855	XP_014039681.1	NACHT%2C LRR and PYD domains-containing protein 1-like		-1.56604	3.17551	7.87778e-07	0.000245543	180.803	83.2164	93.2897	223.901	238.745	171.655	40.9112	43.9901	80.7918	71.0932	33.1168	62.8312
gene36801:106575701	LOC106575701	XP_014007816.1	uncharacterized LOC106575701		-0.864805	5.20995	8.26669e-07	0.00025246	549.79	618.767	504.542	671.703	550.069	658.347	368.201	245.68	456.049	237.498	385.714	249.477
gene17204:106610295	LOC106610295	XP_014065046.1	endophilin-A1-like	SH3GL2	0.673915	4.64773	8.26203e-07	0.00025246	204.787	220.812	226.228	267.99	221.556	291.813	328.16	350.261	461.364	328.904	375.973	432.427
gene33957:106572807	LOC106572807	XP_014002771.1	tumor necrosis factor receptor superfamily member 5-like	CD40	-0.69463	5.78294	8.9091e-07	0.000269358	977.814	652.548	747.095	886.959	916.782	889.576	634.559	565.231	493.255	380.466	551.298	491.562
gene46202:106584946					-1.49252	1.15037	1.00151e-06	0.000299797	43.3559	22.246	33.4288	51.8689	42.0192	34.331	13.9272	9.96002	22.3241	11.7187	13.6363	8.3159
gene16678:106609765	LOC106609765	XP_014064251.1	pleckstrin homology-like domain family A member 1	PHLDA1	-0.912845	3.03314	1.02734e-06	0.000304515	177.113	98.871	113.503	123.621	124.147	146.411	66.1543	68.8901	78.6657	75.7806	59.4155	64.6792
gene24195:106563187	LOC106563187	XP_013983980.1	solute carrier family 35 member E4-like	SLC35E4	0.585316	4.13076	1.11673e-06	0.000327798	202.942	155.722	157.815	175.49	182.401	162.567	255.042	252.32	254.069	253.904	293.181	240.237
gene45529:106584295	tgm1	XP_014024843.1	transglutaminase 1	TGM1	0.548603	5.42537	1.17958e-06	0.000339651	354.227	434.208	420.581	450.395	519.51	416.01	684.175	634.121	652.713	589.839	659.414	559.937
gene47251:106585999	LOC106585999	XP_014028244.1	doublesex- and mab-3-related transcription factor 2-like	DMRT2	0.665174	5.14279	1.17827e-06	0.000339651	286.887	401.251	308.634	304.298	308.459	421.059	651.097	491.361	517.706	576.558	503.57	465.69
gene14432:106607659	LOC106607659	XP_014060324.1	arf-GAP with SH3 domain%2C ANK repeat and PH domain-containing protein 2-like	ASAP2	-0.49583	4.5782	1.20907e-06	0.00034486	336.7	349.344	321.072	349.251	350.478	366.533	214.131	233.23	263.636	246.092	256.168	250.401
gene47988:106586777	LOC106586777	XP_014029866.1	sodium/hydrogen exchanger 2-like	SLC9A2	0.619988	6.42643	1.22788e-06	0.000346952	940.915	867.593	862.153	761.609	987.45	633.103	1474.54	1210.97	1219.32	1198.43	1462.98	1166.07
gene30733:106569629	LOC106569629	XP_013996657.1	lipoprotein lipase-like	LPL	0.607394	6.71834	1.24972e-06	0.000349852	1033.16	1018.37	932.897	1000.21	1085.81	1152.11	1783.55	1467.44	1391.53	1673.42	1907.14	1213.2
gene50278:106588707	LOC106588707	XP_014033455.1	serine/threonine-protein phosphatase 1 regulatory subunit 10-like	PPP1R10	-0.622736	5.2002	1.32932e-06	0.000368722	487.062	461.398	559.738	658.736	490.86	657.337	351.662	298.801	406.085	336.716	385.714	364.052
gene16333:106609487					-1.30263	1.51701	1.44553e-06	0.000397309	41.511	39.5484	41.203	53.5979	65.8937	45.438	14.7977	29.0501	11.6936	16.4061	19.4805	24.0237
gene47104:106585857	LOC106585857	XP_014028034.1	arrestin domain-containing protein 3-like	ARRDC3	0.517324	5.06817	1.48007e-06	0.00040314	324.708	300.732	339.73	381.237	358.118	346.339	436.096	473.101	567.669	517.965	466.558	461.07
gene36296:106575175	LOC106575175	XP_014006935.1	MAGUK p55 subfamily member 4-like	MPP4	3.07811	1.89957	1.74779e-06	0.000471808	15.6819	0.823925	11.6612	12.9672	4.7749	10.0973	88.786	92.1302	201.98	15.6249	37.9869	38.8075
gene16437:106609552					-1.32082	1.91315	1.84919e-06	0.000494764	86.7118	61.7943	39.6481	76.9389	55.3889	64.623	27.8544	19.92	32.9546	12.4999	29.2207	30.4916
gene26059:106565181	LOC106565181	XP_013987499.1	retinol dehydrogenase 12-like		-0.684514	4.82849	1.90133e-06	0.000504252	579.309	317.211	377.823	469.414	387.722	472.556	262.876	270.581	253.006	247.654	294.155	282.741
gene12424:106605773	LOC106605773	XP_014057178.1	hepatic leukemia factor-like		0.597065	5.61784	1.9953e-06	0.000524573	393.893	486.116	428.355	451.26	573.943	574.539	630.207	680.601	749.451	713.275	842.531	765.987
gene47131:106585878	LOC106585878	XP_014028072.1	C-C motif chemokine 19-like		-0.99239	5.71127	2.04327e-06	0.000532555	595.913	1292.74	857.488	1022.68	627.422	790.622	567.534	335.321	523.021	414.059	424.675	332.636
gene497:106589077	LOC106589077	XP_014034266.1	delta-like protein 4	DLL4	0.552761	5.50559	2.14059e-06	0.000548463	506.434	392.188	433.02	483.246	442.156	484.672	583.202	693.051	713.307	729.682	746.102	536.837
gene40322:106579203	metrn	XP_014014361.1	meteorin%2C glial cell differentiation regulator	METRN	0.762032	3.68403	2.12567e-06	0.000548463	119.921	118.645	115.835	106.331	106.003	136.314	170.608	252.32	230.682	171.092	199.675	162.622
gene37267:106576173	LOC106576173	XP_014008613.1	tetraspanin-12-like	TSPAN12	-1.31526	2.04526	2.23048e-06	0.000566692	91.3241	45.3159	52.0868	81.2613	54.4339	98.9539	24.3726	22.41	35.0807	35.9372	19.4805	31.4156
gene9817:106603289	LOC106603289	XP_014052229.1	oligodendrocyte-myelin glycoprotein-like	OMG	-1.17814	2.98751	2.60117e-06	0.000655364	124.533	112.054	139.935	119.299	218.691	89.8663	73.9883	66.4001	43.5851	57.0308	69.1557	43.4275
gene44210:106582962	LOC106582962	XP_014022084.1	transcription factor HES-5-like	HES5	1.88039	0.445993	2.68853e-06	0.000671776	11.0696	4.94355	7.77415	5.18689	1.90996	7.06814	16.5386	38.1801	30.8285	19.5311	13.6363	22.1757
gene16434:106609554					-1.24629	1.6901	2.8678e-06	0.000710698	46.1233	41.1962	41.9804	55.3269	83.0833	54.5256	17.409	22.41	27.6393	16.4061	21.4285	29.5676
gene44423:106583303	LOC106583303	XP_014022815.1	nuclear receptor subfamily 1 group D member 1-like		0.886131	5.44039	3.39685e-06	0.000834963	391.126	285.078	276.76	523.876	340.928	452.361	494.416	654.871	976.943	639.839	748.051	661.576
gene22400:100136366	LOC100136366	NP_001117006.1	cystic fibrosis transmembrane conductance regulator II	CFTR	0.713319	4.60767	3.47067e-06	0.000842801	212.167	219.988	275.982	175.49	257.845	228.2	281.156	369.351	391.203	484.371	363.311	347.42
gene16433:106609553					-1.23575	0.835238	3.48449e-06	0.000842801	27.674	25.5417	26.4321	38.9017	28.6494	23.2239	10.4454	10.79	15.9458	7.81244	14.6104	12.0119
gene29305:106568167	LOC106568167	XP_013993730.1	unconventional myosin-Vb-like	MYO5B	0.510179	5.97301	3.98491e-06	0.000956188	523.038	636.07	618.045	670.838	685.676	724.989	860.006	975.252	1014.15	799.212	953.57	870.397
gene39060:106577937	LOC106577937	XP_014011885.1	solute carrier family 12 member 6-like	SLC12A6	0.56297	4.54758	4.06284e-06	0.000967212	211.245	266.952	263.544	214.392	228.24	215.073	334.253	317.061	416.716	332.81	319.48	339.104
gene45357:100195947	rn138	NP_001134448.1	E3 ubiquitin-protein ligase RNF138		-1.45606	2.09582	4.38157e-06	0.00103494	68.2625	50.2594	62.9706	91.6351	71.6236	106.022	27.8544	26.5601	20.198	35.156	9.74024	43.4275
gene44888:106583691	LOC106583691	XP_014023663.1	protein-glutamine gamma-glutamyltransferase 2-like		-0.839219	6.96093	4.63634e-06	0.00108663	2284.95	1547.33	1414.89	2219.13	2295.77	2164.87	1175.98	917.152	1423.42	1010.15	748.051	1358.26
gene15093:106608273	LOC106608273	XP_014061604.1	delta-like protein 4	DLL4	1.29299	3.69993	4.69423e-06	0.00109173	58.1153	123.589	128.273	74.3455	117.463	52.5062	209.779	320.381	198.79	259.373	239.61	126.586
gene50835:106589342	LOC106589342	XP_014034661.1	transcription factor Sox-9-A-like	SOX9	-0.515526	5.57734	4.92256e-06	0.0011361	796.088	617.12	761.089	655.278	723.875	629.064	483.971	567.721	431.598	431.246	481.168	515.586
gene20633:106613622	LOC106613622	XP_014071548.1	arrestin domain-containing protein 2-like	ARRDC2	0.731982	7.20526	5.03136e-06	0.00115042	1678.89	1221.06	1250.86	1081.47	1673.13	1370.21	1761.79	2040.97	2672.51	2635.13	2739.93	1833.19
gene46454:106585026	LOC106585026	XP_014026241.1	serine/threonine-protein kinase PLK2-like	PLK2	-0.754542	3.99163	5.06074e-06	0.00115042	277.662	219.988	275.205	249.835	167.122	287.774	165.386	171.81	125.44	133.593	126.623	147.838
gene36405:106575314	LOC106575314	XP_014007251.1	multidrug resistance-associated protein 4-like	ABCC4	0.692629	3.77538	5.11492e-06	0.00115406	110.696	154.898	136.048	116.705	139.427	114.1	165.386	185.09	220.051	231.248	231.818	209.745
gene44237:106583131	LOC106583131	XP_014022435.1	calmodulin-binding transcription activator 1-like	CAMTA1	-1.43411	0.192785	5.51678e-06	0.00123551	16.6044	19.7742	13.216	21.6121	21.9646	14.1363	6.09316	6.64001	8.5044	5.46871	6.81817	5.54393
gene28279:106567150	LOC106567150	XP_013991607.1	membrane-associated guanylate kinase%2C WW and PDZ domain-containing protein 3-like	MAGI3	0.517603	5.32675	5.74333e-06	0.00127413	386.513	405.371	401.923	465.956	395.362	399.855	503.121	597.601	706.928	587.495	608.765	495.258
gene50916:106589405	msh2	XP_014034833.1	mutS homolog 2	MSH2	-0.460903	4.7587	5.77347e-06	0.00127413	392.048	402.075	401.923	389.882	334.243	407.933	282.026	297.141	280.645	256.248	268.831	298.448
gene42905:106581841	LOC106581841	XP_014019723.1	C-X-C chemokine receptor type 4-like	CXCR4	0.935429	5.29154	6.29519e-06	0.0013759	365.296	256.241	294.64	362.218	296.999	426.108	431.744	574.361	1041.79	559.37	497.726	705.003
gene41099:106580082	LOC106580082	XP_014016178.1	riboflavin kinase-like	RFK	0.62157	3.95582	6.32566e-06	0.0013759	118.076	159.017	162.48	152.149	134.652	176.703	256.783	243.19	224.304	219.529	233.766	206.049
gene33826:100195539	acv1b	XP_014002511.1	Activin receptor type-1B	ACVR1B	0.702158	5.81949	6.4316e-06	0.00138749	518.426	405.371	461.007	676.89	504.23	637.142	1061.95	798.462	740.946	1000.77	897.076	684.676
gene42956:106581800	cobll1	XP_014019593.1	cordon-bleu WH2 repeat protein-like 1	COBLL1	-0.627618	4.87109	6.49498e-06	0.00138749	482.45	469.637	415.917	433.106	509.005	328.164	248.949	297.141	275.33	291.404	350.649	236.541
gene12894:106606240	LOC106606240	XP_014057863.1	stonustoxin subunit beta-like		-1.55105	1.91866	6.5166e-06	0.00138749	75.6422	49.4355	56.7513	90.7706	36.2893	94.915	13.9272	27.3901	29.7654	28.906	8.76622	27.7197
gene1405:106608500	LOC106608500	XP_014061926.1	acyl-CoA desaturase-like		0.441873	6.46553	7.2388e-06	0.00151985	1026.7	935.154	925.901	885.23	930.151	883.517	1283.92	1347.92	1158.72	1145.3	1180.52	1436.8
gene28770:106567727	LOC106567727	XP_013992835.1	zinc finger and BTB domain-containing protein 16-A-like	ZBTB16	0.780609	4.50403	7.22218e-06	0.00151985	185.416	199.39	168.699	189.322	265.485	229.21	242.856	287.181	384.824	348.435	390.584	464.766
gene27733:106566641	LOC106566641	XP_013990335.1	periphilin-1-like	PPHLN1	-0.511452	5.58066	7.40895e-06	0.00154484	769.336	678.914	644.477	799.646	612.143	683.59	584.943	460.651	468.805	498.433	412.012	498.03
gene217:106560243	LOC106560243	XP_013978423.1	mitochondrial basic amino acids transporter-like	SLC25A29	0.570902	5.67376	7.66882e-06	0.00156107	453.853	519.896	534.861	604.273	432.606	511.935	718.122	716.291	995.015	695.307	709.09	688.372
gene28014:106566791	LOC106566791	XP_013990655.1	semaphorin-3ab-like		-0.66752	4.99081	7.66596e-06	0.00156107	434.481	431.736	433.02	504.858	509.96	585.646	210.649	345.281	339.113	271.092	280.519	370.519
gene50421:106588850					-0.652533	4.66881	7.66557e-06	0.00156107	471.38	315.563	345.949	353.573	379.127	443.273	274.192	202.52	263.636	192.186	237.662	291.056
gene2707:106568012	LOC106568012	XP_013993472.1	caspase-3-like		0.791459	4.15636	7.74492e-06	0.00156107	200.175	154.074	90.9575	148.691	189.086	183.772	295.953	227.42	294.465	268.748	301.947	277.197
gene3141:106572527	LOC106572527	XP_014002246.1	lysophosphatidic acid receptor 1-like	LPAR1	0.94723	2.37173	7.70594e-06	0.00156107	34.1312	40.3723	54.419	42.3596	46.7941	37.3602	53.0975	91.3002	86.1071	79.6868	89.6102	91.4749
gene45510:106584280	LOC106584280	XP_014024821.1	transcription factor AP-1-like	JUN	-0.676081	5.47242	8.12009e-06	0.00162585	722.291	509.185	542.635	910.3	636.972	745.184	401.278	514.601	375.257	407.809	381.817	449.983
gene33022:106571856	LOC106571856	XP_014000832.1	sodium- and chloride-dependent taurine transporter-like	SLC6A6	0.644451	6.16552	9.67819e-06	0.00192507	722.291	602.289	781.302	871.398	509.005	688.639	995.796	1176.94	1238.45	861.712	990.583	1230.75
gene6145:106598911	cdc7	XP_014045409.1	cell division cycle 7	CDC7	0.579884	4.29348	1.0026e-05	0.00198121	190.95	186.207	183.47	216.985	154.707	232.239	271.581	283.031	265.763	337.497	304.87	269.805
gene18572:106611586	elovl6	XP_014067429.1	ELOVL fatty acid elongase 6	ELOVL6	1.05237	3.47379	1.00951e-05	0.00198192	138.37	65.09	69.1899	96.822	81.1734	81.7885	147.977	224.93	215.799	109.374	227.922	172.786
gene4761:106587131	LOC106587131	XP_014030654.1	uncharacterized LOC106587131		-0.630341	7.05697	1.02035e-05	0.00198986	1689.03	2469.3	1828.48	2207.89	2057.98	1807.42	1637.32	1195.2	1217.19	1281.24	1429.87	997.908
gene4785:106586893	LOC106586893	XP_014030102.1	C-X-C motif chemokine 11-like		-0.825518	3.35191	1.0333e-05	0.00198986	139.292	205.157	156.26	189.322	109.823	159.538	104.454	83.8302	97.8006	72.6557	85.7141	94.2469
gene13022:106606374	LOC106606374	XP_014057999.1	immunoglobulin lambda-like polypeptide 1	IGLC2	-0.895881	2.20063	1.02946e-05	0.00198986	67.34	55.2029	67.6351	77.8034	77.3534	85.8274	36.5589	43.1601	42.522	28.1248	44.8051	35.1116
gene1682:106613146	LOC106613146	XP_014070599.1	transmembrane protein 150A-like		0.673243	5.49372	1.04908e-05	0.00200747	491.674	443.271	391.817	459.04	482.265	316.047	753.811	602.581	906.782	526.558	624.349	689.296
gene4324:106583450					-0.738788	8.36725	1.06478e-05	0.0020247	5431.48	4074.31	3325.78	5728.92	5319.24	6966.16	3616.72	2846.08	3296.52	3099.19	2815.9	2709.13
gene5016:106590330	LOC106590330	XP_014036693.1	heme oxygenase-like	HMOX1	0.789421	4.42567	1.08154e-05	0.0020437	225.082	154.074	188.912	204.882	188.131	206.995	321.196	350.261	489.003	235.154	256.168	357.584
gene33037:100195884	pphln	NP_001134385.1	Periphilin-1	PPHLN1	-0.481513	5.3599	1.11446e-05	0.00207991	678.935	542.142	520.868	598.222	593.043	628.055	510.084	386.781	398.644	418.747	397.402	425.959
gene25505:106564720	LOC106564720	XP_013986481.1	C-X-C motif chemokine 11-like		-1.12338	3.69922	1.11174e-05	0.00207991	180.803	282.606	156.26	249.835	169.032	274.648	159.293	75.5301	92.4854	89.0618	58.4414	124.738
gene31687:106570548	LOC106570548	XP_013998467.1	geminin-like	GMNN	0.634982	3.87832	1.13819e-05	0.00211117	120.843	140.067	144.599	167.71	127.012	150.45	261.135	240.7	205.169	189.842	193.831	224.529
gene12700:106606048	LOC106606048	XP_014057597.1	uncharacterized LOC106606048		-0.450385	5.13489	1.18057e-05	0.00216658	516.581	500.946	502.21	528.199	471.76	496.789	427.391	341.131	379.509	369.528	310.714	368.672
gene20824:106613792	LOC106613792	XP_014071883.1	SHC-transforming protein 2-like	SHC2	1.15631	3.33224	1.18239e-05	0.00216658	65.4951	64.2661	78.5189	91.6351	54.4339	104.003	187.147	155.21	299.78	128.905	121.753	124.738
gene47671:106586441	abca12	XP_014029202.1	ATP-binding cassette%2C sub-family A (ABC1)%2C member 12	ABCA12	0.520156	9.45171	1.20758e-05	0.00219939	6941.56	8274.67	6828.03	7343.78	7574.91	5974.6	10835.4	8823.75	11831.8	10146.8	9865.89	9825.7
gene7435:106601125	LOC106601125	XP_014048544.1	beta-1%2C3-N-acetylglucosaminyltransferase lunatic fringe-like	LFNG	0.707418	5.29548	1.22902e-05	0.00222504	468.613	290.845	301.637	457.311	263.575	439.234	608.445	564.401	723.937	547.652	561.038	601.517
gene26551:106565622	LOC106565622	XP_013988405.1	transcription factor SOX-13-like	SOX13	0.466561	6.45633	1.28139e-05	0.00229239	932.613	921.148	1009.86	934.505	797.409	900.683	1184.68	1386.93	1454.25	1068.74	1226.3	1239.07
gene19936:106612784	kiaa0100	XP_014069737.1	KIAA0100 ortholog	KIAA0100	0.473319	6.06091	1.27559e-05	0.00229239	669.71	787.672	773.527	682.077	627.422	623.006	911.362	942.052	1016.28	964.836	1089.93	831.59
gene32737:106571695	LOC106571695	XP_014000541.1	ankyrin repeat and SOCS box protein 2-like	ASB2	-1.01978	2.40935	1.38811e-05	0.00246871	106.084	71.6814	73.077	122.756	73.5335	68.6619	39.1703	37.3501	40.3959	58.5933	44.8051	32.3396
gene44058:106582889	LOC106582889	XP_014021951.1	zinc fingers and homeoboxes protein 3-like		0.706007	5.20286	1.40684e-05	0.00248739	240.764	395.484	436.907	283.55	400.137	322.105	593.648	536.181	461.364	671.87	618.505	498.03
gene17610:106610669	LOC106610669	XP_014065587.1	cathepsin L1-like		-0.774172	4.76472	1.42273e-05	0.00250087	375.444	421.025	324.182	369.998	495.635	560.402	242.856	204.18	296.591	308.591	259.09	170.938
gene27798:106566739	psma7	XP_013990556.1	proteasome subunit alpha 7	PSMA7	-0.448446	5.97167	1.43288e-05	0.00250415	983.349	870.888	785.966	974.272	925.376	856.254	758.163	600.091	604.876	640.62	632.142	699.459
gene13420:106606790					-1.37326	2.26507	1.53149e-05	0.00266109	42.4334	44.4919	108.838	73.481	123.193	108.042	33.9476	38.1801	26.5763	35.9372	36.0389	21.2517
gene22339:106561496	LOC106561496	XP_013981010.1	AMP deaminase 3-like	AMPD3	0.467254	6.50725	1.59697e-05	0.00275901	938.148	912.908	867.595	897.333	1100.14	975.403	1297.84	1298.12	1282.04	1214.05	1582.79	1159.61
gene28967:106567921	dscam	XP_013993288.1	Down syndrome cell adhesion molecule	DSCAM	0.589842	4.26689	1.64541e-05	0.00282656	179.881	161.489	198.241	197.102	183.356	218.103	287.249	266.431	271.078	363.278	281.493	235.617
gene19520:106612493	map3k10	XP_014069154.1	mitogen-activated protein kinase kinase kinase 10	MAP3K10	-0.805514	3.13445	1.718e-05	0.00293457	133.758	131.828	123.609	175.49	101.228	153.48	75.7292	64.7401	81.8549	101.562	72.0778	70.2231
gene46344:106585118	LOC106585118	XP_014026441.1	vesicle-associated membrane protein 8-like	VAMP8	0.479425	6.56101	1.76272e-05	0.00299406	967.667	1083.46	967.104	921.538	1007.5	930.975	1630.35	1342.11	1145.97	1503.11	1241.88	1294.51
gene38246:106577107					-0.815353	2.80002	1.79118e-05	0.0030254	118.076	97.2231	105.728	133.13	102.183	91.8858	67.8952	57.2701	44.6481	79.6868	59.4155	57.2873
gene22434:106561595	LOC106561595	XP_013981180.1	kinesin-like protein KIF21A	KIF21A	0.867849	2.96443	1.80797e-05	0.00303205	78.4096	60.1465	60.6383	63.1072	62.0737	79.769	100.972	117.03	148.827	153.905	131.493	82.235
gene37423:106576311					-1.32405	1.22703	1.81518e-05	0.00303205	33.2088	28.0134	37.3159	47.5465	54.4339	32.3115	20.8908	9.13002	10.6305	17.9686	23.3766	10.1639
gene50811:106589322	LOC106589322	XP_014034604.1	delta-1-pyrroline-5-carboxylate synthase-like		-1.31339	0.980245	1.89028e-05	0.00314015	36.8986	43.668	27.9869	31.1214	36.2893	17.1655	14.7977	12.45	18.0719	10.9374	6.81817	13.8598
gene9916:106603240	LOC106603240	XP_014052093.1	cGMP-dependent 3'%2C5'-cyclic phosphodiesterase-like	PDE2A	-0.999097	1.96998	1.96203e-05	0.00324153	71.9523	53.5551	48.1997	57.9203	64.9387	77.7495	35.6885	40.6701	20.198	33.5935	23.3766	32.3396
gene5010:106590297	LOC106590297	XP_014036624.1	ras-related C3 botulinum toxin substrate 2-like	RAC2	-0.494454	5.89817	1.98934e-05	0.00326879	899.404	807.446	770.418	923.267	742.02	1055.17	577.98	628.311	705.865	624.995	534.739	598.745
gene25685:106564897	LOC106564897	XP_013986867.1	mucolipin-1-like	MCOLN1	0.589603	4.503	2.15779e-05	0.00352641	221.392	182.087	199.796	239.462	247.34	252.434	305.528	312.911	418.842	379.684	305.844	288.284
gene2249:100136429	LOC100136429	XP_013984470.1	very low-density lipoprotein receptor	VLDLR	-0.712037	3.54454	2.17498e-05	0.00353539	193.718	146.659	168.699	175.49	207.231	175.694	136.661	76.3601	107.368	121.874	108.117	97.9428
gene50932:106589418					0.980606	8.33047	2.26567e-05	0.00364362	2488.81	2194.94	1526.84	3328.26	3607.92	3016.08	6717.27	5172.57	6365.55	4608.56	2989.28	5883.96
gene42948:106581806	tbr1	XP_014019614.1	T-box%2C brain%2C 1	TBR1	-0.892689	2.41887	2.25751e-05	0.00364362	69.1849	74.9771	97.1768	111.518	64.9387	85.8274	45.2635	45.6501	43.5851	53.9058	34.0908	47.1234
gene26145:106565112	LOC106565112	XP_013987325.1	cryptochrome-1-like	CRY1	0.5983	6.35751	2.40211e-05	0.00383197	899.404	588.282	645.254	928.454	921.556	881.498	989.703	1158.68	1384.09	1192.96	1351.95	1252
gene30399:106569128	LOC106569128	XP_013995601.1	DNA replication licensing factor mcm4-like		-0.541632	5.40069	2.40813e-05	0.00383197	805.313	569.332	602.496	604.273	530.014	616.948	470.914	471.441	401.833	424.997	336.038	441.667
gene18011:106610954	LOC106610954	XP_014066142.1	tumor necrosis factor alpha-induced protein 2-like	TNFAIP2	-0.462593	4.83556	2.50081e-05	0.00391758	411.42	449.863	438.462	416.68	340.928	399.855	307.269	275.561	292.339	322.654	314.61	262.413
gene20715:106613694	LOC106613694	XP_014071700.1	lipoprotein lipase-like		-1.05593	4.04611	2.50038e-05	0.00391758	249.066	176.32	181.915	338.013	448.841	255.463	94.8792	141.93	191.349	124.218	122.727	114.575
gene44209:106582964	LOC106582964	XP_014022087.1	transcription factor HES-5-like		1.63809	0.550437	2.49262e-05	0.00391758	10.1471	4.94355	8.55156	9.50931	4.7749	9.08761	15.6681	48.1401	19.1349	15.6249	26.2987	22.1757
gene10996:100306751	ddt4l	NP_001158762.1	DNA-damage-inducible transcript 4-like protein		-0.96784	4.08423	2.58683e-05	0.00403146	334.855	401.251	221.563	296.517	203.411	202.957	213.261	114.54	159.458	132.811	106.169	118.271
gene44147:106583020	LOC106583020	XP_014022233.1	receptor-type tyrosine-protein phosphatase gamma-like	PTPRG	-0.487464	4.87711	2.62386e-05	0.00406819	356.072	456.454	441.571	468.549	356.208	468.517	289.86	284.691	300.843	335.935	299.025	298.448
gene25803:106564804	LOC106564804	XP_013986690.1	TNF receptor-associated factor 5-like		-0.847929	1.953	2.69759e-05	0.00416118	62.7277	50.2594	62.1932	62.2427	53.4789	65.6327	32.2067	40.6701	31.8915	24.9998	27.2727	39.7315
gene29763:100195489	ccr9	NP_001133990.1	C-C chemokine receptor type 9	CCR9	0.75396	5.44176	2.72176e-05	0.00417715	344.08	443.271	303.192	338.877	568.214	407.933	557.089	605.071	766.459	878.899	718.83	515.586
gene4190:106582343	LOC106582343	XP_014020829.1	RING finger protein 183-like	RNF225	0.459637	4.96608	2.91609e-05	0.00437586	283.197	301.556	302.414	335.419	386.767	345.329	456.987	397.571	483.688	439.84	448.051	450.907
gene34497:100192336	irf7	NP_001130020.1	interferon regulatory factor 7	IRF7	-0.577513	4.90874	2.92361e-05	0.00437586	475.992	468.813	476.555	465.091	344.748	441.254	331.642	256.47	350.807	260.154	237.662	345.572
gene34615:106573467	LOC106573467	XP_014004022.1	semaphorin-4B-like		0.590671	4.39439	2.86983e-05	0.00437586	161.432	223.284	197.463	197.966	240.655	222.141	304.658	336.981	358.248	273.435	339.934	251.325
gene18957:106611923	LOC106611923	XP_014068061.1	peroxisome proliferator-activated receptor gamma coactivator 1-beta-like	PPARGC1B	1.28175	2.45435	2.89665e-05	0.00437586	26.7515	53.5551	41.203	21.6121	53.4789	34.331	104.454	71.3801	74.4135	114.843	141.233	54.5153
gene1470:106609366	LOC106609366	XP_014063618.1	BTB/POZ domain-containing protein KCTD5-like	KCTD17	1.24728	2.37287	2.88265e-05	0.00437586	51.6581	18.1263	20.9902	57.9203	39.1542	34.331	66.1543	106.24	71.2244	112.499	72.0778	97.0188
gene27703:100136527	slc6a6	XP_013990246.1	solute carrier family 6 (neurotransmitter transporter%2C taurine)%2C member 6	SLC6A6	-0.424298	6.80339	3.02484e-05	0.00450507	1798.81	1586.05	1550.16	1666.72	1587.18	1357.08	1128.1	1235.87	1324.56	1115.62	1097.73	1178.09
gene46248:106585191	LOC106585191	XP_014026601.1	ephrin-A5b-like	EFNA5	0.552357	6.95147	3.05188e-05	0.00452306	999.03	1315.81	1450.66	1219.78	1103.96	1392.42	2115.2	1831.81	1457.44	2017.17	1879.87	1621.6
gene17434:106610479	LOC106610479	XP_014065332.1	sodium/potassium-transporting ATPase subunit alpha-1-like	ATP1A1	-0.978542	7.75764	3.1573e-05	0.00465048	4635.39	2112.54	2525.82	4052.69	3973.67	4150.01	1763.53	975.252	2555.57	1985.14	1657.79	1892.33
gene33727:100196207	tnr5	NP_001134708.1	Tumor necrosis factor receptor superfamily member 5		-0.528618	5.12017	3.16861e-05	0.00465048	499.976	572.628	499.878	481.517	485.13	513.955	479.619	316.231	330.609	347.653	311.688	320.624
gene79432:106597047	LOC106597047	XP_014043760.1	uncharacterized LOC106597047		-1.18655	2.05739	3.2123e-05	0.00469181	107.006	48.6116	58.3061	71.752	51.569	78.7593	35.6885	19.92	34.0176	34.3747	17.5324	39.7315
gene4402:106584263	gmeb1	XP_014024790.1	glucocorticoid modulatory element binding protein 1		0.783409	3.05668	3.3629e-05	0.00488818	52.5806	74.1532	93.2897	85.5837	61.1188	80.7787	111.418	130.31	104.179	142.968	136.363	142.294
gene8224:106601858	LOC106601858	XP_014049748.1	transcription factor Sox-8-like		-0.865308	5.54729	3.64127e-05	0.00521979	958.442	517.425	621.932	1132.47	523.329	746.193	330.771	444.051	473.057	305.466	406.168	496.182
gene30740:100196238	ccl21	XP_013996639.1	C-C motif chemokine 21	CCL25	-0.784397	5.24923	3.64284e-05	0.00521979	610.672	443.271	587.725	736.539	548.159	654.308	275.933	471.441	217.925	420.309	294.155	387.151
gene26715:106565788	LOC106565788	XP_013988790.1	rho GTPase-activating protein 39-like		-0.948899	3.11062	3.61868e-05	0.00521979	109.773	107.11	160.147	148.691	132.742	175.694	50.4862	58.1001	103.116	55.4683	95.4544	67.4512
gene3703:106577375	LOC106577375	XP_014010819.1	B-cell antigen receptor complex-associated protein alpha chain-like	CD79A	-1.24268	0.354634	3.69608e-05	0.0052711	23.0616	20.5981	18.6579	18.1541	21.9646	15.146	8.70451	11.62	4.2522	5.46871	9.74024	9.23989
gene1291:106607406	LOC106607406	XP_014059811.1	disintegrin and metalloproteinase domain-containing protein 12-like	ADAM12	-0.92912	1.52583	3.71795e-05	0.0052774	35.0537	40.3723	56.7513	51.8689	44.8841	37.3602	18.2795	23.24	24.4502	26.5623	21.4285	24.9477
gene2564:100136442	ghr1	XP_013989356.1	growth hormone receptor isoform 1 precursor		0.546623	4.23281	3.80181e-05	0.00537122	221.392	148.306	167.922	184.999	186.221	223.151	241.115	292.991	266.826	265.623	296.103	282.741
gene50589:106589017	LOC106589017	XP_014034127.1	thyroid hormone receptor-associated protein 3-like	THRAP3	-0.472259	4.97905	4.03694e-05	0.00567688	442.784	398.78	461.007	475.465	426.876	519.003	260.265	332.001	330.609	340.622	314.61	376.063
gene37151:100195108	ifrd1	NP_001133609.1	interferon-related developmental regulator 1	IFRD1	0.367523	6.62812	4.15485e-05	0.00578884	1014.71	1055.45	1041.74	1122.1	1019.92	1186.44	1318.73	1415.15	1400.04	1355.46	1320.78	1460.83
gene11900:100136378	LOC100136378	XP_014056187.1	nuclear receptor subfamily 1 group D member 2		0.953194	4.85514	4.15113e-05	0.00578884	149.439	272.719	286.866	191.915	346.658	214.064	397.796	387.611	389.076	625.776	674.025	348.344
gene51656:106590110	LOC106590110	XP_014036161.1	uncharacterized LOC106590110		1.82991	0.30959	4.18542e-05	0.00580468	11.0696	2.47177	4.66449	7.78034	0.954981	8.07787	26.1135	24.9	19.1349	9.37492	15.5844	30.4916
gene47925:106586679	sytl5	XP_014029679.1	synaptotagmin-like 5		0.622402	4.22473	4.27818e-05	0.00590623	176.191	198.566	155.483	210.934	188.131	160.548	228.058	274.731	358.248	238.279	323.376	248.553
gene13417:106606764	LOC106606764	XP_014058598.1	uncharacterized LOC106606764		-0.928878	2.33273	4.42149e-05	0.00607633	56.2704	78.2728	84.7382	99.4155	84.0383	74.7203	36.5589	38.1801	52.0895	26.5623	54.5454	41.5795
gene12014:106605367	LOC106605367	XP_014056375.1	CD83 antigen-like	CD83	-0.456396	4.75684	4.55437e-05	0.00623062	444.629	350.168	358.388	389.882	385.812	393.796	307.269	278.051	301.906	296.091	231.818	268.881
gene49118:106587891	LOC106587891	XP_014032022.1	poly [ADP-ribose] polymerase 14-like	PARP15	-0.982128	4.26677	4.78934e-05	0.00652257	228.772	383.125	262.766	500.535	223.465	293.833	159.293	107.9	214.736	129.686	210.389	132.13
gene24171:106563207	LOC106563207	XP_013984028.1	guanine nucleotide-binding protein G(z) subunit alpha	GNAZ	0.497761	4.80841	4.84413e-05	0.0065676	244.453	274.367	254.992	309.485	314.189	327.154	403.889	475.591	343.365	416.403	384.74	400.087
gene4053:106581253	LOC106581253	XP_014018661.1	SH3 domain-binding protein 5-like	SH3BP5	0.660217	3.23189	4.88699e-05	0.00659612	109.773	79.0968	81.6285	84.7193	75.4435	104.003	124.475	131.14	148.827	158.592	124.675	153.382
gene36228:106575072	LOC106575072	XP_014006704.1	cyclin-dependent kinase inhibitor 1B-like		0.552119	5.5426	4.91312e-05	0.00660192	589.456	383.125	384.82	515.231	535.744	405.913	660.672	633.291	814.297	614.057	724.674	659.728
gene42138:106581014	LOC106581014	XP_014018143.1	calpain-5-like	CAPN5	0.727872	4.77579	5.08066e-05	0.00679684	165.121	290.021	304.746	250.7	325.648	192.859	423.91	501.321	406.085	429.684	441.233	321.548
gene20519:106613518	LOC106613518	XP_014071336.1	prolyl 3-hydroxylase 2-like	P3H2	0.703437	4.00436	5.13462e-05	0.00683877	124.533	188.679	189.689	137.453	161.392	99.9637	236.763	287.181	241.312	225.779	252.272	219.909
gene2379:106564772	LOC106564772	XP_013986608.1	protein phosphatase PTC7 homolog	PPTC7	0.518431	5.99953	5.26219e-05	0.00697794	579.309	784.376	663.135	523.012	683.766	682.58	1096.77	857.392	946.115	997.648	926.297	762.291
gene18988:106611986					-0.592686	4.39672	5.36621e-05	0.0070848	264.748	323.802	307.856	364.812	264.53	351.387	185.406	224.1	188.16	266.404	203.571	170.938
gene37290:106576188	LOC106576188	XP_014008642.1	calcium/calmodulin-dependent protein kinase type 1D-like	CAMK1D	0.702711	3.3974	5.45091e-05	0.00716535	102.394	83.2164	91.7349	95.9575	98.363	118.139	134.049	151.89	153.079	214.842	174.35	127.51
gene30348:106569170	LOC106569170	XP_013995698.1	desmocollin-2-like	DSC2	0.6635	4.82156	5.6936e-05	0.00745196	201.098	344.4	337.398	258.48	257.845	224.161	430.003	510.451	358.248	368.747	506.493	388.075
gene18422:106611470	LOC106611470	XP_014067180.1	mitochondrial antiviral-signaling protein-like		-0.984347	1.83449	5.7414e-05	0.00748213	66.4175	35.4288	48.1997	63.9717	50.614	73.7106	26.1135	20.75	29.7654	28.906	27.2727	36.9595
gene35663:106574569					-1.50532	0.963364	5.82807e-05	0.00756248	16.6044	28.8374	39.6481	37.1727	40.1092	35.3407	10.4454	8.30002	17.0088	3.12497	9.74024	20.3278
gene16302:100195265	ccd53	NP_001133766.1	Coiled-coil domain-containing protein 53	CCDC53	0.497945	4.79113	6.11143e-05	0.00789628	320.096	257.064	245.663	286.144	320.874	274.648	393.444	439.901	478.373	382.809	354.545	346.496
gene31185:100136919	tap2a1	NP_001117161.1	transport-associated protein 2A	TAP2	-0.531671	5.24648	6.15571e-05	0.00791965	499.976	618.767	616.49	589.577	543.384	467.507	443.93	306.271	336.987	460.152	397.402	352.964
gene7707:106601340	LOC106601340	XP_014048948.1	serine/threonine-protein kinase N2-like	PKN1	-0.435236	4.9979	6.36646e-05	0.00815609	413.265	432.56	434.575	479.788	437.381	532.13	310.751	375.161	352.933	335.935	296.103	338.18
gene21848:106560897	fanca	XP_013979778.1	Fanconi anemia%2C complementation group A	FANCA	-0.759897	2.81015	6.41612e-05	0.00816938	98.7038	99.6949	112.725	114.112	101.228	117.129	80.0815	60.5901	40.3959	61.7182	59.4155	75.7671
gene51222:100195417	agt	NP_001133918.1	angiotensinogen (serpin peptidase inhibitor%2C clade A%2C member 8)	AGT	0.861617	2.43716	6.43088e-05	0.00816938	43.3559	41.1962	51.3094	55.3269	46.7941	40.3894	77.4701	70.5501	111.62	104.687	60.3895	79.463
gene7609:106601241	LOC106601241	XP_014048762.1	thyrotroph embryonic factor-like	TEF	0.536057	6.04418	6.6102e-05	0.00836204	810.847	521.544	528.642	674.296	721.01	759.32	786.017	939.562	1035.41	935.93	1053.89	1043.18
gene26241:106565367	LOC106565367	XP_013987861.1	myosin heavy chain%2C fast skeletal muscle-like	MYH8	-1.64063	4.91602	6.68754e-05	0.00842463	487.984	109.582	518.535	860.16	558.664	865.342	129.697	96.2802	147.764	336.716	167.532	206.049
gene40102:106578986	LOC106578986	XP_014013824.1	glutamate receptor ionotropic%2C delta-1-like	GRID1	-0.908768	2.58765	6.74966e-05	0.0084676	119.921	72.5054	80.0737	98.551	72.5785	127.226	55.7089	61.4201	48.9003	49.9996	52.5973	33.2636
gene43271:106582091	LOC106582091	XP_014020302.1	radixin	RDX	1.07536	1.24565	7.29228e-05	0.00911053	12.9145	14.0067	29.5418	12.1028	17.1897	20.1947	40.0408	43.1601	26.5763	37.4997	37.0129	38.8075
gene14264:106607464	LOC106607464	XP_014059916.1	globoside alpha-1%2C3-N-acetylgalactosaminyltransferase 1-like	ABO	0.557787	7.1179	7.32334e-05	0.00911168	1347.72	1527.56	1327.05	1116.05	1876.54	1181.39	2395.48	2151.36	1788.05	2007.01	2000.65	1936.68
gene29061:106567840	LOC106567840	XP_013993101.1	unconventional myosin-Ic-like	MYO1C	-0.518668	4.72918	7.36942e-05	0.00913144	383.746	345.224	364.607	390.746	432.606	401.874	302.917	275.561	215.799	335.935	245.454	234.693
gene18048:106611135					-0.562987	3.40965	7.5314e-05	0.00929406	153.129	154.898	143.822	162.523	162.347	155.499	83.5633	97.9402	120.125	114.062	104.221	108.107
gene2578:106566501					-1.36055	0.977077	7.85467e-05	0.00965358	45.2008	28.8374	21.7676	26.799	27.6944	44.4283	6.96361	13.28	9.56745	6.24995	20.4545	18.4798
gene30228:106569079	LOC106569079	XP_013995540.1	serine/threonine-protein kinase PLK3-like	PLK3	0.439994	6.05706	7.94233e-05	0.0096826	657.718	708.575	566.735	815.207	720.055	741.145	884.378	926.282	1079	896.086	1024.67	875.017
gene39315:106578213	LOC106578213	XP_014012332.1	FH2 domain-containing protein 1-like		0.992045	3.40118	7.92624e-05	0.0096826	76.5647	80.7446	94.8446	109.789	45.8391	112.08	128.827	164.34	276.393	173.436	132.467	154.306
gene26925:100380672	LOC100380672	XP_013989343.1	RNA-binding protein 5-B	RBM5	-0.490191	6.42774	8.01882e-05	0.00969764	1212.12	1138.66	1012.19	1435.91	1132.61	1568.12	790.37	864.032	1009.9	865.618	936.037	847.298
gene341:106572417	LOC106572417	XP_014002082.1	mitogen-activated protein kinase kinase kinase 7-like		0.388026	5.17432	8.00297e-05	0.00969764	389.281	397.956	384.82	403.713	400.137	349.368	491.805	515.431	565.543	449.996	481.168	525.75
gene20158:106613147	LOC106613147	XP_014070596.1	von Willebrand factor A domain-containing protein 5A-like	VWA5A	-0.579879	3.75696	8.05741e-05	0.00970549	202.02	179.616	172.586	217.85	200.546	223.151	167.127	122.01	145.638	113.28	129.545	118.271
gene24482:106563628	LOC106563628	XP_013984857.1	CXXC-type zinc finger protein 5-like		-0.800268	3.86615	8.45325e-05	0.0101419	297.956	154.074	158.593	293.924	212.006	253.443	144.495	112.88	98.8637	151.561	136.363	137.674
gene19948:106612936	LOC106612936	XP_014070082.1	solute carrier family 13 member 5-like	SLC13A5	1.24731	1.2415	8.7937e-05	0.0104673	8.30219	16.4785	17.8805	19.0186	14.3247	21.2044	19.1499	27.3901	45.7112	44.5309	53.5713	40.6555
gene16436:106609551					-1.25306	1.0601	8.76893e-05	0.0104673	27.674	34.6048	25.6547	42.3596	42.0192	30.292	22.6317	10.79	15.9458	4.68746	11.6883	18.4798
gene23549:106562698	LOC106562698	XP_013983156.1	cysteine--tRNA ligase%2C cytoplasmic-like	CARS	-0.728226	6.13325	8.9786e-05	0.0106454	809.925	1595.12	1026.19	1166.19	796.454	1123.83	806.908	513.771	801.54	546.089	615.583	635.704
gene52133:106590589	LOC106590589	XP_014037176.1	arylamine N-acetyltransferase%2C pineal gland isozyme NAT-10-like		-0.955235	2.06324	9.14681e-05	0.0108025	70.1074	53.5551	62.9706	70.0231	45.8391	93.9053	39.1703	25.73	26.5763	35.156	30.1947	46.1994
gene2380:106564777	LOC106564777	XP_013986618.1	TBC1 domain family member 10A-like	TBC1D10A	0.442133	5.44764	9.26908e-05	0.0109043	582.998	400.427	429.91	493.619	426.876	421.059	652.838	607.561	563.417	636.714	666.232	596.897
gene20966:106613915	LOC106613915	XP_014072172.1	xenotropic and polytropic retrovirus receptor 1 homolog	XPR1	-1.68471	0.38179	9.33315e-05	0.0109372	14.7595	15.6546	15.5483	19.8831	37.2442	27.2628	6.09316	0.830002	9.56745	10.9374	8.76622	3.69595
gene11098:106604483	clnk	XP_014054609.1	cytokine-dependent hematopoietic cell linker	CLNK	-0.698499	3.54542	9.4584e-05	0.0110411	172.501	118.645	169.476	210.069	171.897	222.141	127.086	100.43	121.188	107.03	87.6622	109.031
gene10280:106603727	LOC106603727	XP_014053239.1	ubiquitin carboxyl-terminal hydrolase 2-like	USP2	-0.746887	4.47836	9.70769e-05	0.0112885	293.344	305.676	507.652	310.349	317.054	336.241	246.338	182.6	131.818	196.873	203.571	267.033
gene19531:106612727	LOC106612727	XP_014069659.1	transmembrane protease serine 4-like	TMPRSS4	0.394046	6.17207	9.84761e-05	0.0114074	796.088	771.193	758.757	781.492	794.544	741.145	1087.19	1017.58	1098.13	1092.18	955.518	822.35
gene37903:106576789	LOC106576789	XP_014009668.1	B-cell linker protein-like	BLNK	-0.630781	3.80693	0.000100402	0.0115861	177.113	192.798	194.354	217.85	255.935	217.093	136.661	113.71	116.936	184.373	128.571	126.586
gene2441:106565324	LOC106565324	XP_013987754.1	guanine nucleotide exchange factor VAV2-like	VAV2	0.620095	4.30953	0.000101385	0.011655	161.432	218.34	192.021	238.597	185.266	161.557	333.383	302.121	374.194	246.092	234.74	280.893
gene626:106586342	LOC106586342	XP_014029039.1	exocyst complex component 3-like protein		-1.27329	0.659663	0.000102262	0.0117113	31.3638	28.8374	15.5483	27.6634	30.5594	16.1557	14.7977	11.62	11.6936	10.9374	5.84414	6.46792
gene80357:106591112					1.14176	5.41456	0.000103116	0.0117646	195.563	499.298	283.756	255.022	531.924	209.015	714.64	457.331	871.701	524.996	1121.1	661.576
gene11936:106605296	LOC106605296	XP_014056250.1	uncharacterized LOC106605296		1.08255	1.55982	0.000104293	0.0118541	13.837	32.957	34.2062	19.8831	19.0996	13.1265	54.8384	42.3301	42.522	40.6247	50.6493	50.8194
gene26207:106565344	LOC106565344	XP_013987816.1	sodium- and chloride-dependent GABA transporter 2-like	SLC6A13	-0.86102	3.72543	0.000105719	0.0119712	219.547	135.948	148.486	248.106	235.88	271.618	95.7496	89.6402	98.8637	171.092	116.883	117.347
gene45732:100196572	ddn1	NP_001135073.1	Duodenase-1		-0.678595	6.63761	0.00010682	0.0120507	2029.42	1347.12	1080.61	1511.98	1678.86	1496.43	1392.72	830.832	877.017	957.805	840.583	781.694
gene7183:106600902	LOC106600902	XP_014048146.1	nuclear body protein SP140-like	SP100	-0.442793	4.12357	0.000108944	0.0122446	242.609	246.353	231.67	261.074	235.88	268.589	193.24	187.58	187.097	167.186	161.688	191.266
gene40806:106579687	LOC106579687	XP_014015293.1	uncharacterized LOC106579687	AHRR	0.643288	2.88962	0.00010973	0.0122873	78.4096	77.4489	66.0802	60.5138	76.3985	63.6132	97.4905	102.92	122.251	116.405	94.4803	123.814
gene39561:106578470	arhgef4	XP_014012768.1	Rho guanine nucleotide exchange factor (GEF) 4		0.393573	5.79601	0.0001112	0.012406	528.573	600.641	620.377	611.189	560.574	654.308	655.45	830.002	764.333	799.993	842.531	784.466
gene12013:106605366	LOC106605366	XP_014056372.1	CD83 antigen-like	CD83	-0.652698	4.91121	0.000117257	0.0129859	465.845	497.65	500.655	457.311	477.49	332.203	416.946	259.79	212.61	310.154	290.259	239.313
gene33371:106572094	LOC106572094	XP_014001396.1	tyrosine-protein phosphatase non-receptor type 7-like	PTPN7	-0.802727	2.95077	0.000117067	0.0129859	120.843	102.167	114.28	134.859	114.598	132.275	80.0815	68.8901	52.0895	93.7492	41.883	72.9951
gene48666:100286689	dbnd1	XP_014031178.1	Dysbindin domain-containing protein 1		-1.2408	0.424881	0.000117816	0.0130002	13.837	17.3024	20.2128	29.3924	16.2347	27.2628	10.4454	9.96002	6.3783	10.9374	5.84414	8.3159
gene11782:106605133	LOC106605133	XP_014055954.1	four and a half LIM domains protein 3-like	FHL3	0.823809	3.96954	0.00012337	0.0135635	202.942	131.004	159.37	127.943	104.093	111.071	258.524	297.971	331.672	199.998	220.129	164.47
gene22275:106561353	LOC106561353	XP_013980688.1	lysine-specific demethylase 7B-like	KDM7A	0.406029	4.45644	0.000124314	0.0136178	240.764	233.995	234.002	251.564	223.465	216.083	293.342	303.781	323.167	330.466	321.428	274.425
gene33353:106572112	LOC106572112	XP_014001438.1	bcl-2-like protein 1	BCL2L1	0.40524	5.0899	0.00012692	0.0138531	392.97	404.547	363.053	344.064	359.073	314.027	509.214	465.631	530.462	428.121	452.921	485.094
gene10599:106604036	LOC106604036	XP_014053846.1	B-cell receptor CD22-like		1.10796	1.94867	0.00012741	0.0138565	15.6819	26.3656	29.5418	42.3596	31.5144	29.2823	43.5226	48.9701	87.1701	61.7182	88.6362	46.1994
gene38762:106577641	LOC106577641	XP_014011414.1	placenta-specific gene 8 protein-like		-0.396917	7.82718	0.000128395	0.0138933	3169.59	3172.11	2934.74	3478.68	3257.44	3251.34	2607.87	2172.11	2822.4	2238.26	2429.22	2295.19
gene44642:106583498	LOC106583498	XP_014023215.1	ETS-related transcription factor Elf-3-like	ELF3	-0.570941	5.97107	0.000128834	0.0138933	757.344	1001.07	925.901	1055.53	932.061	910.78	728.568	650.721	454.986	796.868	605.843	503.574
gene40747:106579638	LOC106579638	XP_014015214.1	guanine nucleotide-binding protein G(olf) subunit alpha-like		-0.436095	4.85248	0.000129171	0.0138933	375.444	453.982	418.249	358.76	471.76	387.738	301.176	278.881	289.15	339.841	321.428	284.589
gene11314:106604672	LOC106604672	XP_014055039.1	syntaxin-3-like		-0.617966	3.9007	0.000129587	0.0138933	214.012	193.622	209.125	259.345	233.015	227.19	174.09	107.07	137.133	179.686	152.922	115.499
gene32908:106571747	LOC106571747	XP_014000633.1	tribbles homolog 2-like	TRIB2	0.385276	6.03739	0.000131767	0.0140772	747.197	687.977	639.812	733.945	659.892	775.476	1014.95	834.982	877.017	957.023	1005.19	827.894
gene8520:106602157	LOC106602157	XP_014050103.1	sodium/potassium-transporting ATPase subunit alpha-1-like	ATP1A1	-1.07896	7.41428	0.00013327	0.0141746	4418.61	1441.87	1931.88	3585.87	2553.62	3377.56	1296.1	801.782	1953.89	1579.67	909.739	1602.2
gene2811:100196160	dck	XP_013995485.1	deoxycytidine kinase	DCK	-0.596568	4.68825	0.000133616	0.0141746	436.326	289.198	331.179	483.246	315.144	450.341	221.095	253.98	259.384	257.81	216.233	307.688
gene45669:106584397	LOC106584397	XP_014025141.1	semaphorin-4E-like		0.403936	4.75465	0.000134817	0.0142519	318.251	274.367	261.211	312.943	295.089	263.541	391.703	384.291	407.148	328.904	375.973	384.379
gene21902:106560850	LOC106560850	XP_013979698.1	protein NLRC5-like	NLRC5	-0.706549	5.48609	0.000136564	0.0143829	591.301	923.619	695.009	817.8	500.41	605.84	611.057	332.001	343.365	440.621	383.766	411.175
gene35124:106574066	LOC106574066	XP_014005076.1	polypyrimidine tract-binding protein 1-like	PTBP1	0.351103	5.25784	0.000137707	0.0143829	422.489	439.152	438.462	377.779	393.452	429.137	503.991	531.201	558.101	506.246	547.402	528.522
gene32862:100380418	hs90a	NP_001167173.1	Heat shock protein HSP 90-alpha	HSP90AA1	0.614728	4.35853	0.000137959	0.0143829	222.314	241.41	188.134	235.139	142.292	171.655	304.658	364.371	339.113	276.56	239.61	305.84
gene37898:106576796	LOC106576796	XP_014009682.1	cytoplasmic polyadenylation element-binding protein 3-like	CPEB3	0.729417	2.82095	0.000137609	0.0143829	56.2704	46.1398	68.4125	79.5324	66.8487	70.6814	111.418	127.82	111.62	81.2493	99.3505	109.031
gene27418:106566378	LOC106566378	XP_013989815.1	uncharacterized LOC106566378		-0.868128	2.53656	0.000140842	0.0146331	93.169	86.5121	80.0737	115.841	102.183	66.6424	58.3202	49.8001	37.2068	59.3745	60.3895	31.4156
gene15092:100195306	chac1	NP_001133807.1	ChaC%2C cation transport regulator-like 1	CHAC1	-0.705584	6.36858	0.000141765	0.0146785	1581.11	1328.17	1160.68	1388.36	914.872	1267.22	773.831	615.861	1166.17	618.745	590.259	897.193
gene14058:106607344	LOC106607344	XP_014059706.1	uncharacterized LOC106607344	MSLNL	0.587231	9.88243	0.000143391	0.0147918	7366.81	9354.84	9365.51	8477.98	13128.1	8579.71	16747.5	13065.9	15620.5	13701.5	13352.9	11734.7
gene15925:106609013	LOC106609013	XP_014062809.1	natural killer cell receptor 2B4-like	SLAMF8	-0.57085	3.48967	0.000144666	0.0147918	169.734	135.124	138.38	191.915	172.852	180.742	107.936	96.2802	122.251	106.249	115.909	113.651
gene35996:106574920	LOC106574920	XP_014006528.1	E3 ubiquitin-protein ligase TRIM39-like	TRIM39	-0.762871	3.30036	0.000143985	0.0147918	161.432	153.25	113.503	199.695	110.778	172.665	105.325	73.0401	86.1071	111.718	84.7401	72.9951
gene50696:106589124	LOC106589124	XP_014034297.1	tribbles homolog 1-like	TRIB1	1.58371	1.70918	0.000144816	0.0147918	11.9921	39.5484	28.7643	6.91586	16.2347	12.1168	62.6725	71.3801	35.0807	66.4057	80.844	30.4916
gene21188:106560379	LOC106560379	XP_013978726.1	GDP-L-fucose synthase-like	TSTA3	0.572931	7.50636	0.000149917	0.0152613	1935.33	1745.07	1344.15	1578.54	2472.45	1829.64	2827.23	2753.95	3092.41	2821.07	2527.59	2125.17
gene35582:106574544	LOC106574544	XP_014005976.1	multidrug resistance-associated protein 4-like	ABCC4	0.783747	3.09506	0.000150719	0.0152914	74.7197	60.1465	85.5156	114.112	64.9387	60.584	120.993	137.78	163.71	109.374	145.13	111.803
gene8976:106602602	LOC106602602	XP_014050814.1	ATP-binding cassette sub-family A member 1-like	ABCA1	0.517876	7.05649	0.000152158	0.0153857	1176.14	1291.91	1217.43	1506.79	1229.06	1744.82	1514.58	1984.53	2263.23	1725.77	2045.45	2107.62
gene11913:100136585	tap1	NP_001117145.1	transporter 1%2C ATP-binding cassette%2C sub-family B (MDR/TAP)	TAP1	-0.470661	6.67664	0.000154089	0.0155043	1439.97	1665.98	1576.6	1541.37	1317.87	1316.69	1298.71	926.282	887.647	1164.05	1131.82	955.404
gene10949:106604309	LOC106604309	XP_014054297.1	forkhead box protein I1-ema-like	FOXI1	-0.561006	6.35786	0.000154356	0.0155043	1251.79	1024.96	1236.09	1324.39	1250.07	1200.57	953.144	687.241	576.173	1072.65	883.44	742.887
gene4463:106585215	LOC106585215	XP_014026654.1	uncharacterized LOC106585215	MSLNL	0.574951	5.85524	0.000157851	0.0158029	418.799	684.681	560.516	583.526	739.155	472.556	915.715	799.292	945.052	828.899	954.544	692.068
gene1183:106606210					-1.05	1.11461	0.000162717	0.0162362	39.666	23.8938	21.7676	41.4952	42.0192	33.3212	13.9272	15.77	23.3871	12.4999	13.6363	17.5558
gene30574:106569474	LOC106569474	XP_013996330.1	zygotic DNA replication licensing factor mcm6-B-like	MCM6	-0.410764	5.90822	0.000163802	0.0162908	999.953	853.586	960.107	794.459	723.875	774.466	663.284	645.741	604.876	642.182	580.518	685.6
gene27967:100306834	ccd22	XP_013990623.1	Coiled-coil domain-containing protein 22		-0.499147	4.58639	0.00016591	0.0164463	399.428	282.606	289.198	372.592	340.928	403.894	222.835	225.76	278.519	228.904	279.545	234.693
gene26826:106565979	LOC106565979	XP_013989180.1	cytokine-inducible SH2-containing protein-like	CISH	-0.803354	2.99908	0.00016774	0.0165734	149.439	88.9839	134.493	156.471	84.9933	130.256	64.4134	76.3601	76.5396	62.4995	55.5194	88.7029
gene4685:106587804	LOC106587804	XP_014031926.1	keratin%2C type I cytoskeletal 13-like		-0.622888	6.16373	0.000169255	0.0166686	1504.54	892.31	834.166	918.08	1257.71	1075.37	742.495	903.042	655.902	672.651	645.778	564.557
gene80867:106597007	LOC106597007	XP_014043719.1	cell death-inducing p53-target protein 1 homolog		0.767929	6.28208	0.000171933	0.0168146	493.519	918.676	740.099	628.479	979.81	524.052	1459.75	1023.39	1426.61	1352.33	1200	811.262
gene18637:106611646	LOC106611646	XP_014067545.1	RE1-silencing transcription factor-like	REST	0.405226	5.25712	0.00017183	0.0168146	409.575	379.005	418.249	415.816	394.407	430.147	460.469	531.201	611.254	476.559	623.375	523.902
gene80470:106592392					-0.720415	3.69719	0.000172407	0.0168146	176.191	224.107	173.363	238.597	162.347	216.083	134.92	94.6202	172.214	92.968	126.623	97.9428
gene20552:106613547	LOC106613547	XP_014071395.1	MOB kinase activator 3C-like	MOB3C	-0.610769	3.00866	0.000173322	0.0168495	132.835	121.117	104.174	126.214	113.643	114.1	70.5065	88.8102	86.1071	67.187	65.2596	85.931
gene816:106601984	egln3	XP_014049906.1	egl-9 family hypoxia-inducible factor 3	EGLN3	1.33549	1.88709	0.000179024	0.0173482	28.5964	23.0699	41.9804	26.799	19.0996	10.0973	55.7089	83.0002	102.053	60.1558	40.909	35.1116
gene19475:106612460	sik2	XP_014069081.1	salt-inducible kinase 2	SIK2	0.90501	4.07965	0.000181428	0.0175249	64.5726	189.503	188.134	127.079	159.482	140.353	208.038	266.431	281.708	307.81	353.571	206.049
gene6892:106600575	eif4e2	XP_014047520.1	eukaryotic translation initiation factor 4E family member 2	EIF4E2	-0.87921	2.28856	0.000189314	0.0182284	110.696	51.0833	55.1964	81.2613	68.7586	90.8761	40.9112	48.1401	39.3329	42.9684	35.0649	40.6555
gene21851:106560895	LOC106560895	XP_013979774.1	uncharacterized LOC106560895		0.840794	6.21795	0.000191129	0.0183448	835.754	432.56	442.349	1019.22	565.349	684.6	1000.15	984.382	1545.68	1123.43	917.531	1518.11
gene21328:106560518	LOC106560518	XP_013978965.1	leucine-rich repeat-containing protein 19-like		-1.13635	1.48545	0.000191781	0.0183491	60.8827	33.7809	37.3159	38.9017	43.9291	56.5451	30.4658	9.13002	13.8197	27.3435	18.5065	23.0997
gene28252:106567124	LOC106567124	XP_013991524.1	ankyrin repeat domain-containing protein SOWAHB-like		-0.758323	3.47917	0.000194165	0.0184603	249.066	141.715	124.386	194.509	156.617	166.606	98.361	103.75	125.44	94.5305	71.1038	113.651
gene45839:106584562	LOC106584562	XP_014025465.1	hyaluronidase PH-20-like		1.65185	0.977033	0.00019416	0.0184603	8.30219	23.0699	9.32897	4.32241	8.59483	11.1071	63.5429	28.2201	47.8373	17.9686	27.2727	19.4038
gene16085:106609228	LOC106609228	XP_014063248.1	putative adenosylhomocysteinase 3	AHCYL2	0.426166	5.7567	0.000200564	0.0190089	452.008	579.219	635.925	595.628	590.178	580.597	735.531	735.381	917.412	681.244	783.115	742.887
gene9658:106603109	LOC106603109	XP_014051814.1	interleukin-13 receptor subunit alpha-2-like	IL13RA2	0.517088	5.47064	0.000201299	0.019019	386.513	501.77	499.878	440.886	516.645	366.533	660.672	760.281	608.065	485.152	726.622	625.54
gene11319:100196405	tri65	NP_001134906.1	Tripartite motif-containing protein 65		-0.639044	3.07076	0.000202655	0.0190529	154.052	121.117	97.1768	122.756	134.652	120.158	92.2678	79.6802	90.3593	78.9056	71.1038	66.5272
gene37505:106576398	LOC106576398	XP_014009015.1	diphosphoinositol polyphosphate phosphohydrolase 3-beta-like	NUDT4	-0.94321	2.66862	0.000202919	0.0190529	120.843	69.2097	106.506	140.046	104.093	68.6619	53.968	66.4001	69.0983	33.5935	42.8571	48.9714
gene49854:100136924	tap2b	XP_014032814.1	transport-associated protein 2b	TAP2	-0.652453	5.33359	0.000204203	0.0191142	470.458	737.413	581.506	725.301	511.87	638.152	460.469	422.471	266.826	481.246	395.454	293.828
gene42012:106580853	LOC106580853	XP_014017811.1	serine/arginine-rich splicing factor 7-like	SRSF7	-0.487739	4.04675	0.000205356	0.0191628	279.507	215.044	212.234	266.261	206.276	248.395	171.479	147.74	166.899	174.217	189.935	162.622
gene29876:106568766	LOC106568766	XP_013994880.1	angiomotin-like 2a	AMOTL2	0.532821	4.88592	0.000208053	0.0193547	338.545	268.599	230.115	327.639	282.674	348.358	376.035	372.671	543.219	375.778	489.934	428.731
gene37277:106576206	LOC106576206	XP_014008673.1	plexin-C1-like		-0.558379	4.50678	0.000210267	0.0195006	344.08	283.43	252.66	343.199	354.298	431.156	222.835	217.46	290.213	214.061	207.467	205.125
gene20984:106613930	LOC106613930	XP_014072225.1	calcium-activated potassium channel subunit beta-2-like		-0.96104	3.3149	0.000212325	0.0196313	171.579	107.934	116.612	188.457	122.238	260.511	71.377	89.6402	102.053	67.9682	54.5454	108.107
gene31102:106570027	LOC106570027	XP_013997393.1	kelch-like protein 31		-1.05487	2.47343	0.000217174	0.0200184	117.153	44.4919	68.4125	108.925	95.4981	110.061	47.8748	29.0501	52.0895	58.5933	28.2467	44.3515
gene32011:106570887					-0.988758	1.18707	0.000219341	0.0201567	33.2088	27.1895	38.8707	31.9858	28.6494	50.4867	12.1863	23.24	13.8197	17.1874	15.5844	23.0997
gene43878:106582714	LOC106582714	XP_014021544.1	troponin T%2C cardiac muscle isoforms-like	TNNT2	-1.27871	4.5238	0.000220704	0.0202205	434.481	133.476	262.766	523.876	426.876	638.152	133.179	83.8302	145.638	250.779	144.156	233.769
gene47130:106585882	LOC106585882	XP_014028076.1	C-C motif chemokine 4-like	CCL19	-1.32537	5.91901	0.000224087	0.0204124	652.183	1954.35	936.007	1387.49	432.606	1073.35	778.183	271.411	293.402	482.027	463.635	268.881
gene47602:106586371	LOC106586371	XP_014029045.1	coenzyme Q-binding protein COQ10 homolog B%2C mitochondrial-like	COQ10B	0.453094	4.76133	0.000224587	0.0204124	271.205	229.051	271.318	329.368	275.989	323.115	355.144	376.821	449.67	373.434	344.805	416.719
gene44312:106583069	LOC106583069	XP_014022328.1	uncharacterized protein C6orf132-like		-0.537364	4.39819	0.000225499	0.0204124	331.165	250.473	230.115	341.471	307.504	390.767	208.038	219.12	196.664	229.686	224.026	191.266
gene23835:106562980	LOC106562980	XP_013983621.1	G protein-coupled receptor kinase 5-like	GRK5	-0.822453	3.08675	0.000225263	0.0204124	154.974	94.7513	125.941	150.42	98.363	171.655	83.5633	68.8901	77.6027	103.124	61.3635	52.6674
gene27551:100380564	ptn7	XP_013989972.1	Tyrosine-protein phosphatase non-receptor type 7		-0.449935	4.52522	0.000227738	0.0205535	344.08	292.493	314.853	335.419	278.854	406.923	208.908	235.72	245.565	244.529	260.064	242.085
gene26725:106565778	LOC106565778	XP_013988758.1	zinc fingers and homeoboxes protein 3-like		0.523194	3.66642	0.000236453	0.0212765	123.61	132.652	156.26	115.841	118.418	121.168	186.277	174.3	199.853	174.217	208.441	156.154
gene4520:106586163					-1.11312	1.76058	0.000238893	0.0214323	79.3321	38.7245	53.6416	57.9203	42.0192	58.5646	19.1499	29.0501	13.8197	42.1872	17.5324	29.5676
gene1829:106611907	LOC106611907	XP_014068043.1	G-protein coupled receptor family C group 5 member C-like	GPRC5C	0.765172	3.48471	0.000240382	0.0215021	127.3	101.343	121.277	95.0931	92.6331	72.7009	230.67	141.93	172.214	159.374	212.337	116.423
gene12089:106605429	LOC106605429	XP_014056551.1	probable assembly chaperone of rpl4		-0.745713	2.06446	0.000244279	0.0217863	59.0378	78.2728	45.09	69.1586	60.1638	64.623	38.2998	35.6901	35.0807	42.1872	32.1428	39.7315
gene27743:100196324	st1s3	NP_001134825.1	Cytosolic sulfotransferase 3	SULT1A1	0.861417	7.417	0.000248229	0.0220734	1070.98	2165.27	1287.4	1343.41	2128.65	1042.05	2777.61	1938.05	2072.95	3617.94	3577.59	2392.21
gene46544:106585278	LOC106585278	XP_014026804.1	huntingtin-interacting protein 1-related protein-like	HIP1R	0.391454	6.09497	0.000253477	0.0224041	671.555	765.426	685.68	829.903	754.435	697.726	1053.25	862.372	1091.75	946.086	963.31	836.21
gene34283:106573116	LOC106573116	XP_014003299.1	dual specificity protein phosphatase 6-like	DUSP6	0.558873	5.19561	0.000254912	0.0224041	461.233	309.796	306.301	397.662	313.234	417.02	416.946	553.611	680.352	446.09	587.337	547.925
gene18134:106611221	LOC106611221	XP_014066672.1	gap junction beta-4 protein-like		0.453841	4.2972	0.000253552	0.0224041	188.183	201.862	223.118	211.798	217.736	185.791	324.678	283.861	290.213	246.092	238.636	291.98
gene51815:106590294	LOC106590294	XP_014036618.1	uncharacterized LOC106590294	AHRR	1.50624	1.17604	0.000254815	0.0224041	13.837	20.5981	17.1031	12.1028	10.5048	7.06814	26.984	32.3701	18.0719	58.5933	73.0518	22.1757
gene47164:106585919	LOC106585919	XP_014028135.1	LMBR1 domain-containing protein 2-B-like	LMBRD2	0.457676	4.39911	0.0002589	0.0226887	207.555	205.157	210.679	203.153	244.475	246.375	316.844	279.711	285.961	327.341	344.805	246.705
gene32477:106571318	LOC106571318	XP_013999726.1	solute carrier family 22 member 6-A-like		0.617855	3.86843	0.00026144	0.022845	184.493	163.961	108.838	161.658	99.318	133.285	251.56	200.86	210.484	217.186	212.337	207.897
gene16458:106609570	LOC106609570	XP_014063994.1	troponin I%2C slow skeletal muscle-like		-1.18357	4.82433	0.000263753	0.0229807	355.149	187.031	378.601	853.244	522.374	627.045	231.54	119.52	163.71	303.123	186.039	276.273
gene43933:106582763	rsg1	XP_014021641.1	REM2 and RAB-like small GTPase 1	RSG1	-0.707086	2.08511	0.00026781	0.0232671	57.1929	65.914	62.9706	70.0231	74.4885	47.4575	40.9112	37.3501	41.459	36.7184	35.0649	38.8075
gene51791:106590234	sulf1	XP_014036502.1	sulfatase 1		-0.618021	5.52966	0.000269279	0.0233277	545.177	918.676	764.976	838.548	459.346	634.113	437.837	523.731	375.257	453.121	431.493	477.702
gene11652:106605017	LOC106605017	XP_014055709.1	uncharacterized LOC106605017		0.647236	5.58914	0.000275799	0.0236219	397.583	569.332	491.326	384.695	616.918	329.173	846.078	727.911	531.525	874.993	723.7	647.716
gene43895:106582726	LOC106582726	XP_014021572.1	mitochondrial glutamate carrier 1-like		0.446175	5.4314	0.000275425	0.0236219	487.062	509.185	428.355	522.147	348.568	423.079	643.263	605.901	600.623	523.433	710.064	603.365
gene49753:106588491	LOC106588491	XP_014033056.1	prolyl endopeptidase-like	PREP	-0.436286	4.92121	0.00027468	0.0236219	386.513	441.624	479.665	472.872	399.182	407.933	351.662	328.681	342.302	281.248	255.194	344.648
gene38905:106577803	LOC106577803	XP_014011634.1	large neutral amino acids transporter small subunit 2-like	SLC7A8	0.576733	4.5137	0.000274447	0.0236219	214.012	180.439	206.015	246.377	245.43	267.58	229.799	316.231	378.446	326.56	340.908	427.807
gene42405:106581262	LOC106581262	XP_014018687.1	uncharacterized LOC106581262		-0.80053	3.37964	0.000279858	0.0237009	129.145	116.173	139.935	158.2	279.809	148.431	88.786	87.9802	97.8006	96.093	89.6102	95.1708
gene15578:106608616	LOC106608616	XP_014062133.1	peroxisome proliferator-activated receptor gamma coactivator 1-alpha-like	PPARGC1A	1.21142	3.15551	0.000277614	0.0237009	33.2088	80.7446	129.828	51.0045	63.9837	34.331	162.774	144.42	113.746	192.186	195.779	99.7908
gene23526:100196041	tecta	NP_001134542.1	Alpha-tectorin		1.08408	3.06983	0.000279406	0.0237009	63.6501	121.941	51.3094	38.9017	79.2634	38.3699	168.868	179.28	105.242	142.186	136.363	99.7908
gene7027:106600680					-0.942738	2.98089	0.000279299	0.0237009	189.105	79.0968	101.841	164.252	72.5785	154.489	54.8384	71.3801	58.4678	66.4057	68.1817	73.9191
gene29302:106568244					-0.758179	4.11036	0.000285458	0.0241076	306.259	183.735	210.679	370.863	185.266	351.387	159.293	160.19	198.79	154.686	131.493	140.446
gene38654:106577554	LOC106577554	XP_014011158.1	cellular tumor antigen p53-like		-0.383639	4.8549	0.000287229	0.0241896	443.706	446.567	390.262	406.307	344.748	401.874	288.119	310.421	306.159	290.623	315.584	345.572
gene22403:106561549	LOC106561549	XP_013981110.1	suppressor of tumorigenicity 7 protein homolog	ST7	-0.960808	1.06407	0.000288544	0.0242329	41.511	28.8374	20.9902	25.9345	41.0642	32.3115	13.0568	16.6	17.0088	21.0936	13.6363	15.7078
gene19749:100195046	pou2af1	XP_014069179.1	POU class 2 associating factor 1	POU2AF1	-0.983506	1.01383	0.000297179	0.024889	24.9066	37.0766	37.3159	39.7662	18.1446	27.2628	13.9272	17.43	14.8827	14.0624	15.5844	16.6318
gene48994:100194891	sycc	NP_001133392.1	Cysteinyl-tRNA synthetase%2C cytoplasmic	CARS	-0.597557	5.10055	0.000298949	0.024968	429.869	645.957	480.442	560.185	378.172	575.548	393.444	249.83	411.4	303.904	293.181	368.672
gene40662:100380435	irf9	NP_001167190.1	interferon regulatory factor 9		-0.405132	7.07988	0.000300236	0.0250064	1634.61	1894.2	1801.27	2247.65	1732.34	2188.09	1477.16	1260.77	1526.54	1407.02	1529.22	1444.19
gene24191:106563192	LOC106563192	XP_013983987.1	proactivator polypeptide-like	SFTPB	-0.618248	5.17563	0.000306329	0.0254439	617.13	602.289	551.187	412.358	721.01	348.358	352.533	391.761	393.329	345.31	308.766	317.852
gene33266:106572190	LOC106572190	XP_014001606.1	RING finger protein 223-like	RNF223	-1.22498	2.01222	0.000307663	0.0254846	109.773	32.957	48.1997	82.9903	54.4339	77.7495	16.5386	22.41	49.9634	27.3435	29.2207	26.7957
gene4980:106590030	LOC106590030	XP_014035998.1	heme oxygenase-like	HMOX1	0.665242	4.49109	0.000309876	0.0255978	257.368	151.602	199.796	237.733	177.626	266.57	265.488	316.231	501.76	313.279	314.61	325.244
gene68599:106594559	LOC106594559	XP_014041400.1	barrier-to-autointegration factor-like		-1.09915	7.50928	0.000312884	0.0257759	1590.33	4132.81	3297.01	3213.28	1681.72	4608.43	1187.3	1312.23	2687.39	1176.55	1197.08	1054.27
gene41265:106580253	LOC106580253	XP_014016547.1	uncharacterized LOC106580253		-0.870339	1.68852	0.000315925	0.0259557	52.5806	32.1331	42.7578	66.5651	54.4339	47.4575	30.4658	22.41	23.3871	35.156	24.3506	24.9477
gene29582:106568503	ptpn13	XP_013994392.1	protein tyrosine phosphatase%2C non-receptor type 13 (APO-1/CD95 (Fas)-associated phosphatase)		0.387793	6.95237	0.000318653	0.0261089	1327.43	1326.52	1268.74	1413.43	1375.17	1290.44	1497.18	1786.16	2106.97	1749.99	1775.65	1507.03
gene18673:100194841	stx3	XP_014067599.1	syntaxin 3	STX3	0.346615	5.94181	0.000328129	0.0267403	704.764	631.126	677.128	603.409	745.84	668.444	847.819	862.372	888.71	871.087	887.336	744.735
gene13298:106606647	LOC106606647	XP_014058465.1	NADPH oxidase organizer 1-like	NOXO1	-1.10418	4.08603	0.000327843	0.0267403	173.424	458.926	417.472	269.718	215.826	176.703	221.965	140.27	114.809	131.249	107.143	77.6151
gene43579:106582410	LOC106582410	XP_014020978.1	activin receptor type-2A-like	ACVR2A	0.429248	4.73871	0.000331479	0.0268921	245.376	290.845	263.544	287.873	317.054	283.735	329.031	353.581	445.418	337.497	376.947	422.263
gene4948:106589665	LOC106589665	XP_014035391.1	paralemmin-3-like	PALM3	-0.425848	4.49823	0.00033177	0.0268921	260.135	335.337	300.859	361.354	303.684	359.465	221.965	226.59	232.808	251.56	251.298	239.313
gene16337:106609426					-1.03293	1.85063	0.000336455	0.0271989	51.6581	46.1398	35.7611	73.481	59.2088	79.769	23.5022	24.07	28.7024	16.4061	44.8051	30.4916
gene36304:106575169	LOC106575169	XP_014006911.1	transmembrane protein 198-B-like	TMEM198	0.67083	3.66854	0.000340318	0.0274378	72.8748	138.419	118.944	111.518	158.527	122.178	185.406	200.86	164.773	223.436	206.493	165.394
gene10188:106603639	LOC106603639	XP_014053009.1	zinc finger and BTB domain-containing protein 16-A	ZBTB16	0.718252	3.81835	0.000343159	0.0275933	87.6343	130.18	150.818	139.182	156.617	122.178	210.649	201.69	309.348	142.968	225	200.506
gene40987:106580183	LOC106580183	XP_014016430.1	cysteine dioxygenase type 1-like	CDO1	0.372753	5.62192	0.000345527	0.02771	544.255	516.601	507.652	528.199	497.545	600.792	641.522	724.591	678.226	599.995	661.362	812.186
gene13852:106607080	LOC106607080	XP_014059146.1	uncharacterized LOC106607080		0.526702	4.48085	0.000347684	0.0278092	280.43	243.058	181.915	239.462	209.141	202.957	332.512	297.141	384.824	382.809	272.727	275.349
gene30663:106569547	LOC106569547	XP_013996482.1	uncharacterized LOC106569547		0.831068	2.54702	0.000360478	0.0287564	52.5806	51.0833	75.4092	42.3596	35.3343	48.4672	87.0451	115.37	90.3593	107.812	68.1817	72.0711
gene16388:106609500	LOC106609500	XP_014063855.1	nuclear factor 7%2C brain-like	TRIM35	-0.690894	2.97657	0.000369318	0.0293841	117.153	126.06	108.838	133.995	106.003	119.149	99.2314	64.7401	72.2874	83.5931	72.0778	46.1994
gene47604:106586375	LOC106586375	XP_014029061.1	serine/threonine-protein phosphatase 6 regulatory ankyrin repeat subunit B-like	ANKRD44	-0.394537	5.52032	0.000371145	0.0294148	698.307	566.86	611.048	679.483	604.503	720.95	422.169	469.781	593.182	507.808	465.584	479.55
gene33342:106572124					-1.6841	0.188147	0.000371649	0.0294148	20.2942	5.76747	16.3257	31.1214	18.1446	20.1947	6.09316	1.66	4.2522	6.24995	2.92207	12.9358
gene49671:106588217	LOC106588217	XP_014032465.1	sperm acrosome membrane-associated protein 4-like	SPACA4	0.604058	6.0824	0.000383452	0.0301438	795.166	530.607	807.734	535.115	770.669	567.471	1157.7	1079.83	1287.35	796.868	762.661	976.656
gene50438:106588853	LOC106588853	XP_014033806.1	MAGUK p55 subfamily member 6-like	MPP6	0.805629	4.48287	0.000383792	0.0301438	214.012	168.905	183.47	287.873	85.9483	267.58	333.383	361.051	390.139	315.622	324.35	375.139
gene25294:106564443	LOC106564443	XP_013986020.1	protein FAM83F-like	FAM83F	-0.731737	3.47932	0.000383851	0.0301438	191.873	136.771	115.057	245.513	135.607	200.937	116.64	85.4902	114.809	92.968	107.143	97.0188
gene40172:106579330	LOC106579330	XP_014014635.1	homeobox protein MOX-1-like	MEOX1	-0.948753	0.90734	0.000388997	0.0304687	23.9841	21.422	34.9837	35.4438	25.7845	27.2628	8.70451	14.11	20.198	12.4999	14.6104	16.6318
gene24479:106563624	LOC106563624	XP_013984849.1	endothelial cell-specific chemotaxis regulator-like	ECSCR	0.573517	4.03079	0.000391482	0.0305842	185.416	134.3	166.367	159.065	149.932	176.703	317.715	199.2	289.15	217.186	200.649	215.289
gene2424:106565855	LOC106565855	XP_013988932.1	C-C motif chemokine 19-like	CCL19	-1.02543	7.30092	0.000395848	0.0308456	2943.59	3776.05	1835.48	3074.96	1469.72	2681.85	2453.8	965.292	820.675	1407.02	1065.58	996.984
gene5077:106590876	LOC106590876	XP_014037530.1	protein FAM83F-like	FAM83F	-0.622992	3.44022	0.00039703	0.0308581	164.199	180.439	132.16	194.509	153.752	143.382	126.215	82.1702	128.629	106.249	98.3764	84.083
gene51660:106590114	LOC106590114	XP_014036170.1	sickle tail protein homolog	KIAA1217	-0.557213	5.15578	0.000400014	0.0310103	613.44	491.059	518.535	679.483	390.587	464.478	253.301	423.301	352.933	361.716	350.649	392.695
gene4303:106583306	LOC106583306	XP_014022825.1	cytochrome P450 4B1-like	CYP4B1	0.894948	3.88813	0.000405154	0.0313284	150.362	154.898	139.935	86.4482	150.887	81.7885	355.144	224.1	132.881	239.061	280.519	183.874
gene10304:100195316	wbscr16	XP_014053123.1	Williams-Beuren syndrome chromosome region 16	WBSCR16	-0.408462	5.14351	0.000414232	0.0319487	611.595	464.693	471.113	532.521	399.182	520.013	387.351	363.541	362.5	387.497	343.831	402.859
gene32676:106571477	LOC106571477	XP_014000111.1	estrogen-related receptor gamma-like	ESRRG	0.432365	5.74438	0.000419274	0.0322553	578.386	512.481	474.223	638.852	499.455	695.707	806.038	667.321	707.992	882.805	760.713	739.191
gene29825:106568731	LOC106568731	XP_013994798.1	regulator of G-protein signaling 5-like	RGS16	-0.990404	1.08372	0.000420773	0.0322884	29.5189	25.5417	24.8773	41.4952	42.0192	31.3018	16.5386	23.24	15.9458	13.2811	8.76622	19.4038
gene2062:106561514	LOC106561514	XP_013981040.1	notch-regulated ankyrin repeat-containing protein A	NRARP	0.547682	6.12608	0.000421913	0.0322939	548.867	862.649	796.072	599.086	793.589	623.006	1038.45	1115.52	805.792	1051.55	1285.71	853.766
gene21200:106560372	LOC106560372	XP_013978708.1	forkhead box protein Q1-like	FOXQ1	0.464411	4.30131	0.000425792	0.0325086	220.469	233.995	192.021	216.121	152.797	212.044	286.378	254.81	281.708	255.467	282.467	325.244
gene51305:106589751	LOC106589751	XP_014035540.1	1-acyl-sn-glycerol-3-phosphate acyltransferase delta-like	AGPAT4	0.621627	3.83612	0.000428255	0.0326142	120.843	162.313	153.151	138.317	98.363	157.519	215.872	211.65	267.889	149.218	223.052	205.125
gene12275:106605625	LOC106605625	XP_014056954.1	uncharacterized LOC106605625		0.402691	8.8619	0.000440975	0.0334986	5040.35	4801.01	5158.92	4326.73	5988.68	4591.26	7024.54	6703.92	5830.83	6768.69	6985.7	6048.43
gene14615:106607802	LOC106607802	XP_014060640.1	tetratricopeptide repeat protein 13-like	TTC13	0.379981	5.34129	0.000443506	0.0335384	447.396	473.757	423.691	442.615	447.886	384.709	598.87	522.071	654.839	478.121	598.051	543.305
gene52183:106590649	LOC106590649	XP_014037260.1	tissue factor-like	F3	1.20506	1.60291	0.000443717	0.0335384	8.30219	32.957	33.4288	21.6121	20.0546	13.1265	47.0044	60.5901	42.522	46.8746	71.1038	30.4916
gene32010:106570886	LOC106570886	XP_013998927.1	C-C motif chemokine 4-like	CCL19	-0.926742	8.83508	0.000447552	0.0335741	6817.94	10734.1	8251.48	9026.06	4885.68	4938.61	6794.74	3905.16	2662.94	3467.94	2621.1	3926.03
gene50848:106589356	LOC106589356	XP_014034680.1	ubiquitin domain-containing protein 1	UBTD1	0.405394	4.92828	0.000449484	0.0335741	337.622	305.676	402.701	279.228	326.603	293.833	428.262	429.111	464.553	403.903	450.973	388.999
gene23032:106562199	LOC106562199	XP_013982372.1	myocardial zonula adherens protein-like	GCOM1	0.590327	4.72003	0.00044584	0.0335741	208.477	302.38	237.111	231.681	361.938	218.103	456.116	332.831	335.924	442.184	443.181	329.864
gene3539:106575861	LOC106575861	XP_014008040.1	kell blood group glycoprotein-like		0.927939	2.99935	0.000449469	0.0335741	52.5806	59.3226	58.3061	81.2613	49.659	101.983	63.5429	110.39	166.899	133.593	157.792	132.13
gene36047:106574975	LOC106574975	XP_014006585.1	OX-2 membrane glycoprotein-like		-1.04074	2.41783	0.000449742	0.0335741	73.7973	81.5685	72.2995	146.098	50.614	96.9345	61.802	33.2001	32.9546	34.3747	31.1688	58.2113
gene50838:106589223					-0.588095	3.27437	0.000455563	0.0339249	150.362	112.878	128.273	128.808	174.761	158.528	101.843	84.6602	110.557	80.4681	87.6622	99.7908
gene34404:106573173	LOC106573173	XP_014003372.1	homeodomain-interacting protein kinase 2-like	HIPK2	0.383768	6.86037	0.000458439	0.0339717	1200.13	1284.5	1282.73	1490.37	1105.87	1155.14	1503.27	1711.46	1827.38	1426.55	1712.33	1585.56
gene3871:106579099	LOC106579099	XP_014014134.1	E3 ubiquitin-protein ligase RNF144B-like	RNF144B	-0.49999	3.73222	0.000457393	0.0339717	190.028	173.848	146.154	214.392	203.411	221.132	134.049	121.18	136.07	137.499	137.337	142.294
gene23154:106562311	LOC106562311	XP_013982581.1	tryptophan 5-hydroxylase 1-like	TPH1	1.27526	4.56902	0.000470603	0.0347878	199.253	83.2164	178.028	174.625	297.954	95.9247	488.323	815.062	391.203	195.311	280.519	306.764
gene21633:106561086	LOC106561086	XP_013980184.1	sorting and assembly machinery component 50 homolog A-like	SAMM50	-0.47023	4.90831	0.000473063	0.0348843	462.155	360.055	336.62	486.704	408.732	538.188	349.921	281.371	300.843	336.716	292.207	300.296
gene1376:106608135					-0.494702	4.88924	0.000474695	0.0349002	440.939	388.068	381.711	508.316	335.198	522.033	359.496	317.891	301.906	243.748	279.545	316.004
gene22492:100286648	tnni3	NP_001140059.1	Troponin I%2C cardiac muscle		-1.40854	2.67643	0.00047674	0.0349002	163.276	32.1331	96.3994	180.677	106.003	98.9539	56.5793	12.45	43.5851	56.2495	40.909	43.4275
gene47453:106586222	LOC106586222	XP_014028734.1	cytochrome b reductase 1-like	CYBRD1	-1.09278	0.849082	0.000476326	0.0349002	37.8211	18.9503	26.4321	25.9345	27.6944	30.292	10.4454	11.62	17.0088	13.2811	4.87012	20.3278
gene19681:106612599	LOC106612599	XP_014069377.1	mitogen-activated protein kinase kinase kinase kinase 5-like		-0.391551	5.49877	0.000481776	0.0351742	564.549	614.648	590.835	596.493	742.02	708.833	484.841	427.451	481.562	555.464	505.519	442.591
gene36809:106575712	LOC106575712	XP_014007838.1	calcitonin gene-related peptide type 1 receptor-like		0.509365	4.42236	0.00048281	0.0351742	202.02	189.503	216.899	262.803	189.086	251.424	294.212	330.341	367.815	234.373	286.363	345.572
gene13767:106606991	LOC106606991	XP_014058997.1	sphingosine kinase 1-like	SPHK1	1.29632	0.945985	0.000486958	0.0353911	6.45726	18.9503	16.3257	6.91586	18.1446	9.08761	48.7453	25.73	22.3241	24.9998	43.8311	21.2517
gene967:106603130	tdp1	XP_014051884.1	tyrosyl-DNA phosphodiesterase 1	TDP1	-0.699859	2.35314	0.000492024	0.0356735	71.9523	71.6814	71.5221	78.6679	65.8937	97.9442	49.6157	58.1001	47.8373	36.7184	36.0389	51.7434
gene22951:106562131					-0.916661	1.24866	0.000499631	0.0361384	33.2088	23.8938	32.6514	42.3596	42.9741	41.3991	24.3726	21.58	23.3871	13.2811	12.6623	18.4798
gene11191:100195562	ctso	NP_001134063.1	cathepsin O	CTSO	-0.679654	3.14229	0.00050405	0.036371	164.199	100.519	122.054	115.841	157.572	137.324	91.3974	60.5901	88.2332	104.687	82.792	67.4512
gene3430:106574784	LOC106574784	XP_014006346.1	protein asteroid homolog 1-like	ASTE1	1.38555	3.74172	0.000506377	0.0364519	58.1153	220.812	69.1899	87.3127	42.0192	67.6522	227.188	369.351	171.151	345.31	178.246	128.434
gene7479:106601099	LOC106601099	XP_014048498.1	myoferlin-like	MYOF	-0.592124	3.8316	0.000516554	0.0370962	207.555	222.46	212.234	224.765	149.932	247.385	101.843	150.23	160.521	119.53	132.467	170.014
gene67026:106595949	LOC106595949	XP_014042762.1	uncharacterized LOC106595949		-0.444429	6.68914	0.000521391	0.0373548	1427.05	1518.49	1319.27	1753.17	1255.8	1597.4	1109.83	875.652	1352.2	946.867	1100.65	1105.09
gene40135:106579009					1.49353	1.81793	0.000531096	0.0379602	9.22466	41.1962	36.5385	12.1028	23.8745	8.07787	52.2271	49.8001	53.1525	46.0934	115.909	52.6674
gene31749:106570620	LOC106570620	XP_013998560.1	receptor-transporting protein 3-like		-0.737439	3.25313	0.000537823	0.0383504	126.378	175.496	163.257	174.625	86.9032	148.431	119.252	83.8302	80.7918	91.4055	69.1557	77.6151
gene29156:106567763	LOC106567763	XP_013992943.1	A-kinase anchor protein 1%2C mitochondrial-like	AKAP1	-0.883585	1.64492	0.000547881	0.0389756	55.3479	31.3091	38.0933	60.5138	44.8841	57.5548	22.6317	24.9	15.9458	29.6873	30.1947	31.4156
gene23293:106562440	LOC106562440	XP_013982804.1	pro-cathepsin H-like	CTSH	-0.740699	2.00696	0.000551583	0.0391468	70.1074	51.9072	57.5287	61.3782	58.2538	61.5938	41.7817	38.1801	25.5132	49.2183	30.1947	29.5676
gene26450:106565537	LOC106565537	XP_013988254.1	receptor tyrosine-protein kinase erbB-3-like	ERBB3	0.393258	6.31559	0.000564095	0.039929	782.251	845.347	863.708	818.665	998.91	820.914	1006.24	1096.43	1196.99	1075.77	1368.5	966.492
gene17796:106610887	LOC106610887	XP_014066021.1	MARCKS-related protein-like	MARCKSL1	-0.567468	4.45282	0.000566566	0.039929	325.63	237.29	306.301	342.335	274.079	454.38	208.038	205.01	234.934	178.905	207.467	267.957
gene43726:106582557	LOC106582557	XP_014021235.1	unconventional myosin-X-like	MYO10	1.0353	3.75874	0.00056559	0.039929	59.0378	190.327	160.925	64.8362	94.5431	83.8079	177.572	258.96	210.484	159.374	311.688	218.985
gene16553:106609638	LOC106609638	XP_014064074.1	troponin I%2C slow skeletal muscle-like		-1.21972	5.82197	0.000577677	0.0406164	821.917	317.211	647.586	1708.22	981.72	1424.73	339.476	273.071	381.635	581.245	289.285	655.108
gene41644:106580522	LOC106580522	XP_014017161.1	lysyl oxidase homolog 2B	LOXL2	0.729871	3.54985	0.000579005	0.0406164	109.773	93.9274	143.822	83.8548	101.228	116.119	185.406	166	133.944	210.936	253.246	121.967
gene45453:106584112	LOC106584112	XP_014024451.1	ubiquitin carboxyl-terminal hydrolase 46	USP46	-0.629636	2.30492	0.000585192	0.0408607	79.3321	54.379	77.7415	75.21	73.5335	73.7106	47.0044	51.4601	46.7742	48.4371	37.9869	47.1234
gene4622:106588356	LOC106588356	XP_014032724.1	zinc finger protein 382-like		-0.859603	1.93341	0.000584366	0.0408607	59.0378	39.5484	50.5319	63.9717	47.749	91.8858	30.4658	28.2201	35.0807	29.6873	41.883	27.7197
gene46484:106584999	LOC106584999	XP_014026192.1	sodium/potassium/calcium exchanger 6%2C mitochondrial-like	SLC8B1	0.371351	6.07835	0.000593432	0.0413406	785.018	661.611	645.254	657.871	896.727	743.164	885.249	898.892	1012.02	948.43	980.842	927.685
gene31598:106570467	LOC106570467	XP_013998321.1	pyruvate dehydrogenase (acetyl-transferring) kinase isozyme 2%2C mitochondrial-like	PDK4	-0.366267	4.64265	0.000596583	0.0414645	330.243	320.507	328.846	397.662	364.803	345.329	258.524	259.79	285.961	239.842	281.493	286.437
gene10139:106603451	LOC106603451	XP_014052632.1	nuclear pore complex protein Nup88-like	NUP88	-0.545003	4.38608	0.000599288	0.041557	327.475	248.825	269.763	344.064	231.105	419.04	176.702	206.67	200.917	225.779	214.285	230.073
gene9744:106603204	LOC106603204	XP_014052015.1	ephrin-B3-like	EFNB3	0.704764	2.49849	0.000600902	0.0415736	52.5806	39.5484	65.3028	48.411	37.2442	68.6619	76.5997	100.43	79.7288	85.1556	81.818	82.235
gene31486:106570356	LOC106570356	XP_013998047.1	serine/threonine-protein kinase Sgk1-like	SGK1	0.685852	3.68273	0.000603198	0.0416372	133.758	93.9274	97.1768	157.336	129.877	114.1	141.884	169.32	270.015	156.249	197.727	228.225
gene50372:106588788	LOC106588788	XP_014033688.1	uncharacterized LOC106588788		-0.770976	2.92751	0.000608196	0.0418866	134.68	88.9839	79.2963	141.775	129.877	127.226	72.2474	72.2101	47.8373	89.0618	50.6493	76.6911
gene28379:106567235	LOC106567235	XP_013991752.1	G patch domain and KOW motifs-containing protein-like	GPKOW	0.45424	4.95394	0.000614412	0.0422185	353.304	276.015	289.976	359.625	267.395	397.835	493.546	493.021	463.49	376.559	406.168	416.719
gene19872:106612835	LOC106612835	XP_014069870.1	septin-4		0.331439	5.79479	0.000621457	0.0425861	606.983	547.91	629.706	612.053	654.162	609.879	744.236	753.641	894.025	710.15	731.492	752.127
gene27199:106566144	LOC106566144	XP_013989470.1	uncharacterized LOC106566144	DDIT3	-0.418113	4.63668	0.00062338	0.0425861	361.607	301.556	339.73	435.699	318.009	355.426	289.86	238.21	289.15	232.811	266.883	255.945
gene47719:106586480	LOC106586480	XP_014029316.1	TBC1 domain family member 8-like	TBC1D8	-0.41296	4.05573	0.000623988	0.0425861	261.98	217.516	243.331	251.564	219.646	211.034	185.406	164.34	193.475	160.155	167.532	179.254
gene40088:106578971	LOC106578971	XP_014013786.1	1-phosphatidylinositol 4%2C5-bisphosphate phosphodiesterase epsilon-1-like		0.453184	5.66485	0.000630248	0.0426285	438.171	596.521	621.154	567.1	553.889	408.942	628.466	720.441	713.307	667.963	858.115	757.671
gene27692:106566584	uckl1	XP_013990195.1	uridine-cytidine kinase 1-like 1		-0.450054	4.69483	0.00062995	0.0426285	272.127	431.736	365.385	397.662	350.478	400.864	292.472	258.13	251.943	299.216	241.558	273.501
gene18540:100196853	fgfp1	NP_001135347.1	Fibroblast growth factor-binding protein 1	FGFBP1	0.913918	2.25726	0.000630126	0.0426285	43.3559	51.0833	34.9837	44.9531	35.3343	29.2823	91.3974	69.7201	73.3505	35.156	75.9739	103.487
gene22129:106561315	LOC106561315	XP_013980609.1	achaete-scute homolog 1b-like		-1.02157	2.02289	0.000630084	0.0426285	73.7973	37.9005	50.5319	67.4296	73.5335	87.8469	20.0204	19.92	43.5851	29.6873	28.2467	49.8954
gene37171:106576064	LOC106576064	XP_014008393.1	cyclin-dependent kinase inhibitor 1-like		0.40123	5.67385	0.000635707	0.0429017	544.255	496.827	474.223	585.255	672.306	501.838	711.159	647.401	735.631	717.182	845.453	649.564
gene50383:106588809	LOC106588809	XP_014033726.1	E3 ubiquitin-protein ligase MYLIP-A-like	MYLIP	0.460739	4.47431	0.000658197	0.0443206	187.261	251.297	270.54	215.256	243.52	218.103	333.383	322.871	248.754	339.06	356.493	299.372
gene52195:106590660	LOC106590660	XP_014037280.1	XK-related protein 9-like	XKR9	0.66033	3.97156	0.000660455	0.0443738	134.68	159.841	131.383	198.831	140.382	133.285	343.828	207.5	255.132	212.498	236.688	158.002
gene45298:106584054	LOC106584054	XP_014024344.1	nuclear autoantigenic sperm protein-like	NASP	-0.44341	5.25138	0.000673695	0.0450563	662.33	486.939	541.08	555.862	449.796	570.5	432.614	432.431	358.248	438.278	304.87	422.263
gene26493:106565673	LOC106565673	XP_013988508.1	TRAF3-interacting JNK-activating modulator-like	TRAF3IP3	-0.642052	4.38915	0.000675084	0.0450563	271.205	291.669	228.56	342.335	336.153	423.079	193.24	165.17	232.808	257.029	224.026	134.902
gene42580:106581433	LOC106581433	XP_014018969.1	pentraxin-related protein PTX3-like	PTX3	0.657153	3.40584	0.000674326	0.0450563	72.8748	121.117	93.2897	108.06	84.0383	125.207	135.79	179.28	147.764	135.155	140.259	211.593
gene44726:106583433	LOC106583433	XP_014023065.1	interferon-induced protein 44-like		-1.21818	5.5461	0.00068793	0.0458125	537.798	1365.24	733.879	842.006	342.838	1039.02	607.575	136.12	440.103	317.966	340.908	238.389
gene39158:106578047	LOC106578047	XP_014012076.1	phosphatidylinositol-binding clathrin assembly protein-like	PICALM	0.361851	6.7944	0.000690267	0.045815	1054.38	1300.98	1372.91	1281.16	1033.29	1199.56	1451.91	1455.82	1570.13	1519.52	1716.23	1555.07
gene13191:106606539	LOC106606539	XP_014058284.1	somatostatin receptor type 5-like	SSTR5	0.55088	5.43743	0.000690998	0.045815	407.73	480.348	429.91	366.54	470.806	459.429	779.054	523.731	504.949	791.4	757.791	457.374
gene16406:106609518	LOC106609518	XP_014063905.1	sodium-coupled neutral amino acid transporter 4-like		0.344298	5.95545	0.000695841	0.0460351	602.37	650.077	702.783	723.572	707.641	685.609	762.515	873.992	975.88	806.243	926.297	802.946
gene77321:106592572	LOC106592572	XP_014039391.1	zinc finger protein 845-like		-0.851461	1.78916	0.000719178	0.0474752	60.8827	46.1398	59.8609	63.1072	52.5239	34.331	26.1135	39.0101	22.3241	19.5311	36.0389	31.4156
gene17844:106610908	LOC106610908	XP_014066048.1	probable G-protein coupled receptor 97		0.78565	2.68113	0.000722072	0.0475624	55.3479	65.914	70.7447	44.9531	62.0737	43.4186	88.786	86.3202	71.2244	105.468	150.974	85.931
gene48544:101448035	LOC101448035	NP_001266003.1	beta-carotene 15%2C15'-monooxygenase 1 like	BCO1	1.15999	0.328492	0.000725101	0.047658	3.68986	6.5914	13.216	5.18689	11.4598	10.0973	20.0204	19.92	13.8197	22.6561	23.3766	12.9358
gene43310:106582062	LOC106582062	XP_014020237.1	CD97 antigen-like		-0.501908	3.56737	0.000733384	0.0480979	148.517	184.559	175.696	194.509	136.562	183.772	110.547	123.67	138.197	110.155	113.961	122.891
gene31481:106570350	LOC106570350	XP_013998033.1	uncharacterized LOC106570350		-0.372286	5.0132	0.000736287	0.0481838	521.193	464.693	444.681	455.582	403.002	419.04	403.019	314.571	363.563	361.716	315.584	323.396
gene44258:106583111	LOC106583111	XP_014022414.1	cyclin-dependent kinase 18-like	CDK18	-0.544504	5.00966	0.000740901	0.048381	465.845	459.75	450.9	478.923	509.96	474.575	435.226	238.21	223.241	360.153	384.74	296.6
gene39413:106578298	LOC106578298	XP_014012445.1	conserved oligomeric Golgi complex subunit 7-like	COG7	-0.378931	4.33161	0.000748296	0.0487464	313.638	277.663	256.547	264.532	264.53	309.988	221.965	196.71	211.547	202.342	235.714	222.681
gene17658:100196249	itgb1bp1	XP_014065683.1	integrin beta 1 binding protein 1		-0.65054	3.31748	0.000749722	0.0487464	168.811	112.054	131.383	150.42	168.077	164.587	81.8224	122.84	90.3593	112.499	64.2856	95.1708
gene7098:106600740	LOC106600740	XP_014047807.1	linker for activation of T-cells family member 1-like		-0.477506	4.2	0.000771645	0.0499673	273.05	249.649	205.237	282.686	264.53	308.979	221.095	170.15	166.899	222.654	178.246	172.786
gene9906:106603368	LOC106603368	XP_014052417.1	Down syndrome cell adhesion molecule-like protein 1	DSCAML1	-1.21113	0.949846	0.000771805	0.0499673	17.5269	51.9072	44.3126	29.3924	14.3247	27.2628	10.4454	14.11	9.56745	15.6249	13.6363	15.7078
gene26969:106566024	LOC106566024	XP_013989287.1	neuron navigator 1-like	NAV1	-0.602935	3.28819	0.00077541	0.0500935	179.881	111.23	140.712	123.621	129.877	180.742	85.3042	83.8302	117.999	96.8742	91.5583	91.4749
gene18662:106611663	LOC106611663	XP_014067585.1	large neutral amino acids transporter small subunit 3-like	SLC43A1	0.458883	4.68483	0.00078265	0.0503461	202.02	330.394	265.876	288.737	234.925	284.745	362.978	380.141	416.716	357.028	374.999	307.688
gene36466:100195755	c1ql2	NP_001134256.1	complement component 1%2C q subcomponent-like 2		1.23509	0.633457	0.000782236	0.0503461	10.1471	5.76747	13.216	5.18689	17.1897	10.0973	15.6681	20.75	32.9546	38.2809	15.5844	22.1757
gene18991:106611988	LOC106611988	XP_014068208.1	LON peptidase N-terminal domain and RING finger protein 3-like	LONRF3	0.730347	2.28497	0.000785889	0.0504471	48.8907	29.6613	39.6481	38.0372	45.8391	62.6035	74.8588	63.9101	80.7918	78.1244	57.4674	82.235
gene26252:100196342	mlrv	XP_013987755.1	Myosin regulatory light chain 2%2C ventricular/cardiac muscle isoform	MYL2	-1.19343	6.14245	0.000793876	0.0507711	1510.08	392.188	1018.41	1721.18	861.393	1835.7	522.271	287.181	468.805	730.463	325.324	854.69
gene6760:106600020	LOC106600020	XP_014046831.1	endophilin-A2-like	SH3GL1	0.460992	5.01214	0.000794295	0.0507711	309.949	424.321	391.039	318.994	302.729	269.599	537.939	452.351	394.392	473.434	487.012	419.491
gene4613:106588405	LOC106588405	XP_014032825.1	E3 ubiquitin/ISG15 ligase TRIM25-like	TRIM25	0.388844	5.86734	0.000799616	0.0510034	690.004	686.329	540.303	730.488	528.104	590.694	933.124	776.051	880.206	771.869	791.882	753.975
gene14090:106607322	LOC106607322	XP_014059648.1	uncharacterized LOC106607322		1.78576	2.44999	0.00081294	0.0517441	5.53479	52.7312	42.7578	7.78034	20.0546	48.4672	122.734	134.46	121.188	25.781	99.3505	108.107
gene47373:106586142	LOC106586142	XP_014028511.1	signal transducer and activator of transcription 1-alpha/beta-like	STAT1	-0.567513	7.41765	0.000818667	0.0519991	2262.81	3407.75	2594.23	2653.96	2071.35	2234.54	2343.25	1451.67	1494.65	1721.08	1927.59	1291.74
gene44747:106583414	LOC106583414	XP_014023022.1	zinc finger matrin-type protein 1-like		-0.539661	3.0053	0.00082043	0.0520019	120.843	106.286	123.609	113.247	121.283	111.071	71.377	70.5501	103.116	82.8118	73.0518	75.7671
gene43015:106581748	stxbp5l	XP_014019471.1	syntaxin binding protein 5-like	STXBP5L	-0.980905	1.46951	0.000834193	0.0527636	28.5964	31.3091	45.09	62.2427	42.0192	49.477	19.1499	17.43	27.6393	11.7187	31.1688	23.0997
gene35213:106574104	LOC106574104	XP_014005133.1	B-cell lymphoma 6 protein-like	BCL6	-0.561462	3.29659	0.00083851	0.0529259	115.308	124.413	130.606	162.523	169.987	157.519	92.2678	93.7902	106.305	76.5619	104.221	107.183
gene10045:106603525	LOC106603525	XP_014052818.1	coxsackievirus and adenovirus receptor homolog	CXADR	-0.646876	1.79613	0.000847325	0.0533709	51.6581	53.5551	52.0868	49.2755	43.9291	51.4964	29.5953	26.5601	34.0176	32.031	40.909	28.6437
gene37297:106576193	LOC106576193	XP_014008659.1	protein kinase C theta type-like		-0.655989	2.98329	0.000849334	0.0533862	95.014	143.363	81.6285	113.247	148.022	126.217	87.0451	70.5501	69.0983	79.6868	73.0518	67.4512
gene22401:106561550	LOC106561550	XP_013981114.1	ankyrin repeat%2C SAM and basic leucine zipper domain-containing protein 1-like	ASZ1	1.06358	2.42493	0.000867638	0.0544236	33.2088	65.914	27.2095	25.9345	72.5785	26.2531	71.377	94.6202	113.746	72.6557	107.143	64.6792
gene495:106588908	LOC106588908	XP_014033960.1	zinc finger FYVE domain-containing protein 1-like	ZFYVE1	0.359759	4.60882	0.000876514	0.0547646	244.453	303.204	263.544	236.868	249.25	287.774	325.549	342.791	362.5	328.122	346.753	319.7
gene25538:106564658	LOC106564658	XP_013986321.1	rhomboid-related protein 3-like		0.90833	0.966119	0.000876697	0.0547646	9.22466	14.0067	12.4386	19.0186	21.9646	16.1557	24.3726	26.5601	38.2698	24.9998	34.0908	25.8717
gene11577:100136477	LOC100136477	XP_014055546.1	peroxisome proliferator-activated receptor gamma coactivator 1-beta	PPARGC1B	0.444283	6.46707	0.00088862	0.0552809	717.678	1004.36	908.798	864.482	1058.12	1029.93	1317.86	1118.01	1170.42	1414.83	1508.76	1037.64
gene12023:106605374	ndufaf6	XP_014056389.1	NADH dehydrogenase (ubiquinone) complex I%2C assembly factor 6		-0.708032	4.19522	0.000887539	0.0552809	217.702	264.48	181.915	420.138	232.06	366.533	139.272	153.55	179.656	147.655	206.493	198.658
gene6559:100195174	snai2	NP_001133675.1	snail family zinc finger 2	SNAI2	-0.430223	4.96148	0.000903389	0.0560843	572.851	424.321	414.362	427.054	398.227	422.069	368.201	317.891	384.824	265.623	305.844	320.624
gene26277:106565396	LOC106565396	XP_013987935.1	tribbles homolog 2-like	TRIB3	-0.490309	3.74434	0.000911516	0.0564729	212.167	183.735	181.138	228.223	156.617	193.869	156.681	141.1	129.692	114.843	121.753	154.306
gene24280:106563509	LOC106563509	XP_013984637.1	28S ribosomal protein S12%2C mitochondrial-like	MRPS12	-0.612816	3.78732	0.000915224	0.0565867	260.135	163.137	187.357	235.139	177.626	210.025	105.325	142.76	110.557	143.749	112.013	187.57
gene41386:106579838	LOC106579838	XP_014015574.1	PDZ and LIM domain protein 2-like	PDLIM2	0.4743	5.38366	0.000918549	0.0566143	491.674	353.464	382.488	439.157	416.372	517.994	611.057	533.691	783.468	521.871	487.012	658.804
gene42360:106581096	LOC106581096	XP_014018288.1	ATP-sensitive inward rectifier potassium channel 1-like	KCNJ1	1.70958	3.1667	0.000919416	0.0566143	25.829	52.7312	62.9706	21.6121	130.832	13.1265	275.063	136.12	79.7288	207.811	225.974	79.463
gene37359:106576260	LOC106576260	XP_014008812.1	transcription factor ETV6-like	ETV6	-0.763294	4.38224	0.000924147	0.05679	357.917	215.044	245.663	417.545	240.655	470.536	140.143	202.52	274.267	153.905	164.61	205.125
gene27292:106566237	LOC106566237	XP_013989602.1	5-aminolevulinate synthase%2C nonspecific%2C mitochondrial-like	ALAS1	-0.456966	5.50305	0.000931958	0.0571538	708.454	611.352	646.809	602.544	665.622	670.463	531.846	432.431	460.301	637.495	352.597	415.795
gene19763:106612780	LOC106612780	XP_014069729.1	uncharacterized LOC106612780		-0.382751	4.87704	0.000934493	0.0571932	401.273	366.646	354.501	409.765	451.706	486.692	270.71	310.421	347.617	307.029	320.454	329.864
gene17962:106610995	LOC106610995	XP_014066250.1	heat shock 70 kDa protein 4L-like	HSPA4L	0.41458	4.18865	0.000945874	0.0577729	170.656	185.383	179.583	206.611	219.646	194.879	228.929	228.25	301.906	262.498	259.09	255.021
gene22209:106561420	LOC106561420	XP_013980850.1	aryl hydrocarbon receptor nuclear translocator-like protein 2		0.289151	5.38881	0.000950058	0.0577949	476.915	465.517	455.565	451.26	456.481	499.818	536.198	582.661	566.606	553.12	604.869	569.177
gene20971:100195740	rfc4	NP_001134241.1	replication factor C (activator 1) 4%2C 37kDa		-0.458515	4.6651	0.00094964	0.0577949	437.249	277.663	302.414	397.662	359.073	406.923	261.135	283.861	289.15	241.404	220.129	282.741
gene18781:106611724	LOC106611724	XP_014067707.1	RNA-binding motif protein%2C X chromosome-like	RBMX	-0.403516	5.84547	0.000960267	0.0582665	928.001	658.316	670.131	872.263	803.139	948.14	591.907	620.011	603.813	539.058	606.817	708.699
gene37375:106576332	LOC106576332	XP_014008935.1	myosin-binding protein C%2C slow-type-like	MYBPC1	-1.03508	5.45072	0.000961665	0.0582665	581.153	308.148	600.941	1291.54	721.01	874.43	311.621	192.56	292.339	548.433	310.714	469.386
gene26944:106566044	LOC106566044	XP_013989326.1	protein FAM19A2-like	FAM19A2	-1.14272	0.323436	0.000971177	0.0587251	18.4493	23.0699	17.8805	28.5279	15.2797	9.08761	7.83406	8.30002	5.31525	7.03119	9.74024	12.0119
gene9522:106602957	LOC106602957	XP_014051487.1	cationic amino acid transporter 3-like	SLC7A3	-0.480166	5.57542	0.000977345	0.0589768	639.269	868.417	822.505	625.885	509.96	666.424	567.534	434.091	479.436	457.809	438.311	572.873
gene51306:106589750	LOC106589750	XP_014035536.1	mitogen-activated protein kinase kinase kinase 4-like	MAP3K4	-0.37631	4.61898	0.000979513	0.0589768	325.63	341.929	317.963	408.036	304.639	361.485	232.41	248.17	268.952	290.623	262.012	277.197
gene28203:106567084	LOC106567084	XP_013991437.1	nck-associated protein 5-like	NCKAP5L	0.837883	2.13157	0.000981191	0.0589768	40.5885	36.2527	59.8609	38.9017	19.0996	31.3018	80.952	56.4401	71.2244	71.0932	54.5454	68.3752
gene31424:106570303	oxsm	XP_013997952.1	3-oxoacyl-ACP synthase%2C mitochondrial		-0.694684	1.74096	0.000990245	0.0594029	60.8827	45.3159	51.3094	45.8176	39.1542	51.4964	30.4658	29.8801	29.7654	38.2809	23.3766	28.6437
gene49124:106587900	tipin	XP_014032033.1	TIMELESS interacting protein	TIPIN	0.693161	1.80487	0.00100735	0.0603095	26.7515	37.9005	29.5418	30.2569	37.2442	28.2726	56.5793	61.4201	43.5851	42.9684	55.5194	46.1994
gene48030:106586794	LOC106586794	XP_014029928.1	ATP-dependent RNA helicase DDX3X-like	DDX3X	0.404506	6.96507	0.0010139	0.0604623	1241.64	1509.43	1652.78	1237.94	1352.25	1020.84	1804.45	1824.34	1730.65	1693.74	1842.85	1670.57
gene67805:100194845	svip	NP_001133346.1	small VCP/p97-interacting protein	SVIP	-1.25592	1.08625	0.00101367	0.0604623	47.0458	14.0067	17.1031	45.8176	28.6494	54.5256	10.4454	16.6	20.198	14.8436	10.7143	12.9358
gene2090:106561770	LOC106561770	XP_013981487.1	ras-GEF domain-containing family member 1B-B-like	RASGEF1B	0.499656	4.46552	0.00101884	0.060637	261.98	197.742	195.131	241.191	187.176	274.648	268.969	317.061	406.085	256.248	337.012	325.244
gene21176:106560387	LOC106560387	XP_013978739.1	desmoglein-2-like	DSG2	0.423218	7.52874	0.00102358	0.0607993	2034.04	2261.67	2048.49	1995.23	1874.63	1553.98	2363.27	2770.55	2879.8	2382.79	3144.15	2173.22
gene39204:106578097	LOC106578097	XP_014012163.1	uncharacterized LOC106578097		0.523131	5.18121	0.00104239	0.0617953	290.577	333.689	287.643	435.699	458.391	406.923	675.47	409.191	493.255	514.84	569.804	504.498
gene25858:100195282	sde2	NP_001133783.1	SDE2 telomere maintenance homolog (S. pombe)		0.587051	4.8994	0.00104805	0.0620092	363.452	377.357	265.098	239.462	320.874	204.976	564.052	418.321	528.336	398.434	354.545	385.303
gene46590:100195761	LOC100195761	XP_014027482.1	rab11 family-interacting protein 2		0.425662	6.59992	0.00105271	0.0621632	1159.54	1204.58	1062.73	863.618	1094.41	785.573	1574.65	1362.86	1302.24	1331.24	1485.39	1195.64
gene3143:106572546	LOC106572546	XP_014002301.1	ras association domain-containing protein 6-like		-0.41873	4.30284	0.00107403	0.0632984	262.903	270.247	239.444	256.751	296.999	346.339	198.463	182.6	229.619	208.592	223.052	203.278
gene14383:106607590	LOC106607590	XP_014060147.1	dual specificity protein phosphatase 10-like	DUSP10	-1.25297	0.281574	0.00108222	0.0636575	18.4493	10.711	22.545	25.9345	12.4147	21.2044	5.22271	4.15001	4.2522	11.7187	6.81817	13.8598
gene38322:106577186	LOC106577186	XP_014010491.1	graves disease carrier protein-like		-0.400301	5.45685	0.00108921	0.0636965	657.718	548.734	516.981	719.249	556.754	720.95	422.169	429.111	547.471	457.028	510.389	438.895
gene17615:106610673	LOC106610673	XP_014065596.1	leucine zipper protein 1-like	LUZP1	0.58185	5.33069	0.00108783	0.0636965	261.98	481.996	405.033	421.867	348.568	476.594	522.271	532.031	745.198	440.621	755.843	578.417
gene26813:106565964	LOC106565964	XP_013989141.1	kazrin-like	KAZN	0.561198	3.30681	0.00108691	0.0636965	98.7038	77.4489	86.293	120.163	110.778	93.9053	174.961	134.46	137.133	128.124	121.753	166.318
gene38877:106577782	LOC106577782	XP_014011598.1	uncharacterized LOC106577782		-0.855287	2.59139	0.00111004	0.0647894	105.161	94.7513	114.28	106.331	59.2088	84.8177	62.6725	31.5401	43.5851	63.2807	74.9999	34.1876
gene49885:106588367	LOC106588367	XP_014032749.1	DEP domain-containing mTOR-interacting protein-like		1.10524	2.00819	0.00111336	0.0648581	26.7515	21.422	48.9771	32.8503	31.5144	21.2044	106.195	80.5102	45.7112	60.1558	27.2727	72.0711
gene16095:100194520	LOC100194520	NP_001133078.1	slow troponin T family-like		-1.2649	4.69653	0.00111821	0.0650153	488.907	136.771	240.998	708.011	401.092	747.203	188.888	103.75	150.953	270.31	119.805	291.98
gene47401:106586169	LOC106586169	XP_014028577.1	polypeptide N-acetylgalactosaminyltransferase 5-like	GALNT5	0.612115	2.77644	0.00112176	0.0650965	68.2625	90.6317	62.9706	63.1072	54.4339	55.5354	101.843	121.18	105.242	92.968	87.6622	92.3989
gene37330:106576232	ankrd16	XP_014008757.1	ankyrin repeat domain 16	ANKRD16	-0.986985	0.959751	0.00112935	0.0653011	42.4334	32.1331	27.9869	20.7476	25.7845	28.2726	19.1499	21.58	10.6305	17.1874	12.6623	7.39191
gene31222:106569925	LOC106569925	XP_013997145.1	secretagogin-like	SCGN	-1.64682	0.8122	0.00112961	0.0653011	22.1392	13.1828	26.4321	79.5324	11.4598	28.2726	6.96361	4.98001	9.56745	7.81244	17.5324	10.1639
gene16706:106609786	nrf1	XP_014064277.1	nuclear respiratory factor 1	NRF1	0.730468	1.68651	0.00113384	0.0654207	23.0616	33.7809	29.5418	24.2055	29.6044	31.3018	45.2635	47.3101	35.0807	64.062	47.7272	44.3515
gene17199:106610290	LOC106610290	XP_014065039.1	protein FAM13A-like	FAM13A	-0.525418	6.19903	0.00114385	0.0657637	1296.06	835.46	974.1	1525.81	904.367	929.965	745.977	753.641	912.097	727.338	602.921	725.331
gene5140:106591443	LOC106591443	XP_014038140.1	parvalbumin alpha	PVALB	-1.74738	2.82571	0.00114413	0.0657637	138.37	14.8306	141.489	222.172	100.273	181.752	38.2998	14.11	28.7024	89.0618	20.4545	45.2754
gene35545:106574402	LOC106574402	XP_014005734.1	motile sperm domain-containing protein 2-like	MOSPD2	-0.468653	5.63725	0.00115526	0.0661515	909.551	544.614	536.416	767.66	759.21	787.593	542.291	483.061	515.579	574.995	544.479	433.351
gene26243:106565370	LOC106565370	XP_013987864.1	uncharacterized protein KIAA1328-like	KIAA1328	-1.02467	1.39378	0.00115388	0.0661515	44.2784	43.668	28.7643	51.8689	36.2893	42.4088	12.1863	13.28	21.261	16.4061	40.909	16.6318
gene16790:106609880	LOC106609880	XP_014064379.1	ATP-binding cassette sub-family A member 1-like	ABCA1	0.424916	7.38473	0.00117	0.0668689	1421.52	1736.83	1734.41	1909.64	1633.97	2207.28	1861.89	2398.7	2557.7	2208.58	2598.7	2603.8
gene11103:106604476	atp8a1	XP_014054596.1	ATPase%2C aminophospholipid transporter (APLT)%2C class I%2C type 8A%2C member 1	ATP8A1	-0.481234	4.94031	0.00117243	0.0668816	438.171	418.554	436.907	545.488	318.964	500.828	255.042	285.521	377.383	297.654	306.818	373.291
gene12350:106605677	LOC106605677	XP_014057042.1	E3 ubiquitin-protein ligase CBL-like		-0.454523	4.12255	0.00118033	0.0672056	247.221	212.573	238.666	277.499	255.935	258.492	175.831	158.53	208.358	224.998	150.974	163.546
gene21154:106560331	LOC106560331	XP_013978614.1	glutamine synthetase-like	GLUL	0.486792	3.63542	0.00118847	0.0675417	107.929	144.187	142.267	132.266	133.697	101.983	173.22	206.67	165.836	162.499	164.61	191.266
gene1741:106612630	LOC106612630	XP_014069451.1	leucine-rich repeat-containing protein 1-like	LRRC1	0.362989	4.37128	0.00119135	0.0675782	237.074	218.34	240.998	211.798	228.24	204.976	305.528	302.951	290.213	241.404	286.363	291.056
gene73437:106596969					-1.04958	0.667569	0.0011999	0.0679361	23.9841	23.8938	32.6514	20.7476	12.4147	30.292	12.1863	11.62	18.0719	11.7187	8.76622	6.46792
gene68485:106592338					0.531182	7.35103	0.00121151	0.0684651	1203.82	1803.57	1655.12	1621.77	2088.54	1580.23	2172.65	2065.04	2576.83	2311.7	3330.19	1880.32
gene31651:100194479	hoxa4ab	NP_001133041.1	homeobox protein HoxA4an		0.783724	2.25128	0.0012241	0.0690476	30.4414	46.1398	49.7545	31.9858	36.2893	57.5548	61.802	94.6202	68.0352	55.4683	61.3635	91.4749
gene7579:106601214	LOC106601214	XP_014048710.1	uncharacterized LOC106601214		0.388953	4.88953	0.00123108	0.0691975	345.002	308.148	374.714	331.097	296.999	250.414	396.926	442.391	362.5	423.434	403.246	456.45
gene33565:106572390	LOC106572390	XP_014001973.1	tumor necrosis factor receptor superfamily member 9-like		-0.499178	4.54584	0.00123134	0.0691975	319.173	312.267	307.079	346.657	335.198	408.942	331.642	219.12	220.051	237.498	172.402	247.629
gene35373:106574364	LOC106574364	XP_014005698.1	partitioning defective 3 homolog B-like	PARD3B	-1.06645	0.516748	0.00124516	0.0698445	20.2942	17.3024	18.6579	33.7148	12.4147	26.2531	9.57496	10.79	12.7566	12.4999	5.84414	9.23989
gene41436:106580346	LOC106580346	XP_014016754.1	S-adenosylmethionine synthase isoform type-2-like	MAT2A	-0.549763	5.86824	0.00124996	0.0698544	797.933	1169.97	989.649	873.127	574.898	761.339	698.972	502.981	694.172	521.089	487.012	610.757
gene16896:106609979	LOC106609979	XP_014064539.1	spermine oxidase-like	SMOX	0.445215	4.26187	0.00124927	0.0698544	238.919	157.37	198.241	210.069	168.077	231.229	252.431	261.451	309.348	289.841	240.584	277.197
gene51037:106589513	LOC106589513	XP_014035064.1	C-Jun-amino-terminal kinase-interacting protein 4-like	SPAG9	0.376953	5.88125	0.00125337	0.069916	600.525	610.528	670.131	655.278	673.261	608.87	696.361	709.651	908.908	796.087	1039.28	789.086
gene35671:106574566	LOC106574566	XP_014006025.1	phospholipase D1-like	PLD1	0.380184	5.57518	0.0012618	0.0702565	449.241	411.138	543.413	542.895	553.889	582.617	655.45	611.711	788.783	632.807	686.687	619.996
gene51675:106590131	LOC106590131	XP_014036212.1	ADP-ribosylation factor-like protein 5B		0.409501	4.45716	0.00126486	0.0702973	235.229	224.107	236.334	272.312	218.691	212.044	320.326	305.441	378.446	252.342	284.415	308.612
gene27904:106566885	LOC106566885	XP_013990909.1	DNA fragmentation factor subunit beta-like	DFFB	-0.557008	3.5402	0.00127711	0.0708314	193.718	135.124	132.16	182.406	160.437	217.093	125.345	110.39	141.386	102.343	106.169	104.411
gene222:106613138	rcan3	XP_014070614.1	RCAN family member 3	RCAN3	-0.848627	1.36763	0.00127915	0.0708314	39.666	35.4288	42.7578	46.682	28.6494	39.3796	29.5953	14.11	17.0088	24.2186	14.6104	28.6437
gene51406:106589849	LOC106589849	XP_014035724.1	serine/arginine-rich splicing factor 2-like	SRSF2	-0.392203	6.75641	0.0012899	0.0712961	1794.2	1304.27	1436.66	1634.74	1316.92	1670.1	1123.75	1251.64	1253.34	1032.02	968.18	1311.14
gene288:106566507	LOC106566507	XP_013990104.1	membrane-bound O-acyltransferase domain-containing protein 2-like	MBOAT2	0.327564	5.82285	0.00129786	0.0716047	617.13	675.618	664.689	657.007	571.078	552.325	833.022	749.491	858.945	685.151	749.999	793.706
gene46616:106585564	LOC106585564	XP_014027405.1	ectonucleoside triphosphate diphosphohydrolase 4-like	ENTPD4	0.336101	5.68669	0.00131128	0.0722137	547.945	604.761	562.848	605.138	502.32	566.461	772.09	621.671	811.107	667.182	740.258	647.716
gene24158:106563358	LOC106563358	XP_013984336.1	C-C motif chemokine 19-like	CCL19	-0.877533	7.85493	0.00131913	0.0722512	4325.44	4528.29	2418.54	4907.67	2537.38	3670.38	3835.21	1411.83	1392.6	2185.92	1768.83	1520.89
gene7141:106600945	LOC106600945	XP_014048221.1	troponin T%2C slow skeletal muscle-like	TNNT1	-1.03046	5.0127	0.00131832	0.0722512	494.442	205.157	493.658	680.348	494.68	856.254	241.115	175.13	210.484	364.841	153.896	424.111
gene24261:106563522	LOC106563522	XP_013984663.1	myosin-binding protein C%2C cardiac-type-like	MYBPC3	-1.20742	2.64608	0.00131655	0.0722512	95.014	40.3723	78.5189	190.186	83.0833	149.441	33.9476	27.3901	31.8915	70.3119	40.909	69.2992
gene34756:106573712	LOC106573712	XP_014004488.1	protein-glutamine gamma-glutamyltransferase 2-like		0.83909	1.60078	0.00132167	0.0722591	23.0616	32.957	31.874	15.5607	24.8295	25.2434	42.6521	64.7401	53.1525	32.031	38.961	42.5035
gene41430:106580352	LOC106580352	XP_014016771.1	bifunctional methylenetetrahydrofolate dehydrogenase/cyclohydrolase%2C mitochondrial-like	MTHFD2	-0.55687	6.37855	0.00132946	0.0724429	1295.14	1195.51	1316.16	1538.78	1072.44	966.315	987.092	559.421	1014.15	634.37	785.063	1018.24
gene44314:106583068	LOC106583068	XP_014022326.1	prefoldin subunit 5-like	PFDN5	-0.661846	3.62313	0.00132982	0.0724429	230.616	115.349	143.044	208.34	199.591	217.093	129.697	125.33	146.701	85.1556	100.324	112.727
gene15716:106608844					-0.542084	6.14319	0.00133508	0.0724769	769.336	1142.78	928.233	1385.77	800.274	1216.73	942.699	657.361	726.063	644.526	602.921	693.916
gene39626:100196412	LOC100196412	XP_014012942.1	Krueppel-like factor 6	KLF6	-0.316582	6.05184	0.00133524	0.0724769	845.901	821.453	928.233	994.155	869.032	1023.87	781.665	732.061	650.587	751.556	738.31	727.179
gene32429:106571278	LOC106571278	XP_013999622.1	uncharacterized LOC106571278		-1.0463	2.3867	0.0013457	0.0729138	118.076	55.2029	66.8576	116.705	38.1992	116.119	39.1703	42.3301	55.2786	24.9998	30.1947	53.5913
gene40588:106579464	lrrc34	XP_014014871.1	leucine rich repeat containing 34	LRRC34	-0.870095	1.52616	0.00135487	0.0731483	55.3479	32.1331	30.3192	44.9531	50.614	49.477	16.5386	23.24	31.8915	16.4061	21.4285	33.2636
gene12109:106605413	LOC106605413	XP_014056506.1	C-C chemokine receptor type 4-like		-0.862142	0.927001	0.00135277	0.0731483	25.829	38.7245	18.6579	28.5279	25.7845	30.292	12.1863	14.94	11.6936	18.7498	14.6104	19.4038
gene22452:106561611	LOC106561611	XP_013981207.1	actin%2C alpha cardiac muscle 1-like	ACTC1	-1.20705	4.93308	0.00135733	0.0731506	570.084	153.25	479.665	861.889	433.561	673.493	188.888	95.4502	194.538	357.028	173.376	356.66
gene27760:106566616	LOC106566616	XP_013990272.1	serine/threonine-protein kinase WNK2-like	WNK2	0.385531	6.44129	0.00136732	0.0735283	832.064	923.619	862.93	1081.47	894.817	1021.85	1021.04	1070.7	1465.95	1277.33	1346.1	1125.42
gene50366:106588797	LOC106588797	XP_014033705.1	rap guanine nucleotide exchange factor 5-like	RAPGEF5	0.395896	5.90154	0.00137163	0.0735283	618.052	692.097	724.55	545.488	713.371	549.295	884.378	796.802	752.64	945.305	948.699	707.775
gene38832:106577687	LOC106577687	XP_014011485.1	TRAF-interacting protein with FHA domain-containing protein A-like	TIFA	-0.494219	3.45983	0.00137059	0.0735283	179.881	145.011	130.606	162.523	173.806	155.499	130.568	88.8102	125.44	110.937	107.143	106.259
gene30636:106569521	LOC106569521	XP_013996431.1	semaphorin-4E-like		0.411594	4.41586	0.00138201	0.0738227	189.105	249.649	249.55	223.901	258.8	185.791	267.228	314.571	307.222	325.779	287.337	295.676
gene29744:106568655	LOC106568655	XP_013994632.1	erythroferrone-like		1.16823	1.05906	0.00138195	0.0738227	8.30219	26.3656	18.6579	10.3738	16.2347	8.07787	47.0044	24.9	19.1349	42.1872	39.935	24.9477
gene14990:106608170	LOC106608170	XP_014061427.1	actin%2C alpha cardiac muscle 1-like	ACTC1	-1.42345	2.04354	0.00139341	0.0743003	65.4951	28.0134	67.6351	114.112	74.4885	81.7885	17.409	13.28	15.9458	42.1872	11.6883	59.1353
gene7432:100380862	LOC100380862	XP_014048546.1	mitogen-activated protein kinase kinase kinase 14	MAP3K14	-0.37998	5.08471	0.00139589	0.0743017	404.04	549.558	459.452	503.993	473.67	460.439	416.076	309.591	361.437	339.841	416.882	338.18
gene39757:106578705	LOC106578705	XP_014013298.1	very-long-chain (3R)-3-hydroxyacyl-CoA dehydratase 1-like	HACD1	-1.50215	0.500874	0.00140781	0.0748046	16.6044	5.76747	12.4386	38.9017	26.7395	38.3699	8.70451	6.64001	4.2522	11.7187	5.84414	11.0879
gene43772:100306858	ergi3	NP_001158869.1	Endoplasmic reticulum-Golgi intermediate compartment protein 3	ERGIC3	0.343671	5.95705	0.00143079	0.0757745	586.688	710.223	633.593	781.492	659.892	705.804	937.476	754.471	885.521	801.556	819.154	954.48
gene11870:100195869	sostdc1	NP_001134370.1	sclerostin domain containing 1	SOSTDC1	-0.92768	2.58835	0.00143108	0.0757745	132.835	51.9072	79.2963	86.4482	123.193	99.9637	52.2271	34.8601	63.783	74.2181	28.2467	46.1994
gene33081:106571913	LOC106571913	XP_014000944.1	interferon regulatory factor 4-like		-0.471665	3.37321	0.00144152	0.0761938	154.974	143.363	149.264	159.065	141.337	137.324	101.843	103.75	94.6115	135.936	97.4024	101.639
gene32704:106571498	LOC106571498	XP_014000137.1	disheveled-associated activator of morphogenesis 1-like		0.481637	4.86761	0.00146325	0.0767847	297.956	310.62	261.989	350.115	276.944	312.008	376.035	390.931	598.497	344.528	456.817	349.268
gene29827:106568733	LOC106568733	XP_013994801.1	regulator of G-protein signaling 8-like	RGS18	-0.35199	4.64998	0.00145648	0.0767847	362.529	304.028	349.059	344.928	356.208	372.592	312.492	274.731	292.339	253.904	236.688	258.717
gene33188:106572249	LOC106572249	XP_014001758.1	sorting nexin-19-like		-0.547776	4.31999	0.00146468	0.0767847	346.847	195.27	304.746	309.485	275.989	326.144	237.633	193.39	141.386	174.217	209.415	240.237
gene12009:106605365	LOC106605365	XP_014056370.1	uncharacterized LOC106605365		-0.65588	2.42413	0.00146369	0.0767847	68.2625	102.991	83.9608	81.2613	76.3985	62.6035	56.5793	39.8401	45.7112	41.4059	62.3375	54.5153
gene2715:106567959	LOC106567959	XP_013993360.1	fibroblast growth factor receptor 1-A-like	FGFR1	1.1026	1.54508	0.0014654	0.0767847	15.6819	37.9005	27.9869	12.9672	26.7395	9.08761	54.8384	56.4401	32.9546	59.3745	44.8051	31.4156
gene49633:106588186	LOC106588186	XP_014032398.1	uncharacterized LOC106588186	CIART	0.464495	4.29842	0.00147053	0.0769202	172.501	182.911	200.573	239.462	170.942	258.492	235.022	272.241	334.861	271.092	276.623	292.904
gene29054:100194863	fa76b	XP_013992888.1	FAM76B	FAM76B	0.346998	5.35245	0.00150275	0.0784702	475.992	379.005	426.801	489.297	416.372	488.711	623.243	546.141	637.83	495.308	538.635	546.077
gene28855:106568026	LOC106568026	XP_013993502.1	myosin regulatory light chain 2%2C ventricular/cardiac muscle isoform-like	MYL2	-1.23712	3.40058	0.00150552	0.0784791	209.4	46.1398	98.7316	296.517	183.356	258.492	76.5997	41.5001	86.1071	80.4681	57.4674	118.271
gene41003:106580165	LOC106580165	XP_014016395.1	arrestin domain-containing protein 3	ARRDC3	0.438048	6.72917	0.00151411	0.0786739	1032.24	917.852	1078.27	1449.74	939.701	1303.57	1316.12	1347.09	1799.74	1429.68	1549.67	1621.6
gene44551:106583568	kiaa1161	XP_014023392.1	KIAA1161 ortholog	KIAA1161	0.376697	4.80528	0.00151446	0.0786739	345.925	332.866	289.198	310.349	281.719	246.375	408.242	422.471	346.554	361.716	431.493	364.052
gene44034:106582865	LOC106582865	XP_014021903.1	semaphorin-3F-like	SEMA3F	1.34871	2.10807	0.00152075	0.0788649	13.837	56.0269	45.8675	14.6962	32.4693	11.1071	99.2314	81.3402	32.9546	90.6243	80.844	58.2113
gene32255:106571104	LOC106571104	XP_013999256.1	actin%2C alpha cardiac	ACTC1	-1.18393	4.56947	0.00153268	0.0793475	416.032	114.526	331.956	614.647	349.523	623.006	119.252	112.05	167.962	255.467	113.961	303.068
gene15283:106608459	LOC106608459	XP_014061864.1	breast cancer metastasis-suppressor 1 homolog	BRMS1	0.610943	3.7127	0.00154684	0.0799436	129.145	116.997	130.606	132.266	148.977	107.032	237.633	172.64	142.449	279.685	179.22	151.534
gene13753:106606980	LOC106606980	XP_014058986.1	protein FAM195B-like	FAM195B	-0.534844	4.28138	0.0015572	0.0803422	326.553	215.044	229.337	322.452	258.8	353.407	181.054	197.54	241.312	168.749	153.896	228.225
gene48019:106586751	LOC106586751	XP_014029806.1	immunoglobulin-like domain-containing receptor 1	ILDR1	0.333169	5.87694	0.00156312	0.0803731	523.038	667.379	702.005	659.6	675.171	644.21	784.276	864.032	706.928	834.368	834.739	832.514
gene5506:106594684	LOC106594684	XP_014041557.1	keratin%2C type I cytoskeletal 13-like		1.32362	1.14776	0.00156092	0.0803731	8.30219	18.1263	33.4288	6.91586	14.3247	6.0584	20.0204	54.7801	38.2698	35.156	38.961	31.4156
gene27841:100196355	nua4l	NP_001134856.1	NADH dehydrogenase 1 alpha subcomplex subunit 4-like 2	NDUFA4	0.366187	5.39702	0.00157458	0.0808251	519.348	425.145	494.436	467.685	425.921	406.923	557.959	642.421	655.902	462.496	576.622	619.072
gene26324:106565433	LOC106565433	XP_013988044.1	leucine-rich repeat flightless-interacting protein 2-like		0.314231	6.56573	0.00157927	0.0809282	1048.84	1032.38	996.645	1173.97	1135.47	907.751	1248.23	1337.96	1234.2	1271.86	1444.48	1255.7
gene25236:106564386	LOC106564386	XP_013985935.1	parvalbumin alpha	PVALB	-1.40492	2.49639	0.00159931	0.0818164	120.843	19.7742	79.2963	127.079	84.0383	164.587	34.818	16.6	30.8285	54.6871	22.4026	63.7552
gene41297:106579920	LOC106579920	XP_014015796.1	filamin-interacting protein FAM101A-like	FAM101A	0.366031	6.72453	0.00160508	0.0819603	1177.07	1028.26	977.987	1120.37	1380.9	1205.62	1649.5	1646.72	1364.96	1296.08	1460.06	1420.17
gene12136:106605484	LOC106605484	XP_014056677.1	cytochrome b5 reductase 4-like	CYB5R4	-0.520351	3.54815	0.00160754	0.0819603	158.664	153.25	136.048	197.966	155.662	214.064	102.713	117.03	123.314	114.062	103.247	144.142
gene40147:106579019	lmf1	XP_014013892.1	lipase maturation factor 1	LMF1	-0.456484	3.57508	0.0016151	0.0822048	158.664	146.659	148.486	164.252	194.816	202.957	120.993	130.31	131.818	120.312	114.935	118.271
gene39891:106578799	pde10a	XP_014013436.1	phosphodiesterase 10A	PDE10A	0.768263	0.908437	0.00161778	0.0822048	15.6819	16.4785	16.3257	15.5607	12.4147	18.1752	21.7613	24.07	30.8285	35.9372	24.3506	24.0237
gene48321:100270809	nr1h3	XP_014030228.1	nuclear receptor subfamily 1%2C group H%2C member 3		0.324605	5.46186	0.00162077	0.0822187	508.279	514.953	477.333	523.876	504.23	382.689	611.927	590.961	644.209	580.464	602.921	599.669
gene30398:100196464	cebpd	NP_001134965.1	CCAAT/enhancer binding protein (C/EBP)%2C delta	CEBPD	0.437382	6.68828	0.00163149	0.0823041	1149.39	804.974	1073.61	1207.68	996.045	1304.58	1103.73	1621.82	1675.37	1510.93	1387.98	1506.1
gene16321:106609442	LOC106609442	XP_014063763.1	netrin-4-like	NTN4	-0.703697	4.15925	0.00163334	0.0823041	285.964	177.144	226.228	332.826	226.33	391.777	114.029	188.41	229.619	157.811	126.623	184.798
gene31634:106570503	LOC106570503	XP_013998384.1	histone acetyltransferase KAT2B-like	KAT2B	-0.519476	4.02542	0.00162807	0.0823041	210.322	216.692	192.021	293.06	211.051	295.852	118.381	173.47	176.466	179.686	156.818	180.178
gene25377:106564529	LOC106564529	XP_013986127.1	zinc finger protein 120-like		0.957498	1.61706	0.00163191	0.0823041	11.9921	29.6613	28.7643	37.1727	12.4147	27.2628	40.9112	34.8601	53.1525	42.1872	53.5713	60.9833
gene9905:106603367	LOC106603367	XP_014052416.1	transmembrane protease serine 13-like	TMPRSS13	0.612818	2.78284	0.00163725	0.0823473	63.6501	63.4422	62.1932	68.2941	74.4885	64.623	77.4701	109.56	125.44	96.8742	73.0518	121.967
gene41891:106580744					-1.23633	0.420218	0.00163965	0.0823473	35.0537	18.9503	21.7676	14.6962	18.1446	15.146	6.09316	6.64001	15.9458	2.34373	9.74024	11.0879
gene42771:106581623	scel	XP_014019244.1	sciellin	SCEL	0.373161	8.34469	0.00165955	0.0832086	3665.88	3437.41	3067.68	4217.81	3421.7	3337.17	4622.97	4451.3	5354.58	3872.62	4123.04	4838.01
gene12045:106605462	LOC106605462	XP_014056627.1	transmembrane protein 79-like	TMEM79	0.339337	6.31965	0.00166249	0.0832183	831.142	1001.89	792.963	899.926	970.26	757.301	1209.06	1000.15	1167.23	1008.59	1125.97	1108.79
gene26362:106565463	LOC106565463	XP_013988146.1	nuclear receptor subfamily 1 group D member 1-like		0.462569	5.77649	0.00166675	0.0832935	553.479	546.262	494.436	837.683	455.526	546.266	690.268	854.902	744.135	827.337	875.648	716.091
gene13700:106606929	LOC106606929	XP_014058893.1	cytohesin-1-like	CYTH4	-0.448914	4.25182	0.0016738	0.0835078	200.175	293.317	255.769	298.246	291.269	288.784	229.799	191.73	183.908	221.873	167.532	192.19
gene14901:106608090	LOC106608090	XP_014061268.1	CLOCK-interacting pacemaker-like	CIPC	0.668334	3.5756	0.00168333	0.0838446	106.084	130.18	122.831	85.5837	144.202	88.8566	157.552	182.6	115.872	196.873	256.168	164.47
gene2651:106567657	LOC106567657	XP_013992675.1	microtubule-associated serine/threonine-protein kinase 3-like	MAST4	0.379253	4.74686	0.00168908	0.0839928	301.646	272.719	273.65	346.657	242.565	295.852	351.662	335.321	366.752	398.434	445.129	346.496
gene8278:106601915	LOC106601915	XP_014049825.1	suppressor of cytokine signaling 3-like	SOCS3	0.967655	2.83011	0.0016934	0.0840693	30.4414	95.5753	87.8478	41.4952	51.569	43.4186	122.734	126.99	70.1613	160.936	98.3764	104.411
gene17847:106610842	LOC106610842	XP_014065938.1	eukaryotic translation initiation factor 2-alpha kinase 4-like		-0.493395	4.04501	0.00170317	0.0844156	232.461	183.735	211.457	265.396	230.15	304.94	126.215	164.34	188.16	167.967	190.909	171.862
gene17180:100196132	an32b	NP_001134633.1	Acidic leucine-rich nuclear phosphoprotein 32 family member B		0.480788	3.72385	0.00172417	0.0848773	146.672	107.11	129.828	116.705	169.987	143.382	190.629	209.16	156.268	203.123	190.909	180.178
gene45323:100194953	irf4	NP_001133454.1	Interferon regulatory factor 4		-0.616248	3.68933	0.00172491	0.0848773	154.052	148.306	146.931	193.644	232.06	276.667	106.195	121.18	125.44	157.811	114.935	121.967
gene44894:106583696	bcdin3d	XP_014023670.1	BCDIN3 domain containing	BCDIN3D	-0.465939	3.43786	0.00172932	0.0848773	166.044	145.835	132.938	175.49	140.382	164.587	123.604	96.2802	128.629	99.9992	106.169	111.803
gene18316:106611368					1.50304	2.29328	0.00171989	0.0848773	12.9145	56.8508	48.9771	6.91586	42.9741	15.146	126.215	107.9	51.0264	88.2805	104.221	43.4275
gene9487:106602929	LOC106602929	XP_014051419.1	amyloid beta A4 precursor protein-binding family B member 3-like		-0.61517	1.95021	0.00172761	0.0848773	47.9682	52.7312	59.0835	57.9203	55.3889	61.5938	39.1703	44.8201	28.7024	38.2809	30.1947	36.0356
gene40972:106580196					-1.14453	1.19257	0.00172279	0.0848773	52.5806	13.1828	23.3224	44.9531	31.5144	53.5159	19.1499	13.28	22.3241	19.5311	12.6623	11.0879
gene43000:106581762					-0.572883	2.96394	0.00173544	0.0850393	115.308	108.758	84.7382	118.434	123.193	132.275	73.9883	73.0401	91.4223	65.6245	91.5583	60.9833
gene24709:106563856	smad9	XP_013985239.1	SMAD family member 9	SMAD9	0.483351	4.64652	0.00173914	0.0850828	196.485	264.48	239.444	296.517	221.556	331.193	323.808	361.051	432.661	296.873	326.298	416.719
gene48529:106587155	LOC106587155	XP_014030711.1	eukaryotic translation initiation factor 4 gamma 2-like	EIF4G2	0.307804	6.88822	0.00177017	0.0864381	1268.39	1436.1	1326.27	1443.69	1196.59	1222.79	1782.68	1648.38	1600.95	1514.83	1672.4	1507.95
gene1391:106608331	LOC106608331	XP_014061698.1	sodium/calcium exchanger 1-like	SLC8A1	-0.492227	5.19521	0.00177256	0.0864381	600.525	477.876	616.49	518.689	411.597	560.402	329.901	322.041	274.267	460.934	390.584	475.854
gene13851:106607079	LOC106607079	XP_014059145.1	filaggrin-like		0.509472	3.54108	0.00178598	0.0868603	134.68	81.5685	99.5091	142.64	124.147	125.207	162.774	170.15	172.214	178.905	175.324	143.218
gene25736:100195257	ugpa	XP_013986587.1	UTP--glucose-1-phosphate uridylyltransferase	UGP2	-0.917979	2.4836	0.00178773	0.0868603	116.231	43.668	59.0835	110.654	91.6782	110.061	42.6521	40.6701	68.0352	41.4059	29.2207	57.2873
gene78436:106594316	LOC106594316	XP_014041157.1	ubiquitin-like modifier-activating enzyme 1		1.12749	0.740329	0.00178984	0.0868603	5.53479	22.246	19.4354	9.50931	7.63985	6.0584	26.984	21.58	31.8915	28.1248	26.2987	19.4038
gene39370:106578271	LOC106578271	XP_014012412.1	protein kinase C and casein kinase substrate in neurons protein 2-like		-0.855149	1.23264	0.00179404	0.0869246	35.0537	36.2527	23.3224	35.4438	37.2442	43.4186	13.0568	27.3901	17.0088	14.8436	15.5844	27.7197
gene50982:106589462	narf	XP_014034954.1	nuclear prelamin A recognition factor	NARF	0.43801	4.61033	0.00181027	0.0875509	224.159	236.466	292.308	318.994	221.556	245.365	360.367	296.311	423.094	289.06	350.649	356.66
gene11998:100195690	metl6	NP_001134191.1	Methyltransferase-like protein 6	METTL6	-0.8529	0.867494	0.00181276	0.0875509	33.2088	24.7177	17.8805	23.341	27.6944	33.3212	12.1863	10.79	10.6305	16.4061	18.5065	19.4038
gene21251:106560437	LOC106560437	XP_013978814.1	alcohol dehydrogenase [NADP(+)] B-like	AKR1A1	-0.445048	4.99585	0.001826	0.0879531	411.42	389.716	400.368	535.979	373.397	624.016	350.792	334.491	318.915	328.122	305.844	360.356
gene4157:106582110	LOC106582110	XP_014020337.1	nuclear receptor subfamily 1 group D member 2-like		0.526959	4.33941	0.0018269	0.0879531	207.555	153.25	146.154	245.513	203.411	273.638	237.633	301.291	346.554	287.498	297.077	292.904
gene52044:106590508					1.28515	0.369109	0.00182991	0.0879577	4.61233	4.94355	6.21932	11.2383	6.68487	15.146	17.409	22.41	34.0176	7.81244	18.5065	19.4038
gene17756:106610809	LOC106610809	XP_014065886.1	gap junction beta-4 protein-like	GJB4	0.345707	6.37604	0.00186198	0.0889112	1028.55	926.915	894.804	810.02	975.99	815.865	1243	1120.5	1362.83	1013.27	1114.28	1043.18
gene30437:100136504	LOC100136504	NP_001117085.1	slow myosin light chain 1	MYL4	-1.13783	5.78806	0.00186518	0.0889112	1061.76	297.437	698.896	1441.09	843.248	1324.77	497.898	190.9	432.661	567.964	233.766	636.628
gene3063:106571829	isoc1	XP_014000774.1	isochorismatase domain containing 1	ISOC1	-0.319385	5.75397	0.00186214	0.0889112	813.615	680.562	667.799	771.983	684.721	844.138	646.745	600.091	579.362	600.776	524.025	607.061
gene37492:106576408	LOC106576408	XP_014009036.1	sodium-coupled neutral amino acid transporter 4-like		0.304165	5.73208	0.00185744	0.0889112	594.99	492.707	597.832	614.647	596.863	645.22	778.183	734.551	721.811	676.557	760.713	680.98
gene340:106571989	LOC106571989	XP_014001181.1	transcription regulator protein BACH2-like		-0.635182	2.0607	0.00186739	0.0889112	64.5726	46.1398	49.7545	71.752	67.8036	64.623	46.1339	38.1801	40.3959	42.1872	34.0908	32.3396
gene10740:106604165	LOC106604165	XP_014054058.1	kelch-like protein 4	KLHL4	-0.890914	1.54692	0.00185609	0.0889112	46.1233	31.3091	44.3126	57.0558	43.9291	45.438	9.57496	20.75	37.2068	24.9998	23.3766	27.7197
gene11764:106604998					0.736823	1.64398	0.00187039	0.0889142	21.2167	32.957	34.2062	27.6634	31.5144	18.1752	42.6521	45.6501	47.8373	46.8746	58.4414	34.1876
gene19684:106612597	LOC106612597	XP_014069371.1	sushi domain-containing protein 6-like		-0.529626	3.45712	0.0018776	0.0891167	182.648	167.257	171.809	114.976	176.671	141.363	123.604	107.07	108.431	130.468	89.6102	98.8668
gene72311:106594847					-0.277704	6.06027	0.00188515	0.0893347	902.172	875.832	915.017	943.15	887.177	924.916	815.613	732.891	767.522	775.775	697.401	683.752
gene19658:106612623	LOC106612623	XP_014069435.1	aarF domain-containing protein kinase 4-like	ADCK4	0.434176	3.86697	0.00189556	0.0895677	186.338	153.25	167.144	148.691	146.112	115.11	213.261	205.01	187.097	207.03	199.675	220.833
gene48247:106587027	LOC106587027	XP_014030349.1	chromaffin granule amine transporter-like	SLC18A1	1.19272	2.0375	0.00189599	0.0895677	24.9066	44.4919	47.4223	19.0186	25.7845	17.1655	56.5793	103.75	55.2786	29.6873	114.935	48.0474
gene51845:106590239	LOC106590239	XP_014036514.1	myosin-6-like		-1.06664	4.81504	0.0019044	0.0898249	423.412	198.566	377.046	557.591	379.127	897.654	188.017	166	201.98	219.529	132.467	437.047
gene21253:106560435	LOC106560435	XP_013978803.1	nuclear autoantigenic sperm protein-like	NASP	-0.458256	4.91215	0.00191475	0.0901425	527.65	414.434	378.601	470.278	293.179	506.886	315.974	325.361	321.041	274.998	280.519	357.584
gene29323:106568156	LOC106568156	XP_013993709.1	fibroblast growth factor 10-like	FGF10	1.07516	1.38065	0.0019171	0.0901425	21.2167	25.5417	18.6579	19.8831	6.68487	25.2434	23.5022	38.1801	37.2068	35.9372	37.9869	73.9191
gene19608:106612655	LOC106612655	XP_014069513.1	unconventional myosin-Ic-like	MYO1C	0.31878	6.32745	0.00193987	0.0909942	880.032	963.168	940.672	969.949	862.348	708.833	1070.65	1114.69	1104.51	1043.74	1178.57	1101.39
gene19635:100136515	LOC100136515	NP_001117093.1	CD3gammadelta-A	CD3G	-0.568033	5.60441	0.00194123	0.0909942	764.724	562.74	557.406	625.885	1064.8	749.223	611.057	433.261	495.381	553.12	464.61	345.572
gene33127:106571960	LOC106571960	XP_014001047.1	protein slowmo homolog 2-like	PRELID3B	0.278765	6.22522	0.00194655	0.0911023	887.412	786.024	848.937	830.767	889.087	795.67	1071.53	1008.45	1082.19	922.649	997.401	1001.6
gene16298:106609429	mybpc1	XP_014063720.1	myosin binding protein C%2C slow type	MYBPC1	-1.06809	5.74811	0.00197306	0.0922	819.15	297.437	685.68	1649.43	785.949	1188.46	362.108	262.281	323.167	603.901	361.363	660.652
gene18752:106611750	LOC106611750	XP_014067767.1	uncharacterized LOC106611750		-0.358921	5.34627	0.00198383	0.0923332	587.611	530.607	480.442	666.516	561.529	574.539	476.137	375.991	401.833	441.403	520.129	424.111
gene50885:106589380	LOC106589380	XP_014034746.1	polycomb group RING finger protein 5-B-like		-0.507303	3.64854	0.00198234	0.0923332	167.889	167.257	145.377	208.34	155.662	241.326	142.754	115.37	136.07	123.436	130.519	111.803
gene54751:100286716	mia	NP_001140128.1	melanoma inhibitory activity	MIA	-1.02701	1.64044	0.00198507	0.0923332	77.4871	32.1331	36.5385	36.3083	48.704	65.6327	22.6317	24.9	26.5763	22.6561	9.74024	37.8835
gene43106:106581947	ddx3x	XP_014019974.1	DEAD (Asp-Glu-Ala-Asp) box helicase 3%2C X-linked	DDX3X	0.330828	7.45545	0.00199408	0.0926101	1917.81	2216.36	2040.71	1978.8	1696.05	1747.85	2493.84	2245.15	2657.63	2223.42	2618.18	2286.87
gene51817:106590292	LOC106590292	XP_014036616.1	leukocyte elastase inhibitor-like	SERPINB6	0.357916	7.72686	0.00200063	0.0927715	2574.6	2370.43	2298.81	2120.58	2543.11	1947.78	3346.88	3080.14	2790.51	2588.26	2659.09	3209.94
gene12302:106605605	LOC106605605	XP_014056914.1	intermediate conductance calcium-activated potassium channel protein 4-like	KCNN4	0.829842	1.68741	0.00200537	0.0928491	18.4493	15.6546	31.0966	38.0372	25.7845	35.3407	42.6521	42.3301	64.8461	57.0308	44.8051	39.7315
gene10592:106604029	LOC106604029	XP_014053835.1	integrin beta-like protein A		-0.596595	5.84867	0.00200854	0.0928534	1021.17	959.048	866.817	1025.28	800.274	493.76	520.53	704.671	491.129	387.497	619.479	677.284
gene17936:106611016	peli2	XP_014066289.1	pellino E3 ubiquitin protein ligase family member 2	PELI2	0.677969	3.63351	0.00201189	0.0928663	79.3321	132.652	153.928	102.873	148.022	85.8274	168.868	195.05	131.818	180.467	259.09	185.722
gene39463:106578371	LOC106578371	XP_014012565.1	tumor necrosis factor ligand superfamily member 10-like	TNFSF10	-0.554143	4.37688	0.0020174	0.0929786	371.754	223.284	259.656	339.742	245.43	393.796	190.629	247.34	189.223	222.654	152.922	238.389
gene31285:106570152					-1.38158	1.25939	0.00202505	0.0931895	21.2167	22.246	46.6449	18.1541	80.2184	52.5062	10.4454	9.13002	29.7654	10.1562	17.5324	14.7838
gene474:106586878	LOC106586878	XP_014030120.1	formin-like	FMN1	0.338482	5.51167	0.00203526	0.0935169	519.348	514.953	484.329	486.704	545.294	447.312	549.255	579.341	757.955	628.12	682.791	577.493
gene11123:100194909	btk	XP_014054497.1	Bruton agammaglobulinemia tyrosine kinase		-0.291146	5.12828	0.00205357	0.0942134	478.76	417.73	499.878	484.975	499.455	480.633	369.942	398.401	412.464	397.653	372.077	376.987
gene3383:106574291					-0.435684	4.20018	0.00205665	0.0942134	265.67	227.403	219.231	328.503	238.745	285.755	165.386	175.96	226.43	189.842	187.013	206.973
gene2659:106567753	gramd3	XP_013992892.1	GRAM domain containing 3	GRAMD3	0.332157	5.78332	0.0020674	0.0944194	741.663	559.445	558.184	529.063	660.847	582.617	793.851	741.191	749.451	755.463	813.31	696.688
gene11598:106604951	LOC106604951	XP_014055589.1	histone-lysine N-methyltransferase 2D-like		0.848767	2.75156	0.00206636	0.0944194	38.7436	49.4355	62.9706	70.0231	35.3343	93.9053	69.6361	87.9802	139.26	104.687	91.5583	135.826
gene42014:106580850	LOC106580850	XP_014017808.1	uncharacterized LOC106580850		1.27229	0.688493	0.00208106	0.0949002	5.53479	5.76747	7.77415	6.05138	24.8295	13.1265	26.1135	27.3901	22.3241	39.8434	21.4285	15.7078
gene8519:106602156					-0.696602	3.24906	0.00208459	0.0949181	152.207	197.742	132.938	132.266	131.787	116.119	101.843	93.7902	60.5939	76.5619	133.441	63.7552
gene39115:106577994	LOC106577994	XP_014011980.1	putative ferric-chelate reductase 1		1.04427	4.89524	0.0020884	0.0949483	226.004	355.935	174.918	369.134	77.3534	240.317	434.355	623.331	829.179	310.154	403.246	363.128
gene12410:106605763					-1.42556	0.771734	0.00209255	0.094994	43.3559	8.23925	18.6579	45.8176	11.4598	41.3991	6.96361	8.30002	12.7566	13.2811	6.81817	13.8598
gene40690:106579578	LOC106579578	XP_014015087.1	DNA repair protein XRCC2-like	XRCC2	0.997882	0.727249	0.00210937	0.0956142	9.22466	11.5349	17.8805	11.2383	16.2347	8.07787	25.2431	27.3901	10.6305	32.031	24.3506	28.6437
gene42396:106581250	LOC106581250	XP_014018649.1	kinase suppressor of Ras 1-like	KSR1	-0.306687	6.72764	0.00212547	0.0962	1327.43	1520.96	1500.41	1455.79	1593.86	1336.89	1171.63	1106.39	1334.13	1103.12	1226.3	1092.15
gene36154:106575134	LOC106575134	XP_014006842.1	integrin alpha-4-like	ITGA4	-0.865749	2.54473	0.00213391	0.0964374	59.0378	130.18	108.061	58.7848	133.697	56.5451	51.3566	53.9501	48.9003	53.9058	52.5973	37.8835
gene69094:106592686	LOC106592686	XP_014039494.1	uncharacterized LOC106592686		-0.560899	3.43888	0.00215211	0.0969701	149.439	127.708	111.948	188.457	171.897	201.947	106.195	116.2	111.62	109.374	113.961	84.083
gene16022:106609115	LOC106609115	XP_014063024.1	kinesin-like protein KIF21A	KIF21A	0.698152	3.01227	0.00215119	0.0969701	90.4017	54.379	87.0704	69.1586	91.6782	57.5548	134.049	158.53	122.251	124.218	116.883	71.1471
gene40246:106579264					0.807928	3.56809	0.00218369	0.0982464	52.5806	127.708	165.589	86.4482	129.877	71.6911	195.851	234.89	138.197	185.936	157.792	194.038
gene42015:106580855	LOC106580855	XP_014017822.1	SPARC-related modular calcium-binding protein 1-like		-0.968966	2.06119	0.00218894	0.0983363	74.7197	23.8938	46.6449	102.009	59.2088	90.8761	34.818	29.0501	34.0176	35.9372	38.961	28.6437
gene34579:106573447	LOC106573447	XP_014003974.1	hepatocyte growth factor-like	HGF	0.949417	3.25721	0.00219972	0.098674	21.2167	112.054	113.503	81.2613	82.1283	67.6522	127.956	174.3	133.944	166.405	189.935	128.434
gene47053:106585803	LOC106585803	XP_014027919.1	rho-related BTB domain-containing protein 2-like		0.344955	4.77695	0.00221453	0.0988983	268.438	288.374	263.544	344.064	329.468	298.881	391.703	364.371	348.681	429.684	373.051	359.432
gene6557:100380456	mcm4	XP_014046407.1	minichromosome maintenance complex component 4		-0.532945	4.54886	0.00221166	0.0988983	460.31	265.304	333.511	401.12	237.79	357.446	241.985	219.95	271.078	199.998	195.779	283.665
gene9786:106603261	LOC106603261	XP_014052136.1	short transient receptor potential channel 7-like	TRPC7	-1.58275	1.10879	0.00221135	0.0988983	37.8211	11.5349	31.874	50.14	61.1188	31.3018	8.70451	3.32001	17.0088	30.4685	9.74024	4.61994
gene19715:106612572	daw1	XP_014069327.1	dynein assembly factor with WDR repeat domains 1	DAW1	-0.693813	2.48967	0.00224342	0.100041	114.386	70.8575	79.2963	69.1586	96.4531	73.7106	57.4498	44.8201	42.522	74.9994	38.961	50.8194
gene41328:100195195	s20aa	NP_001133696.1	Sodium-dependent phosphate transporter 1-A	SLC20A1	0.462559	3.77081	0.00226657	0.100924	129.145	135.124	136.048	142.64	116.508	187.811	186.277	166	189.223	199.998	190.909	230.073
gene37360:100195027	prp12	XP_014008804.1	Poly polymerase 12		-0.333423	5.31191	0.00229361	0.101826	486.139	610.528	533.306	538.572	591.133	533.14	495.287	384.291	385.887	473.434	438.311	425.035
gene17660:100196352	iah1	NP_001134853.1	isoamyl acetate-hydrolyzing esterase 1 homolog	IAH1	-0.387084	5.16361	0.00229692	0.101826	530.418	469.637	433.02	494.484	496.59	596.753	493.546	367.691	392.266	360.153	318.506	365.9
gene14646:100196581	batf3	XP_014060214.1	basic leucine zipper transcription factor%2C ATF-like 3	BATF3	-0.761195	2.60275	0.00229252	0.101826	77.4871	101.343	66.8576	108.06	69.7136	132.275	74.8588	39.0101	58.4678	46.8746	65.2596	41.5795
gene29011:106568059	LOC106568059	XP_013993537.1	E3 ubiquitin-protein ligase RNF144A-like		-0.611492	3.06596	0.00230941	0.102229	151.284	134.3	113.503	128.808	109.823	104.003	111.418	70.5501	70.1613	83.5931	92.5323	54.5153
gene32512:106571355	LOC106571355	XP_013999817.1	rho GTPase-activating protein 18-like	ARHGAP18	-0.632952	2.39155	0.00231292	0.102235	91.3241	62.6183	52.8642	91.6351	84.9933	78.7593	44.393	48.9701	42.522	61.7182	49.6752	48.9714
gene6556:106599802	cebpd	XP_014046606.1	CCAAT/enhancer binding protein (C/EBP)%2C delta	CEBPD	0.423502	7.31652	0.0023318	0.102919	1653.06	1288.62	1484.86	2293.47	1555.66	1888.2	2149.14	2374.63	2339.77	2341.39	1949.02	2406.99
gene15999:106609100	LOC106609100	XP_014062979.1	cyclin-dependent kinase inhibitor 1B-like		0.428173	5.07602	0.00236445	0.103943	486.139	299.085	310.188	330.232	421.147	291.813	471.784	473.931	498.571	488.277	507.467	423.187
gene46546:106585280	LOC106585280	XP_014026809.1	arginine/serine-rich coiled-coil protein 2-like	RSRC2	-0.360045	4.46873	0.00236531	0.103943	370.831	271.895	287.643	349.251	277.899	288.784	246.338	239.04	222.178	242.186	249.35	231.921
gene32174:106571028	LOC106571028	XP_013999132.1	proto-oncogene c-Fos-like	FOS	1.10955	1.17112	0.00235915	0.103943	9.22466	31.3091	20.9902	14.6962	17.1897	5.04867	40.0408	33.2001	26.5763	46.0934	40.909	25.8717
gene51544:106589989	LOC106589989	XP_014035943.1	myosin-7-like	MYH6	-1.65414	4.45319	0.00237401	0.104174	255.523	82.3925	190.467	1070.23	349.523	520.013	128.827	40.6701	104.179	287.498	122.727	95.1708
gene45235:106584006	LOC106584006	XP_014024213.1	kinesin-associated protein 3-like	KIFAP3	-0.352139	4.42447	0.00238179	0.104364	347.77	287.55	275.205	320.723	264.53	289.794	224.576	252.32	204.106	231.248	249.35	230.073
gene18063:106611122	LOC106611122	XP_014066472.1	protein LBH-like	LBH	-0.37819	5.81176	0.0024012	0.105062	743.507	664.907	681.015	824.716	906.277	907.751	626.725	549.461	715.433	602.339	626.298	500.802
gene46798:106585420	LOC106585420	XP_014027070.1	mitochondrial-processing peptidase subunit alpha-like	PMPCA	-0.345862	5.68757	0.00240645	0.10514	748.12	675.618	656.915	829.903	593.998	791.632	594.518	567.721	611.254	564.839	466.558	558.089
gene25208:106564360	LOC106564360	XP_013985893.1	H-2 class II histocompatibility antigen%2C A-Q alpha chain-like	HLA-DQA1	-0.426395	4.26821	0.0024146	0.105343	248.143	257.888	246.44	242.92	347.613	292.823	185.406	186.75	195.601	200.78	253.246	190.342
gene10081:106603495	LOC106603495	XP_014052740.1	dehydrogenase/reductase SDR family member 11-like	DHRS11	-0.38427	5.33375	0.00242288	0.105401	678.012	453.159	486.661	617.24	526.194	638.152	450.023	375.991	429.472	505.465	410.064	419.491
gene19822:106612881	LOC106612881	XP_014069967.1	serine/threonine-protein kinase PAK 1-like		-0.655839	1.687	0.0024218	0.105401	46.1233	49.4355	54.419	53.5979	29.6044	46.4478	29.5953	30.7101	29.7654	31.2497	28.2467	26.7957
gene24582:106563739	LOC106563739	XP_013985045.1	T-cell surface antigen CD2-like		-0.820252	2.56002	0.00246403	0.107037	94.0915	47.7876	78.5189	88.1772	134.652	104.003	58.3202	29.8801	56.3417	57.812	64.2856	41.5795
gene16097:106609223	LOC106609223	XP_014063231.1	troponin I%2C slow skeletal muscle-like		-1.02997	3.59377	0.00246856	0.107079	158.664	79.0968	129.051	349.251	193.861	285.755	94.0087	53.9501	102.053	124.218	72.0778	135.826
gene42222:106581089	LOC106581089	XP_014018278.1	uncharacterized LOC106581089		-0.728034	3.04703	0.0024962	0.108124	99.6263	93.9274	94.8446	140.911	128.922	196.898	67.0247	63.0801	110.557	62.4995	67.2077	83.159
gene45880:106584611	LOC106584611	XP_014025559.1	zinc finger protein 143-like	ZNF143	0.449593	4.17803	0.0025115	0.108475	178.036	172.2	193.576	189.322	141.337	258.492	266.358	234.89	290.213	253.123	236.688	258.717
gene26105:106565141					-0.915748	1.44946	0.00250927	0.108475	31.3638	28.8374	41.9804	65.7007	26.7395	56.5451	20.0204	25.73	19.1349	25.781	14.6104	26.7957
gene49075:106587845	LOC106587845	XP_014031973.1	major histocompatibility complex class I-related gene protein-like		-0.540573	4.13311	0.00253012	0.109124	222.314	281.782	275.205	298.246	222.511	238.297	248.079	158.53	124.377	171.874	207.467	142.294
gene70088:100286475	skap2	NP_001139886.1	src kinase associated phosphoprotein 2	SKAP2	-0.855651	3.63403	0.0025381	0.109282	293.344	87.336	147.709	217.85	182.401	252.434	96.6201	85.4902	161.584	71.0932	126.623	107.183
gene60623:106594431	LOC106594431	XP_014041279.1	uncharacterized LOC106594431		0.838575	1.94638	0.00254102	0.109282	12.9145	36.2527	45.09	30.2569	31.5144	41.3991	42.6521	50.6301	71.2244	55.4683	62.3375	70.2231
gene42304:100286711	hsp7c	XP_014018258.1	Heat shock cognate 71 kDa protein	HSPA8	0.553232	7.64445	0.00254965	0.109342	2465.75	2458.59	2413.87	1486.05	1959.62	1313.66	3483.55	3015.4	2318.51	2983.57	3405.19	2466.13
gene41571:106580445	LOC106580445	XP_014016999.1	proliferating cell nuclear antigen-like	PCNA	-0.376224	6.36573	0.00254681	0.109342	1432.59	1219.41	1239.2	1008.85	1101.09	943.092	993.185	966.952	772.838	874.212	796.752	919.369
gene43774:100380631	pigu	XP_014021334.1	phosphatidylinositol glycan anchor biosynthesis%2C class U	PIGU	0.301703	5.7604	0.00256784	0.109966	642.959	569.332	597.054	595.628	551.979	659.356	850.431	688.071	759.018	692.182	671.103	775.227
gene46409:106585064					-1.10701	0.776104	0.00258147	0.110393	33.2088	17.3024	17.1031	27.6634	21.9646	41.3991	8.70451	13.28	15.9458	7.81244	5.84414	21.2517
gene51767:100195243	fam110b	NP_001133744.1	family with sequence similarity 110%2C member B	FAM110B	1.01945	0.663887	0.00259272	0.110718	11.0696	8.23925	10.8838	12.1028	9.54981	18.1752	24.3726	36.5201	31.8915	14.0624	17.5324	17.5558
gene14079:106607332	LOC106607332	XP_014059671.1	beta-1%2C3-N-acetylglucosaminyltransferase lunatic fringe-like	LFNG	0.45778	4.83004	0.00260717	0.110905	405.885	277.663	268.985	348.386	215.826	264.55	414.335	411.681	463.49	404.684	337.012	401.935
gene429:106580844	LOC106580844	XP_014017917.1	uncharacterized protein KIAA1522 homolog		0.456803	4.09948	0.00261177	0.110905	166.966	172.2	187.357	203.153	138.472	200.937	223.706	247.34	283.834	189.061	225	291.98
gene37399:106576334	LOC106576334	XP_014008937.1	netrin-4-like	NTN4	-0.763669	2.87764	0.00260855	0.110905	101.471	74.1532	101.064	148.691	77.3534	173.674	47.8748	68.0601	56.3417	65.6245	74.0258	84.083
gene67713:106596731	LOC106596731	XP_014043476.1	coiled-coil domain-containing protein 97-like	CCDC97	-0.839157	1.25906	0.00260348	0.110905	37.8211	21.422	29.5418	47.5465	33.4243	44.4283	16.5386	16.6	25.5132	23.4373	12.6623	24.0237
gene34925:106573550	LOC106573550	XP_014004162.1	tax1-binding protein 3	TAX1BP3	0.403389	5.7852	0.00261849	0.111034	775.794	529.784	603.274	617.24	529.059	482.653	887.86	752.811	844.062	676.557	658.44	835.286
gene41940:106580786	LOC106580786	XP_014017672.1	unconventional myosin-Ic-like	MYO1C	0.325174	6.48783	0.00264286	0.111257	1016.56	1075.22	1023.08	976.001	1061.94	784.563	1155.96	1257.45	1287.35	1104.68	1229.22	1373.05
gene31047:106570062	LOC106570062	XP_013997487.1	sperm acrosome membrane-associated protein 4-like		0.756118	6.25935	0.00263563	0.111257	1030.39	718.462	433.797	899.062	655.117	512.945	1721.75	1581.98	1283.1	899.211	834.739	811.262
gene41941:106580787	LOC106580787	XP_014017675.1	protein NLRC3-like		-0.374965	4.3613	0.00262928	0.111257	286.887	294.141	292.308	334.555	248.295	263.541	228.929	221.61	180.719	252.342	214.285	221.757
gene22335:106561493	LOC106561493	XP_013981000.1	neuron navigator 2-like	NAV2	0.39028	4.30438	0.00263155	0.111257	203.865	184.559	210.679	252.429	207.231	208.005	273.322	214.14	291.276	278.904	317.532	278.121
gene471:100194557	LOC100194557	NP_001133115.1	fast myotomal muscle actin 2	ACTC1	-1.21985	3.44397	0.00263875	0.111257	164.199	47.7876	218.453	255.887	154.707	280.706	76.5997	34.8601	66.9722	130.468	47.7272	121.967
gene4379:106584053	mms22l	XP_014024348.1	MMS22-like%2C DNA repair protein	MMS22L	-0.468546	3.32178	0.00264583	0.111257	159.587	129.356	152.373	148.691	107.913	155.499	96.6201	97.9402	99.9267	101.562	96.4284	121.043
gene40688:106579566	LOC106579566	XP_014015079.1	gamma-glutamyl hydrolase-like		-0.639433	3.28304	0.00266799	0.112034	208.477	147.483	108.838	131.401	169.032	106.022	114.029	101.26	78.6657	99.2179	94.4803	68.3752
gene33259:106572191	LOC106572191	XP_014001610.1	angiopoietin-related protein 7-like	ANGPTL7	-0.524475	5.62085	0.00267535	0.112187	923.388	542.142	604.828	922.403	758.255	573.529	524.012	484.721	507.075	658.588	431.493	383.455
gene14796:106607987	LOC106607987	XP_014061009.1	ankyrin repeat and SOCS box protein 2-like	ASB2	-1.30607	0.757327	0.00268299	0.112351	14.7595	9.8871	18.6579	59.6493	27.6944	32.3115	11.3159	7.47001	9.56745	13.2811	7.79219	15.7078
gene14651:106607829	LOC106607829	XP_014060695.1	polypeptide N-acetylgalactosaminyltransferase 14-like	GALNT14	-0.822951	3.36191	0.00269302	0.112615	120.843	77.4489	115.057	218.714	256.89	176.703	108.806	75.5301	85.044	96.093	75.9739	101.639
gene26453:106565533	LOC106565533	XP_013988247.1	zinc finger protein Eos-like	IKZF4	0.494673	2.9634	0.00270724	0.113053	58.1153	87.336	87.8478	86.4482	69.7136	83.8079	105.325	112.88	110.557	105.468	109.091	121.043
gene40582:106579466	LOC106579466	XP_014014876.1	diamine acetyltransferase 1-like	SAT1	-0.406273	7.63399	0.00272598	0.11365	3228.63	2314.4	2148.77	3185.62	2778.04	3251.34	2439	1806.91	2270.68	2016.39	1957.79	2200.02
gene35995:106574918	LOC106574918	XP_014006526.1	E3 ubiquitin-protein ligase TRIM39-like	TRIM39	-0.663884	3.89648	0.0027328	0.11365	258.29	212.573	195.908	261.074	220.601	200.937	176.702	92.9602	80.7918	210.936	149.026	136.75
gene2974:106571108	LOC106571108	XP_013999266.1	GTPase IMAP family member 4-like	GIMAP7	0.698944	2.30843	0.00273044	0.11365	38.7436	45.3159	45.09	50.14	44.8841	48.4672	70.5065	99.6002	52.0895	60.1558	102.273	56.3633
gene17989:100380676	LOC100380676	XP_014066200.1	protein kinase C eta type	PRKCH	-0.407693	5.19669	0.00275696	0.114497	596.835	421.025	437.684	499.671	508.05	648.249	449.153	364.371	388.013	430.465	384.74	316.004
gene21728:106561008	LOC106561008	XP_013980019.1	AFG3-like protein 1	AFG3L2	0.841377	1.48075	0.00278284	0.115413	23.0616	22.246	25.6547	17.2896	21.9646	30.292	32.2067	28.2201	66.9722	51.5621	40.909	31.4156
gene34989:106573855	LOC106573855	XP_014004740.1	E3 ubiquitin-protein ligase TRIM39-like	TRIM39	-1.78734	0.415722	0.00282014	0.1168	10.1471	50.2594	26.4321	26.799	16.2347	6.0584	18.2795	3.32001	2.1261	5.46871	5.84414	3.69595
gene51904:106590377	LOC106590377	XP_014036824.1	NEDD8 ultimate buster 1-like	NUB1	-0.42178	5.8401	0.00283872	0.117143	845.901	849.466	852.824	891.281	832.743	611.899	666.766	528.711	480.499	695.307	740.258	518.358
gene11380:106604733	LOC106604733	XP_014055174.1	PCTP-like protein		0.480293	4.98157	0.00284004	0.117143	387.436	341.105	286.089	287.873	426.876	230.219	510.084	462.311	460.301	453.121	495.778	340.028
gene28623:106567519	LOC106567519	XP_013992318.1	long-chain-fatty-acid--CoA ligase 6-like	ACSL6	-0.423807	4.27632	0.0028397	0.117143	192.795	262.832	263.544	312.078	288.404	324.125	215.872	186.75	220.051	196.092	203.571	197.734
gene15717:106608840	LOC106608840	XP_014062489.1	ankyrin repeat and IBR domain-containing protein 1-like		-0.489327	6.57502	0.00284732	0.117283	1368.94	1440.22	1187.89	1690.93	1090.59	1525.71	1256.93	786.012	1267.16	964.055	767.531	844.526
gene7075:106600703	LOC106600703	XP_014047743.1	transmembrane protease serine 9-like	PRSS27	0.504428	7.46794	0.00287689	0.11754	2810.75	1342.17	1488.75	1825.79	1607.23	1863.97	2519.09	2652.69	3092.41	2632.79	2186.68	2338.62
gene49850:106588400	LOC106588400	XP_014032817.1	proteasome subunit beta type-8-like	PSMB8	-0.389205	7.17157	0.00287286	0.11754	2685.3	1921.39	1750.74	2124.9	1721.83	2001.29	1747	1360.37	1783.8	1494.52	1439.61	1444.19
gene37881:106576812	LOC106576812	XP_014009725.1	transmembrane 9 superfamily member 3-like	TM9SF3	0.337276	7.07757	0.00286909	0.11754	1532.22	1699.76	1589.04	1523.22	1392.36	1163.21	2060.36	1792.8	1775.29	1711.7	1973.37	1882.17
gene50523:100194979	elmo1	XP_014033952.1	engulfment and cell motility 1 (ced-12 homolog%2C C. elegans)	ELMO1	-0.310272	5.49207	0.00287627	0.11754	674.323	572.628	579.951	574.016	676.126	631.084	497.898	519.581	443.292	567.183	501.622	446.287
gene23330:106562479	LOC106562479	XP_013982853.1	ceramide synthase 2-like	CERS2	0.793111	4.95562	0.0028576	0.11754	179.881	338.633	343.617	233.41	388.677	199.927	671.118	459.821	305.095	646.87	550.324	275.349
gene18582:106611589	LOC106611589	XP_014067437.1	leukocyte cell-derived chemotaxin-2-like	LECT2	0.806774	2.28269	0.00287347	0.11754	42.4334	39.5484	27.9869	58.7848	36.2893	50.4867	58.3202	72.2101	126.503	65.6245	69.1557	53.5913
gene38213:106577136	LOC106577136	XP_014010371.1	cytochrome P450 26A1-like	CYP26A1	0.911958	1.49084	0.00289727	0.118213	22.1392	21.422	24.8773	12.9672	33.4243	22.2141	54.8384	34.8601	62.72	24.9998	48.7012	31.4156
gene40782:100136486	LOC100136486	XP_014015174.1	myosin-6	MYH6	-1.17262	5.9429	0.00291225	0.118664	846.824	318.035	742.431	1839.62	906.277	1703.42	398.667	234.06	386.95	658.588	318.506	807.566
gene45168:106583902	LOC106583902	XP_014024020.1	sarcoplasmic/endoplasmic reticulum calcium ATPase 1-like	ATP2A1	-1.05707	4.53408	0.00293809	0.119556	310.871	129.356	261.211	659.6	424.966	537.179	150.588	92.9602	175.403	300.779	159.74	230.997
gene35660:106574482	LOC106574482	XP_014005861.1	interferon-induced protein 44-like		-0.321129	5.55608	0.00294437	0.119605	547.945	750.595	621.154	676.89	636.972	654.308	543.161	465.631	536.84	542.964	550.324	460.146
gene12393:106605745	LOC106605745	XP_014057122.1	myosin-10-like		0.49666	4.51644	0.0029472	0.119605	200.175	279.31	210.679	274.905	191.951	250.414	287.249	365.201	454.986	260.935	329.22	279.969
gene45776:106584498	LOC106584498	XP_014025348.1	sodium- and chloride-dependent GABA transporter 2-like	SLC6A13	0.960329	1.77522	0.00298946	0.121157	27.674	23.0699	14.7709	25.07	37.2442	37.3602	35.6885	42.3301	99.9267	40.6247	47.7272	54.5153
gene42866:106581869	LOC106581869	XP_014019777.1	gap junction gamma-1 protein-like	GJC1	0.387882	4.64822	0.00299464	0.121178	266.593	257.888	258.879	293.924	275.034	259.502	383.869	367.691	373.131	257.029	304.87	413.023
gene6523:106599727	LOC106599727	XP_014046506.1	PH domain leucine-rich repeat-containing protein phosphatase 1-like	PHLPP1	0.471279	4.08468	0.00300199	0.121178	135.602	153.25	183.47	208.34	148.977	222.141	206.297	263.111	242.375	260.154	272.727	206.973
gene34661:106573497	scaper	XP_014004066.1	S-phase cyclin A-associated protein in the ER	SCAPER	-0.539354	2.91987	0.00299904	0.121178	105.161	85.6882	102.619	132.266	91.6782	138.334	65.2838	71.3801	78.6657	73.4369	74.9999	85.007
gene11858:106605221	LOC106605221	XP_014056107.1	RING finger protein 183-like	RNF225	0.514724	4.61511	0.00302578	0.121975	273.972	229.875	200.573	221.307	341.883	229.21	410.853	394.251	342.302	436.715	264.935	279.045
gene16418:106609526	LOC106609526	XP_014063920.1	diphosphoinositol polyphosphate phosphohydrolase 3-beta-like	NUDT4	-0.632003	2.31445	0.00303766	0.122291	72.8748	60.9704	84.7382	85.5837	78.3084	54.5256	36.5589	49.8001	63.783	46.0934	38.961	45.2754
gene6104:100195284	bcl6	XP_014045163.1	B-cell lymphoma 6 protein homolog		-0.478887	3.74537	0.00305199	0.122705	212.167	184.559	140.712	197.966	187.176	230.219	107.936	163.51	126.503	149.218	148.052	127.51
gene27529:106566438	LOC106566438	XP_013989946.1	protein FAM110A-like		0.714842	5.4108	0.00308796	0.123494	178.036	504.242	642.922	331.097	332.333	403.894	510.084	696.371	620.821	655.463	667.207	765.987
gene22771:106561926	LOC106561926	XP_013981804.1	DNA damage-binding protein 1-like	DDB1	-0.297813	5.15131	0.00308504	0.123494	523.038	491.059	471.891	455.582	456.481	515.974	387.351	429.111	358.248	419.528	349.675	414.871
gene47375:100306754	cxcr4	NP_001158765.1	C-X-C chemokine receptor type 4	CXCR4	0.528195	4.5695	0.00308362	0.123494	233.384	228.227	213.789	249.835	245.43	271.618	205.426	340.301	503.886	374.216	317.532	329.864
gene39495:106578405	pign	XP_014012629.1	phosphatidylinositol glycan anchor biosynthesis%2C class N	PIGN	0.458034	3.8844	0.00307735	0.123494	124.533	191.151	172.586	148.691	126.057	155.499	226.317	173.47	214.736	198.436	246.428	197.734
gene15533:106608655	LOC106608655	XP_014062215.1	myb/SANT-like DNA-binding domain-containing protein 1	MSANTD1	-0.698394	1.49501	0.00309269	0.12352	45.2008	45.3159	32.6514	35.4438	48.704	38.3699	25.2431	32.3701	17.0088	28.1248	28.2467	19.4038
gene19570:106612691	LOC106612691	XP_014069579.1	glucagon receptor-like		0.364831	5.37247	0.00310318	0.123775	345.002	486.939	461.007	444.344	520.464	434.186	658.931	508.791	520.895	630.464	580.518	553.469
gene32012:106570863	LOC106570863	XP_013998905.1	DNA-binding protein HU 2-like	PYDC1	-0.433724	3.85103	0.0031093	0.123856	203.865	162.313	177.251	212.663	222.511	246.375	174.09	155.21	133.944	135.936	143.182	159.85
gene25107:106564249	LOC106564249	XP_013985769.1	UPF0390 protein zgc136864-like	C19orf53	-0.833627	3.14312	0.00311592	0.123956	197.408	89.8078	78.5189	185.864	104.093	175.694	68.7656	89.6402	99.9267	65.6245	47.7272	91.4749
gene3723:106577511	LOC106577511	XP_014011079.1	apolipoprotein C-I-like	APOC1	-1.12799	6.68901	0.00312378	0.124106	1490.7	384.773	1142.02	2355.71	1569.99	3631	735.531	693.881	949.304	787.494	568.83	1073.67
gene36327:100196633	dph3	NP_001135134.1	DPH3 homolog	DPH3	-0.757946	1.89063	0.00314043	0.124604	63.6501	41.1962	34.9837	59.6493	82.1283	51.4964	34.818	29.0501	35.0807	38.2809	23.3766	35.1116
gene16129:106609194	LOC106609194	XP_014063185.1	B-cell receptor-associated protein 29-like	BCAP29	-0.313601	5.07049	0.00317688	0.125738	496.287	421.025	415.139	482.381	447.886	505.877	403.019	346.111	366.752	336.716	342.856	421.339
gene33614:106572462	LOC106572462	XP_014002147.1	pancreatic progenitor cell differentiation and proliferation factor-like	PPDPF	-0.948871	2.12558	0.00317733	0.125738	72.8748	32.957	45.09	115.841	72.5785	74.7203	26.1135	34.8601	40.3959	32.8122	23.3766	55.4393
gene18640:100136554	igfbprp1	NP_001117123.1	IGF binding protein-related protein 1	IGFBP7	1.13057	3.6455	0.00321982	0.12708	51.6581	143.363	157.815	45.8176	134.652	43.4186	229.799	301.291	96.7376	192.967	263.961	175.558
gene244:106562977	LOC106562977	XP_013983651.1	heterogeneous nuclear ribonucleoprotein R	HNRNPR	-0.459548	3.07811	0.00321673	0.12708	124.533	102.991	133.715	109.789	122.238	123.188	85.3042	101.26	75.4766	78.1244	86.6881	91.4749
gene15514:106608671	LOC106608671	XP_014062241.1	Y-box-binding protein 2-A-like		-0.627081	2.78733	0.00322388	0.12708	136.525	71.6814	88.6253	111.518	94.5431	109.051	57.4498	92.9602	56.3417	65.6245	57.4674	63.7552
gene23914:106563043	LOC106563043	XP_013983730.1	secretory carrier-associated membrane protein 1-like	SCAMP1	-0.381728	4.80904	0.0032461	0.127694	409.575	351.816	363.053	427.054	313.234	491.74	271.581	307.101	331.672	278.904	275.649	334.484
gene51540:106589985	LOC106589985	XP_014035938.1	calpain-2 catalytic subunit-like	CAPN2	0.671191	4.18957	0.00324789	0.127694	191.873	223.284	156.26	128.808	217.736	123.188	299.435	200.03	388.013	175.78	251.298	338.18
gene37869:106576820	LOC106576820	XP_014009735.1	sphingosine-1-phosphate lyase 1-like	SGPL1	0.307393	6.15944	0.00327724	0.128681	816.382	825.572	750.205	766.796	814.599	786.583	1077.62	952.842	1150.22	878.899	968.18	836.21
gene5014:106590316	LOC106590316	XP_014036675.1	uncharacterized LOC106590316		0.405186	4.5526	0.00329591	0.129246	264.748	255.417	325.737	236.868	219.646	194.879	362.108	329.511	285.961	353.903	311.688	330.788
gene50936:106589423	LOC106589423	XP_014034870.1	LIM domain-binding protein 3-like		-1.03282	3.35759	0.00331569	0.129853	141.137	60.1465	133.715	273.176	172.852	232.239	86.1747	42.3301	52.0895	126.561	77.9219	107.183
gene13906:106607206	LOC106607206	XP_014059399.1	intercellular adhesion molecule 1-like		-0.527353	4.50095	0.00332718	0.130006	336.7	396.308	328.069	301.704	379.127	239.307	256.783	259.79	166.899	284.373	238.636	161.698
gene27246:100136539	LOC100136539	NP_001117111.1	glycerol-3-phosphate dehydrogenase	GPD1	-1.0556	1.31526	0.00332949	0.130006	38.7436	14.0067	34.9837	52.7334	40.1092	54.5256	17.409	10.79	13.8197	20.3123	16.5584	33.2636
gene37261:106576168					-0.951475	0.238305	0.0033325	0.130006	11.9921	14.8306	16.3257	19.0186	19.0996	19.1849	6.09316	9.13002	5.31525	15.6249	7.79219	7.39191
gene19876:106612829	LOC106612829	XP_014069831.1	phosphoserine phosphatase-like	PSPH	0.379525	5.23475	0.00333992	0.130128	520.271	395.484	408.143	387.288	380.082	343.31	655.45	522.071	452.859	481.246	503.57	535.913
gene80551:106594155	LOC106594155	XP_014041001.1	rho guanine nucleotide exchange factor 3-like		-0.363767	5.51032	0.00336161	0.130804	658.641	527.312	523.977	661.329	680.901	766.388	464.821	465.631	572.984	532.808	430.519	486.018
gene33182:106572254	LOC106572254	XP_014001767.1	DNA (cytosine-5)-methyltransferase 3B-like	DNMT3B	0.400147	5.50036	0.00339481	0.131757	519.348	603.113	513.871	506.587	402.047	358.456	616.279	667.321	687.794	543.746	593.181	706.851
gene41027:106580271	LOC106580271	XP_014016567.1	interferon-inducible GTPase 5-like	IRGC	0.638636	4.09345	0.00339347	0.131757	202.02	173.848	153.928	151.284	204.366	101.983	299.435	216.63	165.836	340.622	304.87	203.278
gene42855:106581692	LOC106581692	XP_014019401.1	serine/threonine-protein kinase 17B-like	STK17B	0.286079	5.66601	0.00340475	0.131804	533.185	638.542	590.835	517.825	593.043	531.12	739.883	692.221	666.533	719.525	657.466	657.88
gene20491:106613496	LOC106613496	XP_014071259.1	ubiquitin carboxyl-terminal hydrolase 13-like	USP13	-0.789916	1.28015	0.0034009	0.131804	33.2088	35.4288	27.9869	48.411	34.3793	35.3407	21.7613	12.45	20.198	17.1874	18.5065	33.2636
gene22546:106561700	LOC106561700	XP_013981383.1	B-cell receptor-associated protein 29-like	BCAP29	-1.26309	0.340836	0.00340994	0.131837	28.5964	5.76747	13.9935	37.1727	15.2797	16.1557	7.83406	4.98001	10.6305	9.37492	7.79219	7.39191
gene14920:106608137	LOC106608137	XP_014061356.1	heat shock protein HSP 90-alpha 1	HSP90AA1	-1.13104	2.12038	0.00341709	0.131944	67.34	27.1895	57.5287	122.756	78.3084	76.7398	33.9476	9.13002	26.5763	47.6559	36.0389	41.5795
gene72906:106593528	LOC106593528	XP_014040343.1	caldesmon%2C smooth muscle-like	LSP1	-0.420482	3.18041	0.00342507	0.132084	145.75	121.941	118.944	125.35	121.283	128.236	89.6565	85.4902	98.8637	87.4993	98.3764	106.259
gene51035:106589512	LOC106589512	XP_014035063.1	protein Tob1-like	TOB1	0.447122	4.33013	0.00343233	0.132195	240.764	189.503	188.134	212.663	271.215	158.528	327.29	235.72	261.51	287.498	321.428	278.121
gene9743:106603203	LOC106603203	XP_014052010.1	lysine-specific demethylase 6B-like		-0.408512	6.40384	0.00346126	0.132802	996.263	1187.28	1254.75	1430.72	945.431	1384.35	705.065	931.262	1012.02	871.868	824.024	1055.2
gene4074:106581037	LOC106581037	XP_014018189.1	GA-binding protein subunit beta-1-like	GABPB2	0.34142	5.92338	0.00345881	0.132802	668.788	577.571	638.257	826.445	567.259	710.853	812.131	917.982	745.198	849.993	784.089	919.369
gene50084:106588554	LOC106588554	XP_014033159.1	death-associated protein kinase 2-like		-0.345693	4.88216	0.00345857	0.132802	397.583	326.274	356.056	467.685	445.976	458.419	303.787	312.081	302.969	341.403	328.246	331.712
gene27960:106566836	LOC106566836	XP_013990768.1	troponin C%2C slow skeletal and cardiac muscles-like	TNNC1	-1.01969	6.56879	0.00348995	0.133563	1606.01	481.996	1018.41	2434.38	1555.66	2397.11	738.143	475.591	725	1046.09	495.778	1174.39
gene32284:106571131	LOC106571131	XP_013999315.1	zinc finger and BTB domain-containing protein 25-like		-0.711364	1.22577	0.00348793	0.133563	33.2088	26.3656	27.2095	31.9858	43.9291	39.3796	25.2431	19.92	19.1349	24.2186	14.6104	19.4038
gene40235:106579277	lzts2	XP_014014528.1	leucine zipper%2C putative tumor suppressor 2		0.404777	6.89964	0.00351084	0.134193	1213.97	987.062	1058.06	1467.89	1384.72	1553.98	1466.71	1507.28	1982.59	1649.99	1910.06	1585.56
gene47638:106586394	LOC106586394	XP_014029096.1	signal transducing adapter molecule 2-like	STAM2	0.300985	5.27207	0.00353406	0.13491	466.768	466.341	433.02	429.648	395.362	383.699	530.105	546.141	583.615	471.871	548.376	477.702
gene19413:100380715	relb	XP_014068946.1	v-rel avian reticuloendotheliosis viral oncogene homolog B	RELB	-0.307804	5.40928	0.0035605	0.135223	585.766	569.332	610.27	685.534	514.735	532.13	475.266	489.701	515.579	470.309	434.415	426.883
gene45561:106584319	LOC106584319	XP_014024919.1	Abelson tyrosine-protein kinase 2-like	ABL2	0.488331	4.64927	0.00355237	0.135223	199.253	295.789	352.169	214.392	266.44	220.122	376.905	438.241	287.024	336.716	400.324	324.32
gene37234:106576138	LOC106576138	XP_014008522.1	lymphoid-restricted membrane protein-like	LRMP	-0.568835	3.2454	0.00356463	0.135223	98.7038	152.426	170.254	110.654	177.626	121.168	104.454	81.3402	93.5484	107.03	82.792	88.7029
gene14256:106607530	LOC106607530	XP_014060036.1	peptide YY	PYY	-1.93295	0.848129	0.00355635	0.135223	61.8052	2.47177	20.9902	53.5979	28.6494	27.2628	3.4818	1.66	6.3783	23.4373	6.81817	8.3159
gene24046:106563310					-0.899158	0.758129	0.00354928	0.135223	20.2942	15.6546	27.9869	34.5793	17.1897	33.3212	10.4454	14.11	9.56745	10.9374	16.5584	17.5558
gene41683:106580584	LOC106580584	XP_014017275.1	glycerol-3-phosphate acyltransferase 3-like		0.414093	3.92159	0.00357613	0.13549	180.803	169.728	153.151	168.574	119.373	168.626	220.224	251.49	184.971	203.123	203.571	209.745
gene29461:106568411	LOC106568411	XP_013994204.1	spindlin-Z-like		-0.312608	4.48782	0.00358898	0.135806	304.414	271.895	297.75	345.793	329.468	293.833	247.208	232.4	240.249	242.967	246.428	267.957
gene4199:106582385	LOC106582385	XP_014020927.1	apoptosis-associated speck-like protein containing a CARD	PYCARD	-0.405629	6.74786	0.0036117	0.135985	1720.4	1303.45	1142.8	1736.74	1382.81	1853.87	1148.12	1071.53	1370.27	1003.9	1042.21	1227.98
gene48934:106587699	LOC106587699	XP_014031765.1	methionyl-tRNA formyltransferase%2C mitochondrial-like	MTFMT	-0.529029	2.87736	0.00360877	0.135985	120.843	80.7446	94.0672	98.551	127.012	113.09	86.1747	75.5301	80.7918	60.937	67.2077	66.5272
gene44095:106582923	LOC106582923	XP_014022025.1	mitochondrial intermembrane space import and assembly protein 40-like	CHCHD4	-0.789376	1.09107	0.00361112	0.135985	31.3638	31.3091	31.874	34.5793	40.1092	17.1655	25.2431	17.43	12.7566	15.6249	17.5324	18.4798
gene19123:106612115	LOC106612115	XP_014068476.1	SH2 domain-containing protein 4A-like		-0.704541	0.974478	0.00360701	0.135985	30.4414	21.422	22.545	33.7148	26.7395	32.3115	17.409	18.26	13.8197	21.0936	13.6363	17.5558
gene37977:106576728	LOC106576728	XP_014009552.1	uncharacterized LOC106576728		-0.381951	4.9238	0.00363284	0.136566	348.692	481.996	385.598	427.919	451.706	454.38	308.14	302.951	329.546	317.185	418.83	272.577
gene24049:106563305	LOC106563305	XP_013984272.1	ubiquinone biosynthesis protein COQ4 homolog%2C mitochondrial-like		-0.525342	4.23389	0.00363615	0.136566	303.491	177.968	233.224	342.335	269.305	319.076	156.681	185.92	225.367	155.467	176.298	237.465
gene48501:106587226	LOC106587226	XP_014030878.1	uncharacterized LOC106587226		-0.815711	3.81904	0.00364145	0.136595	184.493	168.905	157.815	235.139	403.957	177.713	197.592	102.92	125.44	106.249	143.182	75.7671
gene25663:106564916					-0.99016	0.947736	0.00366127	0.137168	23.0616	18.1263	24.8773	36.3083	20.0546	53.5159	14.7977	11.62	9.56745	19.5311	15.5844	16.6318
gene71025:106598238	LOC106598238	XP_014044767.1	2-oxoglutarate dehydrogenase%2C mitochondrial-like		1.04852	0.110245	0.00367114	0.137368	2.7674	9.8871	6.21932	6.05138	12.4147	7.06814	13.0568	8.30002	19.1349	14.8436	19.4805	17.5558
gene43819:106582666	LOC106582666	XP_014021417.1	DNA damage-inducible transcript 3 protein-like	DDIT3	-0.392181	4.72598	0.0037043	0.138437	306.259	377.357	394.927	469.414	301.774	379.66	295.953	279.711	321.041	236.717	279.545	278.121
gene10831:106604189	LOC106604189	XP_014054096.1	protocadherin Fat 2-like	FAT2	0.390471	6.91124	0.00372393	0.138579	987.961	1498.72	1271.07	1346.86	1286.36	1373.24	1362.26	1810.23	1831.64	1449.21	2037.66	1648.4
gene25747:100380679	LOC100380679	XP_013986776.1	calcineurin subunit B type 1	PPP3R1	0.311154	6.17359	0.00373582	0.138579	809.925	772.017	715.999	850.651	841.338	810.816	1205.57	973.592	1005.65	957.805	842.531	942.469
gene16797:106609886	LOC106609886	XP_014064392.1	bifunctional UDP-N-acetylglucosamine 2-epimerase/N-acetylmannosamine kinase-like	GNE	0.518559	5.97664	0.00372909	0.138579	644.804	622.063	603.274	708.875	584.448	693.687	1041.06	704.671	1411.73	618.745	780.193	945.24
gene31431:106570296	LOC106570296	XP_013997934.1	actin-binding protein anillin-like	ANLN	0.341643	4.90846	0.00372358	0.138579	326.553	386.421	367.717	318.129	262.62	305.949	383.869	410.851	435.851	379.684	415.908	456.45
gene1680:106613168	LOC106613168	XP_014070638.1	methylcytosine dioxygenase TET2-like		0.332783	4.40203	0.00374018	0.138579	234.306	254.593	227.005	247.242	201.501	222.141	265.488	274.731	276.393	305.466	281.493	335.408
gene8201:106601835	LOC106601835	XP_014049711.1	mitochondrial import inner membrane translocase subunit tim16-like	PAM16	-0.781431	1.75641	0.00372353	0.138579	47.0458	31.3091	42.7578	62.2427	41.0642	79.769	27.8544	30.7101	26.5763	36.7184	22.4026	31.4156
gene45201:106583957	LOC106583957	XP_014024145.1	transmembrane 4 L6 family member 1-like	TM4SF1	-1.00418	1.48862	0.00373594	0.138579	41.511	26.3656	27.9869	69.1586	53.4789	45.438	37.4294	25.73	11.6936	14.0624	17.5324	24.0237
gene39136:106578031	LOC106578031	XP_014012052.1	tripartite motif-containing protein 16-like	TRIM52	-0.723606	1.15093	0.00375038	0.138787	40.5885	28.0134	24.0998	37.1727	28.6494	33.3212	20.8908	17.43	24.4502	17.1874	22.4026	12.9358
gene48715:106587476	LOC106587476	XP_014031368.1	anoctamin-5-like	ANO5	0.662042	2.75454	0.00375979	0.138965	71.9523	62.6183	55.1964	60.5138	42.9741	87.8469	73.9883	87.1502	146.701	96.8742	107.143	88.7029
gene42380:106581222	LOC106581222	XP_014018610.1	tsukushin-like	TSKU	0.415886	4.09238	0.00378035	0.139554	176.191	191.151	188.912	174.625	204.366	145.402	286.378	253.15	245.565	197.655	200.649	252.249
gene29420:106568337	LOC106568337	XP_013994071.1	beta-1%2C3-galactosyl-O-glycosyl-glycoprotein beta-1%2C6-N-acetylglucosaminyltransferase 4-like	GCNT4	0.603729	3.67255	0.00383338	0.14134	129.145	132.652	138.38	110.654	146.112	88.8566	217.613	142.76	141.386	264.842	219.155	143.218
gene19406:100195625	gemin7	XP_014068922.1	gem (nuclear organelle) associated protein 7	GEMIN7	-0.432815	3.52865	0.00384255	0.141505	192.795	142.539	144.599	150.42	174.761	171.655	126.215	102.92	142.449	110.937	125.649	111.803
gene19460:106612446	LOC106612446	XP_014069046.1	NADPH--cytochrome P450 reductase	POR	0.335552	4.74372	0.00385314	0.141723	296.112	286.726	317.185	314.672	295.089	248.395	396.926	366.861	391.203	315.622	414.934	323.396
gene14111:106607300	LOC106607300	XP_014059603.1	V-type proton ATPase 116 kDa subunit a isoform 1-like		0.318957	5.05585	0.00387099	0.142206	377.289	313.915	338.953	431.377	336.153	402.884	425.651	452.351	518.769	449.215	445.129	440.743
gene28946:106567943					-0.537217	2.44952	0.00388208	0.14244	92.2466	60.9704	63.748	81.2613	84.0383	86.8371	47.8748	55.6101	49.9634	51.5621	53.5713	62.8312
gene31115:106570013	LOC106570013	XP_013997347.1	E3 ubiquitin-protein ligase RNF19B-like	RNF19B	-0.596513	4.02827	0.00389621	0.142786	272.127	193.622	190.467	363.083	189.086	245.365	124.475	180.11	204.106	144.53	119.805	182.95
gene19568:106612693	LOC106612693	XP_014069582.1	echinoderm microtubule-associated protein-like 2	EML2	-0.309402	6.26271	0.00391679	0.14302	1195.52	917.028	1024.63	1025.28	1056.21	1116.77	902.658	868.182	778.153	983.586	738.31	814.958
gene41250:106579956	pptc7	XP_014015881.1	PTC7 protein phosphatase homolog	PPTC7	0.355663	5.38937	0.00391558	0.14302	355.149	463.046	454.01	555.862	402.047	504.867	592.777	629.971	622.948	515.621	579.544	543.305
gene48124:106586891	LOC106586891	XP_014030093.1	interferon-induced GTP-binding protein Mx2-like		-0.971931	4.27841	0.00390846	0.14302	224.159	532.255	316.408	363.083	224.42	241.326	266.358	79.6802	138.197	113.28	271.753	97.0188
gene40823:106579706	LOC106579706	XP_014015323.1	proteasome activator complex subunit 2-like	PSME2	-0.304229	7.22222	0.00395446	0.14325	2177.94	1801.1	1844.8	2164.66	2074.22	2249.69	1862.77	1634.27	1764.66	1632.02	1446.43	1580.94
gene7090:106600734	atp2a1	XP_014047794.1	ATPase%2C Ca++ transporting%2C cardiac muscle%2C fast twitch 1	ATP2A1	-1.01182	6.30662	0.00395627	0.14325	1265.62	409.491	927.456	2075.62	1312.14	1907.39	513.566	371.841	559.164	980.461	480.194	989.592
gene67059:106592710	LOC106592710	XP_014039510.1	uncharacterized LOC106592710		-0.472575	5.26779	0.00394733	0.14325	431.714	449.863	533.306	786.679	572.988	555.354	465.691	361.051	463.49	431.246	356.493	310.46
gene23228:106562378	LOC106562378	XP_013982709.1	Wilms tumor protein 1-interacting protein homolog		0.463588	4.30507	0.00395229	0.14325	152.207	204.333	217.676	258.48	155.662	242.336	245.467	312.081	311.474	257.029	253.246	310.46
gene2427:106565196	LOC106565196	XP_013987537.1	protein phosphatase 1 regulatory subunit 3C-B-like	PPP1R3C	0.703788	4.10382	0.00394465	0.14325	244.453	108.758	131.383	186.728	125.102	172.665	190.629	219.12	444.355	232.029	228.896	255.021
gene2697:106568100	LOC106568100	XP_013993610.1	homer protein homolog 1-like	HOMER1	0.472664	2.67407	0.0039348	0.14325	56.2704	66.7379	65.3028	76.0744	63.9837	60.584	84.4338	102.92	87.1701	85.9368	84.7401	92.3989
gene24108:106563251	LOC106563251	XP_013984143.1	histone-lysine N-methyltransferase Smyd1-like	SMYD1	-1.28993	0.220181	0.00394645	0.14325	23.0616	6.5914	11.6612	17.2896	22.9195	25.2434	10.4454	7.47001	4.2522	13.2811	1.94805	5.54393
gene31786:106570648	LOC106570648	XP_013998594.1	serine/arginine-rich splicing factor 4-like	SRSF4	-0.281554	5.50591	0.0039915	0.144113	651.261	652.548	656.915	592.17	601.638	555.354	459.598	535.351	466.679	502.34	518.181	556.241
gene4684:106587813	LOC106587813	XP_014031935.1	keratin%2C type I cytoskeletal 13-like		-0.685264	5.34326	0.00400869	0.144113	800.7	254.593	554.297	695.908	684.721	738.116	288.99	441.561	431.598	340.622	308.766	493.41
gene19586:106612680	LOC106612680	XP_014069560.1	transcription elongation factor SPT5-like		-0.382032	4.2045	0.0039924	0.144113	257.368	207.629	229.337	312.943	254.025	283.735	202.815	180.11	195.601	180.467	223.052	197.734
gene34594:106573461	LOC106573461	XP_014004009.1	apoptosis-associated speck-like protein containing a CARD		-0.757219	3.01084	0.00399561	0.144113	146.672	75.8011	82.4059	166.845	84.9933	185.791	80.952	65.5701	61.6569	61.7182	74.9999	91.4749
gene48643:106587395	LOC106587395	XP_014031227.1	stereocilin-like	STRC	-1.04518	1.28418	0.00399935	0.144113	35.9762	46.9637	35.7611	38.0372	44.8841	27.2628	9.57496	13.28	8.5044	40.6247	22.4026	15.7078
gene42296:106581149	LOC106581149	XP_014018472.1	protein turtle homolog B-like	IGSF9B	-0.822978	1.21883	0.00400598	0.144113	30.4414	22.246	52.8642	34.5793	33.4243	33.3212	16.5386	12.45	14.8827	25.781	23.3766	23.0997
gene5702:106596460	LOC106596460	XP_014043231.1	serine/threonine-protein kinase MAK-like		-0.819606	2.41653	0.00401558	0.144189	87.6343	55.2029	46.6449	101.144	75.4435	128.236	37.4294	56.4401	29.7654	51.5621	42.8571	60.0593
gene47372:106586143	LOC106586143	XP_014028515.1	glutaminase kidney isoform%2C mitochondrial-like	GLS	0.315593	6.56527	0.00405646	0.145355	911.396	1108.18	1113.26	1005.39	1115.42	1033.97	1511.1	1347.92	1357.52	1204.68	1280.84	1089.38
gene52090:106590556	LOC106590556	XP_014037142.1	uncharacterized LOC106590556		0.45454	4.00156	0.00405768	0.145355	186.338	205.157	175.696	152.149	165.212	114.1	198.463	274.731	227.493	221.873	222.077	218.061
gene43416:106582258	LOC106582258	XP_014020624.1	interleukin-1 receptor type 1-like	IL1RL2	-0.49245	4.87046	0.00408621	0.145597	440.939	299.085	320.295	502.264	389.632	589.685	271.581	314.571	264.7	344.528	263.961	337.256
gene34919:106573556	LOC106573556	XP_014004173.1	cystinosin-like	CTNS	0.318698	4.53902	0.00408657	0.145597	277.662	238.938	227.782	278.363	266.44	245.365	356.014	335.321	281.708	307.81	308.766	315.08
gene40725:100380517	nub1	NP_001167273.1	negative regulator of ubiquitin-like proteins 1	NUB1	0.344645	4.51643	0.00408849	0.145597	290.577	217.516	242.553	236.004	282.674	226.18	327.29	291.331	324.23	343.747	329.22	274.425
gene14585:106607777	hsdl1	XP_014060597.1	hydroxysteroid dehydrogenase like 1	HSDL1	0.454015	3.63236	0.00407885	0.145597	155.897	112.878	94.8446	133.13	135.607	139.343	174.09	151.06	214.736	170.311	164.61	177.406
gene51192:106589635	LOC106589635	XP_014035322.1	putative all-trans-retinol 13%2C14-reductase		-0.830447	1.17869	0.00407075	0.145597	46.1233	18.1263	35.7611	29.3924	30.5594	41.3991	17.409	21.58	14.8827	17.9686	13.6363	26.7957
gene12024:106605373	LOC106605373	XP_014056387.1	N-acetylglucosamine-1-phosphodiester alpha-N-acetylglucosaminidase-like	NAGPA	0.355565	5.29075	0.004102	0.145603	307.181	480.348	484.329	435.699	430.696	413.991	540.55	545.311	481.562	528.902	577.596	579.341
gene41565:106580440	LOC106580440	XP_014016979.1	LETM1 domain-containing protein LETM2%2C mitochondrial-like	LETM2	0.257813	5.21079	0.004102	0.145603	416.032	395.484	443.904	399.391	423.056	430.147	469.173	509.621	503.886	523.433	496.752	482.322
gene28784:106567714	LOC106567714	XP_013992800.1	frizzled-9	FZD9	0.499633	3.61478	0.00410311	0.145603	174.346	106.286	96.3994	120.163	104.093	147.421	151.458	184.26	203.043	173.436	177.272	163.546
gene70815:106597072	LOC106597072	XP_014043782.1	uncharacterized LOC106597072		-1.03553	3.26551	0.00415545	0.147287	188.183	89.8078	84.7382	227.359	95.4981	265.56	70.5065	53.9501	132.881	39.0622	74.0258	90.5509
gene26159:106565100	LOC106565100	XP_013987279.1	pleckstrin homology domain-containing family A member 6-like	PLEKHA6	0.335844	5.72218	0.00416961	0.147443	554.402	601.465	596.277	615.511	506.14	600.792	550.996	808.422	736.694	676.557	765.583	827.894
gene37178:100196284	tnni1	XP_014008283.1	troponin I%2C slow skeletal muscle	TNNI3	-1.12237	0.642171	0.00416942	0.147443	23.9841	18.9503	10.1064	31.1214	40.1092	19.1849	6.09316	6.64001	12.7566	18.7498	12.6623	8.3159
gene22990:106562113	LOC106562113	XP_013982186.1	tetranectin-like protein	CLEC3A	-1.03529	1.71635	0.00418852	0.147939	62.7277	28.0134	38.0933	70.8875	24.8295	89.8663	26.1135	30.7101	22.3241	20.3123	15.5844	36.9595
gene57333:106591132	LOC106591132	XP_014037796.1	poly(U)-binding-splicing factor PUF60-like		-0.831714	3.2473	0.0042075	0.148436	156.819	108.758	107.283	216.121	87.8582	217.093	67.0247	97.9402	100.99	77.3431	43.8311	111.803
gene18489:106611532	zdhhc9	XP_014067298.1	zinc finger%2C DHHC-type containing 9	ZDHHC9	0.308589	5.63207	0.00421287	0.148452	495.364	549.558	494.436	564.507	638.882	554.344	637.17	663.171	687.794	628.12	806.492	644.02
gene33947:106572799	LOC106572799	XP_014002755.1	differentially expressed in FDCP 6 homolog		-0.348348	5.00933	0.00423084	0.148912	424.334	374.886	391.039	483.246	454.571	553.334	315.974	378.481	310.411	359.372	373.051	358.508
gene14681:106607854	LOC106607854	XP_014060761.1	uncharacterized LOC106607854		-0.455169	7.09639	0.00425081	0.148944	1800.65	1405.62	1576.6	2559.73	1771.49	2698.01	1424.06	1411	1502.09	1404.68	1468.83	1360.11
gene2350:106564385	LOC106564385	XP_013985937.1	integral membrane protein DGCR2/IDD-like	DGCR2	0.247459	6.09433	0.00426547	0.148944	798.855	730.821	771.195	762.473	828.923	762.349	893.083	937.902	925.917	850.774	967.206	925.837
gene29821:106568726	LOC106568726	XP_013994788.1	plasminogen activator inhibitor 1 RNA-binding protein-like	SERBP1	-0.267893	6.06879	0.00426186	0.148944	984.271	856.058	887.03	861.024	912.007	964.296	651.968	804.272	776.027	787.494	741.232	755.823
gene27577:106566492	LOC106566492	XP_013990045.1	tyrosine-protein phosphatase non-receptor type 18-like	PTPN18	-0.405025	4.13689	0.00423734	0.148944	261.058	213.396	216.121	247.242	292.224	253.443	177.572	205.84	175.403	189.842	221.103	145.066
gene36536:106575445					-0.439345	3.71382	0.00426625	0.148944	224.159	163.961	182.692	197.102	169.032	177.713	134.049	139.44	136.07	167.186	100.324	140.446
gene52537:106595301	LOC106595301	XP_014042153.1	protein kinase C and casein kinase substrate in neurons protein 3-like		-0.569957	3.32147	0.00426193	0.148944	200.175	164.785	118.167	171.167	106.003	118.139	119.252	102.09	87.1701	99.9992	80.844	98.8668
gene32863:106571588	LOC106571588	XP_014000307.1	heat shock protein HSP 90-alpha 1-like	HSP90AA1	-0.948668	2.05059	0.00425267	0.148944	71.0299	28.8374	70.7447	95.0931	65.8937	60.584	43.5226	15.77	22.3241	42.9684	28.2467	48.9714
gene5768:100380348	ubf1	XP_014043679.1	Nucleolar transcription factor 1		0.2679	5.53094	0.00428727	0.149411	532.263	518.249	579.174	479.788	519.51	492.75	569.275	643.251	594.245	656.245	635.064	644.02
gene2586:100194645	LOC100194645	NP_001133202.1	phosphoglycerate mutase 2-2 (muscle)	PGAM2	-1.0777	2.74327	0.00428949	0.149411	134.68	31.3091	73.077	169.439	114.598	140.353	38.2998	35.6901	57.4047	66.4057	31.1688	83.159
gene12710:106606059	LOC106606059	XP_014057612.1	cleft lip and palate transmembrane protein 1-like protein	CLPTM1L	-0.846233	1.02853	0.00429691	0.149497	22.1392	27.1895	24.0998	24.2055	34.3793	48.4672	13.0568	16.6	15.9458	14.8436	25.3246	13.8598
gene35818:106574730	donson	XP_014006223.1	downstream neighbor of SON	DONSON	-0.66467	2.57265	0.00431271	0.149874	86.7118	73.3293	80.0737	114.976	56.3439	119.149	45.2635	65.5701	64.8461	44.5309	48.7012	63.7552
gene28781:106567718					-0.396821	4.33139	0.00431843	0.149901	310.871	246.353	214.566	327.639	283.629	313.018	223.706	185.09	227.493	192.186	245.454	207.897
gene2050:106561439	ermp1	XP_013980882.1	endoplasmic reticulum metallopeptidase 1	ERMP1	-0.460184	3.7984	0.00433321	0.150241	219.547	177.144	146.931	174.625	227.285	244.356	117.511	138.61	143.512	153.124	165.584	142.294
gene9426:106602866	LOC106602866	XP_014051293.1	uncharacterized LOC106602866	ATF5	-0.743856	1.49586	0.00434072	0.150329	33.2088	37.9005	52.8642	43.2241	39.1542	42.4088	21.7613	19.09	29.7654	27.3435	13.6363	36.0356
gene56580:100380811	gadl1	NP_001167404.1	glutamate decarboxylase-like 1	GADL1	1.76678	2.47704	0.00435288	0.150578	11.0696	46.1398	61.4157	6.05138	49.659	8.07787	155.811	146.91	22.3241	136.718	113.961	45.2754
gene8790:101448031	LOC101448031	NP_001265994.1	interleukin-15		-0.444266	4.22738	0.00436628	0.150869	291.499	216.692	206.015	313.807	282.674	288.784	222.835	180.11	240.249	185.936	184.091	156.154
gene17318:106610379	LOC106610379	XP_014065184.1	zinc finger and BTB domain-containing protein 18-like		-0.407442	4.70221	0.00437212	0.15088	416.032	276.839	288.421	434.835	351.433	437.215	256.783	252.32	313.6	272.654	290.259	267.957
gene26200:106565341	LOC106565341	XP_013987811.1	SLIT-ROBO Rho GTPase-activating protein 3-like	SRGAP3	-0.38901	4.3707	0.00437659	0.15088	249.988	255.417	268.208	321.587	299.864	343.31	173.22	212.48	245.565	253.904	218.181	218.061
gene4192:100196302	ppt2a	NP_001134803.1	Lysosomal thioesterase PPT2-A	PPT2	-0.518207	4.39279	0.00440747	0.151663	344.08	248.825	334.288	217.85	436.426	251.424	243.726	201.69	224.304	215.623	225.974	162.622
gene9084:106602661	LOC106602661	XP_014050889.1	E3 ISG15--protein ligase HERC5-like		-0.582419	1.52351	0.00440935	0.151663	36.8986	39.5484	45.09	46.682	31.5144	43.4186	28.7249	26.5601	28.7024	23.4373	25.3246	28.6437
gene33675:106572511	LOC106572511	XP_014002216.1	integrin alpha-5-like	ITGA5	0.540826	5.19828	0.00444171	0.15233	235.229	432.56	520.868	417.545	266.44	349.368	465.691	663.171	535.777	455.465	517.207	583.037
gene49074:106587849	LOC106587849	XP_014031975.1	major histocompatibility complex class I-related gene protein-like		-0.544301	3.66928	0.00444383	0.15233	216.779	212.573	143.822	206.611	192.906	140.353	186.277	115.37	120.125	121.093	111.039	105.335
gene41108:100194908	ub2r2	NP_001133409.1	Ubiquitin-conjugating enzyme E2 R2	UBE2R2	0.59634	3.23361	0.0044373	0.15233	46.1233	101.343	100.286	107.196	102.183	91.8858	135.79	123.67	142.449	149.218	164.61	111.803
gene11907:106605270	LOC106605270	XP_014056193.1	DNA-binding protein SATB1-like	SATB1	-0.408001	4.12804	0.00446966	0.153042	261.98	219.988	216.899	258.48	233.97	284.745	134.92	186.75	207.295	218.748	174.35	184.798
gene15582:106608613	LOC106608613	XP_014062123.1	protein transport protein Sec24D-like	SEC24D	-0.463887	3.98083	0.00449192	0.153414	270.282	180.439	228.56	240.326	167.122	267.58	142.754	131.14	159.458	186.717	179.22	177.406
gene18054:106611128	LOC106611128	XP_014066479.1	decaprenyl-diphosphate synthase subunit 2-like		-0.543968	3.32161	0.00449458	0.153414	122.688	126.884	118.944	136.588	200.546	165.596	101.843	91.3002	99.9267	98.4367	127.597	75.7671
gene22911:106562160	LOC106562160	XP_013982317.1	putative solute carrier family 22 member 31	SLC22A31	0.724464	1.7856	0.00449576	0.153414	22.1392	23.8938	45.8675	31.9858	28.6494	32.3115	30.4658	52.2901	56.3417	52.3433	64.2856	48.9714
gene16405:106609517	LOC106609517	XP_014063902.1	sodium-coupled neutral amino acid transporter 2-like	SLC38A2	-0.461252	6.37	0.00451469	0.15354	1412.3	1075.22	1269.52	1336.49	817.464	1235.91	1078.49	721.271	988.637	662.495	741.232	972.036
gene943:106603355	LOC106603355	XP_014052402.1	uncharacterized LOC106603355	LACE1	0.542458	3.12478	0.00450721	0.15354	80.2545	93.9274	88.6253	95.9575	88.8132	72.7009	105.325	85.4902	144.575	120.312	167.532	132.13
gene3024:106571500	ankrd55	XP_014000141.1	ankyrin repeat domain 55	ANKRD55	-0.69426	1.59949	0.00451298	0.15354	52.5806	28.8374	35.7611	39.7662	49.659	58.5646	26.1135	22.41	32.9546	24.2186	32.1428	24.9477
gene33728:106572638	LOC106572638	XP_014002476.1	protein diaphanous homolog 3-like		-0.351095	4.78467	0.00453184	0.153777	400.35	375.71	408.143	406.307	331.378	372.592	295.953	247.34	318.915	320.31	361.363	246.705
gene21072:106560261	LOC106560261	XP_013978446.1	DCN1-like protein 4		0.336991	4.74623	0.00452876	0.153777	251.833	258.712	281.424	293.924	339.018	335.232	390.833	388.441	402.896	326.56	355.519	349.268
gene42000:106580837	LOC106580837	XP_014017788.1	proteasome subunit alpha type-6-like	PSMA6	-0.334928	5.51198	0.00454446	0.154033	707.531	613.824	555.074	653.549	572.988	686.619	600.611	453.181	551.723	458.59	417.856	507.27
gene35452:106574267	LOC106574267	XP_014005525.1	anosmin-1-like	ANOS1	-1.00569	0.550445	0.00455522	0.154224	20.2942	13.1828	20.9902	30.2569	16.2347	29.2823	10.4454	17.43	4.2522	14.8436	9.74024	7.39191
gene12029:106605477	LOC106605477	XP_014056668.1	GSK-3-binding protein-like	FRAT2	0.32046	6.36559	0.0045856	0.154906	1152.16	799.207	796.072	899.062	893.862	928.955	1149	1128.8	1263.97	1180.46	1024.67	1046.88
gene15192:106608373	LOC106608373	XP_014061753.1	dihydroxyacetone phosphate acyltransferase-like		-0.547392	3.91751	0.00458479	0.154906	219.547	194.446	204.46	261.938	139.427	306.959	135.79	124.5	192.412	147.655	137.337	165.394
gene14144:100194587	LOC100194587	XP_014059449.1	protein phosphatase 1%2C regulatory (inhibitor) subunit 1b-like	PPP1R1B	0.385583	6.59184	0.00459743	0.155132	934.458	866.769	908.798	1346.86	910.097	1271.26	1449.3	1469.93	1218.26	1209.37	1395.78	1365.66
gene13637:106606877	LOC106606877	XP_014058772.1	uncharacterized LOC106606877	ARMC5	-0.70028	2.13131	0.00460325	0.155156	63.6501	55.2029	55.9738	95.9575	42.0192	77.7495	30.4658	48.9701	38.2698	42.9684	45.7791	32.3396
gene9121:106602692	LOC106602692	XP_014050951.1	LON peptidase N-terminal domain and RING finger protein 1-like	LONRF1	0.384322	5.69452	0.0046234	0.155488	500.899	475.404	536.416	607.731	568.214	656.327	589.295	643.251	950.367	666.401	803.57	694.84
gene28356:100194614	ppdpf	NP_001133171.1	c20orf149 protein	PPDPF	-0.870134	2.10917	0.00462089	0.155488	93.169	32.1331	54.419	67.4296	70.6686	83.8079	47.8748	34.8601	38.2698	39.8434	15.5844	41.5795
gene11499:106604864	LOC106604864	XP_014055415.1	janus kinase and microtubule-interacting protein 1-like		-0.590306	1.77488	0.0046352	0.155712	48.8907	41.1962	58.3061	41.4952	55.3889	47.4575	37.4294	32.3701	28.7024	36.7184	33.1168	24.9477
gene8022:100380859	LOC100380859	XP_014049477.1	band 3 anion exchange protein	SLC4A1	0.707748	2.58664	0.00469058	0.157397	34.1312	51.0833	93.2897	63.1072	40.1092	49.477	80.0815	72.2101	91.4223	103.905	100.324	91.4749
gene13648:106606886	LOC106606886	XP_014058814.1	coronin-1A-like		-0.32727	7.30656	0.00470017	0.157544	2038.65	2129.02	1952.09	2026.35	2605.19	2389.03	2009	1815.21	1712.57	1778.11	1595.45	1514.42
gene19939:106612785	LOC106612785	XP_014069746.1	nucleoredoxin-like	NXN	-0.425885	4.81157	0.00472003	0.158035	545.177	295.789	397.259	459.04	311.324	384.709	299.435	295.481	322.104	294.529	263.961	295.676
gene28429:106567283	LOC106567283	XP_013991883.1	serine/threonine-protein phosphatase 4 regulatory subunit 2-A-like	PPP4R2	0.253589	5.29797	0.00475116	0.158285	450.163	466.341	422.136	440.886	438.336	451.351	523.141	500.491	551.723	551.558	552.272	488.79
gene33175:106572303	LOC106572303	XP_014001821.1	helicase ARIP4-like	RAD54L2	0.298524	5.15078	0.00475776	0.158285	392.97	379.829	359.166	429.648	419.237	387.738	457.857	426.621	580.425	465.621	483.116	486.942
gene43386:106582237	LOC106582237	XP_014020583.1	interferon-induced guanylate-binding protein 1-like		-0.758757	4.78004	0.00475612	0.158285	214.012	628.654	562.071	309.485	394.407	451.351	268.099	168.49	244.502	308.591	354.545	164.47
gene15145:106608320	LOC106608320	XP_014061679.1	all-trans retinoic acid-induced differentiation factor-like	ATRAID	0.366458	4.74538	0.00474946	0.158285	321.018	270.247	330.401	264.532	302.729	250.414	463.08	407.531	338.05	350.778	348.701	323.396
gene37092:106575986	LOC106575986	XP_014008237.1	kinesin-like protein KIF21A	KIF21A	-0.463533	3.40134	0.0047395	0.158285	159.587	144.187	136.048	137.453	147.067	176.703	111.418	114.54	85.044	110.155	139.285	89.6269
gene44250:106583121	LOC106583121	XP_014022428.1	ethanolamine kinase 1-like	ETNK1	2.10874	0.681031	0.00475893	0.158285	0	15.6546	14.7709	0.864482	7.63985	1.00973	41.7817	30.7101	6.3783	34.3747	42.8571	18.4798
gene14843:106608030	LOC106608030	XP_014061157.1	Golgi resident protein GCP60-like	ACBD3	0.297605	6.47083	0.00482981	0.158739	858.816	1070.28	1114.03	1035.65	997.955	852.216	1268.25	1257.45	1133.21	1202.33	1127.92	1267.71
gene42147:106581008	LOC106581008	XP_014018132.1	periostin-like	POSTN	-0.442453	5.99652	0.00479139	0.158739	1139.25	589.93	838.83	1065.91	816.509	1034.98	549.255	678.941	749.451	768.744	638.96	628.312
gene22592:106561766	LOC106561766	XP_013981480.1	cingulin-like protein 1		0.382384	5.64608	0.00480418	0.158739	633.734	577.571	554.297	446.073	465.076	560.402	562.311	712.971	774.964	817.181	770.453	561.785
gene11751:106605109	LOC106605109	XP_014055902.1	replication protein A 32 kDa subunit-like	RPA2	-0.317744	5.05865	0.00477884	0.158739	531.34	427.617	463.339	452.124	431.651	443.273	393.444	362.711	415.653	314.06	313.636	395.467
gene31582:106570489	hepacam2	XP_013998365.1	HEPACAM family member 2	HEPACAM2	-0.614299	4.92507	0.0048127	0.158739	678.012	289.198	350.614	495.348	482.265	438.225	329.031	207.5	224.304	399.215	355.519	259.641
gene43856:106582696	LOC106582696	XP_014021482.1	interleukin-17 receptor D-like	IL17RD	0.406594	4.25871	0.00482335	0.158739	225.082	216.692	180.36	214.392	174.761	208.005	242.856	230.74	326.356	214.061	275.649	319.7
gene1231:106606765	LOC106606765	XP_014058602.1	GRIN2-like protein	GPRIN2	-0.512092	3.9673	0.00481745	0.158739	300.724	210.925	186.579	242.92	170.942	248.395	171.479	117.86	147.764	161.717	138.311	211.593
gene36626:106575540	LOC106575540	XP_014007572.1	T-cell surface antigen CD2-like	CD2	-0.746277	3.25323	0.00483033	0.158739	140.215	83.2164	108.061	195.373	124.147	227.19	70.5065	96.2802	125.44	66.4057	72.0778	89.6269
gene20318:106613309	LOC106613309	XP_014070874.1	P2Y purinoceptor 13-like	P2RY13	-0.484975	3.04559	0.00482988	0.158739	112.541	107.934	136.048	126.214	117.463	105.012	83.5633	89.6402	90.3593	102.343	63.3116	72.0711
gene34954:106573833	LOC106573833	XP_014004681.1	sphingosine 1-phosphate receptor 4-like	S1PR4	-0.960201	0.723419	0.00482231	0.158739	18.4493	41.1962	25.6547	12.9672	30.5594	18.1752	13.9272	11.62	9.56745	17.9686	11.6883	10.1639
gene48425:106587293	LOC106587293	XP_014031019.1	neuropilin and tolloid-like protein 2	NETO2	-0.98783	0.625247	0.00480293	0.158739	27.674	17.3024	18.6579	24.2055	34.3793	15.146	12.1863	13.28	8.5044	19.5311	4.87012	10.1639
gene54547:106592739	LOC106592739	XP_014039540.1	ubiquitin-associated domain-containing protein 2-like	UBAC2	-0.72733	1.75027	0.00483807	0.158821	64.5726	42.0202	42.7578	49.2755	33.4243	66.6424	23.5022	32.3701	20.198	35.9372	29.2207	37.8835
gene37175:106576067	LOC106576067	XP_014008404.1	troponin T%2C cardiac muscle-like		-1.17206	1.70999	0.00485577	0.159229	69.1849	16.4785	24.0998	85.5837	53.4789	73.7106	26.1135	14.11	13.8197	36.7184	22.4026	28.6437
gene27838:106566701	LOC106566701	XP_013990471.1	SH3 and cysteine-rich domain-containing protein 3-like	STAC3	-0.897478	1.98667	0.00489334	0.160287	60.8827	30.4852	42.7578	94.2286	65.8937	75.7301	39.1703	14.94	32.9546	32.8122	32.1428	45.2754
gene3126:106572412					-0.562764	3.94893	0.00492906	0.161283	343.157	192.798	183.47	247.242	146.112	250.414	147.977	174.3	126.503	135.936	154.87	177.406
gene47484:100194462	hoxd3	XP_014028394.1	homeobox D3		2.69836	3.24936	0.00493978	0.161459	2.7674	149.954	5.4419	7.78034	4.7749	14.1363	212.39	231.57	265.763	9.37492	151.948	334.484
gene28626:106567520	LOC106567520	XP_013992324.1	folliculin-interacting protein 1-like	FNIP1	0.345096	4.78174	0.00497099	0.161964	283.197	299.909	316.408	316.401	275.989	306.959	291.601	364.371	450.733	406.247	415.908	346.496
gene41233:106579968	LOC106579968	XP_014015908.1	stromelysin-3-like	MMP11	0.47988	4.57928	0.00496233	0.161964	222.314	306.5	288.421	196.237	250.205	216.083	318.585	431.601	225.367	367.184	344.805	367.748
gene40272:106579249	LOC106579249	XP_014014460.1	cytochrome c oxidase subunit 6B1-like		-0.673038	3.1223	0.00497132	0.161964	188.183	98.871	139.157	115.841	105.048	138.334	117.511	63.9101	77.6027	60.1558	61.3635	109.031
gene3776:106577854	LOC106577854	XP_014011726.1	suppressor of tumorigenicity 14 protein homolog		0.577457	3.93008	0.00500602	0.162919	111.618	204.333	173.363	129.672	159.482	124.197	235.022	303.781	143.512	235.154	221.103	203.278
gene19884:106612824	LOC106612824	XP_014069824.1	claudin-4-like	CLDN4	0.308576	8.08172	0.0050241	0.163332	3373.46	2798.05	2760.6	3106.95	3025.38	3005.98	3342.53	4415.61	3929.03	3299.97	3543.5	3737.53
gene28573:106567449	LOC106567449	XP_013992197.1	cytoplasmic polyadenylation element-binding protein 4-like		0.27625	5.75853	0.00503777	0.163426	581.153	576.747	598.609	726.165	578.718	584.636	724.215	718.781	733.505	671.088	747.076	801.098
gene74499:106595196	LOC106595196	XP_014042048.1	membrane progestin receptor gamma-B-like	PAQR5	0.547655	3.41547	0.00504321	0.163426	89.4792	121.117	105.728	102.873	107.913	110.061	188.888	144.42	144.575	166.405	192.857	90.5509
gene558:106595174					-0.718124	1.45408	0.00504064	0.163426	44.2784	26.3656	31.0966	52.7334	43.9291	41.3991	24.3726	26.5601	14.8827	30.4685	25.3246	23.0997
gene40083:106578980	LOC106578980	XP_014013818.1	protein phosphatase 1 regulatory subunit 3C-B-like	PPP1R3C	-0.42091	4.67346	0.00505751	0.163539	343.157	259.536	318.74	491.89	344.748	410.962	279.415	248.17	285.961	264.842	240.584	292.904
gene22797:106561954	LOC106561954	XP_013981905.1	PHD finger protein 21A-like		0.397578	3.82134	0.00505588	0.163539	176.191	157.37	158.593	154.742	133.697	120.158	175.831	229.08	178.592	199.998	202.597	194.962
gene15848:106608953	LOC106608953	XP_014062681.1	transcription factor Sox-19b-like		0.646793	3.32179	0.00507163	0.16382	83.0219	118.645	116.612	60.5138	118.418	74.7203	168.868	211.65	116.936	121.874	149.026	123.814
gene45203:106583958	LOC106583958	XP_014024146.1	Hermansky-Pudlak syndrome 3 protein-like	HPS3	-0.344156	4.21309	0.0051053	0.164732	290.577	260.36	233.224	214.392	253.07	284.745	210.649	192.56	193.475	200.78	223.052	183.874
gene52156:106590621	LOC106590621	XP_014037224.1	suppressor of cytokine signaling 6-like	SOCS6	0.372174	4.0138	0.0051565	0.166207	178.036	203.509	178.028	165.116	177.626	138.334	247.208	221.61	212.61	199.217	245.454	215.289
gene6678:106600323	LOC106600323	XP_014047105.1	E3 ubiquitin/ISG15 ligase TRIM25-like		-0.417446	4.85313	0.00519792	0.167363	475.992	399.603	272.872	445.208	381.992	480.633	356.014	275.561	276.393	344.528	271.753	304.916
gene878:106602627	LOC106602627	XP_014050858.1	spectrin beta chain%2C erythrocytic-like	SPTB	0.624693	4.21222	0.00520648	0.16746	95.014	161.489	203.683	229.088	158.527	231.229	179.313	235.72	343.365	289.841	325.324	284.589
gene26062:106565178	LOC106565178	XP_013987497.1	interferon-induced protein 44-like		-0.986416	7.48505	0.00522873	0.167997	1604.17	4496.98	3042.8	2564.05	2795.23	3237.21	1756.57	633.291	1875.22	1025.77	2910.38	734.571
gene25647:106564935					-0.593352	7.51514	0.00524006	0.168032	2294.17	2904.33	2491.61	4626.71	1988.27	2111.35	2434.65	1429.26	1789.11	1657.8	2011.36	1508.87
gene21763:100196715	pus7	XP_013979560.1	pseudouridylate synthase 7 homolog (S. cerevisiae)	PUS7	0.406898	5.59076	0.00524092	0.168032	543.332	667.379	546.522	420.138	520.464	384.709	684.175	769.411	699.487	748.431	591.233	576.569
gene3503:106575420	LOC106575420	XP_014007410.1	tuftelin-like		0.496286	5.6251	0.00525744	0.168383	446.473	396.308	369.272	737.403	470.806	629.064	612.798	725.421	860.008	588.276	686.687	807.566
gene28427:106567280	foxp1	XP_013991873.1	forkhead box P1	FOXP1	0.413973	6.02215	0.00527582	0.168418	619.897	776.961	722.995	576.61	892.907	558.383	807.779	812.572	887.647	969.523	1187.34	842.678
gene25017:106564155	LOC106564155	XP_013985647.1	proto-oncogene vav-like		-0.432331	4.94708	0.00528083	0.168418	477.837	315.563	386.375	511.774	409.687	533.14	317.715	338.641	423.094	266.404	304.87	291.056
gene11039:106604371	LOC106604371	XP_014054405.1	fermitin family homolog 3-like	FERMT3	-0.352671	4.52457	0.00526459	0.168418	279.507	276.839	336.62	364.812	314.189	342.3	261.135	268.921	255.132	275.779	201.623	229.149
gene33391:106572076	myh7b	XP_014001352.1	myosin%2C heavy chain 7B%2C cardiac muscle%2C beta	MYH7B	-1.11446	2.42528	0.00527941	0.168418	47.9682	37.0766	72.2995	130.537	97.408	147.421	27.8544	20.75	41.459	72.6557	27.2727	54.5153
gene7248:106600863	LOC106600863	XP_014048066.1	integrin alpha-3-like	ITGA3	0.883077	4.14664	0.00534913	0.170417	59.0378	227.403	231.67	92.4996	203.411	105.012	238.504	392.591	228.556	263.279	331.168	237.465
gene21889:106560860	il34	XP_013979715.1	interleukin 34		-0.361984	4.80765	0.00537252	0.170952	379.133	364.999	349.837	417.545	372.442	455.39	387.351	300.461	313.6	249.217	262.012	298.448
gene71296:106596437	LOC106596437	XP_014043197.1	desmin-like		-1.1087	3.50171	0.00537723	0.170952	228.772	52.7312	108.838	276.634	172.852	301.91	92.2678	50.6301	75.4766	92.1867	53.5713	161.698
gene44064:106582783					-0.988115	3.21299	0.00538605	0.171052	145.75	52.7312	101.841	237.733	150.887	217.093	57.4498	42.3301	63.783	107.812	65.2596	117.347
gene64266:106591903	LOC106591903	XP_014038651.1	polyadenylate-binding protein 1-like	PABPC1	-0.707884	5.52812	0.00542008	0.171354	797.01	382.301	550.409	922.403	489.905	1124.84	263.747	470.611	569.795	439.84	405.194	447.211
gene11996:106605352	LOC106605352	XP_014056347.1	BMP-binding endothelial regulator protein-like	BMPER	0.381106	5.48724	0.00542695	0.171354	526.728	386.421	507.652	581.797	350.478	548.286	563.182	682.261	582.552	654.682	591.233	684.676
gene36797:106575706	LOC106575706	XP_014007831.1	uncharacterized LOC106575706		-0.512589	5.42861	0.00542956	0.171354	606.983	769.546	625.819	733.945	435.471	595.743	580.591	312.081	579.362	361.716	412.012	383.455
gene10093:106603486	LOC106603486	XP_014052722.1	ADP-ribosylation factor-like protein 9	ARL10	0.36261	4.08461	0.0054168	0.171354	194.64	177.968	180.36	142.64	223.465	178.723	248.079	234.06	220.051	238.279	236.688	228.225
gene31747:106570607	LOC106570607	XP_013998544.1	E3 ubiquitin-protein ligase ZNRF2-like		0.511555	2.36326	0.00540485	0.171354	51.6581	49.4355	46.6449	49.2755	58.2538	51.4964	82.6929	60.5901	68.0352	90.6243	66.2336	67.4512
gene39500:106578408	LOC106578408	XP_014012632.1	retinol dehydrogenase 12-like		1.38233	0.657853	0.0054214	0.171354	3.68986	12.3589	20.2128	4.32241	8.59483	9.08761	17.409	48.1401	7.44135	20.3123	37.9869	21.2517
gene50398:106588823	gmnn	XP_014033756.1	geminin%2C DNA replication inhibitor	GMNN	-0.392942	3.83988	0.00544984	0.171457	251.833	198.566	182.692	196.237	193.861	177.713	184.536	136.12	143.512	147.655	153.896	144.142
gene11932:106605293	LOC106605293	XP_014056243.1	nuclear receptor subfamily 2 group F member 5	NR2F2	-0.554912	2.0913	0.00544347	0.171457	59.0378	48.6116	48.9771	67.4296	67.8036	72.7009	44.393	32.3701	42.522	46.8746	39.935	40.6555
gene46186:106585245	rfc5	XP_014026720.1	replication factor C (activator 1) 5%2C 36.5kDa		-0.817513	1.21648	0.00544423	0.171457	39.666	36.2527	27.9869	32.8503	18.1446	51.4964	24.3726	19.92	22.3241	13.2811	22.4026	13.8598
gene45874:106584584	LOC106584584	XP_014025499.1	ras-related protein Rab-19-like		-0.674603	2.89361	0.0054702	0.171919	160.509	69.2097	81.6285	114.112	129.877	113.09	65.2838	62.2501	96.7376	79.6868	61.3635	50.8194
gene32393:106571254	LOC106571254	XP_013999544.1	arf-GAP with SH3 domain%2C ANK repeat and PH domain-containing protein 2-like	ASAP2	-0.258812	6.01405	0.00549944	0.172658	865.273	851.938	818.617	931.912	880.492	896.644	645.875	745.341	755.829	742.181	801.622	672.664
gene11855:106605224	LOC106605224	XP_014056110.1	probable myosin heavy chain ECU04_1000		0.333754	4.56248	0.00550895	0.172778	271.205	266.128	266.653	292.195	247.34	206.995	352.533	346.111	329.546	290.623	340.908	285.513
gene28624:100136548	irf-1	NP_001117117.1	interferon regulatory factor 1		-0.439391	8.54235	0.00553039	0.17327	4820.81	6074.8	4663.71	5238.76	5296.32	5932.19	5694.49	3237.01	3921.59	3811.69	3900.97	2944.75
gene19035:100136507	irf2	XP_014068248.1	interferon regulatory factor 2	IRF2	-0.341473	4.90021	0.00553853	0.173346	392.97	491.883	385.598	430.512	427.831	349.368	368.201	321.211	318.915	358.591	267.857	312.308
gene5639:106595941					-0.464506	4.3849	0.00555896	0.173805	356.994	198.566	264.321	343.199	327.558	305.949	186.277	196.71	289.15	189.061	214.285	219.909
gene3830:106578487	LOC106578487	XP_014012822.1	blood vessel epicardial substance-like		-1.35747	1.12676	0.00558194	0.174343	32.2863	8.23925	27.2095	60.5138	42.0192	47.4575	10.4454	5.81001	23.3871	26.5623	5.84414	12.0119
gene41862:106580691	LOC106580691	XP_014017500.1	AP-1 complex subunit sigma-3-like	AP1S3	0.670932	1.97713	0.00562764	0.175408	29.5189	49.4355	35.7611	22.4765	48.704	31.3018	73.1179	63.0801	52.0895	53.1246	53.5713	49.8954
gene7695:106601313	LOC106601313	XP_014048896.1	ral guanine nucleotide dissociation stimulator-like 1		1.11878	0.561202	0.00562671	0.175408	6.45726	19.7742	10.8838	6.91586	11.4598	6.0584	34.818	9.13002	17.0088	26.5623	26.2987	20.3278
gene67151:106594577	LOC106594577	XP_014041419.1	uncharacterized LOC106594577		-0.652809	3.81339	0.00564904	0.175894	223.237	139.243	240.998	275.77	163.302	227.19	137.531	125.33	126.503	78.9056	119.805	215.289
gene17073:106610168	LOC106610168	XP_014064826.1	F-box only protein 8-like	FBXO8	0.292868	6.47832	0.00566802	0.176304	992.573	982.942	950.001	1027	1135.47	884.527	1296.97	1108.88	1307.55	1225.77	1314.93	1031.17
gene47464:106586236	LOC106586236	XP_014028763.1	cell division cycle-associated protein 7-like	CDCA7	-0.493986	4.40992	0.00567911	0.176467	427.102	317.211	317.963	255.022	258.8	267.58	234.151	248.17	157.331	207.811	175.324	279.045
gene39364:106578265	LOC106578265	XP_014012401.1	BTB/POZ domain-containing protein KCTD5-like	KCTD17	0.317849	5.31025	0.00569575	0.176802	460.31	453.982	475	430.512	354.298	453.371	569.275	597.601	571.921	443.746	496.752	580.265
gene25970:106565264	LOC106565264	XP_013987653.1	solute carrier family 2%2C facilitated glucose transporter member 10-like		-0.505422	2.66655	0.00570254	0.176831	107.929	69.2097	76.1866	81.2613	106.003	101.983	61.802	58.9301	62.72	64.062	63.3116	69.2992
gene287:106566340	LOC106566340	XP_013989780.1	kinase D-interacting substrate of 220 kDa-like		-0.399022	5.25194	0.00571876	0.177153	538.72	474.581	489.771	664.787	555.799	499.818	413.464	418.321	294.465	534.371	395.454	376.063
gene52147:106590608	LOC106590608	XP_014037209.1	methionine synthase reductase-like		0.646642	4.09976	0.00573286	0.177408	95.9364	202.685	206.792	118.434	216.781	146.411	163.645	241.53	266.826	309.372	328.246	231.921
gene21855:100286581	cotl1	NP_001139992.1	coactosin-like 1 (Dictyostelium)		-0.320251	7.99104	0.005743	0.17754	3542.27	3528.87	3264.36	3958.46	3118.97	3676.44	3103.16	2907.5	3008.43	2529.67	2249.02	3010.36
gene18491:106611534	LOC106611534	XP_014067301.1	glutathione S-transferase P-like		0.475976	7.86549	0.00576668	0.177545	2655.78	2730.49	1918.66	1999.55	2796.18	2455.67	3975.35	3012.08	3299.71	2847.63	2365.9	4655.98
gene25626:106564952	LOC106564952	XP_013986977.1	zinc finger protein Aiolos-like		-0.441706	4.76481	0.00575208	0.177545	311.793	352.64	306.301	401.12	449.796	502.848	228.058	264.771	333.798	323.435	313.636	240.237
gene7495:106601084	LOC106601084	XP_014048465.1	DNA-3-methyladenine glycosylase-like	MPG	-0.57518	1.97651	0.00575861	0.177545	57.1929	43.668	60.6383	61.3782	42.0192	72.7009	36.5589	34.0301	35.0807	39.8434	40.909	38.8075
gene69022:100194762	mettl22	NP_001133263.1	methyltransferase like 22	METTL22	1.08505	0.586588	0.00576651	0.177545	7.37973	17.3024	16.3257	4.32241	12.4147	6.0584	16.5386	23.24	12.7566	24.9998	37.0129	21.2517
gene9611:100194755	ccd82	NP_001133256.1	Coiled-coil domain-containing protein 82	CCDC82	-0.264887	4.95061	0.00578486	0.177564	398.505	390.54	409.697	424.461	426.876	457.41	356.014	375.991	326.356	340.622	337.012	340.952
gene14617:106607804	LOC106607804	XP_014060642.1	protein FAM89A-like	FAM89A	0.311615	4.88593	0.00578491	0.177564	387.436	313.091	314.075	316.401	334.243	294.842	450.023	366.861	368.878	403.122	374.025	458.298
gene19033:106612016	LOC106612016	XP_014068259.1	centromere protein U-like	CENPU	-0.439278	3.26689	0.00577761	0.177564	138.37	153.25	137.602	147.826	119.373	117.129	117.511	97.9402	86.1071	105.468	82.792	107.183
gene976:100196073	sptlc2	XP_014051594.1	serine palmitoyltransferase%2C long chain base subunit 2	SPTLC2	0.348678	5.63001	0.0058162	0.177722	548.867	542.142	542.635	542.03	637.927	428.127	748.588	664.831	659.091	671.87	819.154	547.001
gene19751:100380560	atf5	NP_001167316.1	Cyclic AMP-dependent transcription factor ATF-5	ATF5	-0.452998	3.93466	0.00580959	0.177722	261.058	197.742	207.57	261.938	201.501	176.703	155.811	114.54	173.277	142.968	165.584	197.734
gene33910:106572753	LOC106572753	XP_014002683.1	eukaryotic translation initiation factor 4B-like	EIF4B	-0.689252	3.6202	0.00582531	0.177722	198.33	148.306	213.012	176.354	145.157	238.297	97.4905	172.64	68.0352	71.0932	127.597	153.382
gene4133:106581871	LOC106581871	XP_014019787.1	progestin and adipoQ receptor family member 6-like	PAQR5	0.865429	3.43475	0.00581807	0.177722	71.0299	157.37	115.835	83.8548	102.183	32.3115	203.686	191.73	107.368	178.905	210.389	130.282
gene63140:106591804	LOC106591804	XP_014038541.1	cis-aconitate decarboxylase-like	IRG1	-0.579678	2.96399	0.00582268	0.177722	115.308	73.3293	115.057	119.299	150.887	110.061	100.972	66.4001	82.9179	57.812	76.9479	70.2231
gene17065:106610161	LOC106610161	XP_014064807.1	vascular endothelial growth factor C-like	VEGFC	-0.640854	2.31006	0.00580251	0.177722	71.9523	66.7379	51.3094	81.2613	69.7136	95.9247	32.2067	44.8201	63.783	36.7184	43.8311	57.2873
gene33074:106571907	LOC106571907	XP_014000935.1	transcription cofactor vestigial-like protein 4	VGLL4	0.288516	5.29231	0.0058578	0.178069	481.527	407.019	447.013	488.433	369.578	431.156	490.064	585.981	499.634	517.965	532.791	563.633
gene26258:106565379	LOC106565379	XP_013987900.1	lysyl oxidase homolog 2A-like	LOXL2	0.298807	4.46161	0.00589763	0.178069	277.662	230.699	252.66	244.648	229.195	230.219	281.156	275.561	310.411	286.716	304.87	335.408
gene17848:106610845	LOC106610845	XP_014065950.1	actin%2C alpha cardiac-like	ACTC1	-1.14455	4.35697	0.00589629	0.178069	382.823	83.2164	317.185	531.657	280.764	498.809	146.236	67.2301	141.386	235.936	81.818	268.881
gene20100:106613072	LOC106613072	XP_014070438.1	serpin H1-like	SERPINH1	-0.514407	4.24574	0.00584935	0.178069	387.436	226.579	261.989	293.924	194.816	289.794	215.872	193.39	204.106	167.967	133.441	236.541
gene23321:106562470	LOC106562470	XP_013982843.1	cyclin-dependent kinase inhibitor 1B-like	CDKN1C	0.651877	3.8094	0.00590147	0.178069	134.68	121.941	89.4027	184.135	113.643	161.557	160.163	228.25	288.087	156.249	142.208	284.589
gene36207:100194991	tm163	NP_001133492.1	Transmembrane protein 163	TMEM163	-0.418157	3.72488	0.00588963	0.178069	167.889	154.074	155.483	197.102	209.141	232.239	139.272	139.44	132.881	144.53	152.922	121.967
gene20503:106613505					-1.03903	3.2934	0.00586471	0.178069	199.253	93.9274	108.061	247.242	63.9837	258.492	40.0408	71.3801	111.62	56.2495	66.2336	123.814
gene31487:106570357	LOC106570357	XP_013998050.1	uncharacterized LOC106570357		-0.454423	2.97795	0.00588839	0.178069	120.843	109.582	90.9575	108.06	127.967	109.051	95.7496	70.5501	78.6657	85.9368	82.792	70.2231
gene50825:106589334	LOC106589334	XP_014034653.1	dexamethasone-induced Ras-related protein 1-like	RASD1	-0.813875	2.29207	0.00585692	0.178069	86.7118	38.7245	58.3061	116.705	98.363	52.5062	47.0044	34.8601	52.0895	34.3747	53.5713	33.2636
gene22875:106562068	LOC106562068	XP_013982093.1	docking protein 4-like	DOK4	0.811264	2.25146	0.00587989	0.178069	37.8211	75.8011	43.5352	16.4252	42.0192	33.3212	73.1179	72.2101	57.4047	78.9056	71.1038	83.159
gene39006:106577893	LOC106577893	XP_014011800.1	histidine N-acetyltransferase-like	NAT16	0.849516	0.831066	0.00588938	0.178069	9.22466	24.7177	10.8838	16.4252	8.59483	16.1557	20.0204	25.73	21.261	28.906	34.0908	24.9477
gene3783:100142630	fxyd8	NP_001117203.1	FXYD domain containing ion transport regulator 8		-0.580331	4.24486	0.00591205	0.178086	359.762	147.483	264.321	321.587	249.25	342.3	155.811	174.3	249.817	146.093	193.831	200.506
gene42326:106581129	LOC106581129	XP_014018420.1	serine-protein kinase ATM-like		-0.537549	1.92859	0.00591383	0.178086	50.7356	60.9704	41.203	57.9203	61.1188	50.4867	37.4294	32.3701	36.1437	35.156	43.8311	36.0356
gene37546:106576451	LOC106576451	XP_014009117.1	uncharacterized LOC106576451		-0.341687	5.37002	0.00594246	0.178593	617.13	524.84	541.08	695.908	426.876	635.123	450.894	442.391	499.634	417.965	426.623	463.842
gene17760:100194878	lck	NP_001133379.1	lymphocyte-specific protein tyrosine kinase		-0.480719	4.77131	0.00594117	0.178593	398.505	375.71	293.863	378.643	505.185	409.952	312.492	231.57	272.141	351.56	332.142	184.798
gene48642:106587398	LOC106587398	XP_014031228.1	cytochrome P450 2D15-like		-0.791679	1.04736	0.00595705	0.178853	38.7436	18.1263	23.3224	41.4952	26.7395	32.3115	21.7613	12.45	19.1349	17.1874	12.6623	20.3278
gene21469:106560658	LOC106560658	XP_013979216.1	serine/threonine-protein kinase N2-like	PKN2	0.290021	5.58711	0.00596379	0.178878	468.613	565.212	584.616	599.951	528.104	471.546	712.899	669.811	647.398	660.932	637.012	589.505
gene33902:106572758	LOC106572758	XP_014002694.1	SRSF protein kinase 3-like		-1.31227	1.16315	0.00597742	0.179109	24.9066	9.8871	32.6514	82.1258	26.7395	45.438	11.3159	8.30002	11.6936	30.4685	13.6363	12.9358
gene44580:106583545	LOC106583545	XP_014023324.1	serine/arginine-rich splicing factor 3-like	SRSF3	-0.365534	5.50373	0.00603954	0.180078	758.267	527.312	468.781	725.301	591.133	734.077	466.562	445.711	533.651	478.902	489.934	522.978
gene24429:100380485	liph	NP_001167241.1	Lipase member H	LIPH	-0.317301	4.44586	0.00603527	0.180078	273.972	300.732	311.743	338.877	293.179	273.638	242.856	208.33	244.502	229.686	277.597	229.149
gene25783:106564986	LOC106564986	XP_013987014.1	uncharacterized LOC106564986		-0.48707	3.28213	0.00603015	0.180078	175.269	111.23	139.935	149.555	122.238	136.314	90.5269	117.86	103.116	103.124	70.1297	107.183
gene28736:106567640	LOC106567640	XP_013992645.1	histone H2A	HIST2H2AB	0.594141	2.79526	0.00602655	0.180078	83.9444	50.2594	49.7545	73.481	73.5335	72.7009	100.102	118.69	109.494	108.593	61.3635	108.107
gene38741:106577621	LOC106577621	XP_014011313.1	myozenin-2-like	MYOZ2	-0.99371	2.73798	0.00603087	0.180078	110.696	28.8374	71.5221	158.2	137.517	141.363	47.8748	33.2001	51.0264	67.9682	44.8051	78.539
gene10377:100846970	irf1-2	NP_001239293.1	interferon regulatory factor 1 isoform 2	IRF1	-0.324651	7.85048	0.00606429	0.18037	3031.22	3447.3	2923.08	2965.17	3165.76	3617.88	3129.27	2235.19	2513.05	2550.76	2610.38	2183.39
gene22484:106561642	LOC106561642	XP_013981266.1	calcium-independent phospholipase A2-gamma-like	PNPLA8	0.34236	4.24422	0.00608328	0.18037	245.376	182.911	205.237	236.004	177.626	190.84	251.56	279.711	278.519	239.061	255.194	257.793
gene4935:106589563	LOC106589563	XP_014035172.1	interleukin enhancer-binding factor 3 homolog		-0.368621	4.12721	0.00608858	0.18037	261.98	210.925	248.773	281.821	190.996	263.541	169.738	166.83	199.853	189.061	196.753	201.43
gene31575:106570437	pex1	XP_013998241.1	peroxisomal biogenesis factor 1	PEX1	0.382334	3.75642	0.00609108	0.18037	139.292	157.37	155.483	121.028	149.932	142.373	161.033	168.49	189.223	190.623	225	189.418
gene2197:100194501	ckmt2	XP_013979849.1	creatine kinase%2C mitochondrial 2 (sarcomeric)	CKMT2	-1.10415	3.15161	0.00607625	0.18037	132.835	42.8441	87.8478	254.158	128.922	244.356	54.8384	41.5001	90.3593	84.3743	39.935	100.715
gene41672:106580555	LOC106580555	XP_014017215.1	phosphoglucomutase-like protein 5	PGM5	0.869128	2.54066	0.00608808	0.18037	17.5269	65.914	87.0704	40.6307	49.659	37.3602	74.8588	84.6602	69.0983	100.78	111.039	103.487
gene36150:106575136	LOC106575136	XP_014006845.1	dual specificity protein phosphatase 19-like	DUSP19	-0.674634	2.53068	0.00608793	0.18037	95.014	65.09	55.1964	77.8034	127.012	95.9247	55.7089	48.9701	54.2156	46.8746	40.909	74.8431
gene31099:100196887	ef1a	NP_001135381.1	elongation factor 1-alpha	EEF1A1	-0.750871	4.04514	0.00611799	0.180989	322.863	122.765	171.809	363.083	225.375	328.164	144.495	127.82	137.133	159.374	103.247	233.769
gene41942:106580788	LOC106580788	XP_014017677.1	large neutral amino acids transporter small subunit 4-like	SLC43A2	0.318888	5.60484	0.00613387	0.181282	423.412	498.474	542.635	582.661	625.512	549.295	570.145	689.731	740.946	660.932	673.051	668.044
gene43162:100194685	aff3	XP_014020166.1	AF4/FMR2 family%2C member 3	AFF3	-0.456844	5.16886	0.00614431	0.181413	377.289	517.425	595.5	626.75	359.073	617.957	332.512	349.431	460.301	349.997	416.882	335.408
gene46613:100196040	nkx31	NP_001134541.1	Homeobox protein Nkx-3.1	NKX3-1	-0.562502	4.96142	0.00617649	0.182185	559.014	358.407	327.292	647.497	375.307	495.779	414.335	273.071	401.833	232.029	274.675	264.261
gene24001:106563162	LOC106563162	XP_013983913.1	transmembrane protein 132D-like		0.9274	0.208135	0.0061845	0.182244	8.30219	6.5914	13.216	6.91586	3.81992	12.1168	14.7977	17.43	10.6305	17.1874	20.4545	16.6318
gene26686:106565813	LOC106565813	XP_013988849.1	MAP kinase-activated protein kinase 3-like	MAPKAPK3	-0.284197	5.28167	0.00621457	0.18273	531.34	556.973	598.609	497.077	454.571	538.188	418.687	405.871	425.22	441.403	493.83	412.099
gene25486:106564705	LOC106564705	XP_013986448.1	protein NLRC3-like		-1.92195	1.1882	0.00621811	0.18273	36.8986	37.0766	39.6481	38.9017	52.5239	45.438	4.35226	2.49	1.06305	7.03119	47.7272	2.77197
gene152:106606833	LOC106606833	XP_014058717.1	uncharacterized LOC106606833		1.3291	0.777337	0.00621914	0.18273	13.837	7.41532	5.4419	14.6962	15.2797	9.08761	12.1863	29.8801	70.1613	17.9686	23.3766	12.0119
gene16278:100194933	etv6	NP_001133434.1	ets variant gene 6 (TEL oncogene)	ETV6	-0.403155	3.47574	0.00627849	0.184295	168.811	143.363	168.699	163.387	127.967	160.548	103.584	117.03	114.809	142.186	117.857	106.259
gene12683:106606028	LOC106606028	XP_014057574.1	focal adhesion kinase 1-like	PTK2	-0.614666	3.51205	0.00630084	0.18458	213.09	112.054	126.719	197.102	138.472	230.219	104.454	96.2802	133.944	83.5931	96.4284	145.99
gene47948:106586705	abi3bp	XP_014029729.1	ABI family%2C member 3 (NESH) binding protein	ABI3BP	-0.828994	3.09286	0.00630348	0.18458	202.02	63.4422	94.0672	180.677	128.922	132.275	50.4862	53.9501	77.6027	107.03	56.4934	102.563
gene76572:106592320	LOC106592320	XP_014039133.1	GTPase IMAP family member 7-like	GIMAP7	-0.819409	0.44817	0.00630652	0.18458	18.4493	19.7742	20.2128	24.2055	19.0996	13.1265	12.1863	9.96002	15.9458	5.46871	11.6883	9.23989
gene27416:106566379	LOC106566379	XP_013989817.1	solute carrier family 25 member 33	SLC25A33	0.380956	4.41432	0.00633405	0.185207	276.74	196.094	204.46	254.158	234.925	206.995	251.56	338.641	360.374	278.123	273.701	277.197
gene24062:106563289	LOC106563289	XP_013984234.1	mediator of RNA polymerase II transcription subunit 13-like	MED13L	-0.449204	4.51266	0.00638668	0.186385	329.32	275.191	295.418	403.713	278.854	372.592	171.479	214.97	291.276	195.311	264.935	287.36
gene29189:106568094	LOC106568094	XP_013993595.1	roundabout homolog 1-like	ROBO1	-0.813127	1.72522	0.00638052	0.186385	63.6501	34.6048	47.4223	70.8875	25.7845	57.5548	26.984	23.24	18.0719	28.1248	36.0389	36.9595
gene19592:106612674	LOC106612674	XP_014069553.1	tumor necrosis factor alpha-induced protein 2-like	EXOC3L2	0.33188	7.33799	0.00639831	0.186544	2094.92	1534.97	1706.42	2012.51	1482.13	1863.97	2314.53	2543.12	2246.23	2313.26	2082.46	1886.78
gene42502:106581354	LOC106581354	XP_014018834.1	integral membrane protein 2C-like	ITM2C	-0.344294	4.93172	0.00643226	0.186898	347.77	383.125	380.933	491.026	410.642	523.042	365.589	315.401	310.411	349.216	308.766	339.104
gene3890:106579301	LOC106579301	XP_014014579.1	G-protein coupled receptor family C group 6 member A-like	GPRC6A	-0.403694	4.63182	0.00642953	0.186898	383.746	299.085	303.192	423.596	275.034	411.971	305.528	253.98	243.439	299.998	214.285	258.717
gene4506:106586215	LOC106586215	XP_014028717.1	presenilin-2-like	PSEN2	0.357039	4.05711	0.00643516	0.186898	206.632	141.715	177.251	200.56	169.032	184.781	222.835	219.95	260.447	203.123	233.766	236.541
gene17688:106610738	esrrg	XP_014065738.1	estrogen-related receptor gamma	ESRRG	1.38877	0.419444	0.00641974	0.186898	0.922466	14.0067	13.9935	1.72896	12.4147	5.04867	29.5953	18.26	11.6936	31.2497	19.4805	16.6318
gene22138:106561307	ehf	XP_013980594.1	ets homologous factor	EHF	-0.258725	6.43035	0.00646157	0.187485	1266.55	1136.19	1107.82	1212.87	1102.05	1179.37	1057.6	919.642	935.484	1039.84	857.141	1016.39
gene47851:106586619	LOC106586619	XP_014029579.1	F-box-like/WD repeat-containing protein TBL1X	TBL1X	0.240077	5.59825	0.00647876	0.187623	556.247	561.917	533.306	509.18	576.808	568.48	656.32	668.151	671.848	656.245	624.349	609.833
gene47596:106586351	armc8	XP_014029017.1	armadillo repeat containing 8	ARMC8	-0.362682	3.66569	0.00647685	0.187623	156.819	190.327	179.583	169.439	159.482	196.898	131.438	139.44	127.566	123.436	145.13	147.838
gene11086:100380635	mcm7	XP_014054625.1	minichromosome maintenance complex component 7	MCM7	-0.321024	6.30833	0.00649558	0.187751	1308.06	1095.82	1211.21	1109.13	884.312	954.199	864.358	860.712	906.782	773.431	822.076	1000.68
gene8829:106602384	LOC106602384	XP_014050460.1	F-box only protein 8-like		0.349865	5.64936	0.00649361	0.187751	570.084	455.63	468.004	688.992	459.346	645.22	699.843	699.691	787.72	658.588	661.362	660.652
gene4256:106582914	LOC106582914	XP_014022017.1	myomesin-3-like	MYOM3	-1.09102	2.74305	0.00651228	0.188054	92.2466	34.6048	97.1768	179.812	114.598	146.411	41.7817	22.41	34.0176	91.4055	43.8311	76.6911
gene6287:106599166	LOC106599166	XP_014045756.1	aspartyl/asparaginyl beta-hydroxylase-like		0.355624	7.71408	0.00654442	0.188442	2367.05	2674.46	2629.22	1984.85	2110.51	1976.05	3205	3258.59	2284.5	2944.51	2719.48	3091.67
gene30072:106568881	LOC106568881	XP_013995133.1	epidermal retinol dehydrogenase 2-like	SDR16C5	0.520657	5.27949	0.00654161	0.188442	552.557	520.72	247.218	276.634	429.741	346.339	584.073	558.591	650.587	560.933	491.882	542.381
gene37138:106576039	LOC106576039	XP_014008337.1	SLIT-ROBO Rho GTPase-activating protein 1-like	SRGAP1	-1.17221	0.159343	0.00654095	0.188442	8.30219	18.1263	13.216	12.1028	20.0546	27.2628	2.61135	6.64001	2.1261	10.1562	11.6883	10.1639
gene44059:106582890	LOC106582890	XP_014021955.1	DNA topoisomerase 1-like	TOP1	0.415908	6.05414	0.00657233	0.188455	675.245	964.816	763.421	625.885	707.641	500.828	1066.3	950.352	751.577	877.337	1010.06	976.656
gene7250:100195035	abi1	XP_014047888.1	Abl interactor 1		-0.308468	5.15449	0.00658692	0.188455	498.132	502.594	450.123	410.629	595.908	471.546	365.589	401.721	396.518	403.903	428.571	358.508
gene30571:100195068	tgm1	NP_001133569.1	transglutaminase 1 (K polypeptide epidermal type I%2C protein-glutamine-gamma-glutamyltransferase)		0.342734	4.99263	0.00658189	0.188455	309.949	377.357	371.604	353.573	333.288	339.271	414.335	447.371	470.931	323.435	449.999	527.598
gene9666:106603116	LOC106603116	XP_014051835.1	latent-transforming growth factor beta-binding protein 3-like	LTBP3	-0.342902	4.52498	0.00657601	0.188455	379.133	295.789	313.298	287.873	303.684	330.183	254.172	205.01	280.645	289.06	219.155	250.401
gene38853:106577765	LOC106577765	XP_014011567.1	perforin-1-like	PRF1	-0.663141	2.66893	0.00657603	0.188455	115.308	75.8011	100.286	108.925	48.704	119.149	68.7656	56.4401	77.6027	53.1246	50.6493	49.8954
gene16836:100195616	pdli3	NP_001134117.1	PDZ and LIM domain protein 3	PDLIM3	-0.867865	2.101	0.00658852	0.188455	80.2545	37.9005	41.9804	87.3127	48.704	102.993	26.1135	32.3701	36.1437	35.156	27.2727	60.0593
gene14827:106608017	LOC106608017	XP_014061121.1	collagen alpha-1(VIII) chain-like		-0.659774	0.829501	0.00655164	0.188455	24.9066	21.422	24.0998	27.6634	28.6494	21.2044	13.0568	13.28	12.7566	14.0624	19.4805	20.3278
gene6575:100195504	kgua	XP_014046400.1	Guanylate kinase	GUK1	-0.33539	4.48652	0.0066187	0.188992	341.312	277.663	264.321	339.742	319.919	312.008	264.617	244.85	279.582	198.436	243.506	231.921
gene25541:106564659	LOC106564659	XP_013986326.1	tripartite motif-containing protein 65-like	RNF135	-0.580882	2.81037	0.006624	0.188992	113.463	83.2164	76.1866	129.672	78.3084	133.285	75.7292	61.4201	61.6569	56.2495	84.7401	68.3752
gene73575:106591266					-1.21538	0.607147	0.00662604	0.188992	21.2167	17.3024	17.1031	44.9531	6.68487	35.3407	11.3159	4.15001	11.6936	7.81244	14.6104	11.0879
gene37967:106576736	LOC106576736	XP_014009570.1	zinc finger protein 594-like		-0.29332	4.93824	0.00664614	0.189369	466.768	420.202	383.265	461.634	356.208	421.059	379.517	346.111	317.852	313.279	348.701	331.712
gene19541:106612719	LOC106612719	XP_014069637.1	NTPase KAP family P-loop domain-containing protein 1-like		0.488335	3.11245	0.00666409	0.189369	95.9364	96.3992	67.6351	80.3969	101.228	85.8274	134.92	97.1102	110.557	139.061	149.026	106.259
gene42299:100196631	thyn1	NP_001135132.1	thymocyte nuclear protein 1	THYN1	-0.520941	2.89442	0.00666432	0.189369	121.765	105.462	98.7316	104.602	107.913	101.983	91.3974	82.1702	49.9634	57.812	71.1038	91.4749
gene13283:106606636					1.34817	0.172468	0.00665511	0.189369	1.84493	18.9503	6.21932	2.59345	7.63985	3.0292	20.0204	22.41	7.44135	15.6249	19.4805	18.4798
gene4306:106583316	LOC106583316	XP_014022846.1	sodium/potassium-transporting ATPase subunit alpha-3-like	ATP1A3	0.334229	7.15494	0.00667837	0.189455	1524.84	1424.57	1591.37	1668.45	1340.79	1856.9	1930.66	1953.82	2294.06	1776.55	1602.27	2245.29
gene31807:106570673	LOC106570673	XP_013998619.1	connective tissue growth factor-like	CTGF	0.54557	4.1294	0.00668615	0.189455	111.618	204.333	204.46	112.383	235.88	182.762	248.949	287.181	226.43	233.592	299.025	234.693
gene43468:106582303	LOC106582303	XP_014020728.1	inhibin beta B chain-like	INHBB	-0.502975	2.40816	0.006682	0.189455	72.8748	74.1532	70.7447	67.4296	69.7136	95.9247	48.7453	58.9301	54.2156	40.6247	59.4155	54.5153
gene42417:106581272	LOC106581272	XP_014018703.1	nuclear fragile X mental retardation-interacting protein 2-like		0.32496	5.17097	0.00669341	0.189484	429.869	381.477	398.036	479.788	382.947	305.949	557.089	468.951	452.859	488.277	520.129	477.702
gene46041:106584761	LOC106584761	XP_014025783.1	general transcription factor IIH subunit 1-like	GTF2H1	0.344995	4.85501	0.00670899	0.189747	319.173	270.247	274.427	386.424	267.395	376.631	390.833	371.841	444.355	376.559	386.688	424.111
gene32148:106571006	LOC106571006	XP_013999098.1	SH3 domain-binding glutamic acid-rich-like protein 3	SH3BGRL3	0.366461	8.00329	0.00672644	0.189885	3217.56	3373.97	2755.16	2526.88	2661.53	2192.13	4015.39	4081.95	3374.12	3047.63	3195.77	3748.62
gene17960:100195829	itpk1	NP_001134330.1	inositol 1%2C3%2C4-triphosphate 5/6 kinase		0.896998	0.299803	0.00672231	0.189885	8.30219	9.06317	10.1064	8.64482	12.4147	7.06814	20.0204	18.26	10.6305	10.9374	27.2727	16.6318
gene28773:100194713	LOC100194713	XP_013992821.1	ubiquitin carboxyl-terminal hydrolase 28		-0.851521	1.34358	0.00675458	0.190502	35.9762	26.3656	34.9837	52.7334	38.1992	40.3894	13.0568	9.13002	22.3241	25.781	20.4545	35.1116
gene26199:106565340	LOC106565340	XP_013987810.1	prostacyclin synthase-like	PTGIS	-0.317094	4.84992	0.00677695	0.190955	395.738	405.371	330.401	404.578	406.822	433.176	371.683	297.971	276.393	320.31	282.467	349.268
gene41550:106580473	LOC106580473	XP_014017064.1	DNA polymerase beta-like		-0.819481	0.503529	0.00682408	0.192104	17.5269	16.4785	17.8805	18.1541	27.6944	22.2141	5.22271	13.28	9.56745	15.6249	10.7143	12.9358
gene8711:106602302	LOC106602302	XP_014050321.1	PC4 and SFRS1-interacting protein-like	PSIP1	-0.53057	3.97089	0.00684713	0.192394	309.949	160.665	167.144	287.008	183.356	263.541	153.199	157.7	182.845	142.186	128.571	179.254
gene34462:106573329	LOC106573329	XP_014003762.1	ADP-ribosylation factor-like protein 1	ARL1	-0.463164	3.54754	0.00684616	0.192394	163.276	126.884	125.941	204.882	173.806	203.966	129.697	102.09	131.818	121.093	115.909	120.119
gene33040:106571869	LOC106571869	XP_014000859.1	proline-rich transmembrane protein 3-like		0.772134	2.81039	0.00687369	0.192961	29.5189	79.9207	108.061	44.0886	61.1188	54.5256	81.8224	139.44	92.4854	107.03	112.013	109.955
gene48050:106586829	LOC106586829	XP_014030008.1	calcitonin gene-related peptide type 1 receptor-like	CALCRL	0.588904	5.04917	0.00689334	0.193333	345.925	329.57	332.733	400.255	230.15	327.154	459.598	397.571	841.936	342.185	357.467	545.153
gene24057:106563294	LOC106563294	XP_013984243.1	ADP-ribosylation factor-like protein 3	ARL3	0.80727	1.00736	0.00691429	0.193741	11.0696	17.3024	14.7709	27.6634	15.2797	14.1363	42.6521	24.9	21.261	35.9372	27.2727	23.0997
gene37107:106576017	LOC106576017	XP_014008288.1	ATP-dependent DNA helicase Q1-like	RECQL	-0.298076	4.68511	0.00693261	0.194074	337.622	355.111	362.275	375.185	298.909	376.631	252.431	298.801	282.771	280.466	264.935	325.244
gene40214:106579299	LOC106579299	XP_014014571.1	uncharacterized protein C7orf62 homolog		-0.401403	4.73561	0.00694691	0.194295	405.885	286.726	281.424	406.307	479.4	391.777	268.099	312.081	271.078	300.779	299.999	243.933
gene29489:106568383	morn5	XP_013994158.1	MORN repeat containing 5	MORN5	-0.799684	0.762208	0.00695463	0.194331	18.4493	26.3656	36.5385	22.4765	27.6944	14.1363	13.0568	13.28	17.0088	13.2811	10.7143	15.7078
gene30699:106569585	LOC106569585	XP_013996562.1	NACHT%2C LRR and PYD domains-containing protein 3-like		-0.406612	4.66837	0.00697516	0.194725	268.438	358.407	293.863	432.241	328.513	469.526	260.265	302.121	277.456	260.935	241.558	272.577
gene33684:106572541	LOC106572541	XP_014002267.1	uncharacterized LOC106572541	CD34	0.507212	6.67462	0.00699336	0.195053	931.69	978.822	1128.03	1256.09	719.1	1279.33	1127.23	1502.3	1883.73	1171.08	1200.97	2018.92
gene31926:106570787	LOC106570787	XP_013998769.1	E3 ubiquitin-protein ligase RNF19A-like		0.498115	4.46646	0.00701091	0.195362	210.322	232.347	321.85	195.373	144.202	254.453	248.949	329.511	301.906	280.466	374.999	375.139
gene32199:100195151	mcm3	NP_001133652.1	minichromosome maintenance complex component 3	MCM3	-0.354348	6.45274	0.00703095	0.195565	1374.47	1160.91	1374.47	1375.39	1001.77	1042.05	919.196	986.042	941.863	936.711	752.921	1167.92
gene41569:106580443	LOC106580443	XP_014016984.1	solute carrier family 23 member 2-like	SLC23A2	0.370611	4.63741	0.00703113	0.195565	192.795	306.5	320.295	281.821	263.575	244.356	336.865	330.341	322.104	335.935	405.194	342.8
gene28114:106567009	LOC106567009	XP_013991249.1	probable E3 ubiquitin-protein ligase DTX3	DTX3	0.306752	4.7176	0.00704412	0.1956	308.104	263.656	266.653	278.363	352.388	276.667	379.517	366.861	369.942	322.654	382.791	328.016
gene32745:106571689	chga	XP_014000527.1	chromogranin A	CHGA	0.396647	3.9249	0.0070518	0.1956	173.424	184.559	161.702	173.761	148.022	127.226	215.001	217.46	176.466	254.685	221.103	184.798
gene31618:106570483	rbm24	XP_013998356.1	RNA binding motif protein 24	RBM24	-0.916973	1.55478	0.00704874	0.1956	44.2784	32.1331	31.874	82.9903	25.7845	54.5256	28.7249	16.6	29.7654	14.8436	20.4545	32.3396
gene2365:106563338	LOC106563338	XP_013984329.1	E3 ubiquitin-protein ligase NEURL3-like	NEURL3	-1.46293	1.00942	0.00709776	0.196694	18.4493	76.625	22.545	38.9017	17.1897	29.2823	25.2431	2.49	4.2522	17.9686	15.5844	7.39191
gene13797:106607055	LOC106607055	XP_014059091.1	DNA replication licensing factor mcm5-like	MCM5	-0.673364	3.55599	0.0071188	0.197097	254.601	150.778	137.602	196.237	101.228	226.18	95.7496	112.88	144.575	87.4993	76.9479	146.914
gene10355:106603806	LOC106603806	XP_014053421.1	CREB/ATF bZIP transcription factor-like	CREBZF	-0.349699	5.10827	0.0071877	0.198822	516.581	436.68	428.355	519.554	550.069	422.069	396.055	362.711	456.049	334.372	401.298	293.828
gene14645:106607825	LOC106607825	XP_014060692.1	cyclic AMP-dependent transcription factor ATF-3-like	ATF3	-0.695749	4.36356	0.00720677	0.199129	270.282	334.513	239.444	563.642	166.167	313.018	256.783	178.45	220.051	160.936	137.337	205.125
gene19899:106612918	LOC106612918	XP_014070056.1	uncharacterized LOC106612918		-0.473094	4.21585	0.00721197	0.199129	251.833	192.798	195.131	293.06	346.658	320.086	232.41	157.7	195.601	197.655	183.117	180.178
gene30375:106569147	dhx30	XP_013995654.1	DEAH (Asp-Glu-Ala-His) box helicase 30	DHX30	0.347543	4.09069	0.00725546	0.200001	211.245	189.503	180.36	165.116	163.302	199.927	235.022	244.85	276.393	224.217	223.052	201.43
gene26325:106565435	LOC106565435	XP_013988046.1	growth/differentiation factor 11-like	GDF11	0.724494	2.37621	0.00725676	0.200001	39.666	42.0202	41.9804	50.14	27.6944	81.7885	77.4701	96.2802	89.2962	49.9996	83.7661	69.2992
gene31157:106569984	LOC106569984	XP_013997270.1	C-type lectin domain family 5 member A-like		-0.730569	0.462205	0.007265	0.200045	21.2167	21.422	20.2128	16.4252	19.0996	15.146	9.57496	11.62	12.7566	10.9374	14.6104	8.3159
gene33991:106572837	LOC106572837	XP_014002838.1	TBC1 domain family member 22B-like	TBC1D22B	0.36457	3.93401	0.00728219	0.200336	159.587	182.911	162.48	174.625	146.112	161.557	223.706	196.71	227.493	161.717	229.87	226.377
gene6671:106600370	LOC106600370	XP_014047149.1	uncharacterized LOC106600370	APOLD1	0.28182	6.72838	0.00731406	0.201008	995.341	1202.93	1191	1350.32	1229.06	1165.23	1527.64	1513.09	1495.71	1257.02	1477.59	1364.73
gene34467:106573333	LOC106573333	XP_014003768.1	casein kinase I isoform gamma-1-like	CSNK1G1	0.291835	6.00198	0.00732413	0.201008	668.788	732.469	650.696	875.721	634.107	731.047	796.463	881.462	981.195	805.462	890.258	876.865
gene23086:106562250	LOC106562250	XP_013982489.1	ammonium transporter Rh type C-like	RHCG	-0.698378	5.99516	0.00732656	0.201008	1310.82	875.832	783.634	1256.96	875.717	781.534	558.83	373.501	557.038	810.931	320.454	986.82
gene13951:106607161	LOC106607161	XP_014059276.1	protein Tob2-like	TOB2	0.589459	2.72216	0.00734232	0.201258	45.2008	82.3925	81.6285	51.8689	69.7136	52.5062	107.065	96.2802	68.0352	103.905	111.039	88.7029
gene21628:106561093	LOC106561093	XP_013980191.1	uncharacterized protein C11orf96 homolog	C11orf96	-1.24756	1.19517	0.00736457	0.201685	38.7436	14.8306	26.4321	57.0558	29.6044	57.5548	2.61135	11.62	19.1349	17.9686	11.6883	30.4916
gene26554:106565619	LOC106565619	XP_013988399.1	cell division control protein 42 homolog		-0.265988	6.20985	0.00742083	0.201764	1083.9	887.367	1005.97	1001.07	939.701	1106.67	723.345	858.222	862.134	837.493	789.934	914.749
gene36842:100195494	creg1	NP_001133995.1	cellular repressor of E1A-stimulated genes 1	CREG1	0.310667	4.98118	0.00739387	0.201764	377.289	293.317	323.404	411.494	301.774	388.748	439.578	397.571	408.211	430.465	431.493	479.55
gene3020:106571479	slc38a9	XP_014000118.1	solute carrier family 38%2C member 9	SLC38A9	0.339088	3.85844	0.00741753	0.201764	148.517	165.609	178.028	152.149	132.742	168.626	184.536	201.69	186.034	202.342	211.363	205.125
gene45404:106584094	LOC106584094	XP_014024405.1	regulator of G-protein signaling 2-like	RGS2	-1.20062	3.71319	0.0074141	0.201764	166.966	128.532	92.5123	693.315	120.328	148.431	107.936	80.5102	129.692	84.3743	109.091	72.0711
gene4412:106584402	LOC106584402	XP_014025160.1	transcription elongation factor A protein 3-like	TCEA3	-0.615353	2.5019	0.00740461	0.201764	90.4017	59.3226	54.419	101.144	95.4981	96.9345	48.7453	39.8401	53.1525	53.9058	71.1038	56.3633
gene26242:106565368	LOC106565368	XP_013987863.1	myosin heavy chain%2C fast skeletal muscle-like	MYH8	-1.58069	2.31592	0.00738483	0.201764	96.8589	12.3589	102.619	122.756	74.4885	131.265	13.0568	9.13002	18.0719	83.5931	13.6363	41.5795
gene21708:106561022	ptprz1	XP_013980045.1	protein tyrosine phosphatase%2C receptor-type%2C Z polypeptide 1	PTPRZ1	0.654324	1.84691	0.00738299	0.201764	27.674	42.0202	41.203	28.5279	33.4243	26.2531	47.8748	63.0801	44.6481	41.4059	73.0518	42.5035
gene21717:106561015	LOC106561015	XP_013980038.1	troponin I%2C fast skeletal muscle-like	TNNI2	-1.11612	1.37143	0.00740893	0.201764	59.9603	11.5349	38.0933	57.9203	49.659	31.3018	25.2431	9.96002	13.8197	28.906	9.74024	25.8717
gene7167:106600921	LOC106600921	XP_014048180.1	epoxide hydrolase 4-like		-0.904845	0.903561	0.00745923	0.202626	25.829	23.0699	23.3224	31.9858	19.0996	43.4186	14.7977	17.43	22.3241	5.46871	9.74024	18.4798
gene51140:100286546	crym	NP_001139957.1	crystallin%2C mu	CRYM	-0.917538	2.38392	0.007468	0.202682	62.7277	94.7513	90.1801	80.3969	84.9933	80.7787	72.2474	73.8701	21.261	23.4373	46.7532	22.1757
gene43017:106581745	LOC106581745	XP_014019468.1	testis-expressed sequence 30 protein-like	TEX30	-0.656498	1.15189	0.00747934	0.202808	41.511	28.0134	24.0998	31.9858	28.6494	34.331	20.8908	19.09	26.5763	13.2811	20.4545	18.4798
gene66651:100380597	tmod3	NP_001167353.1	Tropomodulin-3	TMOD3	0.350004	4.0977	0.00751133	0.203493	154.974	209.277	212.234	186.728	167.122	182.762	224.576	236.55	243.439	201.561	247.402	259.641
gene35001:106573864	LOC106573864	XP_014004751.1	protein FAM43A-like	FAM43A	0.425111	4.84916	0.00752613	0.203711	333.933	329.57	405.81	280.957	245.43	231.229	448.282	445.711	350.807	481.246	343.831	371.443
gene19138:106612131	cystm1	XP_014068495.1	cysteine-rich transmembrane module containing 1	CYSTM1	-0.421923	4.8161	0.00755721	0.204194	475.07	294.965	359.943	486.704	326.603	454.38	277.674	311.251	260.447	353.903	241.558	334.484
gene1917:106613975	LOC106613975	XP_014072338.1	ABC transporter G family member 20-like		-0.76529	3.37504	0.00755748	0.204194	211.245	109.582	143.044	207.476	89.7682	200.937	115.77	87.1502	56.3417	96.8742	144.156	61.9072
gene31907:106570768	seh1l	XP_013998733.1	SEH1-like nucleoporin		-0.337533	3.90552	0.00758049	0.204208	200.175	186.207	200.573	210.069	193.861	245.365	172.349	158.53	158.395	179.686	153.896	150.61
gene42330:106581123	LOC106581123	XP_014018358.1	SH3 domain-binding glutamic acid-rich-like protein		-0.653069	2.48908	0.00759176	0.204208	100.549	47.7876	64.5254	108.06	71.6236	106.022	39.1703	53.1201	64.8461	49.9996	49.6752	58.2113
gene51919:106590360	LOC106590360	XP_014036774.1	muscle-related coiled-coil protein-like	MURC	-0.924034	0.97122	0.00759179	0.204208	32.2863	11.5349	24.8773	39.7662	31.5144	36.3504	16.5386	9.13002	20.198	22.6561	8.76622	14.7838
gene11864:106605217					-0.763549	0.895107	0.00757888	0.204208	35.0537	19.7742	26.4321	14.6962	29.6044	34.331	18.2795	16.6	13.8197	17.1874	13.6363	13.8598
gene18954:106611927	LOC106611927	XP_014068072.1	5-hydroxytryptamine receptor 4-like	HTR4	0.667967	0.801969	0.00759163	0.204208	11.0696	12.3589	13.9935	16.4252	19.0996	18.1752	25.2431	24.9	24.4502	17.9686	23.3766	28.6437
gene51882:101448068	impa2	XP_014036704.1	inositol(myo)-1(or 4)-monophosphatase 2	IMPA2	-0.343911	4.41211	0.00760047	0.20426	351.459	275.191	279.092	313.807	283.629	262.531	246.338	201.69	227.493	278.904	198.701	230.997
gene33685:106572542					0.930373	0.894315	0.00760734	0.204263	6.45726	19.7742	28.7643	10.3738	11.4598	10.0973	27.8544	30.7101	21.261	29.6873	34.0908	22.1757
gene21909:106560845	LOC106560845	XP_013979684.1	UPF0183 protein C16orf70 homolog	C16orf70	0.291391	5.34819	0.00762002	0.204422	491.674	412.786	402.701	513.502	452.661	452.361	576.239	527.051	663.343	522.652	509.415	521.13
gene33446:106572031	pqlc2	XP_014001218.1	PQ loop repeat containing 2		0.281556	4.96556	0.00764567	0.204566	417.877	328.746	370.049	343.199	336.153	299.891	429.132	399.231	406.085	442.184	424.675	434.275
gene19412:106612387	mrpl28	XP_014068949.1	mitochondrial ribosomal protein L28		-0.422143	3.89455	0.00764039	0.204566	277.662	170.552	174.918	178.083	218.691	239.307	139.272	142.76	157.331	173.436	150.974	170.938
gene40760:106579629	LOC106579629	XP_014015202.1	bone morphogenetic protein 7-like	BMP6	0.816559	3.85434	0.00764358	0.204566	84.8669	174.672	213.789	62.2427	157.572	78.7593	228.929	222.44	154.142	302.341	274.675	173.71
gene36403:106575313	LOC106575313	XP_014007250.1	claudin-10-like		0.760397	3.10559	0.00766811	0.204985	90.4017	94.7513	84.7382	51.8689	93.5881	52.5062	178.442	92.9602	70.1613	190.623	155.844	101.639
gene15713:106608837	LOC106608837	XP_014062483.1	uncharacterized protein DDB_G0290685-like		-0.542561	6.5317	0.00769843	0.205613	946.45	1598.41	1654.34	1110.86	1316.92	1544.89	1315.25	793.482	684.604	1157.8	981.816	654.184
gene51116:106589570	LOC106589570	XP_014035176.1	TOM1-like protein 2	TOM1L2	0.231658	5.89303	0.007715	0.205755	651.261	707.751	642.922	739.997	650.342	678.541	787.758	813.402	812.17	778.119	787.011	779.846
gene15965:106609053	LOC106609053	XP_014062879.1	cysteine and histidine-rich domain-containing protein 1-like	CHORDC1	-1.13284	0.978945	0.00771734	0.205755	43.3559	6.5914	24.8773	38.9017	41.0642	31.3018	20.8908	11.62	12.7566	12.4999	5.84414	20.3278
gene37980:106576724	syndig1	XP_014009543.1	synapse differentiation inducing 1		0.407364	3.51619	0.00774014	0.205918	119.921	102.167	139.157	132.266	115.553	115.11	194.981	168.49	156.268	160.936	142.208	133.054
gene12206:106605567	LOC106605567	XP_014056833.1	C-X-C chemokine receptor type 3-like	CXCR3	-0.803835	1.68527	0.0077439	0.205918	36.8986	61.7943	49.7545	30.2569	67.8036	43.4186	28.7249	24.07	27.6393	40.6247	31.1688	12.9358
gene63515:106595550	LOC106595550	XP_014042392.1	non-syndromic hearing impairment protein 5 homolog		-1.60449	0.536923	0.00773166	0.205918	25.829	4.11962	19.4354	38.0372	27.6944	30.292	7.83406	3.32001	17.0088	6.24995	12.6623	0
gene795:106600946	ehd4	XP_014048228.1	EH-domain containing 4	EHD4	-0.338901	6.14522	0.00777782	0.206638	1018.4	1034.85	885.475	845.464	1140.25	964.296	965.33	649.061	658.028	822.65	823.05	717.015
gene20015:100286635	pcp4	NP_001140046.1	Purkinje cell protein 4	PCP4	0.901614	0.719014	0.00779158	0.206822	24.9066	9.06317	13.216	11.2383	6.68487	12.1168	17.409	23.24	23.3871	22.6561	20.4545	36.9595
gene16091:106609234	LOC106609234	XP_014063261.1	cyclin-dependent kinase inhibitor 1B-like		0.386746	4.64308	0.00782758	0.207468	293.344	226.579	212.234	332.826	297.954	244.356	295.083	345.281	429.472	333.591	377.921	310.46
gene37014:106575927	LOC106575927	XP_014008141.1	LIM domain only protein 7-like		-0.543268	3.43008	0.00782962	0.207468	137.447	117.821	120.499	199.695	139.427	226.18	82.6929	107.07	115.872	123.436	103.247	109.955
gene4051:106581260	LOC106581260	XP_014018689.1	ribosome biogenesis protein BMS1 homolog	BMS1	-0.419744	3.85668	0.0078388	0.207529	200.175	255.417	231.67	178.948	149.932	208.005	137.531	177.62	150.953	153.124	135.389	156.154
gene29535:106568457	LOC106568457	XP_013994296.1	alpha-synuclein-like		0.414225	6.95806	0.00784874	0.207611	1631.84	1473.18	1211.21	1441.09	1156.48	1039.02	1935.88	1446.69	2402.49	1604.67	1481.49	1677.04
gene16064:106609152	LOC106609152	XP_014063108.1	arg8-vasotocin receptor-like	AVPR1A	0.896697	0.464043	0.007862	0.207779	10.1471	12.3589	17.8805	10.3738	9.54981	3.0292	20.0204	25.73	19.1349	13.2811	21.4285	18.4798
gene9936:106603392	LOC106603392	XP_014052495.1	lysophosphatidic acid receptor 6-like	LPAR6	0.755876	2.27314	0.00787573	0.20796	41.511	38.7245	45.8675	22.4765	79.2634	31.3018	62.6725	88.8102	79.7288	79.6868	69.1557	56.3633
gene39427:100195746	cd37	NP_001134247.1	Leukocyte antigen CD37		-1.12791	1.56842	0.00788637	0.20806	35.0537	68.3857	66.0802	18.1541	81.1734	18.1752	23.5022	28.2201	19.1349	24.2186	25.3246	10.1639
gene14709:106607880	LOC106607880	XP_014060819.1	alpha-1%2C6-mannosyl-glycoprotein 2-beta-N-acetylglucosaminyltransferase-like		0.273413	5.17285	0.00790476	0.208122	399.428	425.969	438.462	415.816	366.713	381.679	545.773	497.171	418.842	467.965	489.934	501.726
gene21636:106561084	LOC106561084	XP_013980181.1	G/T mismatch-specific thymine DNA glycosylase-like	TDG	0.317049	4.81675	0.00790937	0.208122	330.243	351.816	298.527	299.111	299.864	283.735	439.578	393.421	444.355	325.779	339.934	367.748
gene37337:106576231	LOC106576231	XP_014008754.1	transcription termination factor 1-like	TTF1	-0.375219	4.44709	0.0079065	0.208122	286.887	371.59	282.979	253.293	309.414	321.095	280.285	257.3	191.349	248.435	217.207	206.049
gene18104:106611166	LOC106611166	XP_014066557.1	sodium/potassium/calcium exchanger 4-like	SLC24A4	-0.910805	0.408299	0.00792919	0.208462	15.6819	15.6546	13.216	21.6121	31.5144	16.1557	8.70451	9.13002	5.31525	14.8436	13.6363	8.3159
gene7255:106600859	LOC106600859	XP_014048055.1	retinoic acid receptor alpha-B		-0.404335	4.00364	0.00794379	0.208664	202.942	194.446	196.686	269.718	193.861	293.833	151.458	174.3	167.962	161.717	166.558	194.038
gene20141:106613129	LOC106613129	XP_014070560.1	SPRY domain-containing SOCS box protein 4-like	SPSB4	-0.479457	2.6767	0.00803122	0.210778	94.0915	88.1599	83.9608	92.4996	72.5785	111.071	73.9883	65.5701	60.5939	69.5307	49.6752	67.4512
gene4180:106582291	LOC106582291	XP_014020701.1	sclerostin domain-containing protein 1-like	SOSTDC1	-0.535945	5.68308	0.00805675	0.210898	795.166	521.544	565.958	822.987	658.937	1167.25	587.554	504.641	615.506	495.308	337.986	566.405
gene11272:106604639	LOC106604639	XP_014054954.1	RE1-silencing transcription factor B-like	REST	0.278252	5.39623	0.00805377	0.210898	477.837	517.425	461.007	478.923	468.896	427.118	517.048	576.021	665.47	512.496	617.531	530.37
gene39685:106578635					-0.917618	1.22088	0.00805022	0.210898	38.7436	18.1263	24.8773	43.2241	25.7845	61.5938	21.7613	16.6	17.0088	24.9998	9.74024	21.2517
gene51789:106590233	LOC106590233	XP_014036498.1	amyloid beta A4 precursor protein-binding family B member 1-interacting protein-like	APBB1IP	-0.339892	5.30016	0.00806887	0.211033	532.263	493.531	523.2	533.386	533.834	658.347	317.715	418.321	519.832	401.559	445.129	473.082
gene20835:106613800	LOC106613800	XP_014071895.1	transducin-like enhancer protein 4	TLE4	-0.488412	3.01934	0.00808237	0.211203	104.239	93.9274	114.28	140.911	115.553	124.197	66.1543	102.09	73.3505	99.2179	71.1038	79.463
gene2289:106563782	LOC106563782	XP_013985113.1	unconventional myosin-Vb-like	MYO5B	0.888356	5.08124	0.00811852	0.2116	142.982	496.003	390.262	176.354	404.912	149.441	719.863	505.471	392.266	592.183	711.038	330.788
gene36295:106575177	LOC106575177	XP_014006936.1	transmembrane protein 237B-like	TMEM237	-0.341318	4.86624	0.00811498	0.2116	493.519	318.035	360.72	439.157	375.307	436.205	311.621	340.301	363.563	314.06	278.571	293.828
gene24177:106563201	LOC106563201	XP_013984018.1	SWI/SNF-related matrix-associated actin-dependent regulator of chromatin subfamily A containing DEAD/H box 1B-like	SMARCAD1	-0.455555	2.83218	0.00811159	0.2116	106.084	92.2796	109.615	114.976	94.5431	83.8079	78.3406	76.3601	55.2786	69.5307	82.792	73.9191
gene23947:106563018	LOC106563018	XP_013983678.1	phosphatidylinositol 3-kinase regulatory subunit alpha-like		0.273611	6.48644	0.00821899	0.211868	1086.66	1001.89	997.423	936.234	1099.18	929.965	1126.36	1162	1330.94	1199.99	1397.72	1066.28
gene27233:106566182	LOC106566182	XP_013989531.1	sodium- and chloride-dependent taurine transporter-like	SLC6A6	0.539191	6.04055	0.00817295	0.211868	405.885	870.064	759.534	538.572	855.663	561.412	1081.1	834.152	1000.33	945.305	1238.96	683.752
gene44883:106583687	LOC106583687	XP_014023657.1	protein APCDD1-like	APCDD1L	0.423757	5.89329	0.00823838	0.211868	802.545	582.515	711.334	679.483	398.227	609.879	701.584	980.232	887.647	772.65	736.362	970.188
gene36646:106575554	LOC106575554	XP_014007607.1	calcium-binding protein 39-like	CAB39L	0.255768	5.7853	0.00819469	0.211868	617.13	602.289	562.848	608.596	639.837	712.872	752.94	749.491	803.666	674.994	771.427	696.688
gene14391:100195351	ikbe	NP_001133852.1	NF-kappa-B inhibitor epsilon	NFKBIE	-0.331181	5.77917	0.00818827	0.211868	954.752	621.239	749.428	829.039	697.136	707.824	640.652	530.371	681.415	543.746	666.232	543.305
gene51631:106590088	LOC106590088	XP_014036112.1	cytochrome b5	CYB5A	0.401309	5.14586	0.00818856	0.211868	520.271	299.085	309.411	369.134	350.478	422.069	518.789	416.661	621.884	503.121	465.584	456.45
gene40074:106578966	LOC106578966	XP_014013772.1	pantothenate kinase 1-like	PANK1	0.317914	5.11769	0.00820925	0.211868	400.35	402.899	365.385	344.928	445.021	338.261	524.882	484.721	451.796	510.152	504.544	374.215
gene18121:106611179	LOC106611179	XP_014066596.1	cTAGE family member 5-like	CTAGE5	-0.245297	5.08611	0.00824709	0.211868	463.078	446.567	427.578	448.666	460.301	492.75	376.905	367.691	389.076	380.466	423.7	362.204
gene22027:106561200	LOC106561200	XP_013980363.1	protein FAM107B-like	FAM107B	-0.302765	4.74778	0.00820695	0.211868	380.056	350.168	354.501	377.779	298.909	442.264	311.621	311.251	277.456	299.216	275.649	302.144
gene51720:106590172	LOC106590172	XP_014036331.1	ATP-binding cassette sub-family F member 2	ABCF2	-0.360263	4.61737	0.00815485	0.211868	391.126	266.952	298.527	342.335	327.558	422.069	253.301	244.85	310.411	288.279	251.298	239.313
gene41579:106580450					-0.591489	4.55971	0.00824795	0.211868	449.241	221.636	216.121	442.615	342.838	433.176	268.099	220.78	238.123	186.717	167.532	307.688
gene33782:100196244	lima1	NP_001134745.1	LIM domain and actin binding 1	LIMA1	-0.355257	3.79066	0.00816873	0.211868	200.175	204.333	164.034	208.34	190.041	179.733	147.106	128.65	132.881	157.811	172.402	153.382
gene15481:106608591	LOC106608591	XP_014062094.1	menin-like	MEN1	-0.443739	3.6948	0.00821472	0.211868	201.098	169.728	154.705	194.509	207.231	173.674	105.325	143.59	183.908	129.686	107.143	135.826
gene16804:106609917	LOC106609917	XP_014064435.1	uncharacterized LOC106609917		-0.754301	2.86176	0.0082395	0.211868	87.6343	84.0403	81.6285	140.911	125.102	147.421	74.8588	78.8502	58.4678	96.8742	28.2467	55.4393
gene28222:106567101	LOC106567101	XP_013991471.1	WNT1-inducible-signaling pathway protein 2-like		-0.569231	2.01002	0.00821971	0.211868	62.7277	45.3159	49.7545	78.6679	57.2988	51.4964	32.2067	30.7101	43.5851	41.4059	41.883	41.5795
gene41362:106579860	stc1	XP_014015632.1	stanniocalcin 1	STC1	0.683731	1.9352	0.00822448	0.211868	28.5964	43.668	31.0966	34.5793	34.3793	37.3602	51.3566	57.2701	89.2962	32.031	48.7012	57.2873
gene7859:106601479	LOC106601479	XP_014049175.1	zinc finger protein 239-like	ZNF180	-0.876319	0.538672	0.0081627	0.211868	18.4493	14.0067	22.545	26.799	20.0546	23.2239	13.9272	14.94	4.2522	16.4061	6.81817	11.0879
gene39395:106578313	LOC106578313	XP_014012473.1	homeobox protein Dlx3b-like	DLX3	-0.511853	4.04082	0.00826174	0.212042	334.855	160.665	223.118	236.004	225.375	252.434	159.293	164.34	216.862	127.343	130.519	200.506
gene34501:106573361	LOC106573361	XP_014003820.1	GTPase HRas-like	HRAS	0.296021	5.81035	0.00833813	0.2127	536.875	654.196	709.002	662.193	554.844	633.103	861.747	744.511	832.368	667.963	693.505	784.466
gene7425:106601135	LOC106601135	XP_014048571.1	formin-like protein 1		-0.352007	4.51357	0.00834365	0.2127	300.724	278.487	282.201	309.485	382.947	345.329	233.281	228.25	223.241	315.622	237.662	243.009
gene16281:106609458	LOC106609458	XP_014063794.1	ubl carboxyl-terminal hydrolase 18-like		-0.511822	4.25148	0.00831884	0.2127	304.414	320.507	274.427	288.737	198.636	271.618	281.156	151.89	167.962	214.842	128.571	212.517
gene20852:106613816	LOC106613816	XP_014071929.1	nuclear receptor ROR-beta-like		0.680354	3.81822	0.00832564	0.2127	66.4175	168.081	177.251	109.789	188.131	88.8566	248.949	220.78	170.088	191.405	270.779	174.634
gene28739:106567642	LOC106567642	XP_013992648.1	cytotoxic and regulatory T-cell molecule-like	CRTAM	-0.494188	2.90721	0.00831431	0.2127	83.9444	94.7513	113.503	99.4155	123.193	126.217	81.8224	72.2101	57.4047	84.3743	90.5842	66.5272
gene7339:106600787					-0.865914	1.56182	0.00834357	0.2127	42.4334	22.246	36.5385	61.3782	35.3343	71.6911	17.409	14.94	34.0176	21.8748	26.2987	32.3396
gene73933:106597015	LOC106597015	XP_014043725.1	major histocompatibility complex class I-related gene protein-like		-0.870244	1.12681	0.00832684	0.2127	52.5806	26.3656	18.6579	29.3924	35.3343	33.3212	30.4658	10.79	19.1349	13.2811	19.4805	12.9358
gene6399:106599387	LOC106599387	XP_014046072.1	beta-1%2C4-galactosyltransferase 2-like	B4GALT2	-1.13601	0.666824	0.00830548	0.2127	18.4493	14.0067	17.8805	32.8503	18.1446	45.438	11.3159	10.79	15.9458	9.37492	1.94805	16.6318
gene39082:106577955	LOC106577955	XP_014011913.1	butyrophilin subfamily 1 member A1-like		-0.374392	6.52449	0.00837375	0.213287	1212.12	1090.88	1079.83	1563.85	1247.2	1557.01	1221.24	893.082	1111.95	1007.8	913.635	801.098
gene28364:106567225	LOC106567225	XP_013991733.1	sterile alpha motif domain-containing protein 10-like	SAMD10	0.649823	1.22416	0.008386	0.213419	31.3638	16.4785	18.6579	20.7476	21.9646	17.1655	40.0408	34.0301	23.3871	32.8122	35.0649	32.3396
gene18542:106611549	LOC106611549	XP_014067325.1	prominin-1-A-like	PROM1	-0.470981	4.59723	0.00843191	0.214407	323.786	278.487	268.208	457.311	293.179	466.497	191.499	225.76	281.708	236.717	256.168	306.764
gene4811:106586574	LOC106586574	XP_014029480.1	stromal membrane-associated protein 1-like	SMAP1	0.249756	5.46894	0.00844248	0.214496	438.171	495.179	488.994	523.012	536.699	528.091	611.927	561.081	630.389	559.37	611.687	589.505
gene50312:106588777	LOC106588777	XP_014033655.1	synaptotagmin-like protein 1	SYTL1	0.348388	4.54672	0.0084952	0.215654	235.229	294.141	275.982	225.63	254.98	238.297	353.403	341.961	240.249	349.997	339.934	306.764
gene21630:106561091	hsd17b12	XP_013980189.1	hydroxysteroid (17-beta) dehydrogenase 12	HSD17B12	0.348182	6.77966	0.00850511	0.215662	1559.89	1195.51	1050.29	1163.59	1277.76	964.296	1747	1386.93	1738.09	1508.58	1387.98	1365.66
gene16070:106609251	LOC106609251	XP_014063306.1	ras association domain-containing protein 3-like	RASSF3	0.290016	5.97529	0.00850979	0.215662	586.688	711.047	785.189	727.03	654.162	751.242	896.565	933.752	925.917	792.181	734.414	848.222
gene11338:106604693	setd7	XP_014055087.1	SET domain containing (lysine methyltransferase) 7	SETD7	-0.274995	4.64399	0.00854916	0.216478	400.35	318.859	330.401	332.826	308.459	341.29	277.674	278.051	301.906	263.279	278.571	271.653
gene47528:100136407	ahr2b	NP_001117028.1	aryl hydrocarbon receptor 2 beta		0.680315	6.41564	0.00857529	0.216646	350.537	1041.44	1146.69	651.82	1126.88	561.412	1042.8	1425.11	1162.98	1462.49	1522.4	1184.55
gene47511:106586095	LOC106586095	XP_014028429.1	claudin-10-like		0.809913	5.48196	0.00857419	0.216646	455.698	465.517	485.884	222.172	552.934	231.229	1078.49	610.051	379.509	961.711	789.934	393.619
gene36299:106575174	LOC106575174	XP_014006931.1	cyclin-dependent kinase 15	CDK15	0.749496	1.70702	0.00857726	0.216646	22.1392	23.8938	24.0998	31.1214	20.0546	51.4964	37.4294	43.1601	71.2244	42.1872	45.7791	49.8954
gene22444:106561606	LOC106561606	XP_013981199.1	cytoskeleton-associated protein 5-like		0.276295	5.85439	0.00860938	0.216975	582.076	680.562	679.46	650.955	624.557	678.541	697.231	791.822	795.162	774.212	940.907	699.459
gene17245:106610326	LOC106610326	XP_014065091.1	S-methyl-5'-thioadenosine phosphorylase	MTAP	-0.3689	3.415	0.00860821	0.216975	130.99	148.306	132.938	155.607	152.797	163.577	107.936	112.88	105.242	117.968	108.117	129.358
gene8994:106602649	LOC106602649	XP_014050870.1	T-cell surface glycoprotein CD5-like		-0.585356	3.27209	0.00861181	0.216975	133.758	123.589	86.293	141.775	162.347	203.966	98.361	98.7702	108.431	114.062	67.2077	77.6151
gene31449:100380486	arl4a	NP_001167242.1	ADP-ribosylation factor-like 4a	ARL4A	0.362929	4.34961	0.0086193	0.216982	253.678	201.038	249.55	212.663	236.835	167.616	282.026	287.181	339.113	243.748	272.727	267.033
gene40280:106579238	LOC106579238	XP_014014431.1	protein kinase C and casein kinase substrate in neurons protein 2-like		-0.827754	1.68166	0.00865011	0.217577	66.4175	24.7177	53.6416	63.9717	34.3793	48.4672	26.984	16.6	30.8285	40.6247	16.5584	31.4156
gene45664:106584393	LOC106584393	XP_014025132.1	endophilin-A2-like	SH3GL1	0.37285	3.76604	0.00867749	0.218084	124.533	169.728	151.596	155.607	133.697	139.343	196.722	165.17	200.917	184.373	163.636	217.137
gene24091:106563267					-1.00557	4.33122	0.00872126	0.21882	313.638	108.758	223.118	571.423	250.205	527.081	111.418	103.75	177.529	202.342	100.324	291.98
gene10113:100196805	mlrb	NP_001135299.1	Myosin regulatory light chain 2B%2C cardiac muscle isoform	MYL2	-0.94437	3.07457	0.00871794	0.21882	156.819	54.379	100.286	188.457	112.688	200.937	62.6725	30.7101	106.305	65.6245	46.7532	108.107
gene21400:106560592	hps3	XP_013979100.1	Hermansky-Pudlak syndrome 3	HPS3	-0.369986	4.5166	0.00875315	0.219075	335.778	282.606	289.198	345.793	282.674	378.65	221.965	200.03	310.411	210.936	269.805	261.489
gene14213:106607496	LOC106607496	XP_014059972.1	nuclear receptor subfamily 1 group D member 1-like	NR1D1	0.629448	4.08637	0.00875281	0.219075	162.354	97.2231	132.16	251.564	144.202	199.927	166.256	237.38	350.807	216.404	228.896	320.624
gene22279:106561446	LOC106561446	XP_013980884.1	matrix metalloproteinase-15-like		0.797527	2.5964	0.00874236	0.219075	38.7436	37.9005	57.5287	61.3782	69.7136	55.5354	61.802	152.72	129.692	92.1867	68.1817	50.8194
gene37529:106576372	LOC106576372	XP_014008978.1	protein kinase C and casein kinase substrate in neurons protein 2-like		0.274885	6.19785	0.00878641	0.219726	805.313	765.426	828.724	967.356	763.03	820.914	1043.67	996.002	1106.64	825.774	1007.14	983.124
gene42282:106581164	LOC106581164	XP_014018513.1	glia maturation factor gamma-like	GMFG	-0.503653	5.5729	0.00881681	0.220304	822.84	472.109	437.684	723.572	790.724	911.79	497.028	481.401	649.524	419.528	413.96	455.526
gene793:106600978	LOC106600978	XP_014048268.1	REST corepressor 1-like	RCOR1	-0.258827	5.74783	0.00884396	0.2208	628.199	798.383	738.544	768.525	665.622	758.31	611.927	569.381	562.354	624.214	628.246	630.16
gene14632:106607817	heca	XP_014060664.1	hdc homolog%2C cell cycle regulator	HECA	-0.53513	1.92566	0.00886155	0.221056	59.9603	42.8441	48.1997	44.0886	63.9837	62.6035	33.0771	32.3701	36.1437	42.1872	40.909	36.0356
gene6403:100217346	klf4	NP_001136185.1	Kruppel-like factor 4		0.473907	4.41244	0.00888189	0.221128	262.903	196.094	206.015	250.7	145.157	261.521	227.188	278.881	398.644	255.467	315.584	352.04
gene7293:106600825	LOC106600825	XP_014048002.1	nuclear receptor subfamily 1 group D member 1-like	NR1D1	0.713314	3.9055	0.00888637	0.221128	138.37	87.336	92.5123	232.546	125.102	163.577	127.086	219.95	353.996	212.498	214.285	242.085
gene25381:106564532	LOC106564532	XP_013986135.1	nuclear factor interleukin-3-regulated protein-like		0.456273	3.31185	0.00887804	0.221128	96.8589	89.8078	115.057	108.925	98.363	106.022	140.143	145.25	98.8637	130.468	186.039	139.522
gene27913:106566879	LOC106566879	XP_013990881.1	solute carrier family 35 member E2-like	SLC35E2B	0.360307	5.66517	0.00891946	0.221769	581.153	570.98	423.691	600.815	584.448	547.276	769.479	581.001	867.449	580.464	807.466	622.768
gene49930:106588328	LOC106588328	XP_014032674.1	protein disulfide-isomerase A3-like		-0.369289	3.58033	0.00893546	0.221965	151.284	173.848	150.818	154.742	174.761	187.811	141.884	114.54	122.251	147.655	119.805	119.195
gene24472:106563619	LOC106563619	XP_013984832.1	uncharacterized LOC106563619		-0.72965	0.917845	0.00894201	0.221965	25.829	23.0699	24.0998	24.2055	28.6494	35.3407	16.5386	14.94	23.3871	10.9374	21.4285	9.23989
gene26086:106565156	LOC106565156	XP_013987435.1	uncharacterized LOC106565156		-0.653161	3.10219	0.00899658	0.223136	147.595	108.758	83.1834	167.71	98.363	164.587	80.0815	76.3601	122.251	68.7494	50.6493	88.7029
gene38753:100195271	cenb1	NP_001133772.1	Centaurin-beta-1	ACAP1	-0.306802	5.56718	0.00902197	0.22349	512.891	649.253	635.148	644.039	736.29	722.97	473.525	474.761	566.606	588.276	553.246	484.17
gene47736:106586499	LOC106586499	XP_014029351.1	dehydrogenase/reductase SDR family member 12-like	DHRS12	0.384028	3.71197	0.00902564	0.22349	161.432	140.067	137.602	135.724	154.707	109.051	183.665	160.19	164.773	172.655	218.181	190.342
gene20645:106613633					0.441923	4.49202	0.00908879	0.223646	216.779	219.164	244.108	264.532	216.781	253.443	273.322	270.581	499.634	260.154	318.506	291.98
gene41068:106580112	pole	XP_014016269.1	polymerase (DNA directed)%2C epsilon%2C catalytic subunit	POLE	-0.319877	4.06113	0.00908892	0.223646	249.066	221.636	248.773	227.359	209.141	215.073	151.458	188.41	201.98	182.03	174.35	194.962
gene26005:106565230	LOC106565230	XP_013987585.1	eukaryotic translation initiation factor 4B-like	EIF4B	-0.429809	3.4298	0.00907325	0.223646	167.889	126.884	152.373	144.369	124.147	194.879	99.2314	129.48	120.125	113.28	96.4284	113.651
gene54102:106593781	LOC106593781	XP_014040630.1	BRCA1-associated ATM activator 1-like		-0.675617	3.09964	0.00910666	0.223646	139.292	81.5685	106.506	176.354	82.1283	187.811	62.6725	87.1502	102.053	75.7806	58.4414	95.1708
gene1320:106607666	LOC106607666	XP_014060340.1	alpha-actinin-2-like	ACTN2	-0.88095	3.02045	0.00908816	0.223646	83.0219	55.2029	105.728	212.663	148.022	165.596	65.2838	43.9901	44.6481	106.249	64.2856	91.4749
gene45407:106584149	LOC106584149	XP_014024542.1	regulator of G-protein signaling 21-like	RGS21	-0.539076	2.33312	0.00908317	0.223646	61.8052	63.4422	62.1932	82.1258	79.2634	82.7982	62.6725	45.6501	38.2698	42.1872	62.3375	44.3515
gene27580:106566494	slc6a8	XP_013990051.1	solute carrier family 6 (neurotransmitter transporter)%2C member 8	SLC6A8	0.883663	2.16914	0.00911331	0.223646	33.2088	9.8871	31.874	63.9717	37.2442	51.4964	73.9883	71.3801	70.1613	88.2805	69.1557	45.2754
gene47927:106586681	xk	XP_014029685.1	X-linked Kx blood group	XK	0.907636	1.88875	0.00910773	0.223646	6.45726	37.9005	35.7611	33.7148	36.2893	33.3212	51.3566	39.0101	57.4047	59.3745	91.5583	45.2754
gene7268:106600846	LOC106600846	XP_014048033.1	proline-rich protein 15-like protein A	PRR15L	-0.659904	1.76057	0.00909433	0.223646	62.7277	37.9005	45.8675	47.5465	63.9837	37.3602	20.0204	29.0501	41.459	27.3435	28.2467	39.7315
gene32095:106570955	fbxl8	XP_013999035.1	F-box and leucine-rich repeat protein 8	FBXL8	-0.669353	1.70793	0.00906651	0.223646	36.8986	51.9072	54.419	32.8503	60.1638	48.4672	30.4658	35.6901	20.198	25.781	41.883	24.0237
gene19915:106612802	LOC106612802	XP_014069793.1	14-3-3 protein gamma-2-like	YWHAG	-0.910571	0.969936	0.00909674	0.223646	26.7515	17.3024	19.4354	33.7148	43.9291	34.331	14.7977	9.13002	7.44135	24.2186	18.5065	18.4798
gene51510:106589958	LOC106589958	XP_014035898.1	calpain-1 catalytic subunit-like	CAPN1	-0.429858	3.11693	0.00912326	0.223708	131.913	126.884	126.719	109.789	137.517	96.9345	100.102	95.4502	72.2874	86.718	84.7401	99.7908
gene25660:106564923	LOC106564923	XP_013986922.1	SEC14-like protein 1		0.242895	5.16402	0.00913345	0.223777	382.823	393.012	414.362	420.138	385.812	445.293	502.25	454.841	478.373	449.215	487.986	503.574
gene47466:106586238	LOC106586238	XP_014028773.1	obg-like ATPase 1	OLA1	-1.12371	0.306564	0.00915163	0.224041	27.674	4.11962	14.7709	22.4765	16.2347	25.2434	3.4818	7.47001	8.5044	11.7187	6.81817	12.0119
gene34041:106572894	gpr157	XP_014002949.1	G protein-coupled receptor 157	GPR157	0.423887	3.60123	0.00916437	0.224148	158.664	105.462	114.28	145.233	98.363	142.373	160.163	186.75	189.223	142.968	164.61	176.482
gene2470:106565613	LOC106565613	XP_013988391.1	histone-lysine N-methyltransferase Smyd1-like	SMYD1	-1.08359	1.41309	0.00917085	0.224148	45.2008	14.8306	34.2062	70.0231	29.6044	60.584	17.409	11.62	11.6936	35.9372	13.6363	28.6437
gene18829:106611811	LOC106611811	XP_014067872.1	dedicator of cytokinesis protein 2-like	DOCK2	-0.487959	5.06822	0.00918352	0.224277	581.153	341.929	392.594	573.152	369.578	656.327	292.472	362.711	418.842	352.341	256.168	383.455
gene41155:106580040	LOC106580040	XP_014016077.1	lysosome membrane protein 2-like	SCARB2	0.315779	5.03257	0.00920668	0.224526	296.112	390.54	445.459	348.386	318.964	366.533	430.873	498.001	463.49	402.34	437.337	452.754
gene42144:106581011	LOC106581011	XP_014018139.1	methylosome subunit pICln-like	CLNS1A	-0.390222	4.41926	0.00920858	0.224526	392.97	273.543	281.424	298.246	292.224	261.521	252.431	248.17	201.98	235.154	166.558	261.489
gene51434:106589894	LOC106589894	XP_014035782.1	G-protein coupled receptor family C group 5 member C-like	GPRC5C	-0.409033	5.63675	0.00928002	0.225122	863.428	570.98	764.198	748.642	699.046	580.597	602.352	413.341	460.301	717.182	519.155	454.602
gene51081:106589549	snx29	XP_014035142.1	sorting nexin 29	SNX29	-0.30333	4.7538	0.00929855	0.225122	364.374	354.288	412.807	362.218	314.189	404.903	282.897	270.581	360.374	294.529	305.844	270.729
gene30323:106569193	LOC106569193	XP_013995774.1	rho GTPase-activating protein 21-like	ARHGAP21	-0.324896	4.6183	0.00928543	0.225122	274.895	322.978	342.062	395.068	306.549	384.709	255.042	281.371	249.817	286.716	240.584	296.6
gene4772:106587067	LOC106587067	XP_014030446.1	phosphoinositide 3-kinase regulatory subunit 6-like	PIK3R6	-0.392243	3.87328	0.00928911	0.225122	166.966	193.622	195.131	214.392	233.97	224.161	144.495	141.1	143.512	184.373	187.987	130.282
gene43521:106582315	LOC106582315	XP_014020749.1	coenzyme Q-binding protein COQ10 homolog B%2C mitochondrial-like	COQ10B	0.823546	3.39061	0.00927768	0.225122	52.5806	135.948	118.944	57.9203	137.517	52.5062	210.649	172.64	109.494	217.967	162.662	107.183
gene24238:106563391	LOC106563391	XP_013984376.1	leucine-rich repeat extensin-like protein 3		-0.430552	2.98808	0.00930005	0.225122	107.929	102.991	94.0672	126.214	122.238	113.09	85.3042	90.4702	83.981	92.968	66.2336	72.9951
gene28762:106567731	arhgap32	XP_013992857.1	Rho GTPase activating protein 32		-0.513085	2.4379	0.0092869	0.225122	86.7118	65.914	87.0704	84.7193	66.8487	70.6814	48.7453	51.4601	71.2244	52.3433	39.935	58.2113
gene27926:106566866	LOC106566866	XP_013990848.1	tripartite motif-containing protein 16-like		-0.915552	1.67087	0.00929312	0.225122	51.6581	43.668	45.09	39.7662	52.5239	62.6035	28.7249	16.6	11.6936	52.3433	33.1168	12.9358
gene64306:106595551	LOC106595551	XP_014042393.1	ABC transporter F family member 4-like		-0.911411	1.46632	0.00929106	0.225122	55.3479	23.8938	41.203	57.0558	16.2347	60.584	14.7977	30.7101	21.261	26.5623	17.5324	23.0997
gene32660:100194787	brox	XP_013999767.1	BRO1 domain and CAAX motif containing		0.259673	6.09822	0.0093595	0.226148	848.669	747.3	670.909	829.903	853.753	695.707	973.164	893.912	889.773	869.524	966.232	944.316
gene22803:106561956	znf408	XP_013981912.1	zinc finger protein 408	ZNF408	0.353657	4.22899	0.00936485	0.226148	175.269	232.347	178.028	209.205	199.591	224.161	297.694	224.93	259.384	246.092	299.025	223.605
gene10858:106604209	LOC106604209	XP_014054129.1	ATP synthase subunit O%2C mitochondrial-like		-0.543973	3.22827	0.0093648	0.226148	190.95	98.047	110.393	163.387	107.913	146.411	81.8224	112.05	109.494	89.843	73.0518	90.5509
gene36825:106575734	LOC106575734	XP_014007880.1	T-cell surface glycoprotein CD3 zeta chain-like	CD247	-0.471681	4.51514	0.00937449	0.2262	298.879	241.41	262.766	417.545	284.584	466.497	241.115	249	242.375	207.03	190.909	283.665
gene32009:106570861	LOC106570861	XP_013998904.1	C-C motif chemokine 20-like		-0.94852	7.00874	0.00940108	0.226299	1086.66	4452.49	2091.25	2285.69	1220.47	1491.38	2245.76	803.442	912.097	943.742	855.193	761.367
gene48440:106587278	LOC106587278	XP_014030990.1	skin secretory protein xP2-like		-0.482819	4.03457	0.00939306	0.226299	308.104	155.722	271.318	172.896	271.215	234.258	174.961	173.47	143.512	203.123	150	160.774
gene952:106603250	LOC106603250	XP_014052111.1	beta-taxilin-like		-0.966161	1.0612	0.00939667	0.226299	45.2008	13.1828	19.4354	42.3596	19.0996	51.4964	15.6681	12.45	15.9458	14.8436	15.5844	22.1757
gene15889:106608985	LOC106608985	XP_014062762.1	uncharacterized LOC106608985		0.387733	6.89166	0.00944712	0.22683	1258.24	1436.1	1399.35	1215.46	1345.57	1013.77	2056.01	1409.34	1609.46	1789.83	1943.18	1183.63
gene46794:106585423	LOC106585423	XP_014027073.1	neurogenic locus notch homolog protein 1-like	NOTCH1	0.356515	5.82655	0.00945311	0.22683	681.702	543.79	611.048	708.011	480.355	683.59	569.275	913.002	797.288	767.181	833.765	843.602
gene14395:106607598	LOC106607598	XP_014060162.1	NF-kappa-B inhibitor alpha-like	NFKBIA	-0.436151	5.3631	0.00943275	0.22683	582.076	400.427	481.22	676.025	513.78	870.391	403.019	471.441	459.238	428.903	384.74	442.591
gene1494:100380409	rhbl4	XP_014063336.1	Rhomboid-like protease 4	RHBDF1	-0.434496	3.14813	0.00944134	0.22683	125.455	100.519	111.948	128.808	122.238	158.528	91.3974	98.7702	96.7376	93.7492	97.4024	72.0711
gene12475:106605822	LOC106605822	XP_014057259.1	ubiquitin-like protein ATG12	ATG12	-0.619849	3.57569	0.00947355	0.22714	249.066	99.6949	120.499	197.102	162.347	237.288	119.252	127.82	143.512	99.9992	85.7141	112.727
gene25577:106564730	LOC106564730	XP_013986500.1	actin%2C alpha skeletal muscle 2-like	ACTC1	-0.9977	5.28613	0.00952302	0.228145	821.917	153.25	499.878	935.37	555.799	908.761	326.419	161.02	302.969	346.872	207.467	583.961
gene28923:106567964	LOC106567964	XP_013993363.1	ribosomal protein S6 kinase beta-1-like	RPS6KB1	0.24871	6.10339	0.00957946	0.229134	799.778	785.2	756.424	813.478	748.705	778.505	993.185	900.552	764.333	942.961	978.894	957.252
gene15714:106608841	LOC106608841	XP_014062491.1	probable E3 ubiquitin-protein ligase RNF144A-A		-1.10237	2.41284	0.00957628	0.229134	57.1929	192.798	55.1964	134.859	58.2538	27.2628	60.9316	34.8601	45.7112	41.4059	30.1947	30.4916
gene43793:106582646	fam83c	XP_014021373.1	family with sequence similarity 83%2C member C	FAM83C	0.323431	4.82178	0.00960651	0.2296	360.684	299.909	249.55	320.723	335.198	299.891	364.719	431.601	456.049	338.278	383.766	349.268
gene47634:106586354	neb	XP_014029025.1	nebulin	NEB	-0.858515	5.18647	0.00962166	0.229608	473.225	241.41	471.891	973.407	640.792	691.668	275.063	134.46	289.15	521.871	277.597	418.567
gene10217:100195904	LOC100195904	XP_014053069.1	zinc finger protein ZPR1	ZPR1	0.267918	4.95414	0.00962207	0.229608	378.211	350.168	324.959	372.592	322.783	341.29	462.21	353.581	441.166	408.59	422.726	416.719
gene20586:106613576	LOC106613576	XP_014071454.1	polypyrimidine tract-binding protein 1-like	PTBP1	0.260281	6.54782	0.00963182	0.22966	1130.94	1082.64	1044.07	1090.11	949.251	1051.13	1169.02	1283.18	1461.69	1096.87	1224.35	1333.32
gene12599:106605952	LOC106605952	XP_014057440.1	epithelial splicing regulatory protein 1-like	ESRP1	0.565797	4.28664	0.00964586	0.229813	117.153	279.31	223.118	152.149	228.24	163.577	250.69	293.821	204.106	314.841	377.921	276.273
gene13333:106606683	LOC106606683	XP_014058500.1	serine/threonine-protein kinase/endoribonuclease IRE1-like	ERN1	0.376233	5.61857	0.00965425	0.229832	444.629	501.77	517.758	535.115	639.837	542.227	628.466	656.531	920.602	565.62	784.089	558.089
gene21997:106561164	znf592	XP_013980303.1	zinc finger protein 592	ZNF592	0.343941	4.56529	0.00972298	0.230741	258.29	248.001	236.334	241.191	275.989	287.774	288.119	309.591	426.283	304.685	354.545	272.577
gene30441:100194971	aqp1	NP_001133472.1	Aquaporin-1	AQP1	-0.711123	2.6333	0.00971677	0.230741	83.0219	48.6116	98.7316	94.2286	109.823	126.217	60.0611	49.8001	94.6115	51.5621	43.8311	40.6555
gene16874:106609958	LOC106609958	XP_014064502.1	probable G-protein coupled receptor 83	GPR83	-0.689213	2.45769	0.00970811	0.230741	91.3241	51.9072	56.7513	86.4482	94.5431	111.071	61.802	28.2201	56.3417	53.9058	64.2856	38.8075
gene45804:100136405	myod2	NP_001117026.1	myoblast determination protein 2	MYOD1	-1.37712	0.125062	0.00970998	0.230741	10.1471	8.23925	13.216	27.6634	20.0546	21.2044	4.35226	1.66	7.44135	7.03119	0.974024	16.6318
gene39484:106578387	ezh2	XP_014012608.1	enhancer of zeste 2 polycomb repressive complex 2 subunit	EZH2	-0.22995	7.50517	0.00978461	0.23184	2345.83	2460.24	2409.98	2451.67	2315.83	2648.53	2162.2	1985.36	2078.26	2059.36	2129.22	2005.06
gene2693:106568131	lhfpl2	XP_013993667.1	lipoma HMGIC fusion partner-like 2		-0.518696	2.99454	0.00978224	0.23184	128.223	88.9839	115.835	97.6865	103.138	153.48	91.3974	68.8901	64.8461	104.687	76.9479	70.2231
gene38166:106577042	LOC106577042	XP_014010199.1	carbohydrate sulfotransferase 15-like	CHST15	0.943529	1.13232	0.00980754	0.232201	9.22466	20.5981	30.3192	11.2383	22.9195	9.08761	39.1703	24.07	30.8285	48.4371	37.0129	19.4038
gene33537:106572424	LOC106572424	XP_014002077.1	O-acetyl-ADP-ribose deacetylase 1-like	OARD1	-0.515094	4.18546	0.00981769	0.23226	378.211	198.566	203.683	259.345	255.935	290.803	205.426	176.79	240.249	157.03	120.779	203.278
gene25955:106565275	LOC106565275	XP_013987673.1	TOX high mobility group box family member 2-like	TOX2	-0.457636	4.47902	0.00982736	0.232307	402.195	268.599	266.653	400.255	224.42	353.407	186.277	242.36	249.817	235.936	186.039	286.437
gene51207:106589649	fam120b	XP_014035354.1	family with sequence similarity 120B	FAM120B	-0.357126	4.07013	0.00985294	0.23273	215.857	226.579	185.802	239.462	254.025	273.638	169.738	175.96	159.458	192.967	215.259	170.938
gene47606:106586377					-0.388401	3.34108	0.00986581	0.232844	140.215	129.356	141.489	146.098	149.932	137.324	111.418	96.2802	110.557	118.749	123.701	81.311
gene30482:106569414	prdx6	XP_013996229.1	peroxiredoxin 6	PRDX6	-0.625081	3.15176	0.00987318	0.232844	176.191	87.336	87.8478	166.845	125.102	148.431	109.677	76.3601	110.557	82.0306	57.4674	73.9191
gene52013:106590473	LOC106590473	XP_014037014.1	GRAM domain-containing protein 1C-like		0.367266	6.25304	0.00991465	0.23364	953.83	798.383	674.796	903.384	941.611	692.678	1196.87	892.252	1349.01	1006.24	1062.66	867.625
gene42251:106581184	LOC106581184	XP_014018542.1	synergin gamma-like	SYNRG	-0.292115	5.30749	0.00994835	0.233722	579.309	511.657	504.542	639.717	524.284	483.663	445.671	384.291	444.355	420.309	528.895	413.023
gene1142:106605805	LOC106605805	XP_014057235.1	zinc finger protein 501-like		-0.296645	4.57294	0.00995118	0.233722	308.104	361.703	286.866	350.115	338.063	300.901	286.378	268.091	245.565	224.217	275.649	277.197
gene28647:106567540	dlg2	XP_013992401.1	discs%2C large homolog 2 (Drosophila)	DLG2	0.501418	2.28535	0.00995678	0.233722	37.8211	58.4986	55.9738	53.5979	44.8841	40.3894	80.952	68.8901	61.6569	64.8432	62.3375	72.0711
gene49811:106588436	LOC106588436	XP_014032905.1	chloride channel protein 1-like	CLCN1	-0.883345	0.751215	0.00992984	0.233722	17.5269	17.3024	20.2128	49.2755	19.0996	24.2336	9.57496	14.94	11.6936	11.7187	17.5324	13.8598
gene20545:106613985	LOC106613985	XP_014072355.1	LIM/homeobox protein Lhx8-like	LHX8	1.07408	0.159889	0.00994416	0.233722	2.7674	7.41532	6.99673	12.9672	10.5048	5.04867	19.1499	13.28	23.3871	18.7498	16.5584	5.54393
gene28000:106566804	LOC106566804	XP_013990694.1	tyrosine-protein kinase SRK3-like	SRMS	0.297142	5.10908	0.00998251	0.233849	406.807	327.922	353.724	467.685	381.992	364.514	512.696	500.491	469.868	488.277	433.441	410.251
gene33351:106572113	LOC106572113	XP_014001440.1	cytochrome c oxidase subunit 4 isoform 2%2C mitochondrial-like	COX4I2	-0.583763	4.94628	0.0099854	0.233849	578.386	247.177	317.963	543.759	505.185	558.383	295.953	206.67	351.87	337.497	240.584	392.695
gene1743:106612617	LOC106612617	XP_014069439.1	kelch-like protein 31		-1.21247	1.31627	0.00997105	0.233849	38.7436	12.3589	36.5385	57.0558	38.1992	60.584	19.1499	6.64001	8.5044	35.156	7.79219	26.7957
gene23202:106562357	LOC106562357	XP_013982660.1	zinc finger protein 143-like	ZNF143	0.2864	4.63835	0.00999949	0.233997	246.298	263.656	291.53	313.807	261.665	287.774	371.683	354.411	321.041	335.935	294.155	343.724
gene21455:106560644	LOC106560644	XP_013979194.1	bcl-2-related ovarian killer protein homolog A-like		-0.516631	2.84407	0.0100289	0.234115	127.3	100.519	83.1834	122.756	67.8036	116.119	73.9883	58.9301	85.044	67.187	72.0778	72.0711
gene39930:100196233	ntpcr	NP_001134734.1	nucleoside-triphosphatase%2C cancer-related	NTPCR	-0.801092	1.30165	0.0100257	0.234115	43.3559	21.422	29.5418	47.5465	27.6944	49.477	32.2067	19.09	12.7566	17.1874	17.5324	25.8717
gene3980:106580063	thbs3	XP_014016151.1	thrombospondin 3	THBS3	0.7711	1.14007	0.0100355	0.234115	21.2167	18.1263	18.6579	17.2896	19.0996	18.1752	38.2998	34.0301	28.7024	49.2183	13.6363	27.7197
gene12632:106605986	LOC106605986	XP_014057503.1	RUN domain-containing protein 3B-like	RUNDC3B	0.747732	1.09526	0.0100303	0.234115	15.6819	21.422	19.4354	26.799	11.4598	15.146	33.0771	17.43	41.459	28.1248	28.2467	36.0356
gene20589:106613579	LOC106613579	XP_014071464.1	immediate early response gene 5 protein-like	IER5	-0.404248	5.22855	0.0100565	0.234425	602.37	473.757	387.152	663.922	458.391	592.714	414.335	375.161	504.949	324.216	337.012	433.351
gene28193:101448061	igfbp-6b2	XP_013991072.1	insulin-like growth factor binding protein 6 paralog B2		-0.460802	5.50063	0.0100966	0.234624	661.408	763.778	851.269	645.768	439.291	540.208	508.343	620.011	359.311	383.591	503.57	446.287
gene21282:100303650	lepr	NP_001158237.1	leptin receptor		0.447534	3.5994	0.0101158	0.234624	111.618	160.665	152.373	127.079	117.463	85.8274	161.033	197.54	153.079	174.999	179.22	159.85
gene11922:106605285	LOC106605285	XP_014056235.1	progestin and adipoQ receptor family member 6-like	PAQR5	0.680363	2.61476	0.0100945	0.234624	33.2088	84.0403	75.4092	46.682	66.8487	35.3407	93.1383	82.1702	69.0983	99.2179	112.987	89.6269
gene17582:106610584					-0.597953	2.50572	0.0101194	0.234624	58.1153	78.2728	65.3028	120.163	72.5785	101.983	60.9316	43.1601	51.0264	48.4371	69.1557	53.5913
gene18566:106611581	LOC106611581	XP_014067414.1	teneurin-3-like	TENM3	-0.753206	2.13013	0.0101176	0.234624	63.6501	65.914	73.8544	64.8362	33.4243	93.9053	28.7249	48.1401	26.5763	60.1558	39.935	29.5676
gene38120:106577088	LOC106577088	XP_014010286.1	dickkopf-related protein 1-like	DKK1	-0.595022	1.7884	0.0100832	0.234624	47.9682	33.7809	49.7545	38.9017	62.0737	63.6132	26.984	29.8801	31.8915	31.2497	37.0129	37.8835
gene15202:106608382					1.08885	0.299451	0.0100945	0.234624	8.30219	11.5349	7.77415	8.64482	10.5048	4.03894	14.7977	15.77	41.459	10.9374	11.6883	13.8598
gene36188:106575106	LOC106575106	XP_014006775.1	muscleblind-like protein 2a	MBNL2	0.263902	5.8076	0.0101797	0.235842	684.47	661.611	661.58	664.787	539.564	578.578	740.754	724.591	783.468	657.026	808.44	816.806
gene42270:100196763	rfa1	NP_001135257.1	Replication protein A 70 kDa DNA-binding subunit	RPA1	-0.299544	5.05608	0.0102013	0.235979	418.799	445.743	509.984	456.447	462.211	434.186	379.517	429.111	302.969	387.497	316.558	389.923
gene36602:106575511	LOC106575511	XP_014007515.1	guanine nucleotide exchange factor DBS-like	MCF2L	0.443255	3.89152	0.0102008	0.235979	124.533	150.778	189.689	184.999	119.373	159.538	172.349	218.29	246.628	162.499	215.259	243.009
gene41187:106579992	LOC106579992	XP_014015966.1	neurogenic locus notch homolog protein 1-like	NOTCH1	0.282005	5.66576	0.0102326	0.236524	649.416	535.551	562.848	625.885	528.104	509.916	577.109	727.911	690.983	646.87	794.804	691.144
gene39341:106578240	LOC106578240	XP_014012364.1	profilin-2-like	PFN1	-0.602625	10.0221	0.0102772	0.237373	21229.6	9369.67	10521.5	18798.2	12028	21840.5	9743.83	10514.5	12200.6	9177.27	6924.34	12810.2
gene43392:106582240	LOC106582240	XP_014020585.1	interferon-induced guanylate-binding protein 1-like	GBP1	-0.494688	6.21432	0.0103135	0.237837	843.134	1609.12	1101.6	969.085	824.148	1119.8	884.378	587.641	917.412	670.307	940.907	572.873
gene35928:100194643	LOC100194643	NP_001133200.1	myosin%2C light polypeptide 3-3	MYL1	-1.20819	2.68314	0.0103209	0.237837	166.966	25.5417	81.6285	154.742	61.1188	164.587	34.818	29.0501	37.2068	67.9682	19.4805	92.3989
gene66888:106596586					0.697345	1.51467	0.0103132	0.237837	14.7595	22.246	31.874	26.799	33.4243	24.2336	35.6885	40.6701	29.7654	63.2807	38.961	39.7315
gene47122:106585873	LOC106585873	XP_014028065.1	CCR4-NOT transcription complex subunit 6-like	CNOT6L	0.366389	3.40945	0.0103314	0.237897	106.084	108.758	101.064	129.672	107.913	129.246	130.568	148.57	136.07	145.311	157.792	158.002
gene44750:106583358	LOC106583358	XP_014022966.1	isocitrate dehydrogenase [NAD] subunit beta%2C mitochondrial-like		-0.507012	3.06977	0.010373	0.238649	126.378	95.5753	101.841	156.471	107.913	134.295	69.6361	87.1502	103.116	66.4057	74.0258	105.335
gene12705:106606053	LOC106606053	XP_014057603.1	meckelin-like	TMEM67	-0.84163	2.10016	0.0103798	0.238649	76.5647	34.6048	45.8675	93.3641	63.9837	81.7885	17.409	39.8401	49.9634	29.6873	26.2987	56.3633
gene4962:106589802	fam195a	XP_014035626.1	family with sequence similarity 195%2C member A	FAM195A	0.436619	4.11775	0.0104356	0.239566	243.531	126.884	143.822	155.607	223.465	198.918	278.544	238.21	240.249	251.56	232.792	229.149
gene17958:106610999					-0.46691	2.53627	0.0104328	0.239566	79.3321	80.7446	58.3061	88.1772	97.408	84.8177	61.802	58.9301	54.2156	60.937	62.3375	53.5913
gene12543:100195349	fpps	NP_001133850.1	Farnesyl pyrophosphate synthetase	FDPS	0.410076	3.91725	0.0104838	0.240491	191.873	160.665	138.38	177.219	141.337	149.441	261.135	239.04	179.656	221.873	158.766	206.973
gene21411:106560567	LOC106560567	XP_013979040.1	insulin receptor-like	INSR	0.56253	1.6476	0.0105472	0.241762	23.9841	36.2527	29.5418	29.3924	30.5594	29.2823	32.2067	38.1801	51.0264	49.9996	51.6233	40.6555
gene21078:106560265	LOC106560265	XP_013978449.1	ubiquitin carboxyl-terminal hydrolase 46-like	USP46	0.583751	3.30612	0.0105865	0.242479	107.006	79.0968	78.5189	86.4482	138.472	91.8858	105.325	146.08	207.295	143.749	169.48	96.0948
gene28209:106567090	LOC106567090	XP_013991449.1	tubulin alpha chain	TUBA1B	0.700466	2.60613	0.0106213	0.243091	71.9523	29.6613	69.1899	68.2941	66.8487	31.3018	115.77	92.1302	60.5939	104.687	81.818	90.5509
gene4168:106582178	LOC106582178	XP_014020468.1	islet cell autoantigen 1-like	ICA1	0.306814	4.84187	0.0106448	0.243445	325.63	318.035	335.066	325.91	311.324	287.774	422.169	410.851	480.499	349.997	352.597	328.016
gene67612:106593840	LOC106593840	XP_014040703.1	bifunctional endo-1%2C4-beta-xylanase XylA-like	CDR1	-0.80647	1.75119	0.01067	0.243837	36.8986	28.8374	39.6481	75.21	51.569	72.7009	20.0204	24.9	46.7742	25.781	23.3766	32.3396
gene36963:106575868	LOC106575868	XP_014008043.1	MOB-like protein phocein		0.405225	5.54192	0.010687	0.243925	357.917	616.296	575.287	445.208	593.043	391.777	808.649	643.251	583.615	667.182	597.077	632.008
gene46526:106585259	LOC106585259	XP_014026745.1	ankyrin-1-like		0.588631	4.82378	0.01069	0.243925	137.447	250.473	338.953	363.947	222.511	365.524	310.751	363.541	578.299	455.465	412.012	395.467
gene51068:106589537	LOC106589537	XP_014035116.1	28 kDa heat- and acid-stable phosphoprotein-like	PDAP1	0.281004	6.64151	0.0107012	0.243931	1094.97	1211.17	1179.34	981.187	1240.52	1010.74	1525.03	1370.33	1203.37	1369.52	1200	1458.98
gene9500:100137020	rtn7	XP_014051439.1	reticulon 7	RTN3	-0.418551	3.72379	0.0107136	0.243931	241.686	145.011	172.586	194.509	162.347	199.927	127.086	137.78	107.368	157.811	143.182	157.078
gene51906:106590376	xylb	XP_014036817.1	xylulokinase homolog (H. influenzae)	XYLB	-0.425254	3.43894	0.0107144	0.243931	194.64	140.067	144.599	166.845	153.752	115.11	120.122	93.7902	117.999	132.811	102.273	110.879
gene34875:106573597	LOC106573597	XP_014004249.1	cold-inducible RNA-binding protein B-like	CIRBP	0.269399	8.07157	0.0107248	0.243982	3405.74	3180.35	3236.38	2875.27	2833.43	2677.81	3924.86	3765.72	3604.8	3503.88	3224.99	3818.85
gene19539:106612720	LOC106612720	XP_014069644.1	uncharacterized LOC106612720		0.66532	1.91795	0.0107458	0.244278	21.2167	37.9005	44.3126	24.2055	50.614	30.292	57.4498	48.9701	59.5308	71.8744	49.6752	42.5035
gene25614:106564960	LOC106564960	XP_013986991.1	keratin%2C type I cytoskeletal 13-like	KRT14	-0.545186	5.61623	0.0107737	0.244726	1065.45	383.125	657.693	655.278	691.406	886.547	339.476	610.881	475.184	449.996	537.661	542.381
gene26509:106565658	LOC106565658	XP_013988474.1	serine/arginine-rich splicing factor 3	SRSF3	-0.376168	6.48239	0.0108318	0.244994	1714.86	1027.43	1014.53	1389.22	1023.74	1368.19	910.492	922.962	1083.25	839.837	917.531	1101.39
gene27572:106566482	LOC106566482	XP_013990029.1	serine/threonine-protein kinase pim-1-like	PIM1	-0.416164	6.33909	0.0108246	0.244994	1212.12	1391.61	973.323	1308.83	931.106	1081.43	1239.52	653.211	760.081	903.118	763.635	825.122
gene36798:106575703	LOC106575703	XP_014007825.1	uncharacterized LOC106575703		-0.457449	5.86432	0.0108347	0.244994	810.847	968.935	791.408	1022.68	572.988	854.235	826.058	419.151	735.631	521.089	587.337	550.697
gene12450:106605798					0.791518	4.4793	0.0108421	0.244994	68.2625	257.888	179.583	214.392	326.603	161.557	389.092	248.17	397.581	334.372	496.752	221.757
gene37448:106576352	orc5	XP_014008949.1	origin recognition complex%2C subunit 5	ORC5	-0.423614	3.59671	0.0108218	0.244994	192.795	142.539	184.247	191.051	134.652	176.703	148.847	123.67	92.4854	124.999	122.727	145.066
gene33082:106571912	LOC106571912	XP_014000942.1	zinc finger CCCH domain-containing protein 18-like		-0.642658	2.4382	0.0108351	0.244994	69.1849	54.379	68.4125	105.467	71.6236	110.061	40.0408	43.9901	71.2244	37.4997	48.7012	63.7552
gene51166:106589613	ccdc57	XP_014035280.1	coiled-coil domain containing 57	CCDC57	-0.43583	2.09582	0.0108031	0.244994	60.8827	62.6183	56.7513	61.3782	60.1638	51.4964	41.7817	46.4801	42.522	43.7496	40.909	44.3515
gene9827:106603298	LOC106603298	XP_014052270.1	neuronal PAS domain-containing protein 2-like		0.414577	3.37063	0.0109136	0.246423	108.851	90.6317	113.503	137.453	95.4981	106.022	162.774	115.37	163.71	142.186	130.519	150.61
gene13874:100195997	mgp	XP_014059164.1	matrix Gla protein	MGP	0.315322	8.1749	0.0109418	0.246692	2904.84	3392.92	3229.38	2635.81	3739.7	3308.9	4784.87	4032.98	3694.1	3396.85	3971.1	3924.18
gene6913:106600556	LOC106600556	XP_014047480.1	transcriptional repressor p66 alpha-like	GATAD2A	-0.373299	5.01025	0.010935	0.246692	525.806	399.603	425.246	551.54	337.108	465.487	263.747	361.881	405.022	343.747	317.532	385.303
gene42421:106581278	LOC106581278	XP_014018715.1	serpin H1-like	SERPINH1	-0.355114	5.88731	0.010967	0.246892	1135.56	659.964	737.766	828.174	713.371	878.469	731.179	607.561	696.298	582.808	558.116	674.512
gene4457:106585043	LOC106585043	XP_014026273.1	TNF receptor-associated factor 5-like	TRAF5	-0.304825	4.15847	0.0109616	0.246892	267.515	215.044	222.341	250.7	274.079	231.229	201.945	175.13	189.223	196.873	215.259	198.658
gene41390:106579835	LOC106579835	XP_014015567.1	type I inositol 1%2C4%2C5-trisphosphate 5-phosphatase-like		0.653339	2.68893	0.0109805	0.247013	35.9762	81.5685	59.0835	52.7334	75.4435	59.5743	111.418	68.0601	88.2332	99.2179	138.311	66.5272
gene44281:106583098	LOC106583098	XP_014022390.1	neuroblastoma suppressor of tumorigenicity 1-like	NBL1	0.320532	5.16244	0.0110214	0.247013	413.265	312.267	375.491	383.83	378.172	505.877	550.996	521.241	420.968	499.215	460.713	489.714
gene35368:106574331	LOC106574331	XP_014005651.1	muscleblind-like protein 2a	MBNL2	0.400402	4.67382	0.0110127	0.247013	200.175	321.331	321.072	306.891	277.899	203.966	348.18	361.881	306.159	322.654	435.389	371.443
gene35740:100136549	cd3z	NP_001117118.1	CD3zeta-1	CD247	-0.414063	4.40433	0.0109972	0.247013	244.453	215.868	265.098	357.896	332.333	377.641	215.872	209.16	247.691	188.28	216.233	262.413
gene34099:106572953	LOC106572953	XP_014003019.1	myoD family inhibitor domain-containing protein-like		0.803077	2.67445	0.0110113	0.247013	12.9145	60.1465	71.5221	70.8875	65.8937	56.5451	78.3406	87.1502	111.62	121.093	106.169	84.083
gene4366:106583951	LOC106583951	XP_014024141.1	NADP-dependent malic enzyme-like	ME1	-0.575075	2.616	0.0110179	0.247013	107.929	58.4986	87.0704	86.4482	84.9933	109.051	74.8588	63.0801	37.2068	71.0932	52.5973	57.2873
gene37722:106576635					0.828611	2.48092	0.0110522	0.247479	23.9841	77.4489	73.077	32.8503	58.2538	25.2434	110.547	86.3202	59.5308	85.1556	100.324	73.9191
gene47820:106586599	popdc2	XP_014029527.1	popeye domain containing 2		-0.798036	0.655906	0.0110586	0.247479	26.7515	11.5349	17.8805	25.9345	21.0096	31.3018	12.1863	8.30002	15.9458	15.6249	9.74024	14.7838
gene44033:106582864	LOC106582864	XP_014021902.1	class E basic helix-loop-helix protein 40-like	BHLHE40	-0.274044	6.60552	0.0110923	0.248051	1259.17	1039.79	1451.43	1371.07	1366.58	1460.08	1185.55	1119.67	1035.41	1043.74	1125.97	1031.17
gene39525:106578451	LOC106578451	XP_014012731.1	choline-phosphate cytidylyltransferase B-like	PCYT1B	-1.09698	0.512276	0.0111151	0.248378	31.3638	14.0067	27.9869	19.8831	7.63985	28.2726	16.5386	5.81001	4.2522	8.59368	7.79219	16.6318
gene28962:106567926	LOC106567926	XP_013993302.1	tsukushin-like		-0.280384	4.1874	0.0111283	0.248487	273.972	240.586	226.228	260.209	249.25	229.21	202.815	196.71	191.349	198.436	212.337	210.669
gene22223:106561406	btbd11	XP_013980825.1	BTB (POZ) domain containing 11	BTBD11	-0.398995	3.70332	0.0111491	0.24877	170.656	175.496	168.699	184.135	153.752	240.317	128.827	156.87	154.142	113.28	125.649	145.99
gene11149:106604434	LOC106604434	XP_014054515.1	C1GALT1-specific chaperone 1-like	C1GALT1C1	0.5437	5.13993	0.0111998	0.249532	290.577	455.63	407.365	242.055	493.725	240.317	702.454	466.461	415.653	561.714	535.713	412.099
gene4748:100196373	rn135	XP_014029203.1	RING finger protein 135	RNF135	-0.474936	3.42976	0.0111942	0.249532	202.02	146.659	104.951	166.845	131.787	170.645	134.049	99.6002	128.629	97.6555	103.247	97.0188
gene38743:106577623	LOC106577623	XP_014011318.1	receptor-type tyrosine-protein phosphatase delta-like		0.612849	4.2255	0.0112377	0.250095	86.7118	248.825	237.889	167.71	222.511	129.246	255.913	316.231	237.06	264.842	358.441	234.693
gene40629:106579518	LOC106579518	XP_014014962.1	uncharacterized LOC106579518		-0.365792	4.11403	0.0112416	0.250095	175.269	253.769	221.563	296.517	243.52	251.424	196.722	195.88	186.034	174.999	164.61	195.886
gene4105:106580659	LOC106580659	XP_014017433.1	ras-related protein Rab-11A-like	RAB11A	0.273101	7.66399	0.0113179	0.250164	1947.33	2532.74	2232.73	2176.77	2569.85	2237.57	3037.87	2699.17	2522.62	2810.13	2607.46	2806.15
gene47543:106586328	LOC106586328	XP_014028977.1	zinc finger E-box-binding homeobox 2-like	ZEB2	0.357021	5.61497	0.0112918	0.250164	543.332	590.754	660.802	521.283	434.516	447.312	547.514	726.251	749.451	594.526	636.038	825.122
gene1209:100136392	LOC100136392	XP_014058256.1	V-type proton ATPase subunit B%2C brain isoform	ATP6V1B2	0.293837	5.28201	0.0112782	0.250164	523.038	404.547	445.459	422.732	442.156	362.495	576.239	460.651	602.75	482.027	522.077	529.446
gene19257:106612241	LOC106612241	XP_014068703.1	cyclin-J-like		0.358521	4.44723	0.0112642	0.250164	273.05	206.805	200.573	248.971	193.861	294.842	250.69	297.971	336.987	276.56	328.246	318.776
gene14653:106607831	LOC106607831	XP_014060698.1	EH domain-containing protein 3	EHD3	-0.341638	4.30869	0.0113224	0.250164	310.871	243.058	278.314	220.443	323.738	264.55	233.281	198.37	211.547	240.623	220.129	184.798
gene26459:106565529	LOC106565529	XP_013988241.1	rho guanine nucleotide exchange factor 25-like	ARHGEF25	-0.553832	3.46855	0.0112958	0.250164	156.819	140.891	131.383	204.018	134.652	201.947	65.2838	112.05	156.268	89.0618	106.169	128.434
gene3032:106571594	LOC106571594	XP_014000320.1	tripartite motif-containing protein 35-like	TRIM35	-0.423525	3.43827	0.0113101	0.250164	139.292	136.771	122.054	165.116	172.852	177.713	119.252	83.0002	130.755	107.812	124.675	112.727
gene9196:106602735	myoz2	XP_014051036.1	myozenin 2		-0.979962	3.09768	0.0112911	0.250164	136.525	36.2527	123.609	205.747	156.617	174.684	60.0611	46.4801	68.0352	102.343	31.1688	111.803
gene25067:106564213					-0.844683	0.518607	0.0113274	0.250164	28.5964	15.6546	10.1064	19.0186	28.6494	20.1947	9.57496	14.94	8.5044	11.7187	8.76622	13.8598
gene12311:100137024	trp-iii	XP_014056886.1	trypsin III	PRSS2	-0.899238	0.116163	0.0113076	0.250164	16.6044	14.8306	13.216	20.7476	12.4147	12.1168	9.57496	8.30002	3.18915	12.4999	3.8961	10.1639
gene11769:106605123	LOC106605123	XP_014055930.1	protein eva-1 homolog B-like	EVA1B	0.473511	4.02137	0.011361	0.250722	186.338	193.622	154.705	151.284	216.781	101.983	221.965	283.031	187.097	249.217	246.428	201.43
gene35711:106574622	LOC106574622	XP_014006084.1	uncharacterized protein KIAA1211-like	KIAA1211L	0.544589	1.77474	0.011387	0.251112	33.2088	33.7809	29.5418	42.3596	25.7845	33.3212	47.8748	46.4801	40.3959	44.5309	43.8311	64.6792
gene35606:106574532	LOC106574532	XP_014005943.1	autophagy-related protein 9A-like		-0.254346	6.3241	0.0115074	0.252249	1015.63	1246.6	1098.49	1131.61	993.18	1008.72	968.812	881.462	905.719	935.93	934.089	794.63
gene39046:106577930	LOC106577930	XP_014011874.1	zinc finger protein RFP-like	TRIM39	0.27459	6.28658	0.0114558	0.252249	859.738	706.927	816.285	1023.55	910.097	950.16	1076.75	1010.11	1122.58	1134.37	1036.36	960.024
gene25771:106564825	LOC106564825	XP_013986732.1	striatin-like	STRN	0.318859	6.04514	0.0114975	0.252249	707.531	628.654	597.832	862.753	740.11	842.118	884.378	830.002	1120.46	859.368	931.167	811.262
gene39559:106578469	pcolce2	XP_014012766.1	procollagen C-endopeptidase enhancer 2	PCOLCE2	-0.38876	5.10156	0.0115281	0.252249	469.535	310.62	439.239	625.885	537.654	511.935	435.226	369.351	349.744	367.184	336.038	341.876
gene7591:106601225	LOC106601225	XP_014048734.1	probable ATP-dependent RNA helicase DDX17	DDX17	-0.319805	4.91537	0.0115148	0.252249	436.326	342.753	370.827	465.091	371.488	503.857	282.026	315.401	344.428	372.653	355.519	315.08
gene23866:106563080	LOC106563080	XP_013983781.1	arrestin domain-containing protein 3-like	ARRDC3	-0.320959	4.57155	0.0115258	0.252249	382.823	277.663	280.647	344.928	324.693	349.368	221.095	268.921	313.6	246.092	262.012	249.477
gene44057:106582888	LOC106582888	XP_014021949.1	protein FAM83D-like	FAM83D	1.05084	4.50056	0.0115303	0.252249	90.4017	311.443	253.437	63.9717	294.134	75.7301	521.4	361.051	209.421	432.028	487.986	241.161
gene28675:106567563	LOC106567563	XP_013992497.1	GATS-like protein 2	GATSL2	-0.325292	4.21959	0.0114628	0.252249	247.221	205.981	240.998	272.312	274.079	293.833	178.442	200.86	231.745	186.717	212.337	208.821
gene39470:106578376	LOC106578376	XP_014012591.1	polyhomeotic-like protein 2		0.437467	4.00797	0.0115266	0.252249	150.362	178.792	203.683	186.728	147.067	143.382	162.774	292.991	181.782	249.998	241.558	232.845
gene57723:106595184	LOC106595184	XP_014042038.1	trichohyalin-like		0.796027	3.00468	0.011479	0.252249	59.0378	75.8011	66.0802	84.7193	50.614	92.8955	72.2474	62.2501	183.908	139.843	201.623	83.159
gene51025:106589501	dhrs7c	XP_014035037.1	dehydrogenase/reductase (SDR family) member 7C	DHRS7C	-0.980237	2.22784	0.0114705	0.252249	86.7118	22.246	55.1964	109.789	80.2184	94.915	37.4294	19.92	35.0807	48.4371	20.4545	64.6792
gene38595:106577494					-0.706254	1.92341	0.0115747	0.252853	40.5885	37.0766	65.3028	84.7193	58.2538	50.4867	34.818	46.4801	27.6393	23.4373	45.7791	26.7957
gene39091:106577967					0.791847	1.61083	0.0115664	0.252853	15.6819	34.6048	22.545	37.1727	27.6944	20.1947	59.1907	38.1801	71.2244	26.5623	38.961	38.8075
gene11443:106604783	apbb2	XP_014055286.1	amyloid beta (A4) precursor protein-binding%2C family B%2C member 2	APBB2	-0.307806	6.01176	0.0115942	0.252889	940.915	766.25	781.302	1018.36	777.354	1035.99	643.263	629.971	660.154	832.806	748.051	762.291
gene45640:100196515	lpxn	XP_014024753.1	Leupaxin	LPXN	-0.42731	4.3286	0.0116014	0.252889	270.282	237.29	261.989	265.396	420.192	251.424	195.851	239.04	193.475	260.935	191.883	182.026
gene3905:106579366	LOC106579366	XP_014014683.1	phosphatidylinositide phosphatase SAC1-A	SACM1L	0.327423	4.22186	0.0115885	0.252889	211.245	215.868	183.47	240.326	177.626	196.898	288.119	238.21	295.528	234.373	240.584	233.769
gene80420:106592625	LOC106592625	XP_014039440.1	high affinity cAMP-specific and IBMX-insensitive 3'%2C5'-cyclic phosphodiesterase 8A-like	PDE8A	0.890168	1.32547	0.0116782	0.254379	11.9921	31.3091	30.3192	16.4252	17.1897	15.146	32.2067	37.3501	18.0719	40.6247	65.2596	33.2636
gene36874:106575781	LOC106575781	XP_014007938.1	tubulin alpha chain-like	TUBA1A	0.782774	5.20334	0.0116958	0.254396	243.531	480.348	456.342	165.981	519.51	143.382	712.899	567.721	470.931	626.557	648.7	421.339
gene41908:100195029	LOC100195029	XP_014017617.1	transmembrane protein 87B		-0.463627	3.4091	0.0116954	0.254396	109.773	138.419	129.828	202.289	154.707	170.645	118.381	89.6402	103.116	95.3117	120.779	126.586
gene30330:106569187	LOC106569187	XP_013995752.1	vacuolar protein sorting-associated protein 4B-like	VPS4B	0.252073	6.54545	0.0117182	0.254554	998.108	1013.43	1034.74	1052.07	1241.47	1014.78	1310.03	1235.04	1322.43	1241.4	1329.54	1096.77
gene23376:106562519	LOC106562519	XP_013982927.1	uncharacterized LOC106562519	BEND2	-0.526165	2.36676	0.0117199	0.254554	68.2625	56.0269	74.6318	84.7193	60.1638	96.9345	41.7817	51.4601	62.72	45.3121	45.7791	57.2873
gene13364:106606714	LOC106606714	XP_014058546.1	cytohesin-3-like	CYTH3	0.693979	2.06828	0.0117322	0.254639	20.2942	51.9072	62.1932	34.5793	34.3793	26.2531	56.5793	71.3801	63.783	57.0308	71.1038	50.8194
gene29560:106568485	dnajc21	XP_013994345.1	DnaJ (Hsp40) homolog%2C subfamily C%2C member 21	DNAJC21	0.275723	5.50083	0.0117975	0.255871	496.287	558.621	528.642	468.549	536.699	458.419	659.802	644.081	680.352	625.776	541.557	521.13
gene36571:106575478	LOC106575478	XP_014007466.1	mitotic checkpoint protein BUB3	BUB3	-0.461655	4.27457	0.0118176	0.256124	294.267	259.536	232.447	370.863	195.771	308.979	150.588	196.71	244.502	161.717	197.727	249.477
gene2997:106571245	LOC106571245	XP_013999533.1	rab-like protein 6		0.299539	4.16475	0.0118275	0.256155	198.33	190.327	195.131	206.611	218.691	180.742	256.783	243.19	235.997	217.967	280.519	223.605
gene44222:100380427	errfi	XP_014022282.1	ERBB receptor feedback inhibitor 1	ERRFI1	0.588625	4.96746	0.0118437	0.256323	332.088	233.171	254.992	433.97	181.446	423.079	298.565	447.371	619.758	425.778	406.168	583.037
gene46244:106585195	LOC106585195	XP_014026604.1	growth arrest and DNA damage-inducible protein GADD45 gamma-like	GADD45G	-0.488271	4.03023	0.0118618	0.256529	242.609	210.925	169.476	244.648	197.681	346.339	213.261	161.02	148.827	187.498	120.779	169.09
gene46478:106585006	LOC106585006	XP_014026209.1	transforming acidic coiled-coil-containing protein 1-like		-0.319535	4.0765	0.0118823	0.25679	217.702	221.636	213.789	228.223	240.655	263.541	147.977	177.62	178.592	200.78	201.623	198.658
gene46333:106585127	LOC106585127	XP_014026461.1	zinc metalloproteinase-disintegrin-like lachestatin-2	ADAM28	-0.310853	5.64923	0.0119257	0.257545	788.708	622.063	615.712	718.385	789.769	602.811	507.473	530.371	591.056	446.871	650.648	594.125
gene44546:106583570	LOC106583570	XP_014023399.1	paxillin-like	PXN	0.562984	1.48994	0.0119508	0.257901	25.829	33.7809	29.5418	19.0186	21.0096	30.292	35.6885	39.0101	38.2698	33.5935	47.7272	40.6555
gene14176:106607244	LOC106607244	XP_014059492.1	1-phosphatidylinositol 4%2C5-bisphosphate phosphodiesterase delta-3-A-like	PLCD3	-0.399962	3.54089	0.0119602	0.257921	174.346	121.117	192.021	176.354	165.212	146.411	123.604	123.67	124.377	121.874	143.182	98.8668
gene2742:106568446	LOC106568446	XP_013994263.1	protein-tyrosine sulfotransferase 2-like	TPST2	-0.298435	5.51498	0.0119748	0.258052	634.656	552.029	524.755	646.633	693.316	702.775	419.557	465.631	544.282	561.714	568.83	478.626
gene50420:100170846	hoxa3ab	XP_014033773.1	homeobox protein HoxA3ab		-0.347235	5.85492	0.011988	0.258143	836.677	659.14	798.405	999.342	637.927	897.654	592.777	571.041	706.928	578.902	555.194	772.455
gene28166:106567062	LOC106567062	XP_013991381.1	RNA-binding motif%2C single-stranded-interacting protein 2-like	RBMS2	0.268672	5.29077	0.0120077	0.258143	488.907	442.448	441.571	459.905	390.587	418.03	486.582	513.771	596.371	453.121	592.207	525.75
gene36425:106575328	LOC106575328	XP_014007284.1	autophagy-related protein 9A-like	ATG9A	-0.385298	4.6651	0.0120126	0.258143	248.143	448.215	304.746	352.709	376.262	400.864	224.576	278.881	301.906	265.623	303.896	250.401
gene32674:106571475	LOC106571475	XP_014000102.1	centrosomal protein of 170 kDa protein B-like	CEP170B	0.704747	1.30121	0.0120132	0.258143	21.2167	17.3024	23.3224	22.4765	19.0996	27.2628	31.3362	30.7101	58.4678	28.906	40.909	22.1757
gene19446:106612436	LOC106612436	XP_014069033.1	ATP-binding cassette sub-family F member 3-like	ABCF3	0.301594	4.13492	0.012037	0.258287	177.113	202.685	204.46	183.27	196.726	199.927	215.001	244.85	282.771	226.561	225	234.693
gene40407:100195639	crp	NP_001134140.1	c-reactive protein%2C pentraxin-related	CRP	-0.490668	3.46273	0.0120305	0.258287	190.95	111.23	133.715	168.574	158.527	185.791	117.511	115.37	110.557	149.999	77.9219	99.7908
gene42721:106581569	cssa20h3orf52	XP_014019170.1	chromosome ssa20 open reading frame%2C human C3orf52	C3orf52	-0.306938	5.45762	0.0120649	0.258376	547.945	556.149	488.994	668.245	569.169	786.583	483.1	507.131	470.931	470.309	476.298	501.726
gene47402:106586170	LOC106586170	XP_014028580.1	cytohesin-interacting protein-like	CYTIP	-0.348098	4.59219	0.0120603	0.258376	342.235	351.816	234.779	340.606	356.208	378.65	273.322	263.941	261.51	308.591	236.688	222.681
gene30378:106569144	LOC106569144	XP_013995642.1	ranBP-type and C3HC4-type zinc finger-containing protein 1-like	SHARPIN	-0.402602	4.08623	0.0120668	0.258376	234.306	169.728	209.902	314.672	209.141	293.833	178.442	166	176.466	187.498	183.117	185.722
gene36810:106575713	LOC106575713	XP_014007839.1	calcitonin gene-related peptide type 1 receptor-like		1.48717	0.150497	0.0120837	0.258555	0.922466	14.8306	6.99673	2.59345	11.4598	0	22.6317	14.11	17.0088	21.8748	20.4545	8.3159
gene13665:106606900	LOC106606900	XP_014058837.1	myosin regulatory light chain 2%2C skeletal muscle isoform type 2-like	MYLPF	-1.02325	5.73507	0.0121361	0.259127	1012.87	177.968	750.982	1188.66	816.509	1378.29	436.096	167.66	485.814	514.84	286.363	714.243
gene32609:106571429	LOC106571429	XP_013999991.1	EH domain-containing protein 3-like	EHD3	0.390508	3.75821	0.0121361	0.259127	166.044	137.595	140.712	180.677	123.193	116.119	147.977	190.07	196.664	208.592	200.649	183.874
gene22135:106561309	slc1a2	XP_013980598.1	solute carrier family 1 (glial high affinity glutamate transporter)%2C member 2		-0.709263	2.6609	0.012135	0.259127	65.4951	88.9839	101.841	151.284	48.704	115.11	71.377	39.8401	48.9003	61.7182	74.0258	51.7434
gene33812:106572659	LOC106572659	XP_014002506.1	beta-1%2C4 N-acetylgalactosaminyltransferase 1-like	B4GALNT1	1.38672	0.426521	0.0121452	0.259137	1.84493	9.8871	9.32897	6.05138	15.2797	6.0584	17.409	5.81001	26.5763	34.3747	37.9869	5.54393
gene42024:106580861	LOC106580861	XP_014017833.1	serine/threonine-protein kinase PAK 4-like		0.303853	5.22353	0.0121659	0.259395	470.458	398.78	427.578	452.124	345.703	392.787	476.137	554.441	593.182	430.465	447.077	554.393
gene47765:106586529	tsc22d1	XP_014029396.1	TSC22 domain family%2C member 1		0.296021	4.90425	0.0121923	0.259603	307.181	360.055	311.743	354.438	366.713	295.852	472.655	369.351	358.248	406.247	457.791	376.063
gene4822:106588599	LOC106588599	XP_014033232.1	inositol 1%2C4%2C5-trisphosphate receptor-interacting protein-like	ITPRIP	-0.463882	3.2789	0.0121928	0.259603	118.998	145.835	135.27	106.331	166.167	153.48	114.029	83.8302	78.6657	128.905	98.3764	92.3989
gene26473:106565519	LOC106565519	XP_013988224.1	elongation factor Ts%2C mitochondrial	TSFM	0.318549	4.13548	0.0122464	0.26056	216.779	210.925	197.463	173.761	195.771	162.567	276.803	227.42	231.745	235.154	215.259	250.401
gene33417:106572057	dffa	XP_014001299.1	DNA fragmentation factor%2C 45kDa%2C alpha polypeptide	DFFA	0.308697	6.28548	0.0123	0.260784	932.613	913.732	905.688	716.656	1057.16	665.415	1146.38	1063.23	1054.55	1008.59	1087.98	1042.26
gene7372:106601005	LOC106601005	XP_014048318.1	cyclin-dependent kinase 12-like	CDK12	-0.389825	5.05045	0.0122704	0.260784	415.11	435.856	468.781	574.881	313.234	586.655	288.99	342.791	374.194	335.935	377.921	402.859
gene7735:106601305	LOC106601305	XP_014048888.1	DNA replication licensing factor mcm5-like		-0.535715	2.92232	0.0122966	0.260784	164.199	90.6317	100.286	114.976	73.5335	113.09	80.0815	68.0601	81.8549	75.7806	58.4414	85.931
gene6232:106599084	LOC106599084	XP_014045615.1	T-cell acute lymphocytic leukemia protein 1-like	TAL1	0.752636	2.31301	0.0122902	0.260784	33.2088	33.7809	45.8675	36.3083	33.4243	84.8177	50.4862	63.9101	115.872	78.9056	77.9219	61.9072
gene18360:106611410	LOC106611410	XP_014067071.1	transcriptional-regulating factor 1-like	TRERF1	-0.571484	1.94146	0.0122803	0.260784	38.7436	74.1532	57.5287	44.0886	57.2988	56.5451	35.6885	30.7101	40.3959	44.5309	39.935	28.6437
gene71150:106594284	LOC106594284	XP_014041128.1	probable E3 ubiquitin-protein ligase RNF144A-A		-0.44449	5.12937	0.0123181	0.260985	467.69	641.837	377.823	585.255	515.69	409.952	373.424	307.931	534.714	288.279	361.363	328.94
gene13836:106607024	LOC106607024	XP_014059035.1	serine/threonine-protein kinase N1-like	PKN1	-0.261613	5.94729	0.0123438	0.261345	839.444	731.645	775.86	896.468	803.139	966.315	667.636	710.481	700.55	784.369	615.583	681.904
gene45673:106584403	LOC106584403	XP_014025158.1	hepatoma-derived growth factor-related protein 2-like		-0.239589	5.19926	0.0123773	0.261607	498.132	467.989	442.349	513.502	527.149	508.906	420.428	397.571	457.112	407.028	385.714	425.959
gene4712:106587535	LOC106587535	XP_014031491.1	myomesin-2-like	MYOM2	-0.835727	1.38838	0.0123821	0.261607	45.2008	20.5981	32.6514	68.2941	32.4693	36.3504	19.1499	14.11	13.8197	33.5935	25.3246	24.9477
gene48141:106586902	LOC106586902	XP_014030117.1	glycerol kinase-like	GK	1.30302	1.24715	0.0123714	0.261607	6.45726	23.8938	23.3224	6.05138	21.9646	13.1265	66.1543	29.0501	9.56745	55.4683	58.4414	15.7078
gene47127:100196257	sdf2l	NP_001134758.1	Stromal cell-derived factor 2-like protein 1	SDF2L1	-0.407891	5.21432	0.0124908	0.263397	686.315	451.511	424.468	576.61	408.732	603.821	397.796	356.071	498.571	367.966	299.025	442.591
gene29837:106568741	LOC106568741	XP_013994818.1	UAP56-interacting factor-like	FYTTD1	0.301106	4.62766	0.0124844	0.263397	300.724	271.071	244.886	312.943	263.575	250.414	346.44	338.641	372.068	283.591	296.103	378.835
gene28725:106567627	LOC106567627	XP_013992610.1	creatine kinase M-type-like	CKM	-1.0256	4.31814	0.0124944	0.263397	496.287	83.2164	239.444	498.806	319.919	348.358	145.365	67.2301	148.827	224.217	93.5063	290.132
gene44714:106583442	LOC106583442	XP_014023078.1	uncharacterized LOC106583442	IL17RC	-0.609924	3.23323	0.0125017	0.263397	140.215	184.559	131.383	165.981	69.7136	142.373	79.211	77.1901	60.5939	113.28	111.039	102.563
gene50333:106588755	LOC106588755	XP_014033572.1	cysteine and histidine-rich protein 1-like	CYHR1	0.711379	3.13835	0.0125212	0.263626	53.503	107.934	108.061	44.9531	117.463	56.5451	108.806	127.82	110.557	154.686	192.857	103.487
gene44502:106583335	LOC106583335	XP_014022891.1	inositol polyphosphate 1-phosphatase-like	INPP1	0.297826	5.10168	0.0125353	0.263669	398.505	327.098	349.059	397.662	345.703	472.556	478.748	492.191	418.842	533.589	450.973	426.883
gene30920:106569799	LOC106569799	XP_013996894.1	WD repeat-containing protein 48-like	WDR48	0.312261	5.0519	0.0125407	0.263669	366.219	423.497	375.491	332.826	394.407	305.949	497.028	437.411	550.66	414.84	427.597	390.847
gene7839:106601465	LOC106601465	XP_014049160.1	cytohesin-3-like	CYTH4	-0.397687	4.36769	0.0125576	0.26384	237.996	276.015	263.544	298.246	345.703	317.056	277.674	235.72	181.782	235.154	225.974	157.078
gene46744:106585460	LOC106585460	XP_014027160.1	glutathione S-transferase theta-1-like	GSTT1	-0.253977	5.36469	0.0125815	0.263975	591.301	496.827	610.27	497.077	524.284	614.928	493.546	473.101	462.427	431.246	438.311	484.17
gene15897:106608992	LOC106608992	XP_014062784.1	purine nucleoside phosphorylase-like	PNP	1.19153	1.54484	0.0125743	0.263975	16.6044	13.1828	18.6579	34.5793	2.86494	39.3796	27.8544	34.8601	95.6745	39.0622	42.8571	45.2754
gene52020:100195508	sh3k1	NP_001134009.1	SH3 domain-containing kinase-binding protein 1	SH3KBP1	-0.259868	5.25784	0.0126421	0.265063	491.674	481.172	536.416	590.441	482.265	519.003	395.185	399.231	406.085	499.996	442.207	435.199
gene18738:106611763	LOC106611763	XP_014067787.1	ubiquitin-like protein 3	UBL3	0.268018	6.23962	0.0126531	0.265109	704.764	867.593	887.807	888.688	829.878	928.955	1041.93	1020.07	856.819	1048.43	1010.06	1146.67
gene46442:106585036					0.422948	3.52964	0.012685	0.265594	95.014	122.765	140.712	111.518	149.932	106.022	161.904	149.4	149.89	199.217	175.324	133.978
gene39554:100194885	cd226	NP_001133386.1	CD226 molecule	CD226	-0.439034	4.20149	0.0127106	0.265826	211.245	248.825	250.327	238.597	254.98	363.504	233.281	159.36	149.89	239.061	205.519	163.546
gene40685:106579562	mcur1	XP_014015066.1	mitochondrial calcium uniporter regulator 1	MCUR1	-0.318925	3.99729	0.0127136	0.265826	249.988	198.566	209.125	197.966	211.051	244.356	188.888	164.34	194.538	171.092	175.324	151.534
gene15569:100195201	aco1	NP_001133702.1	aconitase 1%2C soluble	ACO1	0.299308	5.31507	0.0127521	0.266445	483.372	505.066	447.791	362.218	488.95	366.533	546.643	517.921	598.497	474.996	577.596	536.837
gene11037:100195094	macd1	XP_014054375.1	MACRO domain-containing protein 1	MACROD1	-0.268822	5.72093	0.0128124	0.266968	802.545	652.548	695.786	701.095	685.676	755.281	641.522	581.831	538.967	691.401	499.674	591.353
gene39049:106577934	LOC106577934	XP_014011877.1	protein KHNYN-like	KHNYN	-0.282421	4.7378	0.0128	0.266968	353.304	385.597	383.265	381.237	300.819	369.563	275.063	276.391	306.159	303.123	349.675	268.881
gene26821:106565972	LOC106565972	XP_013989167.1	vacuolar fusion protein MON1 homolog B-like	MON1B	0.317816	3.71863	0.0127973	0.266968	129.145	138.419	136.825	149.555	150.887	159.538	192.37	185.09	167.962	190.623	165.584	170.938
gene8828:106602386	LOC106602386	XP_014050461.1	heart- and neural crest derivatives-expressed protein 2-like	HAND2	-1.15042	0.519127	0.0128089	0.266968	47.0458	9.06317	13.216	32.8503	17.1897	12.1168	7.83406	9.13002	13.8197	9.37492	13.6363	4.61994
gene5962:106597451	LOC106597451	XP_014044125.1	myosin heavy chain%2C fast skeletal muscle-like	MYH8	-1.33364	2.18379	0.0128344	0.267241	77.4871	14.0067	61.4157	112.383	43.9291	160.548	24.3726	12.45	19.1349	68.7494	16.5584	43.4275
gene45383:106584172	LOC106584172	XP_014024594.1	growth arrest and DNA damage-inducible protein GADD45 alpha-like	GADD45A	-0.454716	3.92004	0.0128657	0.267515	258.29	290.021	181.138	218.714	180.491	164.587	195.851	147.74	164.773	170.311	136.363	123.814
gene10079:106603496	LOC106603496	XP_014052741.1	T-box transcription factor TBX6L-like		0.763492	3.16436	0.0128741	0.267515	50.7356	51.9072	65.3028	118.434	66.8487	134.295	72.2474	103.75	194.538	151.561	150	152.458
gene4309:106584652					-0.723094	1.19427	0.0128708	0.267515	42.4334	22.246	20.2128	25.9345	44.8841	42.4088	16.5386	19.09	23.3871	17.1874	26.2987	16.6318
gene13343:106606693					-0.496462	5.47627	0.0129358	0.267878	785.018	451.511	474.223	860.16	506.14	804.758	337.735	410.851	594.245	389.841	478.246	525.75
gene4264:106582967	LOC106582967	XP_014022090.1	C-Myc-binding protein-like	MYCBP	-0.38329	4.75736	0.0129265	0.267878	522.116	311.443	324.959	377.779	339.018	399.855	349.051	273.071	266.826	292.185	225.974	327.092
gene19102:106612087	LOC106612087	XP_014068402.1	UBX domain-containing protein 1-like	UBXN1	-0.350836	4.7087	0.0129344	0.267878	404.04	360.055	296.195	401.12	290.314	425.098	253.301	297.971	276.393	307.81	227.922	334.484
gene19768:106612778	smc4	XP_014069727.1	structural maintenance of chromosomes 4		-0.317036	4.44509	0.012928	0.267878	285.964	262.832	265.098	328.503	276.944	372.592	227.188	224.1	222.178	257.029	271.753	229.149
gene28470:106567372	LOC106567372	XP_013992008.1	pleckstrin homology domain-containing family N member 1-like	PLEKHN1	-0.428681	3.23904	0.0129121	0.267878	119.921	116.173	160.147	137.453	101.228	160.548	100.972	89.6402	113.746	106.249	89.6102	87.7789
gene37805:106576878	LOC106576878	XP_014009854.1	erlin-1	ERLIN1	0.267723	7.47213	0.0130224	0.268767	1721.32	2392.68	2036.83	1864.69	1995.91	2003.31	2620.93	2372.14	2386.55	2283.58	2241.23	2501.24
gene31184:100137045	psmb9-b	NP_001117186.1	proteasome subunit beta type-9b	PSMB9	-0.310698	7.04159	0.0130597	0.268767	2154.88	1677.51	1637.23	1776.51	1717.06	1922.53	1565.94	1094.77	1639.22	1446.86	1319.8	1667.8
gene11729:100169854	LOC100169854	XP_014056029.1	uncharacterized LOC100169854		-0.594051	4.43085	0.0130368	0.268767	228.772	390.54	249.55	261.074	466.986	324.125	271.581	195.88	175.403	289.06	218.181	117.347
gene40077:106579035					-0.56143	3.10116	0.0130676	0.268767	164.199	75.8011	95.622	146.962	114.598	153.48	67.0247	76.3601	115.872	80.4681	81.818	84.083
gene5588:106595473	LOC106595473	XP_014042324.1	zinc finger protein 850-like	ZNF425	-0.423124	2.82615	0.0130657	0.268767	87.6343	89.8078	97.9542	108.925	93.5881	115.11	67.0247	80.5102	87.1701	78.1244	65.2596	61.9072
gene34703:106573761	LOC106573761	XP_014004579.1	uncharacterized LOC106573761		0.505652	2.37001	0.0130442	0.268767	46.1233	71.6814	60.6383	38.0372	44.8841	47.4575	79.211	69.7201	79.7288	66.4057	65.2596	76.6911
gene6628:106600414	LOC106600414	XP_014047206.1	dynamin-3-like		-0.56782	1.93443	0.0130295	0.268767	52.5806	46.1398	48.1997	61.3782	46.7941	71.6911	28.7249	35.6901	41.459	24.9998	46.7532	41.5795
gene15524:106608663					-0.682642	1.53595	0.0130322	0.268767	62.7277	40.3723	34.9837	37.1727	27.6944	49.477	33.0771	14.11	22.3241	29.6873	29.2207	27.7197
gene15879:106608976	LOC106608976	XP_014062740.1	tripartite motif-containing protein 7-like	TRIM39	-0.966435	0.946053	0.0130285	0.268767	23.0616	12.3589	27.9869	46.682	36.2893	28.2726	18.2795	4.98001	10.6305	22.6561	12.6623	19.4038
gene37416:106576340					-0.948081	0.534428	0.0129901	0.268767	22.1392	27.1895	17.8805	21.6121	24.8295	13.1265	16.5386	7.47001	22.3241	5.46871	6.81817	6.46792
gene17536:106610596	LOC106610596	XP_014065466.1	bifunctional glutamate/proline--tRNA ligase-like	EPRS	-0.519122	6.0031	0.0131138	0.269167	1070.06	687.153	632.815	1164.46	791.679	1288.42	653.709	578.511	970.565	537.496	500.648	668.968
gene10240:100194631	ckm2	NP_001133188.1	creatine kinase-2	CKM	-0.905636	4.30469	0.0131061	0.269167	409.575	95.5753	247.218	485.839	269.305	404.903	137.531	91.3002	150.953	218.748	112.013	303.992
gene13918:100194731	LOC100194731	XP_014059374.1	primary amine oxidase%2C liver isozyme	AOC3	-0.859819	0.395157	0.0131099	0.269167	22.1392	14.0067	13.216	19.8831	22.9195	19.1849	6.96361	5.81001	5.31525	17.9686	12.6623	12.0119
gene14776:106607967	LOC106607967	XP_014060979.1	forkhead box protein O3-like	FOXO3	0.705963	3.057	0.0131253	0.26922	35.0537	109.582	98.7316	53.5979	93.5881	71.6911	114.9	119.52	99.9267	153.124	176.298	88.7029
gene33436:106572041	LOC106572041	XP_014001237.1	nudix hydrolase 20%2C chloroplastic-like		-0.524498	2.09301	0.0131675	0.26972	53.503	55.2029	62.1932	59.6493	52.5239	78.7593	44.393	39.8401	30.8285	55.4683	37.9869	41.5795
gene10353:106603802					-0.742348	0.767371	0.0131628	0.26972	27.674	16.4785	12.4386	26.799	29.6044	31.3018	13.0568	14.11	11.6936	12.4999	17.5324	16.6318
gene43706:106582536	LOC106582536	XP_014021195.1	T-cell-specific surface glycoprotein CD28-like	CTLA4	-0.49483	2.62578	0.0132153	0.270515	91.3241	87.336	73.8544	83.8548	85.9483	102.993	76.5997	70.5501	73.3505	54.6871	41.883	53.5913
gene25419:106564571	LOC106564571	XP_013986189.1	glutaryl-CoA dehydrogenase%2C mitochondrial-like	GCDH	0.409857	3.42397	0.0132711	0.271407	118.076	106.286	120.499	94.2286	132.742	106.022	166.256	159.36	106.305	166.405	158.766	139.522
gene1148:106605853	LOC106605853	XP_014057307.1	protein delta homolog 2-like	DLK2	0.759356	1.48022	0.0132768	0.271407	37.8211	18.1263	28.7643	26.799	19.0996	15.146	28.7249	34.8601	64.8461	37.4997	30.1947	49.8954
gene8390:106602026	LOC106602026	XP_014049946.1	ADP-ribosylation factor-like protein 16	ARL16	-0.707859	1.19748	0.0132939	0.271574	41.511	23.0699	23.3224	51.8689	25.7845	32.3115	27.8544	18.26	18.0719	17.9686	20.4545	17.5558
gene42295:106581150	LOC106581150	XP_014018475.1	rho GTPase-activating protein 32-like		0.360314	4.99439	0.0133206	0.271935	270.282	350.168	359.166	377.779	375.307	340.28	456.116	419.151	399.707	526.558	530.843	317.852
gene14748:100286579	hint3	XP_014060876.1	histidine triad nucleotide binding protein 3	HINT3	-0.47849	3.35246	0.0133488	0.272325	154.052	91.4556	125.941	188.457	143.247	171.655	93.1383	95.4502	129.692	100.78	95.4544	109.955
gene14672:106607849	LOC106607849	XP_014060749.1	dnaJ homolog subfamily C member 5-like		-0.290427	4.80552	0.0133998	0.272999	393.893	346.872	374.714	430.512	331.378	407.933	368.201	312.081	270.015	274.998	324.35	309.536
gene62121:106592506	LOC106592506	XP_014039327.1	uncharacterized LOC106592506		-1.18965	0.7775	0.0133916	0.272999	35.0537	25.5417	9.32897	23.341	42.0192	26.2531	23.5022	3.32001	12.7566	14.0624	13.6363	2.77197
gene46372:106585094	gnb1l	XP_014026397.1	guanine nucleotide binding protein (G protein)%2C beta polypeptide 1-like	GNB1L	-0.618038	2.79983	0.0134148	0.27312	126.378	64.2661	73.077	108.06	109.823	134.295	47.8748	55.6101	88.2332	64.062	53.5713	89.6269
gene31716:106570575	LOC106570575	XP_013998498.1	ataxin-1-like		0.613973	3.65513	0.0134527	0.273133	75.6422	164.785	173.363	89.9062	145.157	83.8079	160.163	195.05	127.566	229.686	222.077	183.874
gene23404:106562542					-0.637411	1.55466	0.0134595	0.273133	47.0458	29.6613	31.874	54.4624	38.1992	51.4964	25.2431	29.8801	25.5132	16.4061	29.2207	35.1116
gene1540:106609966	LOC106609966	XP_014064519.1	cytohesin-3	CYTH3	0.836158	0.671534	0.0134606	0.273133	11.0696	17.3024	13.216	16.4252	11.4598	7.06814	28.7249	24.9	8.5044	19.5311	27.2727	27.7197
gene77662:106593395					1.14537	0.198559	0.0134363	0.273133	5.53479	19.7742	6.99673	2.59345	8.59483	2.01947	13.9272	14.11	12.7566	19.5311	25.3246	15.7078
gene33913:106572772					-0.919141	0.1782	0.0134287	0.273133	22.1392	10.711	13.216	12.9672	23.8745	12.1168	10.4454	4.98001	8.5044	9.37492	12.6623	3.69595
gene22647:106561813	pkp3	XP_013981535.1	plakophilin 3	PKP3	0.466434	6.80909	0.0134719	0.273179	1093.12	1667.62	1286.62	1355.51	827.013	787.593	1691.29	1899.87	1454.25	1264.05	1853.57	1493.17
gene47013:100500787	LOC100500787	XP_014027847.1	myocyte-specific enhancer factor 2C	MEF2C	-0.328507	4.13573	0.0134967	0.273499	217.702	196.918	244.108	270.583	267.395	251.424	199.333	169.32	225.367	173.436	195.779	184.798
gene6660:106600388	LOC106600388	XP_014047169.1	nectin-4-like	PVRL4	0.353552	5.35417	0.0135366	0.273939	497.209	460.574	423.691	386.424	498.5	404.903	660.672	504.641	428.409	708.588	613.635	481.398
gene5265:106592293	LOC106592293	XP_014039099.1	GTPase IMAP family member 7-like	GIMAP7	-0.869127	2.36634	0.0135303	0.273939	43.3559	98.871	125.941	94.2286	68.7586	50.4867	65.2838	20.75	39.3329	46.0934	65.2596	25.8717
gene3734:106578208	LOC106578208	XP_014012328.1	zinc finger protein 574-like		0.261732	5.90417	0.0135587	0.274203	810.847	687.153	685.68	689.857	602.593	581.607	879.156	809.252	730.316	813.275	778.245	830.666
gene26426:106565557	LOC106565557	XP_013988289.1	6-phosphofructo-2-kinase/fructose-2%2C6-bisphosphatase 4-like		0.347809	5.00565	0.0135923	0.27423	332.088	264.48	340.508	421.003	374.352	368.553	369.071	454.841	571.921	421.09	452.921	391.771
gene23973:106563126	LOC106563126	XP_013983835.1	niban-like protein 1	FAM129B	-0.246095	4.87687	0.0135818	0.27423	367.141	399.603	428.355	370.863	372.442	429.137	320.326	326.191	346.554	303.904	346.753	343.724
gene29853:106568752	LOC106568752	XP_013994854.1	eukaryotic initiation factor 4A-II	EIF4A2	-0.342926	4.05499	0.0135963	0.27423	220.469	204.333	196.686	261.074	235.88	256.472	193.24	179.28	214.736	154.686	152.922	183.874
gene16934:100194655	LOC100194655	NP_001133211.1	solute carrier family 25-2	SLC25A5	-0.994294	0.45551	0.0135843	0.27423	20.2942	8.23925	12.4386	26.799	29.6044	23.2239	14.7977	5.81001	9.56745	6.24995	6.81817	16.6318
gene44211:106582961	LOC106582961	XP_014022083.1	delta-1-pyrroline-5-carboxylate dehydrogenase%2C mitochondrial-like	ALDH4A1	0.360775	4.52943	0.013606	0.274242	214.935	304.028	255.769	228.223	270.26	225.171	377.776	369.351	248.754	303.123	338.96	278.121
gene34593:106573462	LOC106573462	XP_014004010.1	uncharacterized LOC106573462		-0.450695	3.48212	0.0136678	0.275046	187.261	120.293	110.393	167.71	167.122	197.908	128.827	107.9	120.125	106.249	97.4024	131.206
gene46540:106585277					-0.650449	1.53383	0.0136732	0.275046	53.503	28.8374	32.6514	52.7334	28.6494	53.5159	31.3362	23.24	29.7654	19.5311	29.2207	24.9477
gene42804:106581625					0.79794	1.10667	0.0136578	0.275046	15.6819	13.1828	16.3257	18.1541	22.9195	22.2141	33.0771	32.3701	36.1437	50.7808	13.6363	22.1757
gene44516:106583326	trib3	XP_014022860.1	tribbles pseudokinase 3	TRIB3	-0.381348	4.24651	0.0137092	0.275404	271.205	233.171	241.776	326.774	209.141	308.979	208.038	189.24	259.384	162.499	192.857	203.278
gene31314:100195181	krit1	XP_013997696.1	KRIT1%2C ankyrin repeat containing	KRIT1	-0.352512	4.12157	0.0137048	0.275404	206.632	228.227	185.025	296.517	266.44	261.521	171.479	186.75	194.538	193.748	175.324	204.202
gene42121:106580972					-0.463543	2.94904	0.0137389	0.275818	139.292	102.991	90.9575	121.892	85.9483	114.1	80.952	73.0401	59.5308	81.2493	95.4544	82.235
gene3738:106578138	LOC106578138	XP_014012239.1	RNA polymerase II degradation factor 1-like		0.880464	2.4551	0.0137933	0.276727	11.0696	76.625	61.4157	36.3083	60.1638	33.3212	90.5269	87.9802	57.4047	103.905	96.4284	76.6911
gene44922:106583719	LOC106583719	XP_014023722.1	DNA replication licensing factor mcm2	MCM2	-0.36421	5.06255	0.0138257	0.277193	637.424	476.228	498.323	442.615	385.812	356.436	389.092	365.201	369.942	361.716	286.363	388.999
gene26047:106565193	LOC106565193	XP_013987521.1	RNA polymerase II elongation factor ELL2-like		0.280427	5.32507	0.013895	0.278328	384.668	464.693	437.684	515.231	375.307	514.964	484.841	548.631	553.849	553.902	524.999	589.505
gene14867:106608058	LOC106608058	XP_014061211.1	tribbles homolog 2-like		-0.248768	5.04019	0.0139008	0.278328	461.233	427.617	422.136	506.587	461.256	376.631	369.942	371.011	369.942	379.684	364.285	369.595
gene26808:106565704	LOC106565704	XP_013988572.1	epithelial membrane protein 3-like	EMP3	-0.659756	1.64593	0.0139146	0.27842	58.1153	47.7876	37.3159	44.0886	42.0192	42.4088	26.984	26.5601	48.9003	24.2186	15.5844	28.6437
gene50954:106589443	LOC106589443	XP_014034914.1	guanine nucleotide-binding protein subunit alpha-13-like	GNA13	-0.265732	5.76094	0.0139605	0.278602	657.718	689.625	748.65	798.782	625.512	888.566	601.482	610.051	636.767	575.777	588.311	637.552
gene22975:106562099	LOC106562099	XP_013982154.1	protein MRVI1-like	MRVI1	0.42082	5.34958	0.013954	0.278602	439.094	402.899	411.252	509.18	329.468	502.848	470.044	605.901	752.64	422.653	471.428	734.571
gene6531:106599911	LOC106599911	XP_014046737.1	forkhead box protein F2-like	FOXF2	0.444082	4.02127	0.0139461	0.278602	147.595	202.685	199.018	191.915	125.102	150.45	178.442	259.79	213.673	195.311	221.103	309.536
gene57662:106592938	LOC106592938	XP_014039768.1	coiled-coil domain-containing protein 171-like	CCDC171	-0.894313	1.22844	0.0139348	0.278602	49.8132	20.5981	22.545	31.1214	26.7395	61.5938	16.5386	29.8801	23.3871	13.2811	9.74024	20.3278
gene38255:106577153	LOC106577153	XP_014010428.1	putative ATP-dependent RNA helicase DHX57	DHX57	0.294154	4.30044	0.0140241	0.279327	228.772	217.516	235.557	238.597	214.871	175.694	249.819	263.941	274.267	252.342	257.142	303.068
gene16915:106610021	LOC106610021	XP_014064599.1	tripartite motif-containing protein 2-like		-0.552393	2.22101	0.0140289	0.279327	71.9523	50.2594	57.5287	82.1258	54.4339	83.8079	47.0044	31.5401	37.2068	53.1246	49.6752	52.6674
gene45913:106584677	LOC106584677	XP_014025658.1	E3 ubiquitin/ISG15 ligase TRIM25-like	TRIM52	-0.503388	1.78236	0.0140319	0.279327	56.2704	40.3723	43.5352	52.7334	42.9741	51.4964	25.2431	41.5001	35.0807	30.4685	34.0908	35.1116
gene36100:106575031					-2.4798	0.674505	0.0140338	0.279327	53.503	18.1263	3.88707	51.8689	4.7749	50.4867	0	24.07	3.18915	1.56249	2.92207	0
gene33222:106572218	LOC106572218	XP_014001684.1	5'-nucleotidase domain-containing protein 2-like	NT5DC2	0.347807	4.7172	0.0141008	0.279923	298.879	233.171	284.534	332.826	248.295	321.095	322.937	415.001	380.572	274.998	353.571	429.655
gene26580:106565911	LOC106565911	XP_013989073.1	mRNA turnover protein 4 homolog	MRTO4	-0.392011	4.62249	0.0140739	0.279923	352.382	385.597	307.079	351.844	256.89	421.059	319.456	270.581	271.078	236.717	183.117	291.98
gene27730:106566645	LOC106566645	XP_013990341.1	membrane-associated guanylate kinase%2C WW and PDZ domain-containing protein 1-like	MAGI1	0.445562	4.01053	0.0140926	0.279923	178.958	131.004	167.144	165.981	142.292	224.161	157.552	190.07	282.771	222.654	272.727	243.009
gene38444:106577346	LOC106577346	XP_014010783.1	DNA-directed RNA polymerase III subunit RPC1-like	POLR3A	-0.429603	2.75897	0.0140889	0.279923	109.773	77.4489	89.4027	102.009	81.1734	107.032	65.2838	67.2301	78.6657	57.812	70.1297	79.463
gene21584:106560771	LOC106560771	XP_013979483.1	sorting nexin-24-like	SNX22	-0.305481	4.56355	0.01412	0.280122	360.684	285.902	328.846	306.891	342.838	314.027	281.156	239.87	328.483	242.967	228.896	240.237
gene51246:106589688	LOC106589688	XP_014035428.1	adenylosuccinate synthetase isozyme 2-like	ADSS	0.248217	6.5197	0.0141425	0.280199	987.961	1017.55	1034.74	1143.71	1134.52	932.994	1299.58	1077.34	1347.95	1220.3	1297.4	1151.29
gene41075:106580105	mvk	XP_014016250.1	mevalonate kinase	MVK	0.393367	3.10356	0.0141387	0.280199	99.6263	81.5685	85.5156	82.9903	87.8582	107.032	126.215	113.71	139.26	103.124	102.273	127.51
gene6398:106599388	LOC106599388	XP_014046073.1	V-type proton ATPase 21 kDa proteolipid subunit	ATP6V0B	0.2683	5.99289	0.0141624	0.280292	689.082	834.636	711.334	673.432	756.345	637.142	983.61	862.372	763.27	847.649	923.375	778.923
gene11820:106605160	vsig10l	XP_014056008.1	V-set and immunoglobulin domain containing 10 like	VSIG10L	0.373773	4.58501	0.0141657	0.280292	258.29	253.769	263.544	235.139	330.423	209.015	407.371	329.511	309.348	291.404	399.35	263.337
gene27305:106566257					-0.52909	4.98912	0.0142414	0.281604	540.565	345.224	363.83	680.348	299.864	561.412	295.953	342.791	293.402	228.904	320.454	441.667
gene33596:106572445	LOC106572445	XP_014002105.1	prickle-like protein 1		0.472315	3.49159	0.0142931	0.282444	82.0995	131.004	122.831	134.859	143.247	78.7593	148.847	156.04	164.773	191.405	166.558	130.282
gene2065:106561537	slc27a4	XP_013981084.1	solute carrier family 27 (fatty acid transporter)%2C member 4	SLC27A4	-0.433438	2.82997	0.0143641	0.28366	78.4096	105.462	113.503	104.602	80.2184	114.1	73.1179	67.2301	86.1071	67.187	69.1557	76.6911
gene23975:106563127	LOC106563127	XP_013983836.1	ER degradation-enhancing alpha-mannosidase-like protein 3		0.29293	4.97824	0.0143787	0.283763	271.205	339.457	399.591	355.302	345.703	392.787	454.375	458.991	407.148	453.903	379.869	412.099
gene13304:106606655					-0.501869	5.60949	0.0143909	0.283818	908.629	486.116	552.742	899.062	556.754	862.313	382.128	465.631	690.983	378.903	482.142	595.973
gene4197:100195407	fli1	XP_014019133.1	Friend leukemia integration 1 transcription factor		-0.302923	5.49028	0.0144907	0.284053	591.301	474.581	583.838	652.684	635.062	758.31	442.189	555.271	552.786	485.152	453.895	491.562
gene48091:106586853	slc37a1	XP_014030047.1	solute carrier family 37 (glucose-6-phosphate transporter)%2C member 1	SLC37A1	0.334418	5.39198	0.0144557	0.284053	576.541	422.673	398.814	514.367	417.327	435.195	714.64	467.291	665.47	529.683	544.479	547.001
gene26019:100195134	tpra1	XP_013987201.1	transmembrane protein%2C adipocyte asscociated 1	TPRA1	0.27273	5.22311	0.0144613	0.284053	354.227	468.813	390.262	387.288	459.346	454.38	561.441	455.671	487.94	528.902	515.259	475.854
gene8386:106602020	LOC106602020	XP_014049939.1	acyl-CoA synthetase family member 2%2C mitochondrial-like		-0.389268	4.43012	0.0144764	0.284053	321.941	233.171	214.566	313.807	341.883	387.738	226.317	243.19	218.988	226.561	196.753	265.185
gene17185:106610278	LOC106610278	XP_014065014.1	coronin-2B-like	CORO2A	0.360461	4.24095	0.0145048	0.284053	204.787	172.2	226.228	188.457	208.186	226.18	217.613	258.96	340.176	207.811	260.064	282.741
gene46402:100380401	rasf2	XP_014026090.1	Ras association domain-containing protein 2	RASSF2	-0.394651	3.6354	0.0144831	0.284053	162.354	130.18	185.802	174.625	195.771	191.849	119.252	156.04	117.999	108.593	131.493	154.306
gene24080:106563277					-0.432293	3.33827	0.0144779	0.284053	133.758	118.645	114.28	170.303	138.472	178.723	101.843	90.4702	124.377	89.0618	100.324	123.814
gene11225:106604584	LOC106604584	XP_014054845.1	stonustoxin subunit beta-like		0.610543	2.17465	0.0144521	0.284053	41.511	62.6183	38.0933	31.9858	53.4789	29.2823	72.2474	60.5901	55.2786	65.6245	87.6622	49.8954
gene35574:106574549	LOC106574549	XP_014005988.1	kelch-like protein 41b	KLHL41	-1.06778	1.57914	0.0144262	0.284053	47.9682	15.6546	51.3094	78.6679	38.1992	54.5256	14.7977	7.47001	20.198	31.2497	16.5584	45.2754
gene5411:106593767	LOC106593767	XP_014040619.1	zinc finger protein 883-like	ZNF544	0.750288	0.324941	0.0145061	0.284053	10.1471	14.0067	6.99673	7.78034	9.54981	12.1168	19.1499	23.24	15.9458	17.1874	10.7143	15.7078
gene16674:106609759	LOC106609759	XP_014064242.1	smoothened homolog		0.760209	0.213557	0.0144923	0.284053	5.53479	9.06317	10.8838	12.1028	10.5048	7.06814	13.0568	19.09	10.6305	15.6249	18.5065	16.6318
gene22493:106561651	LOC106561651	XP_013981286.1	troponin I%2C cardiac muscle-like	TNNI3	-1.18465	1.62661	0.0145598	0.28492	34.1312	17.3024	48.1997	108.925	43.9291	51.4964	36.5589	5.81001	15.9458	36.7184	11.6883	25.8717
gene24448:106563597	LOC106563597	XP_013984794.1	uncharacterized LOC106563597		-0.914162	3.88945	0.0145877	0.285281	110.696	244.706	234.002	214.392	212.006	413.991	151.458	57.2701	182.845	59.3745	221.103	84.083
gene23431:106562576	LOC106562576	XP_013982992.1	ceramide synthase 2-like	CERS2	0.60487	5.01154	0.0146186	0.285517	164.199	403.723	392.594	260.209	449.796	227.19	603.223	462.311	372.068	551.558	558.116	330.788
gene37419:106576305	LOC106576305	XP_014008877.1	zinc finger protein 135-like	TINF2	-0.559039	2.32359	0.0146127	0.285517	99.6263	56.0269	50.5319	77.8034	67.8036	79.769	53.968	42.3301	56.3417	56.2495	34.0908	48.0474
gene27825:100196702	g6pd	XP_013990432.1	glucose-6-phosphate dehydrogenase	G6PD	0.249329	6.20283	0.0146771	0.286439	942.76	771.193	862.93	822.123	869.032	748.213	876.544	1006.79	1130.02	910.149	1015.91	996.06
gene45781:106584504	LOC106584504	XP_014025362.1	formin-binding protein 4-like	FNBP4	-0.390225	5.50965	0.0146848	0.286439	553.479	536.375	542.635	807.426	565.349	842.118	344.699	476.421	524.084	492.965	536.687	547.001
gene31559:106570416	LOC106570416	XP_013998193.1	WNT1-inducible-signaling pathway protein 1-like	WISP1	-0.43271	3.59391	0.0147233	0.28645	167.889	119.469	139.157	225.63	176.671	193.869	152.329	107.9	125.44	123.436	119.805	124.738
gene48456:106587264	LOC106587264	XP_014030978.1	DNA replication factor Cdt1-like	CDT1	-0.374358	3.09364	0.0147203	0.28645	140.215	107.934	111.948	124.485	109.823	112.08	106.195	83.0002	87.1701	90.6243	81.818	93.3229
gene34777:106573698					-0.525793	2.36356	0.0147208	0.28645	95.9364	55.2029	65.3028	91.6351	61.1188	70.6814	55.7089	59.7601	53.1525	37.4997	44.8051	52.6674
gene52045:106590507	LOC106590507	XP_014037068.1	V-set domain-containing T-cell activation inhibitor 1-like	HHLA2	0.511117	1.87163	0.0146989	0.28645	33.2088	39.5484	34.9837	37.1727	41.0642	29.2823	49.6157	48.1401	66.9722	39.8434	46.7532	54.5153
gene77654:106591016					-1.2094	0.126078	0.0147471	0.28673	17.5269	7.41532	13.216	17.2896	8.59483	33.3212	1.7409	5.81001	5.31525	7.03119	5.84414	15.7078
gene47823:106586598	LOC106586598	XP_014029526.1	kelch-like protein 9		-0.398264	3.9918	0.0147834	0.28725	199.253	170.552	193.576	231.681	279.809	262.531	141.013	154.38	210.484	154.686	170.454	179.254
gene37575:106576483	LOC106576483	XP_014009162.1	hepatocyte growth factor-like	HGF	0.632103	2.45981	0.0148513	0.288383	24.9066	69.2097	64.5254	50.14	42.9741	60.584	79.211	73.8701	85.044	54.6871	85.7141	104.411
gene12281:106605620					-0.401922	3.90592	0.0148687	0.288536	209.4	195.27	198.241	261.074	190.996	205.986	211.52	118.69	150.953	137.499	186.039	145.066
gene39073:106577949	LOC106577949	XP_014011903.1	E3 ubiquitin/ISG15 ligase TRIM25-like		0.612608	3.05824	0.0148909	0.288597	85.7893	87.336	59.0835	110.654	66.8487	72.7009	188.888	78.0201	153.079	119.53	87.6622	107.183
gene7092:106600736	LOC106600736	XP_014047797.1	heat shock 70 kDa protein-like		-1.15658	0.296412	0.0148901	0.288597	19.3718	8.23925	10.8838	25.9345	27.6944	18.1752	15.6681	4.15001	13.8197	8.59368	1.94805	4.61994
gene20663:106613647	LOC106613647	XP_014071606.1	AT-rich interactive domain-containing protein 3A-like	ARID3A	0.268355	5.12692	0.0149187	0.288834	387.436	408.667	324.959	437.428	400.137	397.835	428.262	473.101	550.66	421.872	470.454	481.398
gene29946:106568985	LOC106568985	XP_013995391.1	probable ATP-dependent DNA helicase HFM1		-0.448588	3.67708	0.0149318	0.288834	107.006	200.214	193.576	194.509	199.591	192.859	120.122	111.22	133.944	158.592	150.974	119.195
gene51649:106590104	shh	XP_014036145.1	sonic hedgehog	SHH	0.51417	2.80042	0.014924	0.288834	90.4017	46.9637	57.5287	78.6679	52.5239	92.8955	87.0451	85.4902	110.557	109.374	101.299	101.639
gene34927:106573549	LOC106573549	XP_014004160.1	40S ribosomal protein S27-like		-0.466554	5.47069	0.0149953	0.289877	1011.95	379.005	566.735	686.399	643.657	546.266	521.4	424.961	444.355	475.777	383.766	507.27
gene26221:106565353					-0.926543	0.288061	0.0150336	0.290431	14.7595	17.3024	19.4354	11.2383	21.9646	19.1849	5.22271	16.6	2.1261	9.37492	7.79219	12.9358
gene9470:106602914	LOC106602914	XP_014051382.1	uncharacterized LOC106602914		0.416723	4.68123	0.0150616	0.290787	247.221	250.473	211.457	300.84	386.767	233.249	362.978	351.091	462.427	360.153	365.259	265.185
gene11946:100195530	rb11a	NP_001134031.1	Ras-related protein Rab-11A	RAB11A	0.264385	7.41564	0.0151224	0.291588	1678.89	2202.35	1849.47	1879.38	2083.77	1874.07	2694.05	2239.34	2113.34	2285.14	2213.96	2290.57
gene14823:106608015	dynlt1	XP_014061118.1	dynein%2C light chain%2C Tctex-type 1	DYNLT1	-0.53927	3.29386	0.0151197	0.291588	187.261	98.871	109.615	178.948	99.318	180.742	89.6565	93.7902	104.179	83.5931	87.6622	125.662
gene48012:106586756	LOC106586756	XP_014029816.1	POU domain%2C class 2%2C transcription factor 1-like	POU2F1	0.523902	4.50968	0.0151488	0.291609	104.239	292.493	283.756	217.85	255.935	229.21	316.844	310.421	279.582	392.966	394.48	289.208
gene10173:106603626	LOC106603626	XP_014052990.1	frizzled-9-like	FZD9	0.431816	4.3877	0.0151687	0.291609	298.879	182.911	163.257	247.242	201.501	228.2	220.224	262.281	353.996	324.997	253.246	359.432
gene21801:106560958	LOC106560958	XP_013979904.1	NT-3 growth factor receptor-like	NTRK3	-0.364983	3.11325	0.0151357	0.291609	120.843	108.758	129.051	127.943	98.363	129.246	82.6929	93.7902	90.3593	96.093	96.4284	92.3989
gene44828:106583624					-0.41071	2.79526	0.0151636	0.291609	83.9444	106.286	80.0737	92.4996	106.003	109.051	61.802	73.0401	66.9722	78.1244	76.9479	75.7671
gene38179:106577055	LOC106577055	XP_014010233.1	SPARC-like		-0.888293	0.682333	0.0151717	0.291609	35.9762	9.8871	18.6579	35.4438	17.1897	23.2239	7.83406	11.62	15.9458	18.7498	10.7143	10.1639
gene13644:100195790	cor1a	XP_014058778.1	Coronin-1A	CORO1A	-0.311045	7.9685	0.0151922	0.291636	3076.42	3419.29	3206.06	2952.21	4463.58	3571.43	3110.99	2641.9	2547.07	3075.76	2758.44	2471.67
gene10236:106603690	LOC106603690	XP_014053140.1	serine/arginine-rich splicing factor 7-like	SRSF7	-0.315977	6.33965	0.0152275	0.291636	1218.58	971.407	1156.02	1315.74	890.997	1145.04	994.055	952.012	819.612	785.931	747.076	1053.35
gene45254:106584020	LOC106584020	XP_014024258.1	leucine-rich repeat-containing protein 19-like		-0.475134	6.02762	0.0152252	0.291636	1183.52	617.943	934.452	1129.88	881.447	910.78	703.324	634.121	474.12	1035.15	633.116	566.405
gene32099:106570960	psat1	XP_013999043.1	phosphoserine aminotransferase 1	PSAT1	-0.317301	6.00044	0.0152232	0.291636	801.623	1001.07	903.356	1028.73	757.3	797.69	732.92	674.791	673.974	677.338	569.804	898.117
gene11413:106604757	LOC106604757	XP_014055230.1	membrane transport protein XK-like	XKRX	-0.495325	3.57045	0.0152372	0.291636	177.113	134.3	148.486	195.373	143.247	226.18	90.5269	130.31	167.962	107.812	89.6102	136.75
gene25544:106564654	LOC106564654	XP_013986306.1	ATPase family AAA domain-containing protein 5-like		0.480761	2.33668	0.0152396	0.291636	56.2704	47.7876	69.9673	40.6307	48.704	41.3991	65.2838	81.3402	72.2874	61.7182	68.1817	74.8431
gene3197:106572954	mtbp	XP_014003025.1	MDM2 binding protein	MTBP	-0.877995	1.63947	0.0152406	0.291636	58.1153	27.1895	37.3159	81.2613	22.9195	59.5743	24.3726	18.26	25.5132	22.6561	18.5065	45.2754
gene37487:106576413	LOC106576413	XP_014009045.1	GAS2-like protein 3		0.634833	2.45499	0.0152653	0.291924	58.1153	55.2029	45.09	48.411	43.9291	60.584	53.0975	92.9602	92.4854	60.1558	52.5973	130.282
gene841:106602280	LOC106602280	XP_014050297.1	mitogen-activated protein kinase-binding protein 1-like		0.674433	2.43658	0.0152796	0.292012	24.9066	73.3293	53.6416	36.3083	65.8937	47.4575	60.0611	78.0201	63.783	94.5305	110.065	73.9191
gene31930:106570790	LOC106570790	XP_013998799.1	antizyme inhibitor 1-like	AZIN1	-0.35484	5.69701	0.015332	0.292274	693.694	790.968	656.138	931.912	539.564	722.97	483.1	520.411	735.631	569.527	511.363	554.393
gene4902:106589295	LOC106589295	XP_014034556.1	neuronal-specific septin-3-like		0.925842	1.68074	0.0153191	0.292274	3.68986	27.1895	42.7578	26.799	28.6494	27.2628	28.7249	45.6501	64.8461	47.6559	57.4674	52.6674
gene10185:106603638	LOC106603638	XP_014053003.1	ubiquitin carboxyl-terminal hydrolase 28-like		-1.28207	0.938688	0.0153035	0.292274	22.1392	9.8871	20.2128	47.5465	43.9291	42.4088	3.4818	4.98001	9.56745	24.9998	7.79219	24.9477
gene29963:106568969	LOC106568969	XP_013995351.1	CMP-N-acetylneuraminate-beta-1%2C4-galactoside alpha-2%2C3-sialyltransferase-like		1.22209	0.0613147	0.0153252	0.292274	5.53479	11.5349	10.8838	2.59345	7.63985	1.00973	16.5386	14.11	13.8197	14.8436	28.2467	4.61994
gene16276:106609446	LOC106609446	XP_014063773.1	monocarboxylate transporter 2-like	SLC16A7	0.511654	3.30438	0.0153533	0.292495	102.394	112.054	122.831	66.5651	121.283	72.7009	167.127	154.38	110.557	153.905	155.844	107.183
gene42018:106580857	eif3k	XP_014017824.1	eukaryotic translation initiation factor 3%2C subunit K	EIF3K	-0.373251	5.84509	0.0153996	0.292886	1006.41	602.289	635.925	944.879	699.046	948.14	686.786	580.171	684.604	623.432	487.986	649.564
gene47718:106586481	LOC106586481	XP_014029318.1	phosducin-like protein 3	PDCL3	-0.306396	5.15884	0.0154066	0.292886	581.153	423.497	427.578	459.04	493.725	553.334	439.578	392.591	379.509	332.029	352.597	467.538
gene30572:106569475	LOC106569475	XP_013996331.1	abhydrolase domain-containing protein 4-like	ABHD4	0.293732	4.83764	0.0154212	0.292886	318.251	295.789	307.079	319.858	408.732	257.482	399.537	385.951	357.185	406.247	396.428	382.531
gene50244:106588668	LOC106588668	XP_014033352.1	nuclear receptor subfamily 1 group D member 2-like	NR1D2	0.546416	3.26305	0.0154026	0.292886	71.9523	112.054	143.044	70.0231	97.408	77.7495	100.972	152.72	110.557	164.842	162.662	141.37
gene41174:106580025	LOC106580025	XP_014016054.1	probable peptidyl-tRNA hydrolase	PTRH1	-0.701029	2.2073	0.0154278	0.292886	85.7893	59.3226	52.8642	97.6865	35.3343	81.7885	61.802	36.5201	46.7742	44.5309	28.2467	34.1876
gene25601:106564750	LOC106564750	XP_013986547.1	cell division control protein 6 homolog	CDC6	-0.710563	0.870046	0.0154319	0.292886	34.1312	22.246	28.7643	24.2055	18.1446	27.2628	13.9272	12.45	19.1349	11.7187	10.7143	25.8717
gene19068:106612055	LOC106612055	XP_014068348.1	tyrosine-protein kinase ITK/TSK-like	ITK	-0.557592	3.62645	0.0154733	0.293305	169.734	121.941	113.503	231.681	180.491	267.58	89.6565	139.44	144.575	121.093	104.221	133.978
gene13653:106606889	LOC106606889	XP_014058819.1	cytochrome c oxidase subunit 6A%2C mitochondrial	COX6A1	-1.00591	2.79664	0.0154679	0.293305	242.609	52.7312	64.5254	114.112	111.733	92.8955	26.984	35.6901	72.2874	74.9994	30.1947	95.1708
gene15282:106608460	LOC106608460	XP_014061866.1	protein phosphatase 1 regulatory subunit 14B-like	PPP1R14B	0.833036	4.89833	0.0155037	0.293512	99.6263	396.308	466.449	176.354	294.134	155.499	585.814	548.631	241.312	446.09	538.635	462.918
gene10112:106603471	LOC106603471	XP_014052676.1	collagen alpha-1(XXVI) chain-like	COL26A1	-0.486242	3.90571	0.0155015	0.293512	312.716	132.652	200.573	208.34	249.25	189.83	123.604	156.04	157.331	183.592	123.701	173.71
gene15512:106608673	LOC106608673	XP_014062243.1	cellular tumor antigen p53-like	TP53	-0.249255	5.3842	0.0155263	0.293756	630.967	547.91	579.174	529.928	532.879	554.344	413.464	483.061	447.544	474.996	449.999	557.165
gene32573:106571400					-0.450246	2.74837	0.0155393	0.293819	120.843	75.8011	83.9608	111.518	83.0833	90.8761	70.5065	79.6802	68.0352	68.7494	56.4934	68.3752
gene2656:106567700	LOC106567700	XP_013992775.1	phosphatidylinositol 3-kinase regulatory subunit alpha	PIK3R1	0.325163	6.43307	0.0155502	0.29384	906.784	956.576	960.884	825.581	1215.69	849.186	1221.24	1149.55	1194.87	1391.39	1282.79	889.801
gene14662:106607844					-0.920452	1.58231	0.0155678	0.293989	16.6044	42.8441	38.8707	52.7334	60.1638	65.6327	24.3726	30.7101	42.522	21.0936	14.6104	12.0119
gene46578:100196511	sld5	NP_001135012.1	DNA replication complex GINS protein SLD5	GINS4	-0.345837	4.64918	0.0155958	0.29415	405.885	362.527	346.727	302.569	353.343	313.018	366.46	250.66	251.943	250.779	216.233	295.676
gene10235:100196019	hnrpl	NP_001134520.1	heterogeneous nuclear ribonucleoprotein L		0.685892	3.14944	0.0155888	0.29415	52.5806	104.638	103.396	52.7334	130.832	53.5159	123.604	121.18	82.9179	157.811	167.532	145.99
gene8345:106601979					-0.904884	0.917035	0.0156537	0.295059	21.2167	20.5981	10.8838	31.1214	40.1092	44.4283	8.70451	17.43	14.8827	9.37492	17.5324	21.2517
gene2168:106562472	LOC106562472	XP_013982848.1	cyclin-dependent kinase 2-associated protein 1-like	CDK2AP1	-0.376712	3.64489	0.0157053	0.295663	226.004	192.798	143.044	159.929	169.987	150.45	143.624	136.12	146.701	116.405	121.753	133.978
gene47649:106586421	LOC106586421	XP_014029130.1	sterol 26-hydroxylase%2C mitochondrial-like		0.716658	1.56946	0.0157034	0.295663	17.5269	35.4288	31.874	20.7476	32.4693	20.1947	53.0975	53.1201	26.5763	35.9372	59.4155	31.4156
gene55342:106591175	LOC106591175	XP_014037846.1	lipopolysaccharide-induced tumor necrosis factor-alpha factor homolog		0.383136	7.03643	0.0157618	0.296542	1460.26	1533.32	1259.41	1210.28	1980.63	1049.11	2022.06	1532.18	2198.39	1835.92	1837.98	1607.74
gene12318:100194986	zn576	XP_014056855.1	Zinc finger protein 576	ZNF576	0.262139	5.77565	0.0157765	0.296634	739.818	673.146	604.051	625.885	568.214	498.809	697.231	751.151	718.622	745.306	732.466	783.542
gene31433:106570295	LOC106570295	XP_013997932.1	protachykinin-like	TAC1	1.14028	0.936608	0.0158149	0.297171	20.2942	5.76747	10.1064	13.8317	13.3697	18.1752	13.9272	14.11	72.2874	20.3123	18.5065	40.6555
gene1466:106609350	LOC106609350	XP_014063570.1	PHD finger-like domain-containing protein 5A	PHF5A	-0.464016	3.75865	0.015846	0.29757	242.609	205.157	126.719	172.896	166.167	245.365	155.811	130.31	163.71	132.811	101.299	151.534
gene1244:106607043	LOC106607043	XP_014059081.1	uncharacterized LOC106607043		0.676303	1.58795	0.0158773	0.297973	20.2942	38.7245	36.5385	19.0186	32.4693	16.1557	39.1703	56.4401	36.1437	51.5621	40.909	36.0356
gene2553:106566671	LOC106566671	XP_013990405.1	tight junction protein ZO-2-like	TJP2	-0.287057	4.61297	0.0158955	0.298129	337.622	301.556	332.733	371.727	299.864	352.397	214.131	271.411	309.348	286.716	258.116	288.284
gene1343:106607885	slc22a15	XP_014060833.1	solute carrier family 22%2C member 15	SLC22A15	0.311609	4.24323	0.015934	0.298482	206.632	236.466	196.686	194.509	237.79	178.723	265.488	244.85	308.285	249.998	246.428	230.997
gene37806:100195749	spef1	NP_001134250.1	sperm flagellar 1	SPEF1	-0.809535	0.260156	0.0159308	0.298482	19.3718	14.8306	13.216	19.0186	17.1897	15.146	6.09316	10.79	17.0088	7.81244	3.8961	10.1639
gene45578:106584338	LOC106584338	XP_014024997.1	formin-binding protein 1-like	FNBP1L	0.389135	4.57366	0.0159515	0.298612	169.734	269.423	305.524	224.765	297.954	260.511	307.269	368.521	265.763	382.809	363.311	305.84
gene20881:106613843	acer1	XP_014071982.1	alkaline ceramidase 1	ACER1	0.483145	4.28088	0.0159757	0.298612	263.825	245.53	200.573	178.083	201.501	111.071	330.771	276.391	344.428	215.623	252.272	251.325
gene7438:100195837	nudt1	NP_001134338.1	nudix (nucleoside diphosphate linked moiety X)-type motif 1	NUDT1	-0.37885	3.85548	0.0159695	0.298612	253.678	215.044	173.363	184.135	172.852	210.025	181.924	167.66	146.701	155.467	114.935	158.002
gene44508:106583333	LOC106583333	XP_014022885.1	uncharacterized LOC106583333		-0.623152	2.82983	0.0159805	0.298612	100.549	110.406	70.7447	86.4482	170.942	89.8663	79.211	68.0601	63.783	84.3743	73.0518	37.8835
gene5623:106595815	LOC106595815	XP_014042641.1	actin%2C cytoplasmic 1-like	ACTG1	-0.293502	8.62202	0.0160136	0.298953	5521.88	5537.6	6639.12	4726.12	5234.25	4723.54	4703.92	4491.14	4005.57	4503.87	3754.86	4843.55
gene43038:106581900	LOC106581900	XP_014019816.1	high affinity cGMP-specific 3'%2C5'-cyclic phosphodiesterase 9A-like	PDE9A	-0.650315	2.33188	0.0160185	0.298953	83.0219	45.3159	75.4092	95.0931	54.4339	91.8858	52.2271	34.8601	58.4678	67.187	30.1947	38.8075
gene11607:100136420	LOC100136420	XP_014055605.1	lysozyme g	LYG2	-0.283882	8.32733	0.0160676	0.299173	5193.48	3790.05	4293.66	3996.5	4931.52	4126.78	3828.24	3725.05	3151.94	3982	3572.72	3258.91
gene19933:106612789	LOC106612789	XP_014069756.1	serine/arginine-rich splicing factor 1B-like	SRSF1	-0.266903	6.32102	0.0160699	0.299173	1206.59	1085.93	1110.93	1097.89	955.936	1052.14	961.848	976.912	770.712	867.18	768.505	1037.64
gene28380:106567236	LOC106567236	XP_013991753.1	membrane-associated guanylate kinase%2C WW and PDZ domain-containing protein 3-like		0.990574	5.37275	0.0160473	0.299173	127.3	560.269	497.545	163.387	514.735	193.869	770.349	628.311	327.42	977.336	1006.17	371.443
gene32638:106571448	LOC106571448	XP_014000048.1	sodium-dependent multivitamin transporter-like	SLC5A6	0.457254	2.21357	0.0160502	0.299173	40.5885	44.4919	45.09	54.4624	51.569	45.438	58.3202	61.4201	76.5396	67.187	50.6493	71.1471
gene6563:106599822	LOC106599822	XP_014046635.1	RB1-inducible coiled-coil protein 1-like	RB1CC1	0.236357	5.5517	0.0161507	0.299388	581.153	571.804	556.629	522.147	508.05	465.487	581.461	613.371	625.074	623.432	705.193	610.757
gene42197:106581048	LOC106581048	XP_014018207.1	septin-4-like		0.236461	5.22557	0.0161461	0.299388	469.535	394.66	437.684	452.124	378.172	423.079	509.214	534.521	483.688	466.402	471.428	530.37
gene6611:106600427	LOC106600427	XP_014047243.1	Niemann-Pick C1 protein-like	NPC1	0.308468	3.99401	0.0161102	0.299388	159.587	199.39	195.131	179.812	158.527	159.538	224.576	206.67	209.421	221.092	242.532	193.114
gene12472:106605825	LOC106605825	XP_014057262.1	forkhead box protein J3-like		-0.609836	1.89959	0.0161116	0.299388	49.8132	53.5551	51.3094	48.411	32.4693	86.8371	27.8544	34.0301	40.3959	32.031	34.0908	41.5795
gene13172:106606520	LOC106606520	XP_014058254.1	somatostatin receptor type 5-like	SSTR5	1.22314	1.56727	0.0161309	0.299388	6.45726	41.1962	29.5418	6.05138	31.5144	10.0973	55.7089	45.6501	22.3241	85.9368	55.5194	26.7957
gene18891:106611894	LOC106611894	XP_014068013.1	zinc finger protein 782-like		-0.707908	0.642646	0.0161432	0.299388	22.1392	18.1263	17.8805	25.9345	29.6044	16.1557	12.1863	17.43	11.6936	14.0624	6.81817	16.6318
gene26616:106565882	LOC106565882	XP_013988994.1	ubiquitin thioesterase OTU1	YOD1	1.11492	-0.030508	0.0161221	0.299388	1.84493	8.23925	14.7709	2.59345	4.7749	6.0584	19.1499	11.62	5.31525	17.9686	15.5844	13.8598
gene52040:106590504	LOC106590504	XP_014037064.1	thyroid hormone receptor-associated protein 3-like	CXorf23	-0.294624	4.28009	0.0161791	0.299729	242.609	294.141	267.431	252.429	241.61	286.764	188.017	195.05	200.917	246.092	234.74	221.757
gene402:106578739	LOC106578739	XP_014013381.1	myotubularin-related protein 9-like	MTMR9	-0.283328	4.69058	0.016204	0.299882	316.406	325.45	321.072	412.358	359.073	369.563	237.633	306.271	298.717	302.341	309.74	266.109
gene62450:100169857	LOC100169857	XP_014042580.1	uncharacterized LOC100169857		0.650652	1.21665	0.0162072	0.299882	21.2167	18.9503	27.9869	17.2896	22.9195	17.1655	28.7249	25.73	26.5763	42.9684	47.7272	24.9477
gene29240:106568222	LOC106568222	XP_013993846.1	rho-related GTP-binding protein RhoF-like	RHOF	-0.339812	5.78551	0.016252	0.29992	778.561	585.81	594.722	773.712	951.161	905.731	669.377	568.551	645.272	605.464	613.635	506.346
gene38627:106577529	LOC106577529	XP_014011107.1	mitogen-activated protein kinase kinase kinase kinase 2-like	MAP4K2	0.439846	4.61606	0.0162583	0.29992	229.694	243.058	235.557	228.223	398.227	208.005	354.274	290.501	420.968	402.34	356.493	260.565
gene51161:100195602	dcxr	NP_001134103.1	dicarbonyl/L-xylulose reductase		-0.409696	4.43342	0.0162392	0.29992	423.412	214.22	259.656	330.232	255.935	346.339	241.985	243.19	247.691	219.529	177.272	239.313
gene12742:106606088	LOC106606088	XP_014057666.1	trichohyalin-like		0.715804	3.8501	0.0162588	0.29992	36.8986	171.376	173.363	153.878	113.643	155.499	160.163	203.35	250.88	207.811	291.233	205.125
gene13955:106607158	LOC106607158	XP_014059271.1	phosphomannomutase 1-like	PMM1	0.439468	2.90699	0.0162512	0.29992	81.177	68.3857	84.7382	75.21	85.9483	69.6716	122.734	86.3202	138.197	96.093	91.5583	93.3229
gene20847:106614013	tmigd2	XP_014072378.1	transmembrane and immunoglobulin domain containing 2		-0.520571	2.68138	0.0162736	0.30001	79.3321	64.2661	87.0704	95.9575	90.7232	133.285	60.0611	74.7001	65.9091	73.4369	60.3895	47.1234
gene15055:106608234	LOC106608234	XP_014061546.1	serine palmitoyltransferase 2-like	SPTLC2	0.286444	5.7437	0.0163206	0.300693	577.464	694.568	610.27	536.844	687.586	485.682	804.297	703.841	688.857	672.651	816.232	678.208
gene39124:106578038	LOC106578038	XP_014012062.1	SLAM family member 9-like	SLAMF8	-0.527788	2.63964	0.0163644	0.301316	98.7038	87.336	63.748	113.247	68.7586	104.003	80.952	43.1601	63.783	65.6245	63.3116	52.6674
gene21741:106560997	LOC106560997	XP_013979988.1	formin-binding protein 4-like	FNBP4	-0.270851	4.93666	0.0164365	0.302275	383.746	375.71	416.694	443.479	403.002	465.487	275.063	325.361	380.572	346.872	374.999	350.192
gene29501:106568428					-0.421878	3.39104	0.0164279	0.302275	118.998	168.905	129.051	114.112	166.167	185.791	107.936	102.09	105.242	128.124	113.961	98.8668
gene29273:106568192	LOC106568192	XP_013993794.1	serine/arginine-rich splicing factor 9-like		-0.260501	5.46629	0.016521	0.302773	742.585	589.106	523.2	563.642	572.988	595.743	534.457	494.681	542.156	463.277	458.765	486.018
gene19824:106612879	LOC106612879	XP_014069962.1	methylosome subunit pICln-like		-0.284379	5.12821	0.0165337	0.302773	485.217	481.172	448.568	496.213	373.397	571.509	416.946	405.871	367.815	395.309	335.064	412.099
gene27543:106566456	LOC106566456	XP_013989985.1	troponin C%2C skeletal muscle-like	TNNC2	-0.89886	4.26193	0.0165329	0.302773	385.591	74.1532	314.075	461.634	300.819	316.047	159.293	83.8302	126.503	235.154	111.039	271.653
gene80778:106596063	LOC106596063	XP_014042856.1	uncharacterized protein C11orf98 homolog		-0.817499	2.59279	0.0165012	0.302773	144.827	80.7446	58.3061	77.8034	72.5785	126.217	63.5429	43.9901	30.8285	43.7496	30.1947	103.487
gene47667:106586438	LOC106586438	XP_014029188.1	trans-1%2C2-dihydrobenzene-1%2C2-diol dehydrogenase-like	DHDH	0.592041	1.41062	0.0165272	0.302773	23.9841	22.246	33.4288	24.2055	30.5594	14.1363	41.7817	36.5201	45.7112	35.9372	29.2207	34.1876
gene22823:106561976	LOC106561976	XP_013981949.1	GTP-binding protein RAD-like	RRAD	-0.776923	0.364758	0.0165174	0.302773	18.4493	14.0067	13.9935	22.4765	14.3247	23.2239	7.83406	9.96002	7.44135	10.9374	7.79219	17.5558
gene34938:106573817	LOC106573817	XP_014004648.1	UV excision repair protein RAD23 homolog B-like	RAD23B	-0.923551	0.0394676	0.016476	0.302773	18.4493	12.3589	7.77415	12.9672	15.2797	18.1752	2.61135	7.47001	11.6936	9.37492	2.92207	10.1639
gene24919:106564044	LOC106564044	XP_013985496.1	zinc finger protein 239-like		-0.509921	2.08568	0.016551	0.30288	54.4255	51.0833	54.419	53.5979	81.1734	63.6132	37.4294	34.0301	40.3959	46.0934	54.5454	37.8835
gene40843:106579731	rdh10	XP_014015370.1	retinol dehydrogenase 10 (all-trans)	RDH10	1.02333	1.80802	0.0165595	0.30288	7.37973	51.9072	45.8675	26.799	24.8295	7.06814	51.3566	61.4201	44.6481	60.937	58.4414	56.3633
gene39312:100196671	LOC100196671	NP_001135172.1	enolase 3-1	ENO3	-0.71171	4.051	0.0166064	0.303553	364.374	104.638	144.599	363.083	242.565	305.949	136.661	127.82	179.656	163.28	106.169	211.593
gene11429:106604771	LOC106604771	XP_014055265.1	V-type proton ATPase 116 kDa subunit a isoform 3-like	TCIRG1	-0.257551	5.30298	0.0166207	0.303631	556.247	557.797	496.768	526.47	486.085	574.539	430.003	418.321	513.453	441.403	488.96	370.519
gene30519:106569380	LOC106569380	XP_013996173.1	nectin-4-like		-0.304599	5.13365	0.0166392	0.303753	488.907	511.657	425.246	376.914	598.773	481.643	346.44	391.761	351.87	391.403	439.285	403.783
gene28601:106567501	LOC106567501	XP_013992279.1	protein Shroom1-like		-0.333565	4.4753	0.0166475	0.303753	373.599	286.726	292.308	311.214	316.099	259.502	237.633	199.2	257.258	268.748	292.207	197.734
gene33650:106572499					-0.460909	3.74443	0.0166669	0.303925	169.734	194.446	177.251	231.681	139.427	233.249	148.847	131.97	159.458	158.592	146.104	83.159
gene35478:106574238	LOC106574238	XP_014005435.1	RNA-binding motif%2C single-stranded-interacting protein 1-like	RBMS1	0.247205	5.57092	0.0167011	0.304326	610.672	533.079	517.758	557.591	507.095	509.916	681.563	586.811	644.209	563.277	741.232	606.137
gene43682:106582512	LOC106582512	XP_014021155.1	desmin-like	DES	-0.89869	2.0257	0.016709	0.304326	47.9682	34.6048	54.419	81.2613	118.418	43.4186	34.818	16.6	34.0176	64.062	29.2207	24.0237
gene43993:106582834	LOC106582834	XP_014021805.1	serine/threonine-protein kinase Sgk2-like		0.343652	5.88179	0.0167897	0.304414	679.857	613.824	619.599	606.867	714.326	636.132	1073.27	612.541	723.937	979.679	824.024	675.436
gene41540:106580420	LOC106580420	XP_014016936.1	single-stranded DNA-binding protein 2	SSBP2	0.293874	5.83524	0.0168377	0.304414	503.666	637.718	713.667	678.619	588.268	696.716	651.968	764.431	789.846	739.838	952.596	764.139
gene7200:100195072	atf4	NP_001133573.1	Cyclic AMP-dependent transcription factor ATF-4	ATF4	-0.401554	5.79713	0.0167645	0.304414	822.84	667.379	693.454	942.286	575.853	1014.78	518.789	547.801	734.568	489.84	510.389	751.203
gene57355:106592182	LOC106592182	XP_014038972.1	protein Tob1-like	TOB1	0.3984	4.27514	0.0168391	0.304414	263.825	159.841	183.47	230.817	210.096	189.83	319.456	222.44	214.736	308.591	323.376	234.693
gene4443:106584788	LOC106584788	XP_014025847.1	serine/arginine-rich splicing factor 7-like	SRSF7	-0.516131	3.94325	0.0168252	0.304414	298.879	178.792	146.931	258.48	169.987	286.764	140.143	141.1	197.727	136.718	118.831	196.81
gene3483:106575195	LOC106575195	XP_014007008.1	tumor necrosis factor receptor superfamily member 5-like		-0.404041	3.88323	0.0168443	0.304414	189.105	187.031	152.373	193.644	277.899	241.326	170.608	135.29	164.773	174.217	156.818	132.13
gene3990:106580136	LOC106580136	XP_014016332.1	E3 ubiquitin-protein ligase TRIM33-like		-0.433898	3.87584	0.0167661	0.304414	193.718	171.376	169.476	242.92	178.581	290.803	114.029	156.87	174.34	135.155	157.792	180.178
gene3660:106576885	LOC106576885	XP_014009888.1	ubiquitin-like protein ATG12	ATG12	-0.609818	3.80949	0.0167277	0.304414	293.344	130.18	119.722	226.494	188.131	294.842	130.568	156.04	143.512	116.405	89.6102	179.254
gene41507:106580280	LOC106580280	XP_014016583.1	SET-binding protein-like	SETBP1	0.36054	3.56783	0.0167604	0.304414	110.696	132.652	128.273	103.738	131.787	157.519	164.515	152.72	182.845	156.249	178.246	143.218
gene34243:106573092	LOC106573092	XP_014003263.1	periphilin-1-like		-0.413021	3.15481	0.0168448	0.304414	143.905	95.5753	113.503	128.808	142.292	122.178	98.361	87.1502	76.5396	80.4681	104.221	110.879
gene2664:106567759					-0.582574	2.23433	0.0167487	0.304414	58.1153	62.6183	48.1997	78.6679	70.6686	88.8566	53.0975	35.6901	34.0176	65.6245	46.7532	35.1116
gene24732:106563876	LOC106563876	XP_013985275.1	nuclear factor 7%2C brain-like	TRIM61	0.858268	0.872927	0.0168388	0.304414	11.0696	16.4785	21.7676	6.91586	20.0546	12.1168	28.7249	32.3701	9.56745	34.3747	31.1688	24.0237
gene67272:106592705	LOC106592705	XP_014039507.1	caspase recruitment domain-containing protein 8-like		0.760755	0.687469	0.0168418	0.304414	13.837	17.3024	11.6612	6.91586	15.2797	15.146	14.7977	28.2201	25.5132	15.6249	33.1168	18.4798
gene9017:100196803	lat3	NP_001135297.1	Large neutral amino acids transporter small subunit 3		0.716626	1.1203	0.0168654	0.304605	19.3718	24.7177	19.4354	21.6121	15.2797	13.1265	38.2998	47.3101	27.6393	28.906	28.2467	15.7078
gene48721:106587482	LOC106587482	XP_014031373.1	myosin-binding protein C%2C cardiac-type-like	MYBPC3	-1.39703	1.94526	0.0168789	0.304666	84.8669	10.711	51.3094	109.789	44.8841	98.9539	13.9272	5.81001	24.4502	62.4995	9.74024	34.1876
gene3424:106574737	LOC106574737	XP_014006235.1	calcium-transporting ATPase type 2C member 1-like	ATP2C1	0.267173	4.30009	0.0169212	0.305248	237.074	205.981	227.782	235.139	201.501	217.093	276.803	236.55	290.213	246.092	258.116	279.045
gene9174:106602747	LOC106602747	XP_014051058.1	transmembrane protein 131-like	KIAA0922	-0.375621	5.17364	0.0169876	0.305912	448.318	500.122	438.462	609.46	445.021	589.685	255.913	366.031	420.968	358.591	484.09	440.743
gene14483:106607707	LOC106607707	XP_014060425.1	CMP-sialic acid transporter-like	SLC35A1	0.296105	4.75711	0.016975	0.305912	285.042	299.909	328.069	268.854	344.748	274.648	437.837	379.311	357.185	365.622	295.129	366.824
gene45492:106584207	LOC106584207	XP_014024694.1	disabled homolog 1-like		-0.918248	0.154217	0.0169884	0.305912	15.6819	8.23925	12.4386	24.2055	11.4598	21.2044	4.35226	9.96002	9.56745	7.03119	4.87012	12.9358
gene47082:100196042	hpgds	NP_001134543.1	hematopoietic prostaglandin D synthase	HPGDS	-0.542991	3.83285	0.0170194	0.306105	303.491	134.3	146.154	240.326	166.167	259.502	127.086	161.85	138.197	139.843	102.273	182.95
gene28509:106567402	LOC106567402	XP_013992071.1	scavenger receptor cysteine-rich domain-containing group B protein-like	SSC4D	-0.478	2.26206	0.0170123	0.306105	64.5726	52.7312	69.1899	73.481	74.4885	68.6619	42.6521	39.0101	44.6481	65.6245	51.6233	44.3515
gene48049:106586830	LOC106586830	XP_014030009.1	poly [ADP-ribose] polymerase 14-like	PARP15	-0.254228	6.17132	0.0170353	0.30621	988.883	1071.93	819.395	903.384	1065.76	991.559	875.674	754.471	771.775	852.337	891.232	729.951
gene6906:106600560	LOC106600560	XP_014047486.1	myomegalin-like	PDE4DIP	-0.73463	2.334	0.0170611	0.306309	59.0378	51.0833	62.9706	112.383	100.273	69.6716	31.3362	33.2001	27.6393	58.5933	45.7791	75.7671
gene53461:106597306	LOC106597306	XP_014043988.1	cGMP-dependent 3'%2C5'-cyclic phosphodiesterase-like		-0.745247	0.706495	0.0170568	0.306309	34.1312	19.7742	19.4354	18.1541	19.0996	27.2628	11.3159	14.11	23.3871	10.9374	9.74024	12.0119
gene40944:106579825	LOC106579825	XP_014015508.1	heat shock protein beta-8-like	HSPB8	-0.942925	0.677225	0.0171568	0.307845	23.0616	18.1263	15.5483	37.1727	33.4243	14.1363	10.4454	7.47001	7.44135	25.781	9.74024	12.0119
gene20618:106613606					-0.515164	2.73761	0.0172101	0.308435	82.0995	81.5685	101.841	114.976	94.5431	96.9345	91.3974	52.2901	53.1525	85.9368	68.1817	47.1234
gene9044:100136395	alp	NP_001117019.1	alkaline phosphatase	PDLIM3	-0.909513	2.40266	0.0172091	0.308435	110.696	29.6613	45.8675	106.331	64.9387	143.382	40.0408	29.8801	38.2698	52.3433	29.2207	74.8431
gene10052:106603521	LOC106603521	XP_014052799.1	ribosomal protein S6 kinase beta-1-like	RPS6KB1	-0.303496	4.39396	0.0172446	0.308845	240.764	338.633	296.195	275.77	291.269	277.677	271.581	206.67	216.862	227.342	252.272	213.441
gene42253:106581181	LOC106581181	XP_014018536.1	dynein light chain 2%2C cytoplasmic		-0.489108	2.57545	0.0172534	0.308845	106.084	63.4422	78.5189	95.9575	75.4435	86.8371	60.9316	65.5701	66.9722	63.2807	37.9869	63.7552
gene8662:106602255	LOC106602255	XP_014050252.1	B-cell CLL/lymphoma 6 member B protein-like		-0.604074	1.6222	0.0172712	0.30898	55.3479	34.6048	31.874	36.3083	54.4339	50.4867	29.5953	34.8601	31.8915	29.6873	29.2207	16.6318
gene29994:106568943	LOC106568943	XP_013995279.1	homer protein homolog 3-like	HOMER3	0.590916	1.54836	0.0172912	0.309156	39.666	18.1263	27.2095	25.9345	31.5144	22.2141	52.2271	36.5201	48.9003	36.7184	31.1688	41.5795
gene25075:106564215	LOC106564215	XP_013985738.1	tumor necrosis factor ligand superfamily member 10-like	TNFSF14	-0.908253	1.32269	0.017369	0.310362	32.2863	30.4852	31.874	24.2055	87.8582	21.2044	28.7249	16.6	15.9458	24.2186	19.4805	15.7078
gene23204:106562355	LOC106562355	XP_013982657.1	switch-associated protein 70-like	SWAP70	-0.402382	3.4329	0.0174168	0.311033	157.742	136.771	130.606	157.336	153.752	168.626	139.272	78.0201	100.99	133.593	111.039	118.271
gene133:106604970	LOC106604970	XP_014055647.1	protein-tyrosine kinase 2-beta-like		-0.507922	4.99445	0.0174359	0.31119	442.784	319.683	356.833	595.628	335.198	734.077	285.508	371.841	367.815	297.654	251.298	372.367
gene35680:106574467	LOC106574467	XP_014005840.1	cohesin subunit SA-1-like		-0.522763	4.32373	0.0174905	0.311796	319.173	201.862	238.666	356.167	224.42	410.962	132.309	201.69	267.889	181.249	169.48	259.641
gene41822:106580662	gpr171	XP_014017432.1	G protein-coupled receptor 171		-0.475569	2.48515	0.0174809	0.311796	88.5567	59.3226	74.6318	82.1258	100.273	67.6522	52.2271	60.5901	47.8373	64.062	65.2596	48.0474
gene40060:106578953	LOC106578953	XP_014013739.1	multiple inositol polyphosphate phosphatase 1-like	MINPP1	0.281248	4.99773	0.0175022	0.311821	304.414	349.344	375.491	371.727	424.011	317.056	449.153	419.981	434.788	418.747	496.752	373.291
gene30368:106569153	foxq1	XP_013995663.1	forkhead box Q1	FOXQ1	0.304487	5.778	0.0175386	0.31192	665.098	533.903	537.193	575.745	583.493	762.349	879.156	656.531	748.387	618.745	746.102	846.374
gene6942:106600616					-0.535728	1.41746	0.0175328	0.31192	39.666	37.9005	27.9869	38.0372	42.0192	36.3504	33.9476	27.3901	20.198	24.9998	24.3506	21.2517
gene368:106574998	LOC106574998	XP_014006629.1	galectin-8-like	LGALS8	-0.70588	0.994843	0.0175273	0.31192	31.3638	26.3656	18.6579	37.1727	21.9646	34.331	23.5022	9.13002	15.9458	23.4373	15.5844	15.7078
gene40119:106578995	LOC106578995	XP_014013848.1	MMS19 nucleotide excision repair protein homolog	MMS19	-0.281058	4.47715	0.0175495	0.31193	305.336	278.487	288.421	306.027	269.305	364.514	219.354	233.23	270.015	272.654	234.74	254.097
gene26068:106565174	LOC106565174	XP_013987489.1	hyaluronidase-2-like	HYAL2	0.277694	6.08455	0.0175849	0.311972	757.344	683.857	743.986	908.571	608.323	870.391	1017.56	873.162	1001.39	864.055	900.972	858.386
gene6835:106600510	LOC106600510	XP_014047395.1	insulin receptor-like	INSR	0.274521	4.2351	0.0175932	0.311972	193.718	234.819	226.228	190.186	200.546	216.083	229.799	261.451	254.069	254.685	276.623	243.009
gene43253:106582106	LOC106582106	XP_014020327.1	calsequestrin-2-like	CASQ2	-1.05848	2.79238	0.0175888	0.311972	129.145	25.5417	76.964	208.34	110.778	133.285	48.7453	24.9	65.9091	99.2179	26.2987	60.9833
gene50924:106589411	LOC106589411	XP_014034848.1	protein kinase C epsilon type-like	PRKCE	-0.691103	1.1973	0.0175676	0.311972	25.829	30.4852	30.3192	40.6307	19.0996	50.4867	20.0204	22.41	12.7566	24.2186	18.5065	23.0997
gene2911:106569988	LOC106569988	XP_013997289.1	protein FAM102A-like	FAM102A	0.239104	5.90549	0.0176344	0.31252	652.183	665.731	706.67	793.595	624.557	652.288	796.463	849.922	819.612	696.869	864.933	783.542
gene27693:106566583	znf512b	XP_013990193.1	zinc finger protein 512B	ZNF512B	-0.277423	4.42006	0.0176732	0.312756	306.259	290.021	308.634	306.027	247.34	280.706	213.261	252.32	251.943	265.623	237.662	206.973
gene35856:106574767	LOC106574767	XP_014006294.1	adhesion G-protein coupled receptor G7-like	ADGRG7	-0.573819	2.20011	0.0176788	0.312756	93.169	50.2594	44.3126	84.7193	51.569	72.7009	37.4294	47.3101	44.6481	53.9058	37.9869	43.4275
gene50275:106588711	LOC106588711	XP_014033463.1	basic leucine zipper and W2 domain-containing protein 2-like	BZW2	-0.794533	1.03624	0.0176734	0.312756	43.3559	11.5349	27.2095	43.2241	24.8295	29.2823	13.0568	16.6	12.7566	19.5311	16.5584	24.0237
gene46734:106585469	LOC106585469	XP_014027178.1	sarcoplasmic/endoplasmic reticulum calcium ATPase 2-like	ATP2A2	0.311983	6.25987	0.0177105	0.313123	696.462	1058.74	976.433	898.197	655.117	807.787	1054.99	1044.14	1021.59	992.961	1187.34	996.06
gene4719:106587486	LOC106587486	XP_014031391.1	actin%2C alpha skeletal muscle 2-like	ACTC1	-0.951073	5.28108	0.017721	0.313123	733.36	169.728	467.226	912.029	423.056	1114.75	358.626	171.81	296.591	385.934	177.272	572.873
gene51162:106589611	rfng	XP_014035272.1	RFNG O-fucosylpeptide 3-beta-N-acetylglucosaminyltransferase		-0.399823	3.37377	0.0177513	0.313123	142.982	132.652	135.27	124.485	189.086	142.373	110.547	91.3002	111.62	110.937	137.337	92.3989
gene22856:106562010	LOC106562010	XP_013981998.1	pleckstrin homology domain-containing family F member 2-like		-0.418634	3.15445	0.0177442	0.313123	130.99	103.814	118.167	159.065	104.093	131.265	102.713	94.6202	92.4854	102.343	96.4284	67.4512
gene9173:106602749	LOC106602749	XP_014051063.1	secreted frizzled-related protein 2-like	SFRP2	-0.83353	1.78137	0.0177342	0.313123	71.0299	19.7742	29.5418	95.0931	59.2088	39.3796	22.6317	28.2201	30.8285	29.6873	31.1688	32.3396
gene45903:106584629	LOC106584629	XP_014025588.1	40S ribosomal protein S13-like	RPS13	-0.787014	5.86024	0.0177999	0.313433	1341.27	310.62	709.002	1108.27	1076.26	941.072	298.565	810.912	444.355	810.15	433.441	359.432
gene15087:106608271	LOC106608271	XP_014061601.1	rho-related GTP-binding protein RhoV-like	RHOV	0.346884	4.80769	0.0178311	0.313433	240.764	318.859	307.079	281.821	406.822	273.638	389.962	399.231	352.933	410.934	452.921	311.384
gene44845:106583657	LOC106583657	XP_014023575.1	TOX high mobility group box family member 2-like		-0.316642	4.40082	0.0178124	0.313433	294.267	277.663	282.979	356.167	229.195	296.862	227.188	259.79	224.304	240.623	188.961	246.705
gene13774:106607003	gcat	XP_014059009.1	glycine C-acetyltransferase	GCAT	-0.292734	4.02527	0.0177937	0.313433	257.368	191.151	225.45	215.256	216.781	220.122	191.499	186.75	177.529	184.373	153.896	182.95
gene2494:106565903	LOC106565903	XP_013989055.1	pappalysin-1-like	PAPPA	0.739107	3.02913	0.0178295	0.313433	46.1233	114.526	92.5123	52.7334	97.408	43.4186	167.127	112.05	76.5396	141.405	165.584	81.311
gene24159:106563217	LOC106563217	XP_013984048.1	protein KIAA1045 homolog	PHF24	-0.680186	2.90551	0.0178291	0.313433	112.541	98.871	88.6253	172.896	90.7232	111.071	61.802	48.1401	56.3417	135.155	68.1817	48.9714
gene42877:106581859	LOC106581859	XP_014019758.1	integrin beta-2-like	ITGB2	-0.383316	5.31649	0.0178566	0.313699	549.79	503.418	551.187	456.447	848.023	444.283	465.691	435.751	419.905	407.809	475.324	355.736
gene34876:106573600	LOC106573600	XP_014004258.1	cold-inducible RNA-binding protein B-like		0.249625	6.3872	0.0180501	0.315945	1104.19	863.473	943.781	1004.53	833.698	953.189	1128.98	1162	1176.8	1010.93	1005.19	1262.17
gene36140:106575066	rbm45	XP_014006688.1	RNA binding motif protein 45		0.298026	5.48226	0.0180439	0.315945	496.287	554.501	495.99	430.512	573.943	431.156	694.62	559.421	489.003	674.994	662.336	571.025
gene31607:106570475	LOC106570475	XP_013998330.1	protein argonaute-2	AGO2	0.541151	5.14521	0.0179992	0.315945	188.183	516.601	471.113	308.62	385.812	268.589	568.405	480.571	508.138	462.496	688.635	396.391
gene50301:106588785	LOC106588785	XP_014033671.1	growth factor receptor-bound protein 10-like	GRB10	0.697872	4.16937	0.018068	0.315945	49.8132	190.327	274.427	146.098	204.366	148.431	234.151	277.221	257.258	300.779	340.908	230.073
gene35320:100286434	sft2b	NP_001139845.1	Vesicle transport protein SFT2B	SFT2D2	-0.308029	3.82902	0.0180353	0.315945	217.702	194.446	177.251	202.289	176.671	192.859	175.831	141.93	167.962	162.499	134.415	150.61
gene42916:106581833	LOC106581833	XP_014019711.1	protein FEV	FEV	-0.531535	3.62277	0.0180338	0.315945	293.344	133.476	171.031	224.765	124.147	128.236	114.9	126.99	135.007	113.28	112.987	135.826
gene43222:100196738	tn13b	XP_014020198.1	Tumor necrosis factor ligand superfamily member 13B		-0.392103	3.22321	0.0180674	0.315945	138.37	97.2231	125.164	145.233	127.967	144.392	87.9156	92.1302	111.62	86.718	92.5323	119.195
gene51844:106590268	LOC106590268	XP_014036566.1	myosin-7-like	MYH6	-1.01863	2.64826	0.0180116	0.315945	97.7814	37.0766	101.841	126.214	81.1734	167.616	33.9476	20.75	41.459	123.436	32.1428	48.0474
gene30234:100195520	vato	NP_001134021.1	Vacuolar ATP synthase 21 kDa proteolipid subunit	ATP6V0B	0.291621	6.20051	0.0181196	0.316508	822.84	861.825	900.246	744.319	890.042	706.814	1275.21	904.702	880.206	999.211	1062.66	881.485
gene23044:106562216	LOC106562216	XP_013982415.1	E3 ubiquitin-protein ligase NEDD4-like	NEDD4L	0.323908	5.09317	0.0181212	0.316508	451.086	369.118	440.017	332.826	389.632	270.609	450.894	541.991	466.679	473.434	469.48	404.707
gene16110:106609211	LOC106609211	XP_014063211.1	HMG box-containing protein 1-like	HBP1	0.315701	4.6121	0.0181876	0.316845	255.523	288.374	300.082	327.639	202.456	242.336	315.974	321.211	315.726	344.528	316.558	388.999
gene20002:106613002	LOC106613002	XP_014070276.1	histone H4 transcription factor-like		0.337008	4.20629	0.0181924	0.316845	171.579	224.107	206.792	163.387	234.925	205.986	245.467	242.36	207.295	284.373	293.181	245.781
gene65700:106593701	LOC106593701	XP_014040547.1	transmembrane protein 8B-like	TMEM8A	0.497945	3.23862	0.0181918	0.316845	75.6422	140.891	115.057	82.1258	99.318	60.584	143.624	132.8	123.314	149.218	141.233	117.347
gene8289:100196250	timp2	NP_001134751.1	Metalloproteinase inhibitor 2	TIMP2	0.465461	3.23194	0.0181929	0.316845	66.4175	83.2164	110.393	90.7706	127.012	100.973	119.252	140.27	173.277	110.937	115.909	136.75
gene54768:106594083	LOC106594083	XP_014040927.1	serine/threonine-protein kinase Sgk1		1.12656	2.21216	0.0181831	0.316845	6.45726	66.7379	49.7545	18.1541	50.614	17.1655	74.8588	73.0401	41.459	82.0306	132.467	52.6674
gene45745:106584455					0.970768	0.954734	0.0182394	0.317473	7.37973	23.0699	8.55156	13.8317	14.3247	22.2141	26.984	20.75	37.2068	9.37492	31.1688	49.8954
gene2775:106568729	LOC106568729	XP_013994800.1	calcium channel flower homolog	CACFD1	0.278128	4.98806	0.0182782	0.317782	361.607	383.125	335.066	321.587	400.137	329.173	500.509	415.001	486.877	411.715	371.103	387.151
gene50432:106588861	LOC106588861	XP_014033826.1	tax1-binding protein 1 homolog A-like		-0.37289	3.93033	0.0182692	0.317782	226.927	200.214	178.805	238.597	169.987	257.482	152.329	156.87	123.314	171.874	188.961	183.874
gene7699:106601350	LOC106601350	XP_014048978.1	phenylalanine--tRNA ligase alpha subunit	FARSA	-0.337311	4.61439	0.0183623	0.319061	338.545	308.972	286.866	384.695	287.449	423.079	292.472	243.19	282.771	234.373	224.026	321.548
gene50596:106589024	LOC106589024	XP_014034138.1	RNA-binding protein 43-like		-0.44038	4.41172	0.018413	0.319758	273.05	421.025	263.544	321.587	262.62	273.638	331.642	189.24	193.475	238.279	203.571	175.558
gene49853:100136936	psmb9-a	NP_001117174.1	proteasome subunit beta type-9a		-0.270819	7.21701	0.0184408	0.320058	2127.21	1773.09	1732.86	2298.66	1819.24	2392.06	1800.09	1728.06	1595.64	1611.71	1512.66	1763.89
gene12198:106605542	LOC106605542	XP_014056794.1	protein spire homolog 1-like	SPIRE1	0.321472	4.46046	0.0184592	0.320193	207.555	210.925	254.215	293.924	237.79	246.375	302.047	283.031	374.194	259.373	320.454	266.109
gene38465:106577369	LOC106577369	XP_014010808.1	butyrophilin subfamily 2 member A1-like	BTN1A1	-0.366714	4.38773	0.0184789	0.320351	317.328	202.685	285.311	337.148	237.79	368.553	209.779	223.27	264.7	216.404	207.467	227.301
gene24359:106563433	LOC106563433	XP_013984477.1	extensin-1-like		-1.07113	0.534464	0.0185587	0.321549	18.4493	11.5349	16.3257	34.5793	13.3697	36.3504	6.09316	7.47001	13.8197	7.03119	4.87012	22.1757
gene47662:106586433	LOC106586433	XP_014029180.1	ras-related protein Ral-B	RALB	0.234773	6.19119	0.0186466	0.321965	818.227	940.922	893.249	703.689	809.824	835.05	1044.54	1014.26	945.052	923.43	946.751	984.972
gene38997:100195310	cq049	XP_014011782.1	potential DNA-binding protein C17orf49 homolog	C17orf49	-0.332024	4.68564	0.0186063	0.321965	392.048	295.789	312.521	401.984	347.613	379.66	288.119	284.691	359.311	248.435	213.311	289.208
gene1161:106605977	LOC106605977	XP_014057483.1	oocyte zinc finger protein XlCOF6-like		0.452942	2.48661	0.0186287	0.321965	41.511	66.7379	57.5287	70.0231	50.614	56.5451	80.952	79.6802	73.3505	89.0618	81.818	62.8312
gene38061:106576952	LOC106576952	XP_014009998.1	ras guanyl-releasing protein 3-like		0.527948	1.88728	0.0186409	0.321965	22.1392	35.4288	45.09	46.682	31.5144	35.3407	47.8748	60.5901	54.2156	53.1246	48.7012	46.1994
gene48095:106586842	LOC106586842	XP_014030029.1	interferon alpha/beta receptor 1a-like		0.5984	1.74177	0.0186253	0.321965	25.829	49.4355	34.2062	22.4765	29.6044	27.2628	62.6725	53.9501	37.2068	42.9684	45.7791	42.5035
gene317:106570292	LOC106570292	XP_013997968.1	uncharacterized LOC106570292		-0.896635	0.677707	0.0186126	0.321965	16.6044	14.8306	15.5483	45.8176	21.9646	25.2434	12.1863	7.47001	20.198	14.8436	7.79219	12.0119
gene22046:106561220	gtf3c6	XP_013980412.1	general transcription factor IIIC%2C polypeptide 6%2C alpha 35kDa	GTF3C6	-0.449787	4.3984	0.0186629	0.322063	289.654	254.593	247.995	378.643	212.961	422.069	243.726	216.63	213.673	178.124	178.246	284.589
gene39105:106577993	LOC106577993	XP_014011979.1	uncharacterized LOC106577993		-0.41133	5.11031	0.018692	0.32238	486.139	639.365	525.532	427.054	475.58	375.621	482.23	328.681	301.906	424.997	398.376	256.869
gene14255:100195995	hsp11	NP_001134496.1	Heat shock protein Hsp-16.1/Hsp-16.11		-1.12151	1.08275	0.0187702	0.323544	34.1312	6.5914	15.5483	55.3269	49.659	39.3796	7.83406	12.45	17.0088	15.6249	10.7143	27.7197
gene3686:106577146	LOC106577146	XP_014010415.1	uncharacterized LOC106577146		-0.343705	3.97834	0.0188158	0.323962	202.942	224.107	208.347	264.532	166.167	237.288	174.09	185.09	156.268	157.811	150.974	197.734
gene3746:106578085	LOC106578085	XP_014012149.1	chemokine-like receptor 1	CMKLR1	0.39598	3.21272	0.0188146	0.323962	120.843	73.3293	100.286	93.3641	106.958	92.8955	143.624	112.05	130.755	147.655	124.675	110.879
gene11477:106604881	LOC106604881	XP_014055473.1	protocadherin alpha-C2-like	PCDHAC2	-0.352452	4.05401	0.0188301	0.324023	234.306	216.692	218.453	254.158	189.086	265.56	145.365	184.26	215.799	139.843	199.675	189.418
gene6632:106600411	jun	XP_014047204.1	jun proto-oncogene		-0.578679	4.48315	0.0188676	0.324319	380.978	203.509	240.998	586.119	230.15	347.349	253.301	209.16	266.826	182.811	169.48	242.085
gene3885:106579257	hint3	XP_014014487.1	histidine triad nucleotide binding protein 3	HINT3	-0.363036	4.09752	0.0188795	0.324319	284.119	257.064	185.025	233.41	265.485	199.927	236.763	182.6	164.773	172.655	162.662	182.95
gene40422:101448041	LOC101448041	NP_001266021.1	IFNd		-0.542678	2.70266	0.0188753	0.324319	79.3321	70.8575	61.4157	114.976	91.6782	144.392	58.3202	69.7201	69.0983	57.812	67.2077	61.9072
gene32758:106571681	LOC106571681	XP_014000510.1	serine palmitoyltransferase 2-like	SPTLC2	0.269652	6.97756	0.0189554	0.324518	1251.79	1458.35	1563.38	1408.24	1553.75	1283.37	1975.05	1695.69	1471.26	1759.36	1837.98	1486.7
gene49915:106588340	LOC106588340	XP_014032695.1	phosphatidylinositol 4-kinase beta	PI4KB	0.34062	5.34303	0.0189506	0.324518	519.348	350.992	394.927	481.517	414.462	504.867	478.748	551.951	766.459	514.058	487.012	560.861
gene30683:106569570					0.389983	4.51726	0.0189407	0.324518	168.811	278.487	206.792	270.583	325.648	218.103	362.978	278.051	325.293	307.029	364.285	279.969
gene27671:106566570	emilin3	XP_013990173.1	elastin microfibril interfacer 3	EMILIN3	-0.382299	4.09502	0.01895	0.324518	268.438	188.679	273.65	236.004	188.131	276.667	201.945	169.32	144.575	229.686	185.065	161.698
gene23466:106562608	LOC106562608	XP_013983033.1	protein Lines homolog		-1.04017	0.764294	0.0189433	0.324518	42.4334	8.23925	10.1064	38.9017	21.0096	34.331	11.3159	10.79	19.1349	7.81244	9.74024	15.7078
gene16438:106609541					-1.43594	0.402058	0.0189359	0.324518	8.30219	26.3656	15.5483	40.6307	26.7395	9.08761	0.870451	6.64001	18.0719	0.781244	9.74024	10.1639
gene19424:106612401	prkd2	XP_014068971.1	protein kinase D2	PRKD2	-0.343679	5.5813	0.0189732	0.324638	615.285	552.029	650.696	752.1	529.059	888.566	432.614	567.721	531.525	484.371	482.142	628.312
gene38152:106577029	ptpre	XP_014010162.1	protein tyrosine phosphatase%2C receptor type%2C E		-0.401018	3.82164	0.0189899	0.32474	175.269	210.925	186.579	204.018	254.025	156.509	174.09	111.22	172.214	132.811	170.454	134.902
gene37361:106576261	LOC106576261	XP_014008817.1	ubl carboxyl-terminal hydrolase 18-like		-0.417292	5.50779	0.0190056	0.324825	615.285	849.466	585.393	737.403	467.941	615.938	712.899	413.341	418.842	507.027	403.246	429.655
gene12068:106605446	LOC106605446	XP_014056588.1	mothers against decapentaplegic homolog 4-like	SMAD4	0.521554	3.09019	0.019017	0.324837	61.8052	116.173	96.3994	67.4296	103.138	66.6424	120.122	152.72	87.1701	142.968	121.753	107.183
gene45457:106584107	LOC106584107	XP_014024444.1	DCN1-like protein 4	DCUN1D4	0.276863	5.66553	0.0190442	0.325117	443.706	528.96	544.968	583.526	614.053	700.755	746.847	639.101	712.244	640.62	701.297	680.98
gene14039:106607360	LOC106607360	XP_014059731.1	putative E3 ubiquitin-protein ligase UNKL	UNKL	0.278025	4.73119	0.0190834	0.32542	328.398	301.556	277.537	314.672	329.468	230.219	371.683	356.901	345.491	321.872	400.324	354.812
gene48253:106586990	LOC106586990	XP_014030251.1	uncharacterized LOC106586990		-0.975176	0.0374776	0.0190795	0.32542	22.1392	9.06317	9.32897	13.8317	12.4147	19.1849	6.96361	2.49	7.44135	4.68746	5.84414	15.7078
gene40602:106579452	LOC106579452	XP_014014837.1	SH3 domain-containing kinase-binding protein 1-like	SH3KBP1	-0.278253	5.2144	0.0191546	0.325547	392.97	501.77	547.3	479.788	504.23	598.772	364.719	402.551	408.211	408.59	449.025	450.907
gene21973:106561147					0.339982	4.93573	0.0191663	0.325547	397.583	384.773	309.411	397.662	267.395	250.414	465.691	438.241	428.409	366.403	375.973	453.678
gene44664:100136532	LOC100136532	XP_014022919.1	peroxisomal proliferator-activated receptor beta1A	PPARD	0.320743	4.52752	0.0191151	0.325547	221.392	244.706	275.982	270.583	267.395	240.317	241.115	336.981	403.959	289.06	308.766	311.384
gene46154:106584885	rnf215	XP_014025966.1	ring finger protein 215	RNF215	0.421628	3.69609	0.01912	0.325547	107.006	142.539	139.157	112.383	190.041	125.207	199.333	181.77	159.458	187.498	219.155	142.294
gene1524:106609825	LOC106609825	XP_014064323.1	tectonin beta-propeller repeat-containing protein 1-like		-0.333739	3.30081	0.0191538	0.325547	121.765	145.835	133.715	136.588	129.877	139.343	99.2314	117.03	100.99	110.937	115.909	93.3229
gene867:106602505	catsperb	XP_014050658.1	catsper channel auxiliary subunit beta	CATSPERB	0.685426	1.68822	0.0191294	0.325547	35.9762	31.3091	24.0998	29.3924	38.1992	16.1557	40.9112	44.8201	59.5308	58.5933	23.3766	53.5913
gene19766:106612779	ift80	XP_014069728.1	intraflagellar transport 80		-0.843001	0.364308	0.0191592	0.325547	14.7595	14.8306	11.6612	17.2896	33.4243	16.1557	12.1863	7.47001	5.31525	10.9374	13.6363	10.1639
gene4705:106587602	LOC106587602	XP_014031640.1	neuroblast differentiation-associated protein AHNAK-like		0.36419	5.12358	0.0192143	0.325854	402.195	395.484	330.401	387.288	463.166	286.764	508.343	449.031	479.436	496.871	625.323	344.648
gene34454:106573318	polg	XP_014003748.1	polymerase (DNA directed)%2C gamma		-0.345678	3.68054	0.0192167	0.325854	175.269	154.074	178.805	146.962	187.176	216.083	131.438	135.29	164.773	130.468	123.701	143.218
gene4624:106588316	LOC106588316	XP_014032642.1	centrosomal protein of 95 kDa-like	CEP95	0.356985	3.44758	0.0192107	0.325854	105.161	116.997	118.944	120.163	122.238	120.158	117.511	147.74	167.962	174.217	161.688	128.434
gene43062:100195705	tmsb4x	NP_001134206.2	thymosin beta 4%2C X-linked	TMSB10	-0.555541	9.88691	0.019271	0.326068	19869	7354.35	8913.83	15325.5	14594	18218.6	8532.16	9648.77	11122.7	7640.56	7561.35	12489.6
gene3775:106577862	LOC106577862	XP_014011748.1	amyloid-like protein 1	APLP1	0.353909	3.88291	0.0192648	0.326068	202.942	133.476	129.828	158.2	146.112	186.801	178.442	230.74	216.862	185.936	207.467	197.734
gene35897:106574816	LOC106574816	XP_014006381.1	uncharacterized LOC106574816	ZDBF2	-0.367388	3.09377	0.0192725	0.326068	112.541	101.343	132.16	130.537	104.093	124.197	83.5633	101.26	97.8006	90.6243	78.896	91.4749
gene50820:106589333	LOC106589333	XP_014034652.1	transcription factor Sox-8-like	SOX8	-0.714732	1.42372	0.0192438	0.326068	48.8907	17.3024	24.8773	43.2241	50.614	49.477	26.1135	20.75	27.6393	17.1874	21.4285	28.6437
gene11028:106604382	LOC106604382	XP_014054425.1	pre-mRNA-processing factor 39-like		-0.224803	5.53683	0.0193121	0.326273	612.517	618.767	601.719	687.263	564.394	639.162	456.116	550.291	549.597	553.902	541.557	520.206
gene49261:100194902	cebpa	NP_001133403.1	CCAAT/enhancer binding protein (C/EBP)%2C alpha	CEBPA	0.464653	5.26383	0.0193252	0.326273	303.491	449.039	563.626	314.672	504.23	262.531	651.968	553.611	559.164	581.245	550.324	401.011
gene42499:106581351	ngef	XP_014018828.1	neuronal guanine nucleotide exchange factor		-0.265089	4.87138	0.0193277	0.326273	415.11	338.633	358.388	446.937	389.632	425.098	350.792	311.251	282.771	354.685	355.519	310.46
gene35045:106573907	LOC106573907	XP_014004833.1	transcription factor jun-D-like	JUND	-0.497168	3.69595	0.0193202	0.326273	185.416	147.483	132.938	259.345	184.311	210.025	129.697	142.76	152.016	99.2179	90.5842	174.634
gene18240:106611299	oip5	XP_014066819.1	Opa interacting protein 5	OIP5	-0.434841	4.19503	0.019359	0.326617	353.304	182.911	186.579	306.891	232.06	298.881	200.204	192.56	222.178	148.436	178.246	206.049
gene33277:106572176	stk35	XP_014001570.1	serine/threonine kinase 35	STK35	0.372586	5.211	0.0194038	0.327132	444.629	314.739	352.169	306.027	579.673	402.884	505.732	527.051	456.049	556.245	584.414	463.842
gene46944:100195483	rfk	NP_001133984.1	riboflavin kinase	RFK	0.248488	5.07139	0.0194111	0.327132	315.483	374.062	408.143	390.746	402.047	392.787	507.473	455.671	412.464	423.434	449.025	452.754
gene11992:100194593	nt5c3	XP_014056152.1	5'-nucleotidase%2C cytosolic III	NT5C3A	0.282419	5.09428	0.0194467	0.327361	404.962	333.689	338.175	439.157	399.182	376.631	492.675	400.061	572.984	424.215	438.311	446.287
gene14086:100195356	gosr2	NP_001133857.1	golgi SNAP receptor complex member 2	GOSR2	-0.333614	4.07333	0.0194482	0.327361	265.67	221.636	198.241	206.611	207.231	289.794	221.965	174.3	174.34	174.217	173.376	178.33
gene1729:100195137	prim2	NP_001133638.1	primase%2C DNA%2C polypeptide 2 (58kDa)	PRIM2	-0.336958	3.94856	0.0194644	0.327361	262.903	201.862	216.899	191.051	223.465	177.713	194.981	177.62	140.323	156.249	156.818	177.406
gene55261:106595832	LOC106595832	XP_014042653.1	Krueppel-like factor 12		-0.604031	2.44291	0.0194727	0.327361	78.4096	56.0269	50.5319	80.3969	81.1734	129.246	38.2998	53.9501	47.8373	69.5307	50.6493	50.8194
gene22549:106561697	LOC106561697	XP_013981380.1	cGMP-inhibited 3'%2C5'-cyclic phosphodiesterase A-like	PDE3A	1.13012	1.00141	0.0194788	0.327361	3.68986	21.422	27.2095	10.3738	21.0096	2.01947	28.7249	25.73	23.3871	31.2497	48.7012	30.4916
gene37348:106576243	LOC106576243	XP_014008784.1	mitogen-activated protein kinase 12-like	MAPK12	-0.550722	1.1084	0.0195034	0.32755	35.0537	23.8938	23.3224	31.9858	27.6944	35.3407	14.7977	18.26	25.5132	21.8748	18.5065	21.2517
gene48904:106587669	LOC106587669	XP_014031727.1	transient receptor potential cation channel subfamily M member 7-like	TRPM7	1.21396	0.559823	0.0195117	0.32755	2.7674	21.422	14.7709	4.32241	14.3247	1.00973	26.984	21.58	26.5763	19.5311	28.2467	13.8598
gene27497:106566412	LOC106566412	XP_013989892.1	transmembrane emp24 domain-containing protein 4-like	TMED4	0.250516	5.86599	0.0195568	0.328124	804.39	656.668	599.387	678.619	641.747	587.665	841.726	771.071	867.449	697.651	758.765	761.367
gene15290:106608455	LOC106608455	XP_014061859.1	transmembrane protein 179B-like	TMEM179B	-0.404157	4.82107	0.0195923	0.328538	351.459	297.437	436.13	385.559	322.783	598.772	282.026	300.461	256.195	355.466	265.909	338.18
gene17709:106610761	LOC106610761	XP_014065774.1	uncharacterized LOC106610761	AIM1	0.281542	6.79382	0.0196209	0.328692	1070.06	1516.85	1392.35	1110	1286.36	1087.48	1472.8	1672.45	1345.82	1465.61	1607.14	1471.91
gene11306:106604666	LOC106604666	XP_014055022.1	FACT complex subunit SSRP1-like	SSRP1	-0.224995	5.88549	0.0196232	0.328692	751.81	794.263	809.289	834.225	710.506	845.147	706.806	665.661	677.163	655.463	593.181	742.887
gene26409:106565569	LOC106565569	XP_013988313.1	RNA-binding protein 5-like	RBM5	-0.295095	5.86521	0.0196871	0.329397	793.321	676.442	711.334	959.575	679.946	965.306	546.643	641.591	740.946	639.839	651.622	660.652
gene2525:106566875	LOC106566875	XP_013990865.1	VIP36-like protein		-0.680905	0.722865	0.0196818	0.329397	11.9921	23.0699	22.545	27.6634	30.5594	21.2044	14.7977	13.28	17.0088	17.9686	10.7143	11.0879
gene24557:106563670					-0.767691	1.05149	0.0197379	0.330064	15.6819	23.8938	41.9804	25.07	23.8745	49.477	19.1499	21.58	10.6305	19.5311	14.6104	19.4038
gene22257:106561376	LOC106561376	XP_013980731.1	uncharacterized LOC106561376	BID	-0.436119	4.99452	0.0198259	0.331169	660.486	298.261	422.913	445.208	404.912	495.779	287.249	288.011	467.742	309.372	286.363	365.9
gene51582:106590023	LOC106590023	XP_014035979.1	homeobox protein Mohawk-like	MKX	0.413916	2.93378	0.0198247	0.331169	74.7197	81.5685	99.5091	75.21	83.0833	64.623	126.215	86.3202	113.746	95.3117	115.909	97.9428
gene23925:100217354	par-2	NP_001136193.1	proteinase-activated receptor-2a	F2RL1	-0.291574	4.71611	0.0198441	0.331246	404.962	278.487	314.853	413.223	375.307	361.485	310.751	296.311	305.095	289.841	247.402	296.6
gene50887:106589383	LOC106589383	XP_014034752.1	ribonuclease P protein subunit p30-like	RPP30	-0.467968	2.20975	0.0198524	0.331246	74.7197	63.4422	42.7578	64.8362	67.8036	73.7106	48.7453	45.6501	46.7742	42.9684	54.5454	39.7315
gene36239:106575229	LOC106575229	XP_014007074.1	von Willebrand factor D and EGF domain-containing protein-like	VWDE	-1.23963	0.116936	0.0199039	0.331921	26.7515	6.5914	6.99673	29.3924	12.4147	15.146	2.61135	3.32001	13.8197	3.90622	4.87012	12.0119
gene7313:100194591	nme1	NP_001133149.1	non-metastatic cells 1 protein	NME2	-0.524421	6.74286	0.0199526	0.33195	2332.92	845.347	1142.8	1906.18	1250.07	1962.92	1099.38	992.682	1256.53	1090.62	802.596	1278.8
gene14700:106607875	LOC106607875	XP_014060810.1	tumor necrosis factor receptor superfamily member 21-like	TNFRSF21	0.386444	6.30305	0.0200286	0.33195	775.794	691.273	817.063	1118.64	685.676	1014.78	829.54	1169.47	1344.76	950.773	979.868	1364.73
gene40761:106579627	LOC106579627	XP_014015200.1	programmed cell death protein 6-like	PDCD6	-0.290228	5.68554	0.0199612	0.33195	766.569	540.495	612.603	834.225	689.496	774.466	569.275	550.291	665.47	528.902	515.259	602.441
gene7355:100195269	phop1	NP_001133770.1	Probable phosphatase phospho1	PHOSPHO1	0.408775	5.67578	0.0200247	0.33195	562.704	531.431	435.352	503.129	628.377	608.87	591.036	839.132	1066.24	572.652	723.7	528.522
gene43623:106582459	LOC106582459	XP_014021071.1	G-protein coupled receptor 1-like	GPR1	0.32785	4.70216	0.020081	0.33195	243.531	299.085	286.089	331.961	225.375	327.154	321.196	433.261	351.87	292.966	344.805	396.391
gene40311:106579213	nlrc3	XP_014014378.1	NLR family%2C CARD domain containing 3		-0.413058	4.55807	0.0200479	0.33195	235.229	303.204	257.324	338.013	406.822	454.38	235.892	241.53	242.375	298.435	275.649	197.734
gene30166:106569045	LOC106569045	XP_013995474.1	25-hydroxycholesterol 7-alpha-hydroxylase	CYP7B1	0.296193	4.36884	0.0199819	0.33195	247.221	287.55	224.673	213.527	190.041	211.034	277.674	307.101	288.087	274.217	257.142	275.349
gene39825:106578726	LOC106578726	XP_014013329.1	transcriptional activator GLI3-like	GLI3	0.493452	4.03723	0.0199501	0.33195	217.702	129.356	187.357	204.882	96.4531	173.674	213.261	304.611	267.889	255.467	179.22	192.19
gene45065:106583821	dennd6a	XP_014023893.1	DENN/MADD domain containing 6A	DENND6A	0.722283	2.54759	0.0199462	0.33195	25.829	65.914	85.5156	34.5793	74.4885	33.3212	85.3042	85.4902	60.5939	99.9992	111.039	84.083
gene20709:106613690	LOC106613690	XP_014071693.1	protein FAM32A-like	FAM32A	-0.560846	2.31098	0.0200813	0.33195	77.4871	51.9072	46.6449	82.9903	87.8582	80.7787	41.7817	48.9701	58.4678	31.2497	48.7012	59.1353
gene44235:106583133	LOC106583133	XP_014022442.1	period circadian protein homolog 3-like	PER3	-0.635374	2.12745	0.0200094	0.33195	68.2625	57.6747	47.4223	56.1913	58.2538	94.915	21.7613	35.6901	64.8461	41.4059	35.0649	46.1994
gene56889:106597493					-1.16109	2.03402	0.0200607	0.33195	71.9523	13.1828	52.0868	104.602	42.0192	123.188	29.5953	9.96002	25.5132	50.7808	16.5584	48.0474
gene12634:106605987	LOC106605987	XP_014057504.1	solute carrier family 25 member 40-like	SLC25A40	-0.606913	1.90716	0.0200567	0.33195	37.8211	47.7876	42.7578	63.1072	52.5239	79.769	37.4294	33.2001	46.7742	21.0936	34.0908	38.8075
gene11745:106605103	LOC106605103	XP_014055888.1	forkhead box protein O6-like		0.548147	1.80128	0.0199552	0.33195	46.1233	26.3656	40.4256	33.7148	26.7395	28.2726	39.1703	49.8001	59.5308	50.7808	57.4674	36.9595
gene47000:106585788	LOC106585788	XP_014027882.1	netrin-G2-like		-0.585088	1.62677	0.0200298	0.33195	53.503	45.3159	45.09	55.3269	21.9646	41.3991	28.7249	29.0501	24.4502	33.5935	33.1168	24.9477
[truncated: 28,406 more rows]

## Sheet: GO Terms Up
Gene Ontology ID	Term Category	Term Name	Genes contained within group	Group size	Effective Size	p-value	q-value
[truncated: 41 more rows]

[truncated: 1 more sheets: GO Terms Down]
